# Supplementary material for: Analysis of yellow mutant rainbow trout transcriptomes at different developmental stages reveals dynamic regulation of skin pigmentation genes
Source: Sci Rep. 2022 Jan 7;12:256. doi: 10.1038/s41598-021-04255-y (PMC8742018; doi:10.1038/s41598-021-04255-y)
Supplement: Supplementary file 1 — Supplementary Table S1. [file 41598_2021_4255_MOESM1_ESM.xlsx]

## Sheet: YR1d-vs-YR45d
Table S1 Differentially expressed genes (DEGs) between YR1d and YR45d groups with |log2 fold change| ≥1 and (FDR) <0.05.
Gene-id	Symbol	Description	YR1d1_fpkm	YR1d2_fpkm	YR1d3_fpkm	YR45d1_fpkm	YR45d2_fpkm	YR45d3_fpkm	YR1d_mean	YR45d_mean	log2(fc)	FDR
MSTRG.22588	--	probable basic-leucine zipper transcription factor H isoform X3 [Oreochromis niloticus]	3.49	2.66	2.16	155.35	172	148.08	2.77	158.477	5.83824	0
ncbi_100136156	CD74	invariant chain S25-7 isoform X1 [Oncorhynchus mykiss]	3.28	2.34	2.12	319.38	364.46	384.08	2.58	355.973	7.10825	0
ncbi_110509047	APOD	apolipoprotein D [Oncorhynchus kisutch]	6.05	5.65	5.17	292.89	255.42	260.5	5.62333	269.603	5.58327	0
ncbi_110525961	--	C-C motif chemokine 27-like [Oncorhynchus kisutch]	2.73	4.25	4.04	200.6	196.78	204.73	3.67333	200.703	5.77183	0
ncbi_110529571	FABP7	fatty acid-binding protein, brain-like [Oncorhynchus kisutch]	701.79	742.09	789.97	15.59	11.96	13.3	744.617	13.6167	-5.77305	0
ncbi_110530809	--	C-C motif chemokine 25-like [Oncorhynchus mykiss]	6.25	5.81	5.29	93.7	91.59	95.95	5.78333	93.7467	4.01879	0
ncbi_110535402	--	lipocalin-like [Oncorhynchus mykiss]	54.45	49.66	36.91	1544.86	1390.65	1572.28	47.0067	1502.6	4.99845	0
ncbi_118936575	CD209D	ladderlectin-like [Oncorhynchus tshawytscha]	3.47	3.63	2.92	84.82	91.51	100.26	3.34	92.1967	4.78679	0
ncbi_100136029	KRT8	keratin 5 [Oncorhynchus mykiss]	428.89	419.91	438.04	3353.59	3128.81	3266.26	428.947	3249.55	2.92137	1.59313e-293
MSTRG.20410	--	probable basic-leucine zipper transcription factor H isoform X3 [Oreochromis niloticus]	3.83	4.03	2.85	136.64	110.57	116.62	3.57	121.277	5.08623	1.91992e-288
ncbi_110524056	DPT	dermatopontin [Oncorhynchus mykiss]	5.47	5.84	4.25	136.18	115.53	131.53	5.18667	127.747	4.62233	4.24191e-281
ncbi_110510074	--	lipocalin-like [Oncorhynchus mykiss]	115.11	110.67	90.12	1295.76	1128.67	1212.66	105.3	1212.36	3.52524	4.47373e-278
ncbi_110501723	--	PREDICTED: serine-aspartate repeat-containing protein I-like isoform X1 [Salmo salar]	3.75	3.19	3.37	52.14	47.21	49.49	3.43667	49.6133	3.85165	2.15774e-270
ncbi_110508289	--	mannose-specific lectin-like isoform X1 [Oncorhynchus kisutch]	1.46	1.86	1.49	388.95	293.22	353.93	1.60333	345.367	7.75091	3.70104e-270
MSTRG.582	--	-	73.52	68.32	80.99	790.5	817.17	885.66	74.2767	831.11	3.48406	4.26071e-270
ncbi_110492384	COL9A3	collagen alpha-3(IX) chain-like [Oncorhynchus mykiss]	128.47	121.41	79.11	0.47	0.6	0.73	109.663	0.6	-7.5139	5.32915e-267
ncbi_110494203	TUBA1A	PREDICTED: tubulin alpha chain isoform X1 [Salmo salar]	75.27	72.88	92.03	0.91	1.06	0.94	80.06	0.97	-6.36695	1.0105e-263
MSTRG.27694	PNP	purine nucleoside phosphorylase isoform X2 [Oncorhynchus kisutch]	9.91	9.6	9.17	130.84	110.99	121.57	9.56	121.133	3.66344	2.09142e-263
ncbi_110538997	--	glycine-rich cell wall structural protein 1.8-like isoform X17 [Salmo trutta]	130.35	115.5	92.09	2.51	3.01	2.34	112.647	2.62	-5.42609	5.20315e-259
ncbi_110496588	QNR-71	transmembrane glycoprotein NMB isoform X1 [Oncorhynchus mykiss]	1.68	1.66	1.09	55.16	48.98	46.91	1.47667	50.35	5.09158	1.41677e-258
ncbi_110526500	MUC2	intestinal mucin-like protein [Oncorhynchus mykiss]	0.82	0.75	0.75	19.39	22.28	21.55	0.773333	21.0733	4.76818	2.92048e-256
ncbi_110534302	--	vitelline membrane protein Vm26Ab-like isoform X2 [Oncorhynchus nerka]	18.93	14.16	16.46	326.86	465.07	450.9	16.5167	414.277	4.6486	3.83304e-247
ncbi_110519979	COL6A3	collagen alpha-3(VI) chain-like isoform X2 [Sander lucioperca]	3.48	2.79	3.09	29.84	32.26	29.62	3.12	30.5733	3.29266	1.9803e-246
ncbi_110496008	S100A4	ictacalcin [Oncorhynchus kisutch]	27.29	22.23	25.53	353.88	313.86	377.15	25.0167	348.297	3.79936	3.88116e-242
ncbi_110491421	HTRA1B	serine protease HTRA1B isoform X1 [Oncorhynchus kisutch]	4.67	4.24	3.62	65.51	57.9	63.75	4.17667	62.3867	3.90081	4.69046e-241
MSTRG.38849	--	-	9.64	9.12	8.69	78.86	88.19	90.27	9.15	85.7733	3.22869	8.22052e-235
ncbi_110528727	ATNB233	sodium/potassium-transporting ATPase subunit beta-233 [Oncorhynchus kisutch]	105.96	105.65	85.39	4.14	3.48	3.03	99	3.55	-4.80154	2.74094e-233
MSTRG.23013	ATP1B4	protein ATP1B4 [Oncorhynchus mykiss]	34.82	33.48	36.53	0.62	0.75	0.43	34.9433	0.6	-5.86391	2.74094e-233
ncbi_110503830	POSTN	periostin-like isoform X1 [Oncorhynchus mykiss]	52.35	46.64	32.15	796.21	773.7	789.65	43.7133	786.52	4.16934	4.15849e-233
ncbi_110523632	MYO3A	myosin-IIIb-like [Oncorhynchus nerka]	1.03	0.79	0.56	24.58	21.05	26.55	0.793333	24.06	4.92257	2.00606e-231
ncbi_100136030	KRT17	type I keratin E7 [Oncorhynchus mykiss]	26.38	28.54	20.47	297.08	327.74	382.52	25.13	335.78	3.74003	3.46824e-231
ncbi_110492680	AEP1	natterin-like protein isoform X2 [Oncorhynchus mykiss]	1.08	0.75	0.86	92.4	91.68	97.92	0.896667	94	6.71195	1.39219e-226
MSTRG.3112	--	-	58.38	69.82	63.36	512.63	502.48	584.27	63.8533	533.127	3.06164	7.1588e-226
ncbi_110525779	THBS4B	thrombospondin-4-B-like [Oncorhynchus mykiss]	1.23	1.23	0.8	22.71	24.83	25.37	1.08667	24.3033	4.48317	1.74426e-224
ncbi_110505942	PAPLN	papilin-like isoform X1 [Oncorhynchus kisutch]	3.2	2.56	1.86	46.61	53.82	51.26	2.54	50.5633	4.31519	3.67332e-221
ncbi_110499369	COL9A1	collagen alpha-1(IX) chain-like [Oncorhynchus mykiss]	217.39	208.42	142.84	0.12	0.08	0.14	189.55	0.113333	-10.7078	4.729e-221
ncbi_100137013	KRT8	type II keratin E1 [Oncorhynchus mykiss]	364.13	349.23	338.71	1655.55	1601.4	1599.5	350.69	1618.82	2.20667	5.83077e-220
ncbi_110508942	GSN	gelsolin-like [Oncorhynchus kisutch]	15.01	14.29	11.16	108.81	117.67	122.57	13.4867	116.35	3.10887	6.42356e-219
ncbi_110496043	--	prostate stem cell antigen [Oncorhynchus kisutch]	2.76	1.69	1.64	82.56	73.15	84.46	2.03	80.0567	5.30147	1.04835e-212
ncbi_110529109	COL17A1	collagen alpha-1(XVII) chain isoform X1 [Oncorhynchus mykiss]	14.98	13.44	10.06	152.77	147.22	143.66	12.8267	147.883	3.52724	1.92647e-210
ncbi_118936720	--	cell wall protein DAN4-like isoform X2 [Oncorhynchus tshawytscha]	49.43	52.38	46.09	0.56	0.58	0.88	49.3	0.673333	-6.19412	5.60443e-208
ncbi_110523504	STXBP1	PREDICTED: syntaxin-binding protein 1 isoform X1 [Salmo salar]	39.29	38.05	45.02	1	0.63	0.8	40.7867	0.81	-5.65403	1.34582e-207
ncbi_110527208	ATNB233	sodium/potassium-transporting ATPase subunit beta-233 [Oncorhynchus kisutch]	76.43	89.45	64.13	2.67	2.98	3.26	76.67	2.97	-4.69013	2.17424e-207
ncbi_110527026	TNNI2	PREDICTED: troponin I, fast skeletal muscle-like [Salmo salar]	502.17	514.69	653.47	0.52	0.45	0.15	556.777	0.373333	-10.5424	8.73411e-205
MSTRG.32808	CD99L2	CD99 antigen-like protein 2 isoform X2 [Oncorhynchus tshawytscha]	35.3	34.7	40.64	1.42	1.32	0.97	36.88	1.23667	-4.89831	6.49698e-204
ncbi_100301672	PADI2	peptidylarginine deiminase [Oncorhynchus mykiss]	3.75	3.33	2.88	47.39	39.82	45.35	3.32	44.1867	3.73436	3.32573e-202
ncbi_100136008	RBP4B	retinol-binding protein 2 isoform X1 [Oncorhynchus mykiss]	166.1	205.19	164.88	2760.59	2105.05	2251.76	178.723	2372.47	3.73059	7.02319e-201
ncbi_110497625	CRIP1	cysteine-rich protein 1 [Salmo salar]	71.46	69.33	62.93	359.58	342.46	362.67	67.9067	354.903	2.3858	1.97657e-198
ncbi_110485681	GCDH	glutaryl-CoA dehydrogenase, mitochondrial-like [Oncorhynchus mykiss]	2.1	1.76	1.72	44.04	39.35	43.64	1.86	42.3433	4.50876	4.89216e-198
ncbi_110508726	SLC6A9	sodium- and chloride-dependent glycine transporter 1-like isoform X1 [Oncorhynchus nerka]	17.65	16.88	19.07	0.69	0.8	0.75	17.8667	0.746667	-4.58066	5.28725e-198
ncbi_100135810	COL1A1	collagen, type I, alpha 1b precursor [Oncorhynchus mykiss]	347.38	305.36	272.7	1923.14	1811.86	1855.98	308.48	1863.66	2.59489	2.61455e-197
MSTRG.41821	GPNMB	protein QNR-71-like [Oncorhynchus nerka]	3.65	3.44	2.31	64	56.67	53.52	3.13333	58.0633	4.21186	1.24106e-195
ncbi_100136717	MYL2	PREDICTED: myosin regulatory light chain 2, ventricular/cardiac muscle isoform-like [Salmo salar]	37.29	32.09	38.41	1019.52	1214.97	733.57	35.93	989.353	4.78323	1.40696e-195
ncbi_110485896	KRT13	keratin, type I cytoskeletal 13 isoform X2 [Oncorhynchus mykiss]	58.96	70.08	74.17	1.72	2	1.32	67.7367	1.68	-5.3334	2.7475e-193
ncbi_100500795	-	-	1.31	1.59	1.76	67.38	71.12	79.17	1.55333	72.5567	5.54567	2.93653e-193
ncbi_110485134	CNDP2	cytosolic non-specific dipeptidase-like [Oncorhynchus mykiss]	57.49	62.24	54.77	0.58	0.36	0.44	58.1667	0.46	-6.98241	7.75883e-192
ncbi_110533900	PCDHGA3	protocadherin beta-16-like isoform X1 [Oncorhynchus kisutch]	48.82	47.46	54.77	3.41	4	3.65	50.35	3.68667	-3.7716	3.33911e-191
ncbi_110485735	TUBB4B	tubulin beta chain-like [Oncorhynchus kisutch]	83.6	81.55	105.52	0.83	0.78	0.55	90.2233	0.72	-6.96936	1.85503e-189
ncbi_110507666	C4B	complement C4-B-like [Oncorhynchus mykiss]	0.09	0.18	0.12	22.06	18.74	20.37	0.13	20.39	7.29321	1.60606e-188
ncbi_110503033	COL1A1	collagen alpha-1(I) chain-like [Oncorhynchus nerka]	236.44	210.11	215.88	1173.24	1086.3	1120.38	220.81	1126.64	2.35115	4.16343e-188
ncbi_110523380	MAP1B	microtubule-associated protein 1B-like [Oncorhynchus mykiss]	16.22	16.16	17.76	0.08	0.04	0.07	16.7133	0.0633333	-8.04382	1.74918e-186
ncbi_110497602	DPYSL5	dihydropyrimidinase-related protein 5-like [Oncorhynchus mykiss]	36	33.81	43.26	0.37	0.3	0.23	37.69	0.3	-6.97308	2.1376e-185
ncbi_110499894	EPYC	leucine-rich repeat protein soc-2 homolog [Oncorhynchus mykiss]	90.02	87.49	57.32	0.18	0.44	0.36	78.2767	0.326667	-7.90462	3.72132e-185
ncbi_110488396	CLEC3B	tetranectin-like [Oncorhynchus mykiss]	0.67	0.43	0.28	122.04	127.46	147.57	0.46	132.357	8.16858	4.3546e-185
ncbi_110533484	NOVA1	RNA-binding protein Nova-1 isoform X1 [Oncorhynchus kisutch]	12.64	11.66	13.73	0.32	0.2	0.29	12.6767	0.27	-5.55307	2.52626e-184
ncbi_110485177	COL11A1	collagen alpha-1(XI) chain-like isoform X1 [Oncorhynchus kisutch]	2.45	2.35	2.02	39.06	29.09	31.31	2.27333	33.1533	3.86627	2.65673e-184
ncbi_110491891	B2M	beta-2-microglobulin-like isoform X2 [Oncorhynchus mykiss]	12.95	11.53	11.72	89.21	106.9	98.63	12.0667	98.2467	3.02538	5.44347e-184
ncbi_118939535	--	sperm acrosome membrane-associated protein 4-like [Oncorhynchus tshawytscha]	1.71	1.66	1.06	65.49	55.22	53.84	1.47667	58.1833	5.30019	1.7232e-183
ncbi_100136157	--	invariant chain INVX [Oncorhynchus mykiss]	0.99	1.36	0.8	47.09	49.03	55.43	1.05	50.5167	5.5883	9.36241e-183
ncbi_100335037	COX6A1	cytochrome c oxidase subunit 6A, mitochondrial [Oncorhynchus mykiss]	18.36	13.74	12.45	345.4	349.13	261.94	14.85	318.823	4.42422	7.30996e-182
ncbi_100136331	CRTAC1	cartilage acidic protein 1 [Oncorhynchus mykiss]	1.4	1.85	1.52	31.03	28.06	30.5	1.59	29.8633	4.23128	3.66398e-181
ncbi_110517641	--	zymogen granule membrane protein 16-like [Oncorhynchus mykiss]	130.04	145.28	110.08	1142.95	1454.97	1679.92	128.467	1425.95	3.47245	1.93514e-180
ncbi_100305252	--	Profilin-1 [Oncorhynchus mykiss]	233.57	240.25	222.53	1129.2	1036.33	1205.27	232.117	1123.6	2.27521	2.19326e-178
ncbi_110496633	COL1A2	collagen alpha-2(I) chain [Oncorhynchus mykiss]	394.24	359.61	300.84	2113.33	1986.96	2080.19	351.563	2060.16	2.5509	1.33338e-177
ncbi_100136750	SPARC	SPARC precursor [Oncorhynchus mykiss]	303.21	298.96	252.62	2129.26	1746.99	2131.19	284.93	2002.48	2.81311	8.55443e-177
ncbi_100170213	GSONMT00017137001	otolith matrix protein OMM-64 precursor [Oncorhynchus mykiss]	41.7	48.02	37.95	2.25	2.17	2.66	42.5567	2.36	-4.17253	2.27545e-176
ncbi_110538036	MAPT	microtubule-associated protein tau-like isoform X1 [Oncorhynchus mykiss]	26.48	23.8	29.46	1.42	1.44	1.64	26.58	1.5	-4.14731	1.12801e-175
ncbi_100136795	ADA	adenosine deaminase [Oncorhynchus mykiss]	3.62	2.95	2.78	33.31	33.01	35.46	3.11667	33.9267	3.44434	2.06965e-175
ncbi_100499592	--	beta-defensin 4 precursor [Oncorhynchus mykiss]	5.34	3.81	2.32	167.64	148.1	143.63	3.82333	153.123	5.32372	7.63545e-175
ncbi_110495853	FHL2	four and a half LIM domains protein 2-like [Oncorhynchus mykiss]	1.33	1.36	1.48	54.44	40.84	49.36	1.39	48.2133	5.11628	8.74158e-175
ncbi_110528226	PMEL	melanocyte protein PMEL-like [Oncorhynchus mykiss]	29.26	26.56	23.93	147.4	137.04	140	26.5833	141.48	2.412	2.35938e-173
ncbi_100136169	ELAVL3	PREDICTED: ELAV-like protein 3 isoform X1 [Salmo salar]	32.59	32.03	40.6	0.12	0.04	0.05	35.0733	0.07	-8.9688	1.5001e-171
ncbi_110517766	ATP1A3	sodium/potassium-transporting ATPase subunit alpha-3-like isoform X1 [Oncorhynchus kisutch]	35.71	34.71	39.52	2.47	1.93	2.15	36.6467	2.18333	-4.06908	6.69189e-171
ncbi_100136068	KRT13	keratin, type I cytoskeletal 13 [Oncorhynchus mykiss]	691.15	719.72	747.46	3766.63	3555.05	3518.01	719.443	3613.23	2.32834	6.89422e-170
ncbi_110488340	MR1	class I histocompatibility antigen, F10 alpha chain-like [Oncorhynchus mykiss]	0.49	0.47	0.54	16.24	20.58	22.13	0.5	19.65	5.29646	2.11833e-168
ncbi_110532642	TUBA1B	tubulin alpha chain [Oncorhynchus mykiss]	122.3	119.4	135.89	10.9	11.29	11.6	125.863	11.2633	-3.48215	7.05153e-167
ncbi_110510096	--	reelin domain-containing protein 1 [Oreochromis aureus]	19.68	20.65	15.19	223.83	175.07	211.3	18.5067	203.4	3.4582	1.64715e-166
ncbi_110495919	S100B	PREDICTED: protein S100-B-like [Salmo salar]	93.44	97.58	98.62	6.05	7.05	5.71	96.5467	6.27	-3.94469	9.43019e-166
ncbi_110496277	MLLT11	protein AF1q-like [Oncorhynchus kisutch]	112.61	106.65	131.41	5.62	5.6	4.27	116.89	5.16333	-4.5007	1.56895e-165
ncbi_110529390	MATN3	matrilin-3 isoform X1 [Oncorhynchus kisutch]	56.98	60.47	40.1	0.16	0.13	0.25	52.5167	0.18	-8.18863	1.03479e-163
ncbi_110493231	COL7A1	collagen alpha-1(VII) chain-like [Oncorhynchus mykiss]	1.59	1.08	0.95	15.47	17.2	17.31	1.20667	16.66	3.78729	4.3919e-163
ncbi_118940260	KRT13	keratin, type I cytoskeletal 9-like [Oncorhynchus kisutch]	0.09	0.06	0.13	51.25	45.71	47.7	0.0933333	48.22	9.01302	5.19115e-162
ncbi_110534029	DCX	neuronal migration protein doublecortin [Oncorhynchus mykiss]	27.18	27.59	30.53	1.37	1.55	1.8	28.4333	1.57333	-4.17569	4.28001e-161
ncbi_110491926	SCN8A	sodium channel protein type 8 subunit alpha-like isoform X1 [Oncorhynchus mykiss]	7.44	7.07	7.6	0.12	0.11	0.07	7.37	0.1	-6.20359	2.2312e-160
ncbi_110507480	NOVA1	PREDICTED: RNA-binding protein Nova-1-like isoform X1 [Salmo salar]	8.44	8.18	10.65	0.37	0.34	0.3	9.09	0.336667	-4.75489	7.76086e-160
ncbi_110486138	MAPT	microtubule-associated protein tau-like isoform X1 [Oncorhynchus mykiss]	18.63	17.48	20.46	0.2	0.14	0.08	18.8567	0.14	-7.0735	1.4944e-159
ncbi_110499168	HBA2	hemoglobin subunit alpha-2-like [Oncorhynchus mykiss]	1021.02	821.11	683.2	0.26	0.46	0.49	841.777	0.403333	-11.0272	3.19785e-158
ncbi_100136593	BPI	LBP (LPS binding protein)/BPI (bactericidal/permeability-increasing protein)-1 precursor [Oncorhynchus mykiss]	2.73	2.53	1.73	38.75	37.14	35.47	2.33	37.12	3.99379	1.54012e-157
ncbi_110522950	CTSL	cathepsin L1-like isoform X1 [Oncorhynchus mykiss]	138.3	165.89	143.87	0.29	0.19	0.29	149.353	0.256667	-9.18462	1.95516e-156
ncbi_110486356	HBB	hemoglobin subunit beta-like [Oncorhynchus mykiss]	1051.1	895.14	829.79	0.61	0.15	0.32	925.343	0.36	-11.3278	1.48146e-154
ncbi_110520353	--	fibrous sheath CABYR-binding protein-like [Oncorhynchus mykiss]	45.59	45.79	37.8	217.19	196.23	218.25	43.06	210.557	2.28979	1.00743e-153
ncbi_110530496	MYL3	myosin light chain 1, cardiac muscle [Oncorhynchus kisutch]	48.95	50.45	53.21	927.09	1163.34	669.97	50.87	920.133	4.17696	2.12411e-153
ncbi_110495126	JUP	junction plakoglobin-like [Oncorhynchus nerka]	32.55	30.38	27.85	112.65	117.94	120.55	30.26	117.047	1.9516	2.37891e-153
ncbi_110527471	FHL2	four and a half LIM domains protein 2-like [Oncorhynchus kisutch]	5.59	5.21	6.97	103.73	79.29	88.48	5.92333	90.5	3.93344	4.92932e-153
ncbi_110490316	STMN1-A	PREDICTED: stathmin-like [Salmo salar]	159.83	158.2	202.35	8.46	8.88	10.75	173.46	9.36333	-4.21144	7.2146e-153
ncbi_110486838	--	collagen alpha-1(II) chain-like isoform X1 [Oncorhynchus mykiss]	64.33	64.39	46.81	0.11	0.14	0.07	58.51	0.106667	-9.09943	7.96215e-153
ncbi_100136120	CLU	clusterin-1 [Oncorhynchus mykiss]	7.1	6.62	6.3	45.66	42.47	46.02	6.67333	44.7167	2.74433	1.02142e-152
ncbi_110496860	STMN2	stathmin-2-like [Oncorhynchus nerka]	35.03	34.32	42.47	0.4	0.39	0.39	37.2733	0.393333	-6.56625	1.95869e-152
ncbi_100135826	CA1	carbonic anhydrase 1 [Oncorhynchus mykiss]	129.66	125.52	150.15	9.69	8.83	7.38	135.11	8.63333	-3.96807	1.01402e-151
ncbi_110485967	C17ORF67	CQ067 protein precursor [Salmo salar]	138.43	143	92.8	3.98	3.94	2.96	124.743	3.62667	-5.10417	8.11526e-151
ncbi_110498953	--	uncharacterized protein LOC110498953 [Oncorhynchus mykiss]	524.27	568.51	553.56	2002	2076.16	2188.27	548.78	2088.81	1.92838	3.13183e-150
MSTRG.39069	KRT8	thread biopolymer filament subunit gamma-like isoform X1 [Oncorhynchus kisutch]	115.02	103.31	99.67	1003.85	752.35	810.59	106	855.597	3.01287	3.16668e-150
ncbi_110527474	--	plakophilin-4 isoform X1 [Labeo rohita]	36.24	36.41	42.81	0.54	0.93	0.59	38.4867	0.686667	-5.8086	4.48104e-150
ncbi_110488752	ZIC3	zinc finger protein ZIC 3-like [Oncorhynchus kisutch]	17.94	18.47	20.64	0.58	0.48	0.46	19.0167	0.506667	-5.23008	6.44036e-149
ncbi_110507546	GAP43	neuromodulin-like isoform X2 [Oncorhynchus mykiss]	62.94	55.75	68.65	0.42	0.31	0.39	62.4467	0.373333	-7.38602	7.08819e-149
ncbi_110532629	GDI1	rab GDP dissociation inhibitor alpha-like [Oncorhynchus kisutch]	52.3	48.21	54.81	5.17	5.64	6.11	51.7733	5.64	-3.19844	1.60423e-148
ncbi_110531444	CD99L2	CD99 antigen-like protein 2 isoform X1 [Oncorhynchus mykiss]	31.53	33.1	39.42	2.56	2.42	2.49	34.6833	2.49	-3.80002	1.789e-148
ncbi_110505610	--	sushi, von Willebrand factor type A, EGF and pentraxin domain-containing protein 1 isoform X1 [Oncorhynchus kisutch]	2.43	2.48	1.88	24.26	23.32	24.62	2.26333	24.0667	3.41052	1.67191e-147
MSTRG.18419	--	gonadal somatic cell derived factor isoform X1 [Labeo rohita]	0.95	1.13	1.32	27.83	24.77	26.06	1.13333	26.22	4.53202	1.69877e-147
ncbi_110531906	FGL2	fibroleukin [Oncorhynchus mykiss]	1.35	1.24	1.37	18.76	21.78	23.93	1.32	21.49	4.02506	6.7474e-147
ncbi_100135950	IRF1	interferon regulatory factor 1b [Oncorhynchus mykiss]	2.15	1.7	1.51	28.58	35.32	32.3	1.78667	32.0667	4.16573	1.85583e-146
ncbi_110485583	ATP6V0E2	V-type proton ATPase subunit e 2-like [Oncorhynchus kisutch]	34.25	32.74	41.83	1.52	1.41	1.79	36.2733	1.57333	-4.52701	3.11209e-146
ncbi_110537659	NOVA1	PREDICTED: RNA-binding protein Nova-1-like isoform X2 [Salmo salar]	9.79	10.46	11.46	0.06	0.13	0.04	10.57	0.0766667	-7.10716	8.82081e-146
ncbi_110506148	MAP1A	microtubule-associated protein 1B-like [Oncorhynchus kisutch]	6.6	5.97	6.42	0.37	0.33	0.29	6.33	0.33	-4.26167	2.48534e-145
ncbi_110495811	GPM6B	neuronal membrane glycoprotein M6-b-like isoform X1 [Oncorhynchus kisutch]	22.76	22.88	27.11	1.3	1.38	1.27	24.25	1.31667	-4.20302	2.59724e-145
ncbi_110509191	CADM3	cell adhesion molecule 3-like isoform X1 [Oncorhynchus kisutch]	14.13	13.27	17.92	0.26	0.26	0.2	15.1067	0.24	-5.97601	1.34449e-144
ncbi_110535969	PBX3	PREDICTED: pre-B-cell leukemia transcription factor 3-like isoform X2 [Salmo salar]	17.56	15.5	18.99	0.36	0.43	0.53	17.35	0.44	-5.30129	1.34449e-144
ncbi_110523040	OLFML2B	olfactomedin-like protein 2B isoform X1 [Oncorhynchus kisutch]	1.13	0.92	0.83	13.57	16.13	16.57	0.96	15.4233	4.00594	1.97866e-144
ncbi_100189621	LOX	protein-lysine 6-oxidase-like [Oncorhynchus tshawytscha]	6.24	5.64	4.03	70.56	56.51	65.67	5.30333	64.2467	3.59865	4.91873e-144
ncbi_110503876	--	elastin-like isoform X1 [Oncorhynchus mykiss]	5.51	5.02	5.45	29.85	27.32	27.3	5.32667	28.1567	2.40217	8.03341e-144
ncbi_110502232	SLC23A2	solute carrier family 23 member 1-like [Oncorhynchus tshawytscha]	1.81	1.56	1.52	17.96	16.74	15.54	1.63	16.7467	3.36093	1.30241e-142
ncbi_110504859	PCDHAC2	protocadherin alpha-C2-like [Oncorhynchus mykiss]	18.64	16.71	21.31	1.19	1.14	1.13	18.8867	1.15333	-4.03349	1.64634e-142
ncbi_110526634	--	tropomyosin alpha-1 chain-like isoform X1 [Oncorhynchus mykiss]	56.87	60.99	76.35	2.29	2.39	1.79	64.7367	2.15667	-4.90771	8.22783e-142
ncbi_110491765	--	fibroin heavy chain-like isoform X6 [Oncorhynchus mykiss]	38.46	37.71	20.98	0.5	0.4	0.44	32.3833	0.446667	-6.17991	1.03402e-141
ncbi_110494093	SLC6A13	sodium- and chloride-dependent GABA transporter 2-like isoform X1 [Oncorhynchus mykiss]	0.33	0.32	0.58	19.53	18.11	17.75	0.41	18.4633	5.4929	1.87386e-141
ncbi_110494204	TUBA1B	PREDICTED: tubulin alpha chain-like [Salmo salar]	39.26	37.75	38.84	1.6	1.3	0.85	38.6167	1.25	-4.94922	2.09532e-141
ncbi_110506633	-	-	1.83	2.1	1.56	11.52	11.27	12.76	1.83	11.85	2.69497	6.21623e-141
ncbi_110487045	CSPG5	chondroitin sulfate proteoglycan 5-like isoform X1 [Oncorhynchus kisutch]	27.49	28.37	33.46	1.21	1.29	1.26	29.7733	1.25333	-4.57018	1.65962e-140
ncbi_110496937	--	location of vulva defective 1-like [Oncorhynchus mykiss]	0.49	0.32	0.63	44.34	43.24	42.85	0.48	43.4767	6.50106	3.69909e-140
ncbi_110485754	INA	glial fibrillary acidic protein-like [Oncorhynchus mykiss]	23.2	22.02	28.41	0.11	0.14	0.06	24.5433	0.103333	-7.89188	4.41422e-140
ncbi_110523818	--	dentin sialophosphoprotein-like [Oncorhynchus mykiss]	5.36	5.39	5.15	55.31	76.48	86.88	5.3	72.89	3.78166	1.6707e-139
MSTRG.2520	--	Non-histone chromosomal protein H6 [Salmo salar]	418.27	430.09	459.99	31.99	30.79	43.48	436.117	35.42	-3.62208	2.85025e-139
ncbi_110525293	AQP3	aquaporin-3-like [Oncorhynchus mykiss]	26.61	24.9	23.75	138.24	115.86	131	25.0867	128.367	2.35528	3.32871e-139
ncbi_110486153	COL1A1	collagen alpha-1(I) chain-like [Oncorhynchus mykiss]	314.97	279.49	228.8	1515.82	1449.62	1455.96	274.42	1473.8	2.42508	7.14095e-139
ncbi_110485892	JUP	junction plakoglobin-like [Oncorhynchus mykiss]	25.93	23.27	23.04	98.81	96.03	94.46	24.08	96.4333	2.0017	1.02932e-138
ncbi_118946058	TMSB	thymosin beta-like [Oncorhynchus kisutch]	80.91	73.8	94.25	2.76	2.88	4.19	82.9867	3.27667	-4.66258	4.34502e-138
ncbi_110510309	C1QC	complement C1q subcomponent subunit C isoform X2 [Oncorhynchus kisutch]	3.07	2.72	2.15	28.24	32.23	30.32	2.64667	30.2633	3.51532	8.42249e-138
ncbi_110491889	B2M	beta-2-microglobulin-like isoform X2 [Oncorhynchus mykiss]	13.21	14.3	12.41	97.31	99.14	132.81	13.3067	109.753	3.04404	2.36898e-137
ncbi_110503832	C4	complement C4-like [Oncorhynchus mykiss]	0.24	0.26	0.08	11.14	9.78	9.17	0.193333	10.03	5.69709	2.74555e-137
ncbi_110537387	ATP1B2	sodium/potassium-transporting ATPase subunit beta-2-like isoform X2 [Oncorhynchus mykiss]	14.35	14.8	15.23	0.14	0.09	0.14	14.7933	0.123333	-6.90624	3.00432e-137
ncbi_110519667	STMN1-A	stathmin-like [Oncorhynchus mykiss]	81.29	79.83	98.8	3.87	2.72	3.88	86.64	3.49	-4.63373	6.66164e-137
ncbi_110494151	SOX11-A	transcription factor SOX-11-like [Oncorhynchus mykiss]	18.03	16.9	26.21	0.37	0.24	0.36	20.38	0.323333	-5.97799	1.62806e-136
ncbi_100136155	CD74	CD74 molecule, major histocompatibility complex, class II invariant chain b [Oncorhynchus mykiss]	0.37	0.37	0.6	100.75	103.09	107.85	0.446667	103.897	7.86174	1.96643e-136
ncbi_100136077	F2	prothrombin precursor [Oncorhynchus mykiss]	42.95	68.97	68.59	0.38	0.33	0.53	60.17	0.413333	-7.18559	1.62612e-135
ncbi_110537779	NSG2	PREDICTED: neuron-specific protein family member 2-like [Salmo salar]	52.12	48.38	64.47	0.47	0.32	0.16	54.99	0.316667	-7.44006	2.4533e-135
ncbi_110524639	DSG2	desmoglein-2-like [Oncorhynchus mykiss]	11.44	11.27	9.67	38.37	42.52	41.61	10.7933	40.8333	1.91961	2.26055e-134
ncbi_110523872	FAM169A	soluble lamin-associated protein of 75 kDa-like isoform X3 [Oncorhynchus mykiss]	1.04	0.95	0.73	12.4	10.15	11.18	0.906667	11.2433	3.63235	2.28624e-134
ncbi_110520757	NR2F2	PREDICTED: COUP transcription factor 2-like isoform X1 [Salmo salar]	18.17	18.49	15.26	1.89	1.81	1.55	17.3067	1.75	-3.3059	9.38896e-134
ncbi_110525617	DPYSL2	dihydropyrimidinase-related protein 2-like [Oncorhynchus mykiss]	14.93	15.1	18.28	0.2	0.07	0.18	16.1033	0.15	-6.74625	1.03068e-133
ncbi_110493470	INA	alpha-internexin-like [Oncorhynchus mykiss]	14.56	13.65	16.87	0.25	0.16	0.13	15.0267	0.18	-6.38338	1.358e-133
MSTRG.4341	--	protein NYNRIN-like [Oncorhynchus nerka]	89.99	77.6	68.55	1.3	1.19	2.01	78.7133	1.5	-5.71357	2.87852e-133
ncbi_110503068	TMEM130	transmembrane protein 130-like [Oncorhynchus mykiss]	5.57	4.92	4.56	70.34	55.88	55.34	5.01667	60.52	3.59261	1.41901e-132
ncbi_110535616	PLXDC2	plexin domain-containing protein 2-like [Oncorhynchus kisutch]	2.25	2.27	1.98	13.47	13.48	14.35	2.16667	13.7667	2.66763	1.50489e-132
ncbi_110513982	--	collagen alpha-1(I) chain-like [Oncorhynchus mykiss]	87.66	84.72	62.47	0.02	0.1	0.15	78.2833	0.09	-9.76456	3.21192e-132
ncbi_110534419	FGG	fibrinogen gamma chain-like [Oncorhynchus mykiss]	55.36	95.92	98.47	0.16	0.13	0.15	83.25	0.146667	-9.14877	8.66237e-132
ncbi_110537922	APOEB	apolipoprotein Eb-like [Oncorhynchus mykiss]	104.49	112.92	100.61	343.11	385.09	363.95	106.007	364.05	1.77998	1.03119e-131
ncbi_110500683	CAPG	macrophage-capping protein isoform X1 [Oncorhynchus kisutch]	7.27	7.56	6.64	50.75	43.88	48.88	7.15667	47.8367	2.74076	5.38609e-131
ncbi_100136296	HBA4	alpha-globin I [Oncorhynchus mykiss]	1.52	1.96	2.63	95.01	87.33	83.2	2.03667	88.5133	5.44161	1.66152e-130
ncbi_110491464	GM2	gamma-crystallin M2-like isoform X1 [Oncorhynchus mykiss]	99.85	83.35	87.33	0.61	0.19	0.78	90.1767	0.526667	-7.41972	6.44999e-130
ncbi_110508438	PTPRS	receptor-type tyrosine-protein phosphatase S isoform X1 [Oncorhynchus kisutch]	11.53	12.3	14.88	0.67	0.52	0.66	12.9033	0.616667	-4.38711	7.51526e-130
ncbi_110498892	OLFML3	olfactomedin-like protein 3 [Oncorhynchus nerka]	0.78	0.61	0.48	16.42	13.27	16.41	0.623333	15.3667	4.62366	3.38947e-129
ncbi_110504475	GATD3A	glutamine amidotransferase-like class 1 domain-containing protein 3A, mitochondrial [Oncorhynchus kisutch]	13.59	11.88	9.94	115.81	174.52	189.48	11.8033	159.937	3.76023	4.60211e-129
ncbi_110486671	COX6A1	cytochrome c oxidase subunit 6A, mitochondrial [Oncorhynchus mykiss]	8.99	9.83	6.76	163.03	200.18	125.77	8.52667	162.993	4.25669	7.56505e-129
ncbi_110497579	VSNL1	visinin-like protein 1 [Esox lucius]	30.05	28.36	32.37	0.33	0.16	0.15	30.26	0.213333	-7.14816	2.16878e-128
ncbi_110497330	TTC39B	tetratricopeptide repeat protein 39B-like isoform X1 [Oncorhynchus mykiss]	1.82	2.19	1.4	42.28	28.36	34.59	1.80333	35.0767	4.28177	2.52265e-128
ncbi_110538724	TSTA3	GDP-L-fucose synthase isoform X1 [Oncorhynchus kisutch]	3.52	4.25	1.99	48.87	54.84	53.49	3.25333	52.4	4.00958	6.59373e-128
MSTRG.23364	--	PREDICTED: multiple epidermal growth factor-like domains protein 6 [Biomphalaria glabrata]	1.84	1.68	2.07	23.06	19.24	21.63	1.86333	21.31	3.51557	2.14039e-127
ncbi_110530274	ARHGEF33	rho guanine nucleotide exchange factor 33-like isoform X3 [Oncorhynchus mykiss]	1.76	1.42	1.65	12.37	11.51	12.17	1.61	12.0167	2.8999	2.60423e-127
ncbi_110498952	--	PREDICTED: alpha-synuclein-like isoform X3 [Salmo salar]	36.45	31.26	41.68	1.95	1.95	2.16	36.4633	2.02	-4.17402	3.36097e-127
ncbi_110488547	LYG2	lysozyme g-like isoform X1 [Oncorhynchus mykiss]	14.9	15.97	10.68	107.24	109.58	113.36	13.85	110.06	2.99033	3.43387e-127
ncbi_110488846	CRYBA1	beta-crystallin A1-2-like [Oncorhynchus kisutch]	119.33	102.75	95.71	0.52	0.12	0.3	105.93	0.313333	-8.4012	4.82371e-127
ncbi_110492025	TUBA1B	tubulin alpha chain [Oncorhynchus kisutch]	80.47	91.36	97.83	8.41	7.65	7.47	89.8867	7.84333	-3.51857	4.9652e-127
MSTRG.32185	--	thioredoxin domain-containing protein 2 [Camelus ferus]	11.73	9.51	10.13	0.44	0.52	0.63	10.4567	0.53	-4.30229	6.91171e-127
ncbi_110509646	VAMP1	PREDICTED: vesicle-associated membrane protein 1-like [Salmo salar]	19.27	20.78	22.71	1.24	1.13	1.28	20.92	1.21667	-4.10388	6.91448e-127
ncbi_110524640	DSG2	desmoglein-2 isoform X1 [Salvelinus alpinus]	1.66	1.59	0.98	15.49	13.97	14.79	1.41	14.75	3.38695	6.9586e-127
ncbi_110492174	SYT2	PREDICTED: synaptotagmin-2-like isoform X1 [Salmo salar]	10.4	9.27	11.22	0.14	0.05	0.05	10.2967	0.08	-7.00796	7.29096e-127
ncbi_110509961	PPP1R14B	protein phosphatase 1 regulatory subunit 14B-like isoform X2 [Oncorhynchus mykiss]	25.25	26.89	28.28	1.06	1.25	1.08	26.8067	1.13	-4.5682	8.94361e-127
ncbi_110529520	MARCKS	myristoylated alanine-rich C-kinase substrate-like [Oncorhynchus mykiss]	194.37	193.08	206.46	31.84	28.86	30.13	197.97	30.2767	-2.709	2.59509e-126
ncbi_110497341	TTC39B	tetratricopeptide repeat protein 39B-like isoform X1 [Oncorhynchus mykiss]	2.19	2.5	1.93	34.3	24.85	30.98	2.20667	30.0433	3.7671	3.88973e-126
ncbi_110534808	FGL1	fibrinogen-like protein 1 isoform X1 [Oncorhynchus kisutch]	1.25	0.95	0.76	16.11	13.53	16	0.986667	15.2133	3.94663	4.64309e-126
ncbi_110533946	VAMP3	PREDICTED: vesicle-associated membrane protein 2 [Salmo salar]	24.88	23.7	27.9	0.11	0.03	0.06	25.4933	0.0666667	-8.57894	6.91176e-126
ncbi_110530321	SLC6A9	sodium- and chloride-dependent glycine transporter 1 isoform X1 [Oncorhynchus mykiss]	8.98	8.18	9.75	0.32	0.35	0.28	8.97	0.316667	-4.82407	9.3309e-126
ncbi_110536388	HSPB1	heat shock protein 67B1 [Oncorhynchus kisutch]	86.33	79.86	62.34	0.06	0.33	0.14	76.1767	0.176667	-8.75218	1.12522e-125
ncbi_110494716	PKP1	plakophilin-1-like [Oncorhynchus mykiss]	2.76	2.82	2.59	18	16.46	18.53	2.72333	17.6633	2.69731	1.21245e-125
ncbi_110503062	ARHGEF33	rho guanine nucleotide exchange factor 33 isoform X3 [Oncorhynchus nerka]	0.52	0.74	0.62	17.2	14.8	14.66	0.626667	15.5533	4.63338	1.40599e-125
ncbi_110497848	RTN1	reticulon-1-like isoform X1 [Oncorhynchus mykiss]	134.27	129.94	165.74	13.26	14.79	11.25	143.317	13.1	-3.45157	1.48067e-125
MSTRG.3544	TC1A	TC1-like transposase [Cyprinus carpio]	13	11.54	16.26	0.36	0.47	0.38	13.6	0.403333	-5.07549	1.70884e-125
ncbi_110521766	DSP	desmoplakin-like isoform X1 [Oncorhynchus mykiss]	1.1	1.1	0.82	7.79	7.57	7.2	1.00667	7.52	2.90115	2.63882e-125
ncbi_110534487	GPM6A	neuronal membrane glycoprotein M6-a-like isoform X1 [Oncorhynchus nerka]	38.1	41.42	50.83	3.21	2.62	2.39	43.45	2.74	-3.98711	3.10292e-125
ncbi_100642186	CLDN4	claudin 30 [Oncorhynchus mykiss]	26.8	26.33	18.21	185.71	169.86	197.64	23.78	184.403	2.95504	4.26907e-125
ncbi_110514148	CFD	complement factor D-like [Oncorhynchus mykiss]	21.87	21.57	16.46	115.79	111.86	111.75	19.9667	113.133	2.50236	7.33881e-125
ncbi_110534820	POSTN	periostin-like [Oncorhynchus kisutch]	2.98	2.52	2.18	22.15	18.98	19.32	2.56	20.15	2.97656	1.03509e-124
ncbi_110521721	--	coiled-coil domain-containing protein 18-like isoform X2 [Salvelinus alpinus]	1.51	1.39	1.16	29.46	24.65	29.7	1.35333	27.9367	4.36757	1.40443e-124
ncbi_118938844	TYMP	thymidine phosphorylase-like [Oncorhynchus mykiss]	0.51	0.52	0.25	22.18	23.12	24.35	0.426667	23.2167	5.76591	2.29124e-124
ncbi_110524219	--	C-C motif chemokine 25-like [Oncorhynchus mykiss]	14.68	14.08	11.93	89.96	73.16	92.22	13.5633	85.1133	2.64967	2.42717e-124
ncbi_100136023	APOEB	apolipoprotein Eb-like [Oncorhynchus nerka]	62.87	61.6	51.91	207.25	215.48	212.45	58.7933	211.727	1.84848	2.70868e-124
ncbi_118937811	ARPC1A-A	actin-related protein 2/3 complex subunit 1A-A-like [Salmo trutta]	49.43	49.81	46.32	220.34	188.07	206.63	48.52	205.013	2.07907	1.72909e-123
ncbi_110497344	SH3GL2	endophilin-A1-like isoform X1 [Oncorhynchus kisutch]	13.12	12.28	14.72	0.32	0.27	0.28	13.3733	0.29	-5.52716	3.03837e-123
ncbi_110514930	MEX3A	RNA-binding protein MEX3A-like [Oncorhynchus mykiss]	10.53	9.96	12.8	0.75	0.65	0.69	11.0967	0.696667	-3.99351	3.65838e-123
ncbi_118946767	--	PREDICTED: apoptosis-inducing factor 1, mitochondrial-like, partial [Salmo salar]	0.91	0.86	0.46	14.99	12.28	14.73	0.743333	14	4.23527	4.43617e-123
ncbi_110528989	COL7A1	collagen alpha-1(VII) chain isoform X1 [Oncorhynchus kisutch]	3.26	3.04	2.3	18.58	16.52	18.08	2.86667	17.7267	2.62848	2.02633e-122
ncbi_110492024	PMEL	melanocyte protein PMEL-like isoform X2 [Oncorhynchus mykiss]	25.42	29.24	28.58	0.72	0.26	0.3	27.7467	0.426667	-6.02306	5.21327e-122
ncbi_110535866	ADAM22	disintegrin and metalloproteinase domain-containing protein 22-like isoform X1 [Oncorhynchus kisutch]	8.05	8.68	10.04	0.21	0.12	0.1	8.92333	0.143333	-5.96014	5.84942e-122
ncbi_110508906	IFI30	gamma-interferon-inducible lysosomal thiol reductase-like [Oncorhynchus mykiss]	3.67	3.59	3.63	29.81	30.97	30.66	3.63	30.48	3.06982	8.07056e-121
ncbi_110492288	INSC	protein inscuteable homolog [Oncorhynchus mykiss]	2.66	2.22	1.84	17.16	19.1	21.75	2.24	19.3367	3.10977	1.07081e-120
ncbi_110527226	ATIC	bifunctional purine biosynthesis protein PURH-like [Oncorhynchus mykiss]	18.3	18.24	18.76	79.89	74.17	75.88	18.4333	76.6467	2.05591	1.24903e-120
ncbi_110503601	NOVA1	PREDICTED: RNA-binding protein Nova-1-like isoform X1 [Salmo salar]	8.62	8.07	8.71	0.46	0.46	0.47	8.46667	0.463333	-4.19167	1.34304e-120
ncbi_110508243	RNF213A	E3 ubiquitin-protein ligase rnf213-alpha-like [Oncorhynchus tshawytscha]	0.27	0.24	0.17	2.69	3.11	2.82	0.226667	2.87333	3.66408	1.43787e-120
ncbi_110499985	FAR1	fatty acyl-CoA reductase 1-like [Oncorhynchus tshawytscha]	3.01	3.34	1.83	28.58	28.7	28.99	2.72667	28.7567	3.39869	2.35009e-120
ncbi_110529216	COE3	PREDICTED: transcription factor COE3-like isoform X1 [Salmo salar]	18.67	19.79	20.65	2.06	1.88	2.08	19.7033	2.00667	-3.29557	2.60091e-120
ncbi_110535709	NR2F1A	nuclear receptor subfamily 2 group F member 1-A isoform X1 [Oncorhynchus kisutch]	26.87	24.24	25.46	2.3	2.43	1.78	25.5233	2.17	-3.55605	3.54916e-120
MSTRG.20354	--	ubiquitin carboxyl-terminal hydrolase 7-like [Salvelinus alpinus]	0.87	0.57	0.73	42.31	29.6	37.2	0.723333	36.37	5.65194	4.68689e-120
ncbi_110491743	TECTA	alpha-tectorin-like isoform X1 [Oncorhynchus mykiss]	0.06	0.04	0.07	11.48	20.07	17.69	0.0566667	16.4133	8.17815	5.77335e-120
ncbi_110508665	MAP4	microtubule-associated protein 4-like isoform X1 [Oncorhynchus mykiss]	8.4	8.07	10.53	0.23	0.24	0.22	9	0.23	-5.29022	6.58168e-120
ncbi_110509623	CRYBB1	beta-crystallin B1 [Oncorhynchus kisutch]	248.9	189.54	185.18	0.21	0.18	0.15	207.873	0.18	-10.1735	1.31666e-119
ncbi_110488691	PCDHAC2	protocadherin alpha-C2-like [Oncorhynchus mykiss]	23.64	25.07	29.71	2.34	2.45	2.37	26.14	2.38667	-3.45319	1.47564e-119
ncbi_110491233	CFL2	cofilin-2-like [Oncorhynchus mykiss]	93.18	91.14	76.55	435.35	365.41	434.38	86.9567	411.713	2.24327	6.71248e-119
ncbi_110493949	TWIST2	twist-related protein 2-like [Oncorhynchus mykiss]	12.37	11.65	8.97	60.17	61.78	73.48	10.9967	65.1433	2.56655	9.96937e-119
ncbi_110500220	TNNT2	troponin T, cardiac muscle-like isoform X1 [Oncorhynchus mykiss]	35.94	35.88	39.98	409.92	452.92	293.42	37.2667	385.42	3.37047	1.49958e-118
ncbi_110520755	COL6A2	collagen alpha-2(VI) chain isoform X1 [Oncorhynchus kisutch]	4.8	4.36	2.88	41.69	35.45	38.77	4.01333	38.6367	3.2671	2.45941e-118
ncbi_110510776	--	urokinase plasminogen activator surface receptor-like [Oncorhynchus mykiss]	5.47	5.01	5.25	37.75	35.71	41.12	5.24333	38.1933	2.86476	3.22658e-118
ncbi_110533592	MYL2	myosin regulatory light chain 2, ventricular/cardiac muscle isoform [Oncorhynchus kisutch]	39	34.45	36.93	443.93	586.13	342.05	36.7933	457.37	3.63585	3.95957e-118
ncbi_110516073	COL9A1	collagen alpha-1(IX) chain-like [Oncorhynchus mykiss]	138.44	127.24	84.51	0.07	0.17	0.1	116.73	0.113333	-10.0084	4.01126e-117
ncbi_110507444	FXYD6	FXYD domain-containing ion transport regulator 6-like isoform X1 [Oncorhynchus mykiss]	24.79	21.65	28.39	0.85	0.78	0.72	24.9433	0.783333	-4.99288	6.9425e-117
ncbi_110495486	NR2F2	PREDICTED: COUP transcription factor 2 isoform X1 [Salmo salar]	22.53	23.93	20.41	2.42	3.28	2.11	22.29	2.60333	-3.09796	1.89754e-116
ncbi_110486554	CYGB2	cytoglobin-1-like [Oncorhynchus mykiss]	14.22	15.1	12.53	77.37	68.82	85.83	13.95	77.34	2.47095	2.6354e-116
ncbi_118936333	KRT13	keratin, type I cytoskeletal 13-like [Oncorhynchus mykiss]	82.46	92.57	104.63	8.79	9.21	8.04	93.22	8.68	-3.42487	3.54577e-116
ncbi_110505189	TNMD	tenomodulin-like isoform X1 [Oncorhynchus mykiss]	7.3	6.64	5.76	38.72	36.4	35.41	6.56667	36.8433	2.48817	5.93754e-116
ncbi_110529019	TKT	transketolase-like isoform X1 [Oncorhynchus nerka]	29.99	27.18	38.77	1.67	1.65	1.72	31.98	1.68	-4.25064	8.41153e-116
ncbi_110504238	SYNE1	nesprin-1 isoform X3 [Oncorhynchus kisutch]	0.65	0.66	0.57	2.95	3.41	3.04	0.626667	3.13333	2.32193	1.42838e-115
ncbi_110530393	MAP4	microtubule-associated protein 4-like isoform X1 [Oncorhynchus tshawytscha]	7.02	6.8	8.89	0.18	0.25	0.2	7.57	0.21	-5.17183	3.74918e-115
ncbi_110519245	CTSL	cathepsin L1-like isoform X1 [Oncorhynchus mykiss]	34.78	45.02	36.22	0.72	0.47	1.35	38.6733	0.846667	-5.5134	4.61559e-115
ncbi_110502036	ITGBL1	integrin beta-like protein 1 [Oncorhynchus kisutch]	7.51	7.36	3.94	109	82.15	100.01	6.27	97.0533	3.95224	5.1177e-115
ncbi_110524611	GSN	gelsolin-like [Oncorhynchus mykiss]	19.89	17.59	15.8	67.12	69.01	68.39	17.76	68.1733	1.94058	5.31212e-115
ncbi_110538557	NUGGC	nuclear GTPase SLIP-GC-like [Oncorhynchus mykiss]	1.95	1.57	0.82	25.85	23.83	24.27	1.44667	24.65	4.09078	6.86265e-115
ncbi_110503608	CLIP3	CAP-Gly domain-containing linker protein 3-like isoform X1 [Oncorhynchus mykiss]	11.51	11.11	14.55	0.26	0.19	0.22	12.39	0.223333	-5.79383	1.42481e-114
ncbi_110495857	--	plakophilin-4 isoform X1 [Labeo rohita]	38.3	35.71	46.81	0.26	0.16	0.24	40.2733	0.22	-7.51618	2.11293e-114
ncbi_100305266	S100A4	ictacalcin-like [Oncorhynchus kisutch]	709.1	704.1	715.14	2434.15	2268.05	2646.37	709.447	2449.52	1.78773	2.25149e-114
ncbi_110520654	TRIM69	tripartite motif-containing protein 72 [Oncorhynchus kisutch]	3.04	2.54	2.15	17.44	20.55	21.2	2.57667	19.73	2.93681	3.18527e-114
ncbi_100135844	SERPINH1	serpin H1-like [Oncorhynchus tshawytscha]	71.01	69.6	53.71	275.79	286.8	323.95	64.7733	295.513	2.18975	4.87979e-114
ncbi_110526630	--	PREDICTED: tropomyosin alpha-1 chain-like isoform X1 [Salmo salar]	33.29	36.9	40.33	1.75	1.65	1.8	36.84	1.73333	-4.40965	6.11277e-114
ncbi_110524409	SOX2	transcription factor Sox-2 [Salmo salar]	20.19	21.79	21.77	0.57	0.55	0.7	21.25	0.606667	-5.13041	1.03618e-113
ncbi_110489215	SPARC	SPARC-like [Oncorhynchus mykiss]	382	379.94	316.75	1703.98	1411.47	1645.64	359.563	1587.03	2.14201	1.18496e-113
ncbi_110504792	FABP6	gastrotropin-like [Oncorhynchus mykiss]	2.75	4.14	2.94	40	38.46	47.63	3.27667	42.03	3.68112	1.64524e-113
ncbi_110537873	SEZ6	seizure 6-like protein 2 isoform X2 [Oncorhynchus mykiss]	10.63	10.01	11.64	0.37	0.36	0.28	10.76	0.336667	-4.99821	1.09513e-112
ncbi_110491473	AP3B2	AP-3 complex subunit beta-2 isoform X1 [Oncorhynchus mykiss]	8.16	8.31	9.21	0.41	0.42	0.44	8.56	0.423333	-4.33774	1.23199e-112
ncbi_110525129	SLC4A4	electrogenic sodium bicarbonate cotransporter 1-like isoform X1 [Oncorhynchus kisutch]	6.18	5.94	7.58	0.3	0.3	0.22	6.56667	0.273333	-4.58643	1.59586e-112
ncbi_110525435	ACSBG2	long-chain-fatty-acid--CoA ligase ACSBG2-like [Oncorhynchus mykiss]	0.25	0.25	0.26	17.61	16.92	13.15	0.253333	15.8933	5.97124	1.91244e-112
ncbi_110523182	PURG	PREDICTED: purine-rich element-binding protein gamma [Salmo salar]	5.58	5.54	6.13	0.23	0.3	0.29	5.75	0.273333	-4.39483	2.90157e-112
ncbi_110485217	TSTA3	GDP-L-fucose synthase-like [Oncorhynchus nerka]	6.43	7.13	7.6	34.83	38.07	35.95	7.05333	36.2833	2.36293	3.03999e-112
ncbi_110521948	NEGR1	neuronal growth regulator 1 isoform X1 [Oncorhynchus kisutch]	5.41	5.46	6.08	0.09	0.13	0.09	5.65	0.103333	-5.77287	3.52845e-112
ncbi_100136130	-	-	31.65	51.65	60.02	0.5	0.44	0.46	47.7733	0.466667	-6.67767	3.81322e-112
ncbi_110528225	PRPH	plasticin-like [Oncorhynchus mykiss]	24.3	25.23	29.85	0.87	0.35	0.6	26.46	0.606667	-5.44677	4.28815e-112
ncbi_110526243	COX5B	cytochrome c oxidase subunit 5B, mitochondrial-like [Oncorhynchus mykiss]	22.89	22.45	23.83	227.32	269.24	176.38	23.0567	224.313	3.28226	4.60195e-112
ncbi_118945280	ALDOCB	fructose-bisphosphate aldolase C [Oncorhynchus kisutch]	24.26	22.21	24.27	1.15	0.94	1.25	23.58	1.11333	-4.40461	5.20599e-112
ncbi_110525938	AEBP1	inactive carboxypeptidase-like protein X2 [Oncorhynchus mykiss]	3.56	3.42	2.04	30.99	27.61	29.19	3.00667	29.2633	3.28286	7.19295e-112
ncbi_110507664	POSTN	periostin-like [Oncorhynchus mykiss]	71.22	70.13	49.17	480.99	387.58	434.5	63.5067	434.357	2.7739	1.95763e-111
MSTRG.4431	--	Non-histone chromosomal protein H6 [Salmo salar]	612.52	654.69	684.64	52.37	53.8	76.59	650.617	60.92	-3.41682	2.85021e-111
ncbi_110530003	ATP1B3	sodium/potassium-transporting ATPase subunit beta-3-like [Oncorhynchus kisutch]	23.28	24.94	28.2	0.32	0.09	0.17	25.4733	0.193333	-7.04175	3.04111e-111
ncbi_100136298	TF	transferrin isoform X1 [Oncorhynchus mykiss]	67.61	118.26	121.74	3.47	3.78	3.06	102.537	3.43667	-4.89899	3.45841e-111
ncbi_110501252	ZIC2	zinc finger protein ZIC 2 [Oncorhynchus kisutch]	14.5	16.62	19.13	0.32	0.3	0.37	16.75	0.33	-5.66555	5.933e-111
ncbi_110494772	NDUFA4	cytochrome c oxidase subunit NDUFA4-like [Oncorhynchus kisutch]	45.17	49.74	46.87	4.19	4.51	3.97	47.26	4.22333	-3.48417	8.29452e-111
ncbi_110499294	ZBTB18	zinc finger and BTB domain-containing protein 18 isoform X1 [Oncorhynchus kisutch]	9.99	10.79	11.71	0.7	0.72	0.69	10.83	0.703333	-3.94468	1.37732e-110
ncbi_110496405	STMN2	PREDICTED: stathmin-like [Salmo salar]	276.61	271.83	331.66	28.13	29.82	36.16	293.367	31.37	-3.22525	1.6237e-110
ncbi_110505165	NEFL	alpha-internexin-like [Oncorhynchus mykiss]	39.62	35.63	25.21	0.32	0.18	0.41	33.4867	0.303333	-6.78654	2.47573e-110
ncbi_110497754	MEIS2	homeobox protein Meis2-like isoform X1 [Oncorhynchus nerka]	27.25	26.07	27.99	4.06	3.86	3.91	27.1033	3.94333	-2.78098	4.68528e-110
ncbi_110505871	VSNL1	visinin-like protein 1b [Salmo salar]	21.49	20.14	25.21	0.19	0.25	0.14	22.28	0.193333	-6.84852	1.29028e-109
ncbi_110508221	KIF1A	kinesin-like protein KIF1A isoform X1 [Salmo trutta]	5.46	5.32	6.35	0.21	0.29	0.17	5.71	0.223333	-4.67622	1.46485e-109
ncbi_100301659	CKB	brain creatine kinase b [Oncorhynchus mykiss]	370.92	367.48	461.7	46.25	41.49	43.94	400.033	43.8933	-3.18805	2.39618e-109
ncbi_110525548	MSI1	RNA-binding protein Musashi homolog 1 isoform X1 [Oncorhynchus kisutch]	17.11	18.72	22	0.38	0.18	0.16	19.2767	0.24	-6.32768	2.6345e-109
ncbi_110507649	MAB21L1	mab-21-like 1 [Salmo salar]	22.88	20.95	27.56	0.31	0.38	0.35	23.7967	0.346667	-6.10107	5.20397e-109
MSTRG.21016	--	probable basic-leucine zipper transcription factor H isoform X3 [Oreochromis niloticus]	1.56	0.63	0.9	28.4	23.32	29.72	1.03	27.1467	4.72006	5.73673e-109
ncbi_110528271	SOX4	transcription factor SOX-4-like [Oncorhynchus mykiss]	10.67	10.45	15.72	0.18	0.26	0.3	12.28	0.246667	-5.6376	1.77666e-108
ncbi_110488857	IGFBP7	insulin-like growth factor-binding protein 7 [Oncorhynchus mykiss]	24.01	23.6	19.95	2.01	2.13	2.1	22.52	2.08	-3.43655	4.48005e-108
ncbi_110505120	GPM6A	neuronal membrane glycoprotein M6-a [Oncorhynchus kisutch]	34.18	32.69	43.53	0.05	0.15	0.08	36.8	0.0933333	-8.6231	6.14648e-108
ncbi_100135827	CAHZ	carbonic anhydrase [Oncorhynchus mykiss]	96.65	98.29	113.97	10.1	7.54	7.47	102.97	8.37	-3.62085	2.32384e-107
ncbi_110522692	CD151	CD151 antigen isoform X1 [Oncorhynchus kisutch]	3.11	3.26	3.33	19.12	17.01	18.82	3.23333	18.3167	2.50206	4.76419e-107
ncbi_110506256	COL10A1	collagen alpha-1(X) chain-like [Oncorhynchus mykiss]	31.42	27.7	31.29	297.78	590.07	609.14	30.1367	498.997	4.04944	7.74572e-107
ncbi_110525246	MPEG1	macrophage-expressed gene 1 protein [Oncorhynchus mykiss]	1.85	1.28	0.77	19.7	24.58	24.4	1.3	22.8933	4.13834	9.11651e-107
ncbi_110491781	PRRT2	proline-rich transmembrane protein 2-like [Oncorhynchus mykiss]	14.8	15.66	18.3	0.85	0.59	0.45	16.2533	0.63	-4.68924	1.20322e-106
ncbi_110523745	HSPB1	heat shock protein beta-1-like [Oncorhynchus mykiss]	37.67	40.13	30.37	0.64	0.39	0.31	36.0567	0.446667	-6.33492	1.27719e-106
ncbi_110506557	GNAO1	PREDICTED: guanine nucleotide-binding protein G(o) subunit alpha-like [Salmo salar]	16.68	15.27	19.5	0.06	0.05	0.15	17.15	0.0866667	-7.62852	1.74195e-106
ncbi_110509713	STXBP1	PREDICTED: syntaxin-binding protein 1-like isoform X1 [Salmo salar]	21.54	20.46	21.33	0.78	0.37	0.57	21.11	0.573333	-5.20241	3.23008e-106
ncbi_100136738	EPD1	ependymin-1 [Salvelinus alpinus]	364.96	399.83	241.26	0.68	0.21	0.45	335.35	0.446667	-9.55225	3.87874e-106
ncbi_110537421	SERPINF1	pigment epithelium-derived factor-like isoform X3 [Oncorhynchus mykiss]	22.61	17.78	17.39	102.44	122.27	145.77	19.26	123.493	2.68075	3.89954e-106
MSTRG.1068	QKI	protein quaking isoform X2 [Oncorhynchus kisutch]	9.93	11.01	10.91	1.15	0.95	0.97	10.6167	1.02333	-3.37498	4.12399e-106
ncbi_110521722	GSN	gelsolin-like [Oncorhynchus mykiss]	62.24	59.48	50.31	183.55	189.19	186.63	57.3433	186.457	1.70114	5.10641e-106
ncbi_110499167	HBB2	hemoglobin subunit beta-2-like [Oncorhynchus mykiss]	989.95	840.84	656.19	0.17	0.37	0.08	828.993	0.206667	-11.9698	6.094e-106
ncbi_110496304	SYT11	synaptotagmin-11-like isoform X1 [Oncorhynchus mykiss]	8.31	8.56	9.29	0.56	0.75	0.64	8.72	0.65	-3.74582	2.28363e-105
ncbi_110534595	DDR1	epithelial discoidin domain-containing receptor 1-like isoform X1 [Salmo trutta]	7.9	8.34	7.03	26.22	27.39	27.13	7.75667	26.9133	1.79481	2.32583e-105
ncbi_110505845	DPYSL5	dihydropyrimidinase-related protein 5-like isoform X1 [Oncorhynchus mykiss]	15.37	13.29	17.33	0.67	0.45	0.57	15.33	0.563333	-4.76623	2.5212e-105
ncbi_110494843	ML1136	YrdC domain-containing protein, mitochondrial Precursor [Channa argus]	2.2	1.53	1.07	25.86	45.88	39.9	1.6	37.2133	4.53968	2.59237e-105
ncbi_110512505	--	regulation of nuclear pre-mRNA domain-containing protein 2-like [Oncorhynchus mykiss]	6.7	6.82	7.61	0.38	0.41	0.37	7.04333	0.386667	-4.1871	2.76511e-105
ncbi_110494624	--	prothymosin alpha-like isoform X1 [Oncorhynchus mykiss]	429.63	450.65	423.57	67.54	67.97	85.08	434.617	73.53	-2.56334	2.95394e-105
MSTRG.22251	--	nuclear GTPase SLIP-GC-like [Oncorhynchus mykiss]	0.67	0.66	0.49	15.14	13.37	12.38	0.606667	13.63	4.48974	4.67894e-105
ncbi_110520036	CRYBA2	PREDICTED: beta-crystallin A2-like [Salmo salar]	203.94	172.3	165.51	0.51	0.22	0.06	180.583	0.263333	-9.42156	5.03871e-105
ncbi_110521826	PDE4DIP	myomegalin-like isoform X1 [Oncorhynchus mykiss]	1.29	1.24	0.98	6.74	7	6.69	1.17	6.81	2.54115	5.69085e-105
ncbi_118942876	FGL2	fibroleukin [Oncorhynchus kisutch]	1.03	0.68	0.6	12.14	13.33	13.29	0.77	12.92	4.0686	8.68046e-105
ncbi_110520512	COL8A1	collagen alpha-1(VIII) chain-like [Oncorhynchus mykiss]	30.79	26.61	16.68	0.08	0.09	0.09	24.6933	0.0866667	-8.15443	1.11412e-104
ncbi_110495789	RDH7	retinol dehydrogenase 7-like [Oncorhynchus kisutch]	13.73	13.55	9.35	87.94	75.3	87.01	12.21	83.4167	2.77227	1.45312e-104
ncbi_110523905	APC	adenomatous polyposis coli protein-like [Oncorhynchus mykiss]	13.65	12.6	13.82	2	1.89	1.82	13.3567	1.90333	-2.81096	1.65972e-104
ncbi_110485753	--	endonuclease domain-containing 1 protein-like [Oncorhynchus tshawytscha]	4.52	4.02	3.58	21.3	22.83	22.31	4.04	22.1467	2.45466	1.70094e-104
ncbi_110488924	GPM6A	PREDICTED: neuronal membrane glycoprotein M6-a [Salmo salar]	27.23	27.54	36.69	0.09	0.08	0.08	30.4867	0.0833333	-8.51507	2.3161e-104
ncbi_110528228	TUBA1B	tubulin alpha chain-like [Oncorhynchus mykiss]	22.36	22.51	25.24	1.85	1.92	1.71	23.37	1.82667	-3.67737	3.93944e-104
ncbi_110500999	COL14A1	collagen alpha-1(VII) chain-like isoform X3 [Oncorhynchus kisutch]	1.35	1.34	1.29	6.88	6.82	6.79	1.32667	6.83	2.36408	7.12116e-104
ncbi_110490254	TNNT2	troponin T, cardiac muscle-like isoform X8 [Oncorhynchus nerka]	29.29	27.02	32.05	281.74	308.79	203.28	29.4533	264.603	3.16733	9.02008e-104
ncbi_110520886	S100A1	protein S100-A1-like isoform X1 [Oncorhynchus mykiss]	14.95	15.81	11.82	84.33	82.91	95.56	14.1933	87.6	2.62572	1.01493e-103
ncbi_110494036	TKT	transketolase-like isoform X1 [Oncorhynchus tshawytscha]	18.66	15.8	22.48	0.45	0.7	0.74	18.98	0.63	-4.91298	1.75817e-103
ncbi_110537396	POF1B	protein POF1B-like isoform X1 [Oncorhynchus mykiss]	12.47	12.67	10.23	46.27	45.22	50.88	11.79	47.4567	2.00905	2.21611e-103
ncbi_110501614	NECTIN2	OX-2 membrane glycoprotein-like isoform X1 [Oncorhynchus mykiss]	2.16	2.44	1.75	16.68	14.34	16.45	2.11667	15.8233	2.90219	2.8967e-103
ncbi_110524356	--	cysteine-rich motor neuron 1 protein-like [Oncorhynchus mykiss]	0.76	1.01	0.65	25.26	19.85	18.59	0.806667	21.2333	4.71821	3.0447e-103
ncbi_110505796	LGALS3	galectin-3-like isoform X1 [Oncorhynchus mykiss]	90.91	94.46	83.22	296.5	268.32	291.78	89.53	285.533	1.67322	3.30479e-103
ncbi_110488212	SV2A	synaptic vesicle glycoprotein 2A [Oncorhynchus kisutch]	9.47	9.12	10.08	0.07	0.03	0.07	9.55667	0.0566667	-7.39786	3.78879e-103
MSTRG.6199	--	cingulin-like protein 1 isoform X1 [Oncorhynchus kisutch]	1.54	1.17	0.84	12.28	13.13	12.33	1.18333	12.58	3.4102	4.20774e-103
ncbi_110497803	ENDOUC	poly(U)-specific endoribonuclease-C-like [Oncorhynchus mykiss]	45.47	49.19	37.39	244.3	196	228.08	44.0167	222.793	2.33958	1.01563e-102
ncbi_110495507	TSPAN7	tetraspanin-7-like [Oncorhynchus kisutch]	24.46	20.97	24.12	0.16	0.24	0.06	23.1833	0.153333	-7.24027	1.16482e-102
ncbi_110503829	DDR1	PREDICTED: epithelial discoidin domain-containing receptor 1-like isoform X1 [Salmo salar]	10.36	10	8.53	33.31	36.15	36.16	9.63	35.2067	1.87024	2.48262e-102
ncbi_110487064	LGALS3BPB	galectin-3-binding protein A-like isoform X2 [Oncorhynchus mykiss]	1.32	1.26	0.75	14.56	14.35	15.02	1.11	14.6433	3.72161	3.33031e-102
MSTRG.22753	PCDHAC2	protocadherin alpha-C2-like isoform X2 [Oncorhynchus nerka]	14.82	15.95	16.72	0.1	0.11	0.07	15.83	0.0933333	-7.40605	4.11832e-102
ncbi_110487479	MEX3A	RNA-binding protein MEX3A-like [Oncorhynchus mykiss]	10.58	9.85	12.5	0.83	0.97	1.06	10.9767	0.953333	-3.52532	5.08464e-102
ncbi_110489613	--	lipocalin-like [Oncorhynchus mykiss]	10.51	17.53	11.04	138.31	118.56	129.71	13.0267	128.86	3.30626	5.2575e-102
ncbi_110538894	KRT7	thread biopolymer filament subunit alpha-like [Oncorhynchus mykiss]	130.86	115.1	107.28	841.04	632.85	640.69	117.747	704.86	2.58165	5.45848e-102
ncbi_100136231	CTSZ	cathepsin Y [Oncorhynchus mykiss]	17.66	19.02	15.12	73.07	71.23	80.97	17.2667	75.09	2.12063	6.12739e-102
ncbi_110535973	SYN2	synapsin-1-like isoform X1 [Oncorhynchus mykiss]	8.53	7.94	9.62	0.3	0.16	0.19	8.69667	0.216667	-5.32691	6.3228e-102
ncbi_110529932	--	brain acid soluble protein 1 [Oncorhynchus mykiss]	18.17	17.92	18.51	0.56	0.2	0.41	18.2	0.39	-5.54432	1.28094e-101
ncbi_110493458	SEPTIN3	neuronal-specific septin-3-like isoform X2 [Oncorhynchus mykiss]	14.64	12.78	16.05	0.3	0.49	0.42	14.49	0.403333	-5.16694	1.65678e-101
ncbi_118936617	S100A1	protein S100-A1-like [Oncorhynchus kisutch]	144.82	142.24	130.36	459.45	430.15	508.47	139.14	466.023	1.74386	8.57813e-101
MSTRG.16983	COL15A1	collagen alpha-1(XVIII) chain-like [Oncorhynchus kisutch]	0.95	1.03	0.83	5.55	6.49	6.63	0.936667	6.22333	2.73208	8.65363e-101
ncbi_110502984	PERP	p53 apoptosis effector related to PMP-22-like [Oncorhynchus mykiss]	16.25	15.8	15.7	55.06	52.08	53.95	15.9167	53.6967	1.75429	8.78297e-101
ncbi_110509179	VIM	vimentin A2-like [Oncorhynchus mykiss]	4.26	3.46	3.66	25.07	22.4	23.26	3.79333	23.5767	2.63582	1.04889e-100
ncbi_110529833	FZD3	frizzled-3 [Oncorhynchus mykiss]	9.55	11.08	13.4	0.21	0.17	0.15	11.3433	0.176667	-6.00467	1.21555e-100
ncbi_110535981	DPYSL2	dihydropyrimidinase-related protein 2-like [Oncorhynchus mykiss]	16.15	15.32	19.61	1.1	1.19	0.91	17.0267	1.06667	-3.99661	1.54061e-100
ncbi_110492358	KIF5A	kinesin heavy chain-like isoform X1 [Oncorhynchus kisutch]	8.97	8.62	9.85	0.15	0.1	0.06	9.14667	0.103333	-6.46787	2.25119e-100
ncbi_100136657	ATP1A3	sodium/potassium-transporting ATPase subunit alpha-3-like isoform X1 [Oncorhynchus kisutch]	36.45	34.19	39.85	5	4.26	4.33	36.83	4.53	-3.0233	2.31157e-100
ncbi_110505070	CPLX1	complexin-1-like [Oncorhynchus kisutch]	11.04	10.86	12.26	0.1	0.06	0.11	11.3867	0.09	-6.9832	2.37023e-100
ncbi_110529817	MYT1L	myelin transcription factor 1-like protein isoform X1 [Oncorhynchus kisutch]	5.93	6.54	7.88	0.11	0.11	0.1	6.78333	0.106667	-5.99081	2.96365e-100
ncbi_110522333	--	CD44 antigen-like [Oncorhynchus mykiss]	13.34	11.57	13.87	0.51	0.6	0.91	12.9267	0.673333	-4.26289	3.80039e-100
ncbi_110523919	ITGA2	integrin alpha-2-like [Oncorhynchus mykiss]	1.54	1.51	1.35	9.84	8.73	9.32	1.46667	9.29667	2.66417	5.2166e-100
ncbi_110528471	NSG1	neuronal vesicle trafficking-associated protein 1 isoform X4 [Oncorhynchus kisutch]	18.99	17.92	21.25	0.65	0.57	0.76	19.3867	0.66	-4.87645	5.48431e-100
ncbi_110497560	CTSB	cathepsin B-like [Oncorhynchus tshawytscha]	30.11	32.69	29.17	118.34	106.72	107.48	30.6567	110.847	1.85429	6.36258e-100
ncbi_110532510	DNAJC5	PREDICTED: dnaJ homolog subfamily C member 5-like isoform X1 [Salmo salar]	14.99	15.37	18.63	0.23	0.22	0.14	16.33	0.196667	-6.37563	7.83692e-100
MSTRG.2934	SV2B	synaptic vesicle glycoprotein 2B-like [Oncorhynchus mykiss]	10.23	9.35	12.28	0.31	0.27	0.2	10.62	0.26	-5.35213	1.47313e-99
ncbi_110492641	FKBP1A	peptidyl-prolyl cis-trans isomerase FKBP1A-like isoform X1 [Esox lucius]	44.57	42.3	44.78	5.65	6.35	6.49	43.8833	6.16333	-2.83189	1.92806e-99
ncbi_110490301	APC2	adenomatous polyposis coli protein 2-like [Oncorhynchus mykiss]	4.71	4.76	6.38	0.09	0.08	0.08	5.28333	0.0833333	-5.98641	4.36807e-99
ncbi_110494076	CADPS	calcium-dependent secretion activator 1-like isoform X4 [Oncorhynchus kisutch]	7.28	6.83	7.64	0.23	0.16	0.22	7.25	0.203333	-5.15606	4.63186e-99
ncbi_110528703	HDHD5	haloacid dehalogenase-like hydrolase domain-containing 5 [Oncorhynchus tshawytscha]	0.88	1.17	0.52	16.51	14.67	14.1	0.856667	15.0933	4.13903	5.13071e-99
ncbi_100305204	HEBP2	heme-binding protein 2 precursor [Oncorhynchus mykiss]	69.65	74.86	44.97	566.61	452.37	521.26	63.16	513.413	3.02304	5.84604e-99
ncbi_110500474	GM1673	neuropeptide-like protein C4orf48 homolog [Oncorhynchus mykiss]	26.02	27.44	27.97	0.72	0.75	0.3	27.1433	0.59	-5.52374	9.70092e-99
ncbi_110532823	CA6	carbonic anhydrase 6-like [Oncorhynchus mykiss]	6.16	5.72	4.7	29.15	26.69	27.14	5.52667	27.66	2.32332	1.03361e-98
ncbi_110504382	CYFIP2	PREDICTED: cytoplasmic FMR1-interacting protein 2 isoform X2 [Salmo salar]	7.48	7.59	8.94	0.46	0.37	0.52	8.00333	0.45	-4.1526	1.06081e-98
ncbi_110514420	CSPG5	chondroitin sulfate proteoglycan 5 isoform X1 [Oncorhynchus kisutch]	15.28	17.05	19.82	0.83	0.71	0.74	17.3833	0.76	-4.51556	1.76094e-98
ncbi_110528278	MSI1	RNA-binding protein Musashi homolog 1 isoform X1 [Oncorhynchus kisutch]	17.37	16.9	19.67	1.46	1.67	1.75	17.98	1.62667	-3.4664	3.96029e-98
MSTRG.14345	EPB41L1	band 4.1-like protein 1 isoform X2 [Oncorhynchus mykiss]	6.24	5.08	6.81	0.05	0.04	0.05	6.04333	0.0466667	-7.01681	4.12809e-98
ncbi_110538022	IAAA	K13051 beta-aspartyl-peptidase (threonine type) [Scophthalmus maximus]	0.83	0.69	0.56	8.4	7.63	6.56	0.693333	7.53	3.44103	4.7503e-98
ncbi_110512232	ANXA5	annexin A5-like [Oncorhynchus kisutch]	31.14	32.6	34.02	105.34	113.8	114.85	32.5867	111.33	1.77249	5.10559e-98
ncbi_110496558	COL16A1	collagen alpha-1(XVI) chain-like [Oncorhynchus mykiss]	23.52	21.5	15.96	117.09	100.64	110.15	20.3267	109.293	2.42676	8.35414e-98
ncbi_110529722	SYNE2	nesprin-2-like [Oncorhynchus mykiss]	1.89	1.83	1.78	6.2	6.65	5.9	1.83333	6.25	1.76939	8.98421e-98
ncbi_110536310	AGPAT9L	glycerol-3-phosphate acyltransferase 3-like isoform X1 [Oncorhynchus mykiss]	2.48	2.54	2.12	18.45	19.86	17.56	2.38	18.6233	2.96808	1.63084e-97
ncbi_110494108	TF	saxiphilin-like isoform X2 [Oncorhynchus mykiss]	1.54	1.89	1.95	13.03	12.34	11.36	1.79333	12.2433	2.77128	2.48685e-97
ncbi_110501583	TWIST2	twist-related protein 2 [Oncorhynchus mykiss]	5.26	5.24	4.35	33.84	26	32.07	4.95	30.6367	2.62976	2.5471e-97
ncbi_110533516	PANX3	PREDICTED: pannexin-3-like isoform X1 [Salmo salar]	4.03	3.83	3.28	35.19	63.51	65.08	3.71333	54.5933	3.87794	3.02151e-97
ncbi_110491406	LGI1	leucine-rich glioma-inactivated protein 1-like [Oncorhynchus mykiss]	20.22	20.16	25.62	1.6	1.59	1.69	22	1.62667	-3.75751	3.04462e-97
ncbi_118944461	--	perforin-1-like protein [Labeo rohita]	1.95	2.81	1.43	30.78	28.12	27.9	2.06333	28.9333	3.80968	4.13208e-97
ncbi_110513717	NDRG4	protein NDRG4-like isoform X1 [Oncorhynchus nerka]	33.59	32.75	41.05	0.91	0.49	0.32	35.7967	0.573333	-5.96431	4.16255e-97
ncbi_110488871	CPLX1	PREDICTED: complexin-1-like [Salmo salar]	21.99	20.12	22.36	0.1	0.04	0.03	21.49	0.0566667	-8.56695	4.43512e-97
ncbi_118940083	TRYP5	kallikrein-8-like [Oncorhynchus mykiss]	0.28	0.23	0.18	32.7	42.21	43.34	0.23	39.4167	7.42103	9.2247e-97
ncbi_110525245	H1-2	histone H1-like [Oncorhynchus mykiss]	37.76	36.01	39.44	1.02	0.75	0.75	37.7367	0.84	-5.48943	1.0585e-96
ncbi_110494664	RBP7	retinol binding-protein 7 [Oncorhynchus mykiss]	3.11	3.78	4.03	53.75	56.75	43.01	3.64	51.17	3.81329	1.2031e-96
ncbi_110537619	FEZ1	fasciculation and elongation protein zeta-1 isoform X1 [Oncorhynchus mykiss]	25.11	26.77	32.2	1.5	0.91	0.77	28.0267	1.06	-4.72466	1.57242e-96
ncbi_110538452	--	intercellular adhesion molecule 1-like isoform X1 [Oncorhynchus mykiss]	8.48	8.22	8.31	29.31	27.15	28.84	8.33667	28.4333	1.77004	1.85053e-96
ncbi_110498973	NRXN1A	PREDICTED: neurexin-1a-like isoform X2 [Salmo salar]	9.07	9.8	11.22	0.84	0.77	0.92	10.03	0.843333	-3.57207	4.40788e-96
ncbi_110527882	LRRN1	leucine-rich repeat neuronal protein 1-like [Oncorhynchus mykiss]	13.04	12.67	17.5	0.47	0.37	0.4	14.4033	0.413333	-5.12295	7.99693e-96
ncbi_110504715	FGL1	fibrinogen-like protein 1 [Oncorhynchus mykiss]	4.86	5.06	4.15	33.82	29.14	35.49	4.69	32.8167	2.80677	9.17305e-96
ncbi_110523556	MAMDC2	MAM domain-containing protein 2-like [Oncorhynchus mykiss]	13.72	10.18	8.79	100.14	75.04	85.45	10.8967	86.8767	2.99508	9.26929e-96
ncbi_110524448	XPR1	PREDICTED: xenotropic and polytropic retrovirus receptor 1 homolog [Salmo salar]	7.62	7.05	8.6	0.08	0.1	0.06	7.75667	0.08	-6.59929	9.34584e-96
ncbi_110494131	MSI1	PREDICTED: RNA-binding protein Musashi homolog 1-like [Salmo salar]	22.88	23.8	28.55	2.47	2.48	2.54	25.0767	2.49667	-3.32827	1.47853e-95
ncbi_100135778	COL1A1	collagen alpha-1(I) chain-like [Oncorhynchus tshawytscha]	350.35	307.2	204.09	1988.72	1988.13	1930	287.213	1968.95	2.77723	1.52102e-95
ncbi_110501385	FKBP7	peptidyl-prolyl cis-trans isomerase FKBP7-like [Oncorhynchus mykiss]	40.31	39.66	31.94	149.5	138.65	156.41	37.3033	148.187	1.99004	1.81669e-95
ncbi_110520164	DCT	L-dopachrome tautomerase-like [Oncorhynchus mykiss]	4.14	3.93	2.29	37.25	30.43	35.28	3.45333	34.32	3.31299	2.03657e-95
ncbi_110485743	--	regulation of nuclear pre-mRNA domain-containing protein 2-like isoform X2 [Oncorhynchus kisutch]	6.07	6.16	6.22	0.41	0.28	0.29	6.15	0.326667	-4.2347	3.4643e-95
ncbi_110517885	CLSTN3	calsyntenin-3-like isoform X1 [Oncorhynchus mykiss]	9.41	8.94	11.33	0.28	0.13	0.1	9.89333	0.17	-5.86285	3.95435e-95
ncbi_110528070	NBL1	neuroblastoma suppressor of tumorigenicity 1-like isoform X1 [Oncorhynchus mykiss]	2.43	2.7	2.64	20.39	18.94	19.14	2.59	19.49	2.91171	4.06091e-95
ncbi_110509971	GNG3	guanine nucleotide-binding protein G(I)/G(S)/G(O) subunit gamma-3 [Esox lucius]	26.93	26.48	31.36	0.73	0.67	0.5	28.2567	0.633333	-5.47948	5.8621e-95
ncbi_110514697	CTSK	cathepsin K-like [Oncorhynchus mykiss]	23.98	23.57	17.77	88.44	88.96	91.67	21.7733	89.69	2.04238	1.29493e-94
ncbi_100136261	CTSS	cathepsin S [Oncorhynchus mykiss]	14.77	15.65	10.11	74.93	76.38	80.29	13.51	77.2	2.51457	1.43589e-94
ncbi_110511114	--	uncharacterized protein LOC110511114 [Oncorhynchus mykiss]	21.59	22.46	17.22	72.92	71.53	75.14	20.4233	73.1967	1.84156	3.01915e-94
ncbi_110534359	LONRF1	LON peptidase N-terminal domain and RING finger protein 1 [Oncorhynchus mykiss]	4.28	3.4	3.84	17.25	17.13	18.64	3.84	17.6733	2.2024	3.02113e-94
ncbi_110532436	SYT2	synaptotagmin-2-like isoform X1 [Oncorhynchus kisutch]	7.06	6.59	8.61	0.07	0.07	0.03	7.42	0.0566667	-7.03278	3.06466e-94
ncbi_110504934	TMEM35A	PREDICTED: transmembrane protein 35-like [Salmo salar]	29.27	34.56	43.05	1.13	1.5	0.93	35.6267	1.18667	-4.90797	4.28411e-94
ncbi_110505513	--	Syncytin-1 [Anabarilius grahami]	27.26	28.26	23.4	2.01	2.12	1.18	26.3067	1.77	-3.89361	4.54429e-94
ncbi_110505609	NGFR	PREDICTED: tumor necrosis factor receptor superfamily member 16-like [Salmo salar]	5.05	4.24	4.68	21.23	22.16	23.63	4.65667	22.34	2.26226	7.33511e-94
ncbi_110503575	MASP2	mannan-binding lectin serine protease 2-like [Oncorhynchus mykiss]	3.43	3.7	3.02	18.9	18.2	18.04	3.38333	18.38	2.44162	7.33511e-94
ncbi_110496559	--	collagen alpha-2(IX) chain-like [Oncorhynchus mykiss]	211.23	199.44	120.72	0.37	0.87	0.6	177.13	0.613333	-8.17392	8.10235e-94
ncbi_110528035	CAMTA1	calmodulin-binding transcription activator 1-like isoform X1 [Oncorhynchus tshawytscha]	4.54	4.49	5.31	0.1	0.05	0.05	4.78	0.0666667	-6.1639	8.76944e-94
ncbi_118941430	SGMS2	PREDICTED: phosphatidylcholine:ceramide cholinephosphotransferase 2-like [Salmo salar]	2.29	2.73	2.11	22.87	36.72	39.2	2.37667	32.93	3.79239	9.68556e-94
ncbi_110490462	TNNT2	troponin T, cardiac muscle isoforms-like [Chanos chanos]	32.78	32.35	35.08	1.72	2.21	1.23	33.4033	1.72	-4.27951	1.00076e-93
ncbi_100136184	ATP1A1	PREDICTED: sodium/potassium-transporting ATPase subunit alpha-1-like isoform X1 [Salmo salar]	28.57	28.47	18.71	1.25	0.61	0.77	25.25	0.876667	-4.84811	1.15077e-93
ncbi_110536937	TTYH1	protein tweety homolog 1-like isoform X1 [Oncorhynchus mykiss]	13.04	14.21	18.4	0.27	0.35	0.4	15.2167	0.34	-5.48397	2.16443e-93
ncbi_110490577	LUM	lumican-like [Oncorhynchus kisutch]	73.51	66.09	61.66	244.11	211.86	231.89	67.0867	229.287	1.77305	2.21042e-93
ncbi_110498680	LONRF1	LON peptidase N-terminal domain and RING finger protein 1-like isoform X2 [Oncorhynchus kisutch]	2.71	2.71	2.57	12.25	11.53	12.38	2.66333	12.0533	2.17813	3.73663e-93
ncbi_110519919	FCGBP	IgGFc-binding protein-like [Oncorhynchus kisutch]	0.04	0.01	0.02	32.57	31.51	34.42	0.0233333	32.8333	10.4586	4.81033e-93
ncbi_110492768	SYP	PREDICTED: synaptophysin [Salmo salar]	19.58	18.66	22.77	0.18	0.14	0.03	20.3367	0.116667	-7.44555	8.80055e-93
ncbi_110501377	COL5A2	collagen alpha-2(V) chain-like [Oncorhynchus mykiss]	26.08	22.94	18.6	94.03	88.12	92.76	22.54	91.6367	2.02344	9.18324e-93
ncbi_110499515	MYH6	myosin-7-like [Oncorhynchus mykiss]	1.1	1.12	1.03	18.14	26.97	13.02	1.08333	19.3767	4.16077	9.81051e-93
MSTRG.23857	PTPRN2	receptor-type tyrosine-protein phosphatase N2 isoform X2 [Oncorhynchus mykiss]	7.32	7.1	8.91	0.11	0.1	0.11	7.77667	0.106667	-6.18797	1.0044e-92
ncbi_110535214	MYH6	myosin-7-like [Oncorhynchus kisutch]	16.38	14.77	18.13	204.18	263.54	136.93	16.4267	201.55	3.61703	1.31089e-92
ncbi_110528492	KRT18	keratin, type I cytoskeletal 18-like [Oncorhynchus mykiss]	101.43	95.85	85.92	249.72	262.51	281.22	94.4	264.483	1.48632	1.58181e-92
ncbi_110495128	KRT13	keratin, type I cytoskeletal 13-like [Oncorhynchus nerka]	226.07	215.24	239.71	1204.51	982.99	969.65	227.007	1052.38	2.21285	1.84796e-92
ncbi_110504828	CSF1R1	macrophage colony-stimulating factor 1 receptor 1-like isoform X1 [Oncorhynchus mykiss]	3.2	2.83	1.96	19.1	17.4	17.31	2.66333	17.9367	2.75161	5.37546e-92
ncbi_110489868	RALYL	RNA-binding Raly-like protein isoform X1 [Oncorhynchus kisutch]	10.58	10.68	10.57	0.82	0.7	0.97	10.61	0.83	-3.67617	9.44688e-92
ncbi_110525833	ADRA2B	alpha-2B adrenergic receptor-like [Oncorhynchus mykiss]	0.29	0.3	0.34	4.93	4.06	4.3	0.31	4.43	3.83697	3.96323e-91
ncbi_118946043	GATD3A	glutamine amidotransferase-like class 1 domain-containing protein 3A, mitochondrial [Oncorhynchus kisutch]	17.03	15.82	13.57	109.28	191.7	203.56	15.4733	168.18	3.44215	4.09922e-91
ncbi_110525603	PBX3	pre-B-cell leukemia transcription factor 3 isoform X1 [Oncorhynchus kisutch]	8.59	7.89	8.03	0.16	0.22	0.19	8.17	0.19	-5.42626	4.34594e-91
ncbi_110527738	SYT2	synaptotagmin-2-like isoform X1 [Oncorhynchus kisutch]	6.06	5.83	6.59	0.15	0.11	0.15	6.16	0.136667	-5.4942	5.29966e-91
ncbi_110503905	YWHAG1	14-3-3 protein gamma-2-like [Oncorhynchus kisutch]	15.05	14.84	15.6	1.65	1.47	1.14	15.1633	1.42	-3.41662	5.593e-91
ncbi_110494199	PRPH	plasticin-like [Oncorhynchus mykiss]	29.32	27.96	37.58	1.91	1.47	1.14	31.62	1.50667	-4.39141	6.312e-91
MSTRG.39553	DPYSL2	PREDICTED: dihydropyrimidinase-related protein 2 isoform X2 [Salmo salar]	25.44	23.36	21.91	4.7	4.22	4.33	23.57	4.41667	-2.41592	7.64534e-91
ncbi_110526190	C1QTNF4	complement C1q tumor necrosis factor-related protein 4-like [Oncorhynchus mykiss]	13.19	13.44	17.44	0.49	0.25	0.41	14.69	0.383333	-5.26009	7.77395e-91
ncbi_110526920	SCG3	secretogranin-3 isoform X1 [Oncorhynchus kisutch]	12.38	12.84	16.73	0.06	0.21	0.25	13.9833	0.173333	-6.33402	1.20632e-90
ncbi_110503972	HSC71	heat shock cognate 70 kDa protein-like [Oncorhynchus mykiss]	38.23	38.82	35.26	102.18	103.11	98.8	37.4367	101.363	1.43701	1.30238e-90
ncbi_100136111	CFH	complement factor H precursor [Oncorhynchus mykiss]	26.33	40.67	38.67	0.12	0.03	0.08	35.2233	0.0766667	-8.84372	1.34654e-90
MSTRG.37382	ANP32A	acidic leucine-rich nuclear phosphoprotein 32 family member A-like [Oncorhynchus mykiss]	62.96	62.67	64.74	10.13	12.09	11.95	63.4567	11.39	-2.478	2.68578e-90
ncbi_110507878	DHRS13	dehydrogenase/reductase SDR family member 13-like [Oncorhynchus mykiss]	4.63	4.42	3.16	32.52	26.32	30.25	4.07	29.6967	2.8672	2.78317e-90
ncbi_110530591	CASQ1	calsequestrin-1-like [Oncorhynchus mykiss]	4.22	6.21	5.68	85.79	53.67	60.27	5.37	66.5767	3.63202	2.92904e-90
ncbi_110491712	MAPT	microtubule-associated protein tau-like isoform X1 [Oncorhynchus mykiss]	29.02	28.23	32.91	3.41	3.02	3.02	30.0533	3.15	-3.2541	3.6398e-90
ncbi_110530525	DNM2	dynamin-3-like [Oncorhynchus kisutch]	11.04	10.42	12.76	0.15	0.09	0.02	11.4067	0.0866667	-7.04018	3.88173e-90
ncbi_110529436	SOX11	transcription factor SOX-11-like [Oncorhynchus mykiss]	24.9	25.37	33.28	1.61	1.61	1.95	27.85	1.72333	-4.0144	4.22335e-90
ncbi_110532045	KIF5A	kinesin heavy chain isoform X1 [Oncorhynchus kisutch]	15.86	15.28	16.2	2.35	2.15	2.57	15.78	2.35667	-2.74328	5.16686e-90
MSTRG.24827	--	uncharacterized protein LOC109870450 isoform X2 [Oncorhynchus kisutch]	25.74	23.81	26.42	133.88	175.94	197.63	25.3233	169.15	2.73976	5.46387e-90
ncbi_110499892	LUM	lumican-like [Oncorhynchus mykiss]	79.4	69.9	59.53	294.1	252.14	287.61	69.61	277.95	1.99746	6.84686e-90
ncbi_110538970	COL11A1	collagen alpha-1(XI) chain-like isoform X1 [Oncorhynchus kisutch]	3.8	3.96	2.98	21.48	17.7	18.38	3.58	19.1867	2.42207	7.24132e-90
ncbi_110501061	FOXP2	forkhead box protein P2-like isoform X1 [Oncorhynchus kisutch]	7.79	7.53	7.61	1.16	0.85	1.27	7.64333	1.09333	-2.80547	7.31492e-90
ncbi_110510679	GIMAP9	GTPase IMAP family member 7-like isoform X1 [Oncorhynchus mykiss]	480.6	403.12	358.73	50	42.71	60.32	414.15	51.01	-3.0213	1.06055e-89
ncbi_110510203	ADAMTS2	A disintegrin and metalloproteinase with thrombospondin motifs 2-like [Oncorhynchus mykiss]	1.95	1.76	1.32	9.26	9.57	9.45	1.67667	9.42667	2.49115	1.22937e-89
ncbi_110500604	TYRP1	5,6-dihydroxyindole-2-carboxylic acid oxidase-like [Oncorhynchus mykiss]	43.85	42.1	36.44	159.39	134.25	150.68	40.7967	148.107	1.86011	1.40043e-89
ncbi_110489358	CLSTN3	calsyntenin-3-like isoform X1 [Oncorhynchus mykiss]	7.13	7.14	9.19	0.15	0.08	0.17	7.82	0.133333	-5.87406	2.76643e-89
MSTRG.10574	ASAP1	arf-GAP with SH3 domain, ANK repeat and PH domain-containing protein 1-like isoform X1 [Oncorhynchus mykiss]	5.44	5.16	5.69	0.32	0.39	0.36	5.43	0.356667	-3.9283	5.47807e-89
ncbi_110505316	SOX11	transcription factor SOX-11 [Oncorhynchus kisutch]	39.42	39.17	46.47	5.34	5.58	5.91	41.6867	5.61	-2.89351	7.41956e-89
ncbi_110523823	CKMT2	creatine kinase S-type, mitochondrial isoform X1 [Oncorhynchus kisutch]	24.14	23.35	27.92	260.63	303.24	175.25	25.1367	246.373	3.29298	7.47086e-89
MSTRG.32821	HISAT	histidine N-acetyltransferase-like [Oncorhynchus mykiss]	3.79	3.45	4.25	0.28	0.3	0.26	3.83	0.28	-3.77385	7.55512e-89
ncbi_110505566	FABP4	fatty acid-binding protein, adipocyte-like [Oncorhynchus mykiss]	62.83	67.99	69.18	0.99	0.58	0.46	66.6667	0.676667	-6.62238	7.95509e-89
ncbi_110520824	LMTK3	PREDICTED: serine/threonine-protein kinase LMTK3 isoform X1 [Salmo salar]	4.03	3.49	4.56	0.06	0.03	0.07	4.02667	0.0533333	-6.2384	9.40136e-89
ncbi_110511826	SLC7A5	large neutral amino acids transporter small subunit 1-like [Oncorhynchus mykiss]	11.51	10.85	12.22	0.72	1.1	1.09	11.5267	0.97	-3.57085	1.21578e-88
ncbi_110509800	ASS1	argininosuccinate synthase [Oncorhynchus mykiss]	25.64	26.56	25.27	74.39	74.64	78.33	25.8233	75.7867	1.55327	1.36939e-88
ncbi_100136199	YWHAG-B	14-3-3 protein gamma-2 [Salmo salar]	38.71	40.7	42.29	4.53	3.29	2.95	40.5667	3.59	-3.49824	1.43342e-88
ncbi_110485118	CNDP1	beta-Ala-His dipeptidase-like isoform X1 [Oncorhynchus mykiss]	1.89	2.24	1.25	26.98	20.27	21.2	1.79333	22.8167	3.66937	1.79585e-88
ncbi_110524742	DNM1	dynamin-1 isoform X2 [Oncorhynchus nerka]	8.38	8.48	9.34	0.66	0.64	0.54	8.73333	0.613333	-3.83179	2.9123e-88
ncbi_110497058	COL2A1	LOW QUALITY PROTEIN: collagen alpha-2(V) chain-like [Oncorhynchus kisutch]	2.71	2.62	2.45	17.65	31.46	32.08	2.59333	27.0633	3.38346	5.44238e-88
ncbi_110488107	UBE2QL1	ubiquitin-conjugating enzyme E2Q-like protein 1 [Oncorhynchus kisutch]	8.66	8.47	10.47	0.46	0.31	0.26	9.2	0.343333	-4.74395	6.54569e-88
ncbi_110527224	FN1	fibronectin [Oncorhynchus mykiss]	10.03	10.48	9.34	1.55	1.61	1.86	9.95	1.67333	-2.57197	7.74053e-88
ncbi_110534129	CFB	complement factor B-like [Oncorhynchus mykiss]	15.47	24.77	20.95	0.23	0.13	0.27	20.3967	0.21	-6.6018	1.55705e-87
ncbi_110527431	GPM6B	neuronal membrane glycoprotein M6-b-like isoform X1 [Oncorhynchus kisutch]	18.3	16.35	21.63	1.75	1.02	1.04	18.76	1.27	-3.88476	1.57758e-87
ncbi_110485206	--	titin-like [Oncorhynchus mykiss]	68.85	60.19	58.88	0.1	0	0.07	62.64	0.0566667	-10.1104	5.53962e-87
ncbi_110507390	HMBS	porphobilinogen deaminase-like [Oncorhynchus mykiss]	10.24	11.35	12.18	0.47	0.43	0.27	11.2567	0.39	-4.85116	6.38891e-87
ncbi_110523256	MMP11	stromelysin-3-like [Oncorhynchus mykiss]	5.27	5.16	3.29	25.72	28.31	29.47	4.57333	27.8333	2.6055	8.40809e-87
MSTRG.3992	IFFO1	intermediate filament family orphan 1-like [Oncorhynchus mykiss]	5.55	5.58	5.76	0.56	0.54	0.61	5.63	0.57	-3.3041	8.52876e-87
ncbi_110515925	CTSL	cathepsin L1-like [Oncorhynchus mykiss]	30.51	37.91	41.57	0.15	0.13	0.19	36.6633	0.156667	-7.8705	8.67625e-87
MSTRG.6445	RNF165	E3 ubiquitin-protein ligase RNF165 isoform X1 [Salvelinus alpinus]	10.12	9.96	10.85	1.62	1.48	1.58	10.31	1.56	-2.72443	8.78996e-87
ncbi_100135811	COL1A2	collagen alpha-2(I) chain precursor [Oncorhynchus mykiss]	294.68	265.45	163.79	1735.65	1688.86	1713.4	241.307	1712.64	2.82728	1.04954e-86
ncbi_110497393	GPM6A	neuronal membrane glycoprotein M6-a isoform X1 [Oncorhynchus mykiss]	36.77	37.15	48.79	4.95	4.72	5.07	40.9033	4.91333	-3.05744	1.14536e-86
ncbi_110488347	PSMB8	proteasome subunit beta type-8-like [Oncorhynchus mykiss]	0.56	0.47	0.33	12.92	14.83	17.68	0.453333	15.1433	5.06197	1.22364e-86
ncbi_110485875	PTP4A1	protein tyrosine phosphatase type IVA 1-like [Oncorhynchus mykiss]	62.22	59.9	65.92	11.22	11.98	12	62.68	11.7333	-2.41739	1.35555e-86
ncbi_110532844	SYP	synaptophysin [Oncorhynchus mykiss]	23.26	21.3	27.36	0.18	0.1	0.04	23.9733	0.106667	-7.81218	1.35555e-86
ncbi_110536133	ACDH-11	acyl-CoA dehydrogenase family member 11-like [Oncorhynchus mykiss]	3.09	2.58	2.24	25.21	30.28	20.41	2.63667	25.3	3.26235	1.61136e-86
ncbi_110510310	C1QA	complement C1q subcomponent subunit A-like isoform X1 [Oncorhynchus kisutch]	0.92	0.72	0.38	15.89	16.62	14.1	0.673333	15.5367	4.52821	1.92427e-86
ncbi_110492333	TKT	transketolase-like [Oncorhynchus mykiss]	15.65	13.1	17.48	0.59	0.37	0.47	15.41	0.476667	-5.01474	1.99241e-86
ncbi_110490219	LAMB1	laminin subunit beta-1-like [Oncorhynchus mykiss]	3.85	3.34	2.29	19.54	20.36	18.89	3.16	19.5967	2.63261	2.02333e-86
MSTRG.42096	IFI44L	interferon-induced protein 44-like [Oncorhynchus mykiss]	2.7	2.16	2.64	12.21	14.57	15.31	2.5	14.03	2.48852	2.24399e-86
ncbi_110539101	TPSAB1	tryptase-2-like isoform X1 [Oncorhynchus mykiss]	0.8	0.93	0.61	20.35	18.91	16.48	0.78	18.58	4.57413	2.29997e-86
ncbi_110524766	BPGM	bisphosphoglycerate mutase [Oncorhynchus kisutch]	7.14	7.33	7.51	0.77	0.94	0.98	7.32667	0.896667	-3.03051	3.90927e-86
ncbi_110495489	COL8A1	collagen alpha-1(VIII) chain-like [Oncorhynchus mykiss]	14.41	13.36	8.51	0.26	0.13	0.25	12.0933	0.213333	-5.82496	5.22197e-86
ncbi_110516351	IPL1	serine/threonine-protein kinase Nek8-like isoform X1 [Oncorhynchus mykiss]	1.19	0.93	0.78	14.22	11.53	11.33	0.966667	12.36	3.67652	5.8028e-86
ncbi_110509690	TRAF2	TNF receptor-associated factor 2-like [Oncorhynchus mykiss]	6.24	7.22	7.47	0.15	0.1	0.13	6.97667	0.126667	-5.78343	1.08614e-85
ncbi_110536777	MAPK10	mitogen-activated protein kinase 10-like isoform X8 [Oncorhynchus kisutch]	9.98	8.52	10.35	0.36	0.17	0.17	9.61667	0.233333	-5.36507	1.13827e-85
ncbi_110506413	RUNX1T1	protein CBFA2T3-like isoform X1 [Salmo trutta]	6.03	6.47	8.15	0.47	0.57	0.53	6.88333	0.523333	-3.71731	1.20326e-85
ncbi_110510024	DCX	neuronal migration protein doublecortin-like [Salmo trutta]	21.48	20.91	24.91	4.19	2.95	3.82	22.4333	3.65333	-2.61836	1.63659e-85
ncbi_110504947	ZIC3	PREDICTED: zinc finger protein ZIC 3-like [Salmo salar]	10.19	10.11	12.31	0.61	0.41	0.47	10.87	0.496667	-4.45193	1.81121e-85
ncbi_110520890	S100A4	Ictacalcin [Oncorhynchus mykiss]	833.76	780.18	794.96	2488.18	2279.3	2812.46	802.967	2526.65	1.65381	2.24059e-85
ncbi_110538100	IGF2BP1	insulin-like growth factor 2 mRNA-binding protein 1 isoform X1 [Oncorhynchus kisutch]	23.7	23.18	24.05	4.96	5.44	5.03	23.6433	5.14333	-2.20066	3.7225e-85
ncbi_110531005	NCAN	aggrecan core protein-like [Salvelinus alpinus]	13.32	14.09	17.45	0.84	0.86	1.31	14.9533	1.00333	-3.89759	4.00259e-85
ncbi_110492690	AHCYL1	S-adenosylhomocysteine hydrolase-like protein 1 [Oncorhynchus mykiss]	15.21	17.15	10.74	0.82	0.89	0.63	14.3667	0.78	-4.20311	4.19401e-85
ncbi_110512492	CPXM2	inactive carboxypeptidase-like protein X2 [Oncorhynchus kisutch]	0.42	0.59	0.39	8.77	7.22	8.01	0.466667	8	4.09954	4.54445e-85
ncbi_110509320	CRYBA4	beta-crystallin A4 [Oncorhynchus kisutch]	169.13	136.97	142.92	0.22	0.38	0.14	149.673	0.246667	-9.24504	5.65784e-85
ncbi_110512626	--	endonuclease domain-containing 1 protein-like [Oncorhynchus mykiss]	3.91	3.56	2.95	14.19	15	15.97	3.47333	15.0533	2.11569	6.14741e-85
ncbi_110502707	GSTA1	glutathione S-transferase 3-like [Oncorhynchus mykiss]	14.7	16.93	10.18	85.14	80.5	88.48	13.9367	84.7067	2.60359	8.07842e-85
ncbi_110496006	S100A1	protein S100-A1-like [Oncorhynchus mykiss]	49.22	45.45	45.54	236.74	184.06	248.62	46.7367	223.14	2.25532	8.42391e-85
ncbi_110535923	MSI1	PREDICTED: RNA-binding protein Musashi homolog 1 isoform X4 [Salmo salar]	9.92	10.92	11.2	0.29	0.42	0.34	10.68	0.35	-4.93141	1.17261e-84
ncbi_110495555	TUBA1A	PREDICTED: tubulin alpha-1A chain-like [Salmo salar]	42.88	49.86	55.92	5.23	4.45	5.46	49.5533	5.04667	-3.29558	1.17265e-84
ncbi_110493532	COL17A1	collagen alpha-1(XVII) chain-like isoform X1 [Oncorhynchus mykiss]	14.26	13.91	11.34	73.79	58.67	58.85	13.17	63.77	2.27562	1.50767e-84
ncbi_118936350	ITGB1	integrin beta-1-like isoform X2 [Oncorhynchus mykiss]	1.58	1.67	1.15	11.75	10.92	11.75	1.46667	11.4733	2.96767	1.92284e-84
ncbi_110487766	CYFIP2	PREDICTED: cytoplasmic FMR1-interacting protein 2 isoform X2 [Salmo salar]	9.18	9.01	10.81	0.85	0.91	1.02	9.66667	0.926667	-3.3829	1.92816e-84
MSTRG.15764	KDM6B	lysine-specific demethylase 6B-like [Oncorhynchus mykiss]	21.17	20	21.06	3.89	4.52	4.23	20.7433	4.21333	-2.29961	2.9471e-84
ncbi_110531797	PLIN2	perilipin-2-like isoform X2 [Oncorhynchus mykiss]	0.84	0.91	0.79	12.84	13	10.45	0.846667	12.0967	3.83667	4.15171e-84
ncbi_110510479	APLP2	amyloid-like protein 1 isoform X1 [Oncorhynchus mykiss]	24.91	22.72	28.46	3.52	3.49	3.73	25.3633	3.58	-2.82471	8.47874e-84
ncbi_110521947	MAPK8IP2	C-Jun-amino-terminal kinase-interacting protein 2-like [Oncorhynchus mykiss]	3.54	3.33	3.66	0.27	0.31	0.24	3.51	0.273333	-3.68274	1.08821e-83
ncbi_110485680	GCDH	glutaryl-CoA dehydrogenase, mitochondrial-like [Oncorhynchus mykiss]	2.4	1.73	1.96	16.25	16.67	15.02	2.03	15.98	2.97672	1.11812e-83
ncbi_110530189	--	dentin sialophosphoprotein-like isoform X1 [Salmo trutta]	5.07	4.87	4.96	0.12	0.11	0.23	4.96667	0.153333	-5.01753	1.15472e-83
ncbi_110538120	NME2	nucleoside diphosphate kinase B-like [Oncorhynchus mykiss]	479.18	493.44	581.96	3440.03	2824.41	2537.05	518.193	2933.83	2.50122	1.75809e-83
ncbi_110500727	ANK2	ankyrin-2-like [Oncorhynchus mykiss]	2.8	3.21	3.2	0.29	0.23	0.19	3.07	0.236667	-3.69731	1.80446e-83
MSTRG.15203	DPYSL3	dihydropyrimidinase-related protein 3 isoform X1 [Oncorhynchus nerka]	47.55	46.25	55.01	7.75	7.19	6.81	49.6033	7.25	-2.77438	1.86352e-83
ncbi_110531177	CELSR3	PREDICTED: cadherin EGF LAG seven-pass G-type receptor 3 isoform X1 [Salmo salar]	2.47	2.42	3	0.05	0.05	0.06	2.63	0.0533333	-5.62388	4.44029e-83
ncbi_110493631	IFI30	gamma-interferon-inducible lysosomal thiol reductase-like [Oncorhynchus mykiss]	0.6	0.98	0.95	16.92	14.9	16.17	0.843333	15.9967	4.24552	4.85446e-83
ncbi_118944460	--	perforin-1-like protein [Labeo rohita]	2.33	1.66	1.13	22.06	19.41	19.23	1.70667	20.2333	3.56748	6.21433e-83
ncbi_110535663	CDH17	cadherin-17-like [Oncorhynchus mykiss]	9.04	9.08	9.76	0.24	0.32	0.18	9.29333	0.246667	-5.23556	7.55393e-83
ncbi_110531623	SLC7A8	large neutral amino acids transporter small subunit 2-like [Oncorhynchus mykiss]	10.34	10.41	8.4	0.88	0.95	0.85	9.71667	0.893333	-3.44319	9.98867e-83
ncbi_110494314	LMBR1L	limb region 1 homolog-like protein [Oncorhynchus mykiss]	4.08	3.7	3.23	19.72	18.27	16.88	3.67	18.29	2.3172	1.07431e-82
ncbi_110487113	ARPC1A-A	actin-related protein 2/3 complex subunit 1A-A-like [Salmo trutta]	4.83	3.43	2.57	30.54	41.99	34.57	3.61	35.7	3.30585	1.1296e-82
ncbi_110488900	NANOS1	nanos homolog 1-like [Oncorhynchus kisutch]	23.55	26.12	22.23	3.42	3.72	3.67	23.9667	3.60333	-2.73363	1.28133e-82
MSTRG.17400	--	uncharacterized protein LOC115105155 isoform X1 [Oncorhynchus nerka]	14.26	13.36	9.58	76.61	84.35	94.19	12.4	85.05	2.77797	1.29294e-82
ncbi_110506505	VAT1L	synaptic vesicle membrane protein VAT-1 homolog-like [Oncorhynchus mykiss]	10.16	9.54	9.33	0.54	0.54	0.5	9.67667	0.526667	-4.19955	1.80387e-82
ncbi_110494727	PACSIN1B	protein kinase C and casein kinase substrate in neurons protein 1-like isoform X1 [Oncorhynchus mykiss]	9.11	9.72	12.4	0.55	0.41	0.31	10.41	0.423333	-4.62003	1.9208e-82
ncbi_110529942	AMPH	amphiphysin isoform X1 [Oncorhynchus mykiss]	10.41	10.42	12.01	0.2	0.16	0.09	10.9467	0.15	-6.18939	2.42135e-82
ncbi_110508250	APCDD1	protein APCDD1 [Oncorhynchus kisutch]	1.38	1.28	1.03	10.65	13.41	14.18	1.23	12.7467	3.37339	2.74388e-82
ncbi_110532021	MIP	lens fiber major intrinsic protein-like [Oncorhynchus kisutch]	23.52	19.52	18.24	0.16	0.18	0.09	20.4267	0.143333	-7.15494	2.83444e-82
ncbi_110537612	CADM1	cell adhesion molecule 1-like isoform X1 [Oncorhynchus kisutch]	11.85	11.77	12.13	1.65	1.31	1.66	11.9167	1.54	-2.95198	3.41253e-82
ncbi_110534230	--	thy-1 membrane glycoprotein [Esox lucius]	20	17.35	17.26	56.52	59.81	59.19	18.2033	58.5067	1.6844	3.61431e-82
ncbi_110521546	SOX2	transcription factor Sox-2-like [Oncorhynchus mykiss]	14.37	14.1	16.2	0.79	0.96	0.93	14.89	0.893333	-4.059	4.04871e-82
ncbi_110522721	MAP1B	microtubule-associated protein 1B isoform X1 [Oncorhynchus kisutch]	2.07	1.89	1.88	0.18	0.17	0.17	1.94667	0.173333	-3.48938	6.88506e-82
ncbi_110537338	TAGLN2	transgelin-2-like isoform X1 [Oncorhynchus kisutch]	17.96	16.34	16.21	56.95	56.62	61.93	16.8367	58.5	1.79683	6.9383e-82
ncbi_110532013	--	collagen alpha-3(IX) chain-like [Oncorhynchus mykiss]	92.25	85.33	51.24	0.09	0.12	0.24	76.2733	0.15	-8.99007	7.94339e-82
ncbi_110498860	H1-0	histone H1.0-B-like [Oncorhynchus kisutch]	102.78	105.97	104.58	16.7	19.02	21.86	104.443	19.1933	-2.44404	8.10715e-82
ncbi_110527364	POU3F3B	POU domain, class 3, transcription factor 3-B isoform X1 [Salvelinus alpinus]	10.55	10.76	12.11	0.16	0.22	0.2	11.14	0.193333	-5.84852	1.00466e-81
ncbi_110500075	TNNI1	troponin I, slow skeletal muscle-like [Oncorhynchus mykiss]	3.06	3.11	2.83	31.79	41.96	22.68	3	32.1433	3.42149	1.03722e-81
ncbi_110488109	IRX1	iroquois-class homeodomain protein irx-1-like [Oncorhynchus mykiss]	3.59	3.08	3.45	21.17	18.93	24.12	3.37333	21.4067	2.66581	1.30587e-81
ncbi_110514094	--	sperm acrosome membrane-associated protein 4-like [Oncorhynchus mykiss]	23.22	23.16	20.36	61.53	58.63	63.62	22.2467	61.26	1.46136	1.32448e-81
ncbi_110489863	SDCBP	syntenin-1 [Oncorhynchus mykiss]	18.63	17.4	23.14	0.54	0.21	0.3	19.7233	0.35	-5.8164	1.38975e-81
ncbi_110535145	PLCD1	1-phosphatidylinositol 4,5-bisphosphate phosphodiesterase delta-1-like [Oncorhynchus mykiss]	2.79	3.56	2.2	12.03	14.51	13.73	2.85	13.4233	2.23571	1.61757e-81
ncbi_110531735	TYRP1	5,6-dihydroxyindole-2-carboxylic acid oxidase-like [Oncorhynchus mykiss]	12.21	13.33	13.45	0.52	0.38	0.27	12.9967	0.39	-5.05852	1.64763e-81
ncbi_110521836	LHX9	LIM/homeobox protein Lhx9 isoform X1 [Oncorhynchus kisutch]	10.42	9.85	13.87	0.16	0.19	0.28	11.38	0.21	-5.75997	1.64999e-81
ncbi_100301691	HSC71	heat shock cognate 70 kDa protein-like [Oncorhynchus mykiss]	42.86	43.82	37.4	104.96	104.84	112.36	41.36	107.387	1.37651	1.94892e-81
ncbi_110536156	RAB3C	ras-related protein Rab-3C-like isoform X1 [Oncorhynchus mykiss]	8.28	7.9	9.45	0.12	0.04	0.04	8.54333	0.0666667	-7.00169	2.09165e-81
ncbi_110532640	TUBA1C	PREDICTED: tubulin alpha-1C chain [Salmo salar]	4.89	5.64	5.34	24.43	22.03	23.97	5.29	23.4767	2.14989	2.09826e-81
ncbi_110534299	FABP2	fatty acid-binding protein, intestinal [Oncorhynchus mykiss]	7.38	7.23	7.98	62.69	64.81	49.43	7.53	58.9767	2.96942	2.39361e-81
ncbi_110524564	AIRC	PREDICTED: multifunctional protein ADE2 [Pundamilia nyererei]	23.42	25.17	22.7	79.13	71.9	78.19	23.7633	76.4067	1.68496	3.01569e-81
MSTRG.9467	MAP1B	LOW QUALITY PROTEIN: microtubule-associated protein 1B [Oncorhynchus kisutch]	6.95	6.96	10.91	0.17	0.27	0.16	8.27333	0.2	-5.3704	5.20519e-81
ncbi_110532981	ANK2	ankyrin-2 isoform X1 [Oncorhynchus nerka]	4.52	5.2	4.85	0.91	0.7	0.69	4.85667	0.766667	-2.6633	6.95854e-81
ncbi_110523491	AQP3	aquaporin-3-like isoform X1 [Oncorhynchus mykiss]	5.07	4.27	3.55	31.71	50.7	52.17	4.29667	44.86	3.38414	7.92948e-81
ncbi_110537927	PRRT2	tumor suppressor candidate 5 homolog [Oncorhynchus mykiss]	4.92	5.14	6.57	0.14	0.09	0.09	5.54333	0.106667	-5.69957	8.1748e-81
ncbi_110489217	FAT2	protocadherin Fat 2-like [Oncorhynchus mykiss]	1.09	1.27	0.87	4.78	5	4.93	1.07667	4.90333	2.18719	8.83302e-81
ncbi_110521449	TMEM59L	transmembrane protein 59-like [Oncorhynchus mykiss]	16.83	16.65	18.49	2.13	1.67	2.17	17.3233	1.99	-3.12188	1.06445e-80
ncbi_110538257	MFSD11	UNC93-like protein MFSD11 [Oncorhynchus kisutch]	3.64	3.04	3.02	22.29	18.77	20.61	3.23333	20.5567	2.66851	1.39466e-80
ncbi_110507797	IGSF9B	protein turtle homolog B-like isoform X1 [Oncorhynchus mykiss]	3.59	3.05	3.24	0.06	0.08	0.06	3.29333	0.0666667	-5.62644	1.50637e-80
ncbi_100499622	ALB1	serum albumin 2-like [Oncorhynchus kisutch]	298.83	462.98	503.29	0.07	0.04	0.02	421.7	0.0433333	-13.2485	1.55085e-80
ncbi_110530381	COL21A1	collagen alpha-1(XXI) chain-like [Oncorhynchus mykiss]	0.85	0.78	0.74	8.33	15.56	15.93	0.79	13.2733	4.07053	1.56632e-80
MSTRG.9135	PARP6	PREDICTED: poly [ADP-ribose] polymerase 6 isoform X1 [Salmo salar]	7.81	8.13	10.07	0.17	0.11	0.13	8.67	0.136667	-5.9873	2.38412e-80
ncbi_110503959	NCAM1	neural cell adhesion molecule 1 isoform X1 [Oncorhynchus mykiss]	5.67	5.78	5.77	0.47	0.41	0.51	5.74	0.463333	-3.63093	2.40668e-80
ncbi_110486642	IFI35	interferon-induced 35 kDa protein homolog isoform X1 [Oncorhynchus mykiss]	2.1	2.58	1.72	16.29	17.92	21.44	2.13333	18.55	3.12024	3.057e-80
ncbi_110529440	ID2	DNA-binding protein inhibitor ID-2-like [Oncorhynchus mykiss]	8.96	10.64	8.5	54.56	45.66	53.6	9.36667	51.2733	2.4526	3.23665e-80
ncbi_110488232	--	membrane-spanning 4-domains subfamily A member 15-like isoform X2 [Kryptolebias marmoratus]	14.73	13.91	15.39	0.19	0.18	0.17	14.6767	0.18	-6.34938	4.25717e-80
ncbi_110503104	KCNMA1	calcium-activated potassium channel subunit alpha-1-like isoform X1 [Salmo trutta]	3.77	4.38	4.44	0.28	0.35	0.34	4.19667	0.323333	-3.69815	6.54162e-80
ncbi_100136259	RHCG	ammonium transporter Rh type C [Oncorhynchus mykiss]	1.48	1	1.05	10.59	14.24	15.35	1.17667	13.3933	3.50874	6.5569e-80
ncbi_110532623	G0S2	G0/G1 switch protein 2-like [Oncorhynchus mykiss]	0.35	0.84	0.27	48.01	40.09	39.06	0.486667	42.3867	6.44453	7.15452e-80
ncbi_110521559	ELAVL4	ELAV-like protein 4 isoform X1 [Oncorhynchus mykiss]	12.83	13.55	15.66	0.05	0.01	0.07	14.0133	0.0433333	-8.33711	7.48857e-80
ncbi_110499218	RAC3	ras-related C3 botulinum toxin substrate 3 isoform X1 [Esox lucius]	50.05	50.31	59.06	6.98	6.11	7.88	53.14	6.99	-2.92643	7.49445e-80
ncbi_110492827	PRSS12	neurotrypsin [Oncorhynchus kisutch]	6.71	6.66	8.33	0.35	0.19	0.26	7.23333	0.266667	-4.76155	8.24129e-80
ncbi_100135955	ADCYAP1	pituitary adenylate cyclase-activating polypeptide isoform X1 [Oncorhynchus mykiss]	15.48	13.03	15.12	0.59	0.55	0.35	14.5433	0.496667	-4.87194	1.12707e-79
ncbi_110499441	PRSS27	transmembrane protease serine 9-like [Oncorhynchus mykiss]	2.33	1.3	1.51	16.21	24.67	26.31	1.71333	22.3967	3.70841	2.09559e-79
ncbi_110507961	HES6	transcription cofactor HES-6-like [Oncorhynchus mykiss]	29.17	27.68	38.07	1.75	1.39	1.65	31.64	1.59667	-4.30861	2.18036e-79
ncbi_110537928	MVP	major vault protein-like [Oncorhynchus mykiss]	4.83	5.44	4.43	19.05	19.48	18.19	4.9	18.9067	1.94804	3.10906e-79
ncbi_110500732	TRIM14	tripartite motif-containing protein 14-like [Oncorhynchus mykiss]	1.81	1.98	1.22	21.87	16.79	18.58	1.67	19.08	3.51414	4.30005e-79
ncbi_110486761	KIF1A	kinesin-like protein KIF1A [Oncorhynchus mykiss]	2.99	2.93	2.81	0.08	0.07	0.06	2.91	0.07	-5.37752	5.03628e-79
ncbi_110538165	MREG	melanoregulin [Oncorhynchus kisutch]	1.12	1.07	1.01	11.69	9.84	12.23	1.06667	11.2533	3.39917	5.96169e-79
ncbi_110513266	SYT11	synaptotagmin-11-like [Oncorhynchus mykiss]	9.21	7.96	10.39	0.1	0.06	0.06	9.18667	0.0733333	-6.96893	8.12583e-79
ncbi_110501439	CHN1	N-chimaerin [Oncorhynchus kisutch]	12.1	13.51	16.58	0.21	0.13	0.12	14.0633	0.153333	-6.51912	9.91315e-79
ncbi_110535385	MAP7D2	MAP7 domain-containing protein 2-like isoform X1 [Oncorhynchus mykiss]	6.94	7.51	7.38	0.37	0.4	0.2	7.27667	0.323333	-4.49218	1.14489e-78
ncbi_110529828	VSNL1	PREDICTED: visinin-like protein 1 isoform X2 [Salmo salar]	9.63	9.74	9.86	0.18	0.16	0.11	9.74333	0.15	-6.02138	2.84445e-78
ncbi_110510809	CPE	LOW QUALITY PROTEIN: carboxypeptidase E [Oncorhynchus kisutch]	24.32	23.4	26.62	2.47	1.73	2.16	24.78	2.12	-3.54704	3.36111e-78
ncbi_110501689	MARCO	macrophage receptor MARCO-like [Oncorhynchus nerka]	3.59	2.55	2.33	18.48	19.06	21.02	2.82333	19.52	2.78948	3.77108e-78
ncbi_110521250	CKMT1A	creatine kinase U-type, mitochondrial-like [Oncorhynchus mykiss]	11.19	11.8	12.29	0.73	0.66	0.42	11.76	0.603333	-4.28479	4.7316e-78
ncbi_110494070	LUM	lumican-like [Oncorhynchus mykiss]	2.9	3.83	2.49	22.69	19.14	21.08	3.07333	20.97	2.77045	5.27841e-78
ncbi_110532429	--	PREDICTED: high mobility group protein HMG-I/HMG-Y-like [Salmo salar]	30.67	29.35	31.9	4.88	5.04	4.25	30.64	4.72333	-2.69754	5.52288e-78
ncbi_110509849	ENTPD2	ectonucleoside triphosphate diphosphohydrolase 2 isoform X1 [Oncorhynchus kisutch]	2.3	2.76	2.71	15.61	15.19	17.1	2.59	15.9667	2.62404	1.09216e-77
MSTRG.26973	--	probable basic-leucine zipper transcription factor H isoform X3 [Oreochromis niloticus]	0.13	0.33	0.48	17.56	13.58	17.72	0.313333	16.2867	5.69985	1.15414e-77
ncbi_110530082	AGXT	serine--pyruvate aminotransferase-like [Oncorhynchus mykiss]	20.32	28.05	32.44	0.53	0.46	0.98	26.9367	0.656667	-5.35827	1.22232e-77
ncbi_118944821	SBP	zymogen granule membrane protein 16-like [Oncorhynchus mykiss]	5.71	6.02	5.03	30.49	34.66	44.23	5.58667	36.46	2.70625	1.33139e-77
ncbi_110533360	GABRG2	gamma-aminobutyric acid receptor subunit gamma-2 isoform X1 [Oncorhynchus mykiss]	4.42	4.61	5.52	0.23	0.23	0.27	4.85	0.243333	-4.31698	2.66311e-77
ncbi_110522544	CRIP2	cysteine-rich protein 2 [Oncorhynchus kisutch]	28.02	31.41	36.09	0.21	0.28	0.1	31.84	0.196667	-7.33894	2.99414e-77
ncbi_100135865	APOA1	apolipoprotein A-I-2 precursor [Oncorhynchus mykiss]	35.41	45.89	44.68	0.23	0.2	0.35	41.9933	0.26	-7.3355	3.45273e-77
ncbi_110488329	PSMB7	proteasome subunit beta type-7-like [Oncorhynchus mykiss]	4.15	3.08	2.48	25.39	23.8	27.93	3.23667	25.7067	2.98956	4.0085e-77
ncbi_110491975	ARF3	ADP-ribosylation factor 3 [Alligator mississippiensis]	12.79	11.62	12.83	0.44	0.23	0.52	12.4133	0.396667	-4.96782	4.19435e-77
ncbi_110502507	HTRA1A	serine protease HTRA1A-like [Oncorhynchus mykiss]	4.17	4.14	2.12	29.71	28.6	33.38	3.47667	30.5633	3.13603	4.67286e-77
ncbi_100136036	NOS2	inducible nitric oxide synthase [Oncorhynchus mykiss]	0.1	0.02	0.09	30.25	56.53	49.42	0.07	45.4	9.34112	6.28166e-77
ncbi_110530735	CAMK2N2	PREDICTED: calcium/calmodulin-dependent protein kinase II inhibitor 2-like [Salmo salar]	12.96	12.73	14.85	0.73	0.78	0.7	13.5133	0.736667	-4.19723	6.5244e-77
ncbi_110508636	TUBB2A	PREDICTED: tubulin beta-2A chain-like [Salmo salar]	16.86	18.41	18.55	0.9	0.43	0.32	17.94	0.55	-5.0276	1.33438e-76
ncbi_110520122	CHN1	N-chimaerin-like [Oncorhynchus mykiss]	14.85	16.65	21.15	0.66	0.73	0.84	17.55	0.743333	-4.56132	1.54688e-76
ncbi_110535791	--	calphotin-like isoform X3 [Oncorhynchus nerka]	10.75	9.39	9.63	0.53	0.59	0.62	9.92333	0.58	-4.0967	1.58495e-76
ncbi_110506127	UNC13C	protein unc-13 homolog C-like isoform X1 [Salmo trutta]	2.83	2.81	3.08	0.1	0.1	0.17	2.90667	0.123333	-4.55873	1.88126e-76
ncbi_110494702	CD9	CD9 antigen-like [Oncorhynchus mykiss]	13.66	14.73	9.67	0.46	0.4	0.43	12.6867	0.43	-4.88283	1.91146e-76
MSTRG.28565	--	-	6.38	6.99	4.01	37.74	39.69	37.75	5.79333	38.3933	2.72839	2.27634e-76
ncbi_110491771	ITGA11	integrin alpha-11-like isoform X1 [Oncorhynchus mykiss]	0.61	0.32	0.23	6.71	5.85	7.02	0.386667	6.52667	4.07718	2.35802e-76
ncbi_110510313	--	complement C1q subcomponent subunit B-like [Oncorhynchus mykiss]	2.41	2.33	1.55	16.45	16.51	16.98	2.09667	16.6467	2.98906	2.88171e-76
ncbi_110499764	CRYS	crystal protein-like [Oncorhynchus mykiss]	0.37	0.45	0.26	10.5	8.77	9.62	0.36	9.63	4.74147	4.36167e-76
ncbi_100136145	SAA3	serum amyloid A protein precursor [Oncorhynchus mykiss]	10.25	7.65	8.44	59.42	81.61	62.28	8.78	67.77	2.94835	4.83358e-76
ncbi_110490069	CLEC3B	tetranectin-like [Oncorhynchus mykiss]	1.3	1.47	1.2	23.75	20.59	20.42	1.32333	21.5867	4.02789	5.07137e-76
ncbi_110486012	MDH1	malate dehydrogenase, cytoplasmic-like isoform X1 [Oncorhynchus mykiss]	53.98	56.09	58.98	170.6	159.21	169.32	56.35	166.377	1.56197	6.37715e-76
ncbi_110503611	--	A-kinase anchor protein 12-like [Oncorhynchus mykiss]	35.16	35.2	48.11	3.83	4.07	3.97	39.49	3.95667	-3.31913	6.7957e-76
ncbi_110490246	--	suppressor APC domain-containing protein 1-like [Oncorhynchus mykiss]	3.38	3.92	2.75	23.38	25.94	26.12	3.35	25.1467	2.90813	7.03925e-76
ncbi_110492472	OGN	mimecan-like [Oncorhynchus mykiss]	4.75	4.53	2.42	30.93	31.78	32.31	3.9	31.6733	3.02172	7.66136e-76
ncbi_110535796	RORB	nuclear receptor ROR-beta [Oncorhynchus mykiss]	7.69	7.85	11.92	0.31	0.36	0.36	9.15333	0.343333	-4.73662	1.04857e-75
ncbi_110499955	ATCAY	caytaxin-like isoform X1 [Oncorhynchus mykiss]	7.62	7.54	9.46	0.23	0.23	0.33	8.20667	0.263333	-4.96183	1.07223e-75
ncbi_110534245	ATF5	Cyclic AMP-dependent transcription factor ATF-5 [Anabarilius grahami]	9.31	10.27	13.89	0.44	0.42	0.42	11.1567	0.426667	-4.70865	1.09945e-75
ncbi_110488269	S100A13	protein S100-A13 [Oncorhynchus kisutch]	77.01	88.06	71.75	227.2	216.24	242.79	78.94	228.743	1.5349	1.57789e-75
ncbi_110535961	ECM1	extracellular matrix protein 1-like [Oncorhynchus mykiss]	15.29	14.98	12.46	46.99	44.55	44.53	14.2433	45.3567	1.67103	1.69815e-75
ncbi_110501062	LAMB1	laminin subunit beta-1-like [Oncorhynchus kisutch]	7.05	7.34	5.44	31.63	30.42	25.58	6.61	29.21	2.14374	1.7141e-75
ncbi_110538081	OSBPL6	oxysterol-binding protein-related protein 7-like isoform X9 [Oncorhynchus tshawytscha]	4.91	4.48	3.9	16.81	17.91	16.1	4.43	16.94	1.93506	1.95794e-75
ncbi_110532940	SVEP1	sushi, von Willebrand factor type A, EGF and pentraxin domain-containing protein 1-like isoform X1 [Oncorhynchus kisutch]	0.92	0.86	0.68	3.65	3.67	3.98	0.82	3.76667	2.19959	2.13912e-75
ncbi_110517409	S100A4	ictacalcin [Oncorhynchus kisutch]	1.49	1.49	1.36	28.87	31.04	35.21	1.44667	31.7067	4.45398	2.41544e-75
ncbi_110532359	VWA1	von Willebrand factor A domain-containing protein 1-like isoform X1 [Oncorhynchus mykiss]	2.85	3.42	3.19	16.03	15.23	17.62	3.15333	16.2933	2.36933	2.46929e-75
ncbi_110530422	CDH2	cadherin-2-like [Oncorhynchus tshawytscha]	16.39	15.42	15.98	2.52	2.94	2.52	15.93	2.66	-2.58225	2.5983e-75
ncbi_110538682	ADGRL1	adhesion G protein-coupled receptor L1-like isoform X1 [Oncorhynchus kisutch]	2.24	2.12	2.19	0.03	0.04	0.01	2.18333	0.0266667	-6.35535	2.89977e-75
ncbi_110491510	CALCOCO2	calcium-binding and coiled-coil domain-containing protein 2-like [Oncorhynchus mykiss]	6.96	6.88	5.08	25.96	25.31	25.49	6.30667	25.5867	2.02044	3.60561e-75
ncbi_100136124	--	CD59 molecule (CD59 blood group) precursor [Oncorhynchus mykiss]	19.46	19.24	19.82	0.84	0.52	0.66	19.5067	0.673333	-4.8565	4.19923e-75
ncbi_110521162	TMEM258	transmembrane protein 258-like [Oncorhynchus mykiss]	42.32	39.46	41.05	141.29	132.41	148.52	40.9433	140.74	1.78133	4.53491e-75
ncbi_110503666	GAP43	neuromodulin-like [Oncorhynchus mykiss]	63.87	59.64	71.59	0.19	0	0.09	65.0333	0.0933333	-9.44457	4.72021e-75
ncbi_110522323	SLC1A2	excitatory amino acid transporter 2-like isoform X1 [Oncorhynchus mykiss]	51.01	52.7	57.41	0.36	0.19	0.13	53.7067	0.226667	-7.88839	4.90558e-75
MSTRG.3597	MUC2	intestinal mucin-like protein [Oncorhynchus mykiss]	0.53	0.49	1.13	14.61	13.08	12.23	0.716667	13.3067	4.2147	4.9336e-75
ncbi_110525864	ADD2	beta-adducin-like isoform X1 [Oncorhynchus kisutch]	8.44	8.66	9.64	0.4	0.35	0.41	8.91333	0.386667	-4.5268	4.98439e-75
ncbi_110500060	TNNI1	troponin I, cardiac muscle-like [Oncorhynchus mykiss]	16.98	18.41	16.21	84.41	88.11	66.94	17.2	79.82	2.21434	5.91335e-75
ncbi_110538667	TUBB4B	PREDICTED: tubulin beta-4B chain-like [Salmo salar]	16.82	16.49	19.14	0.88	0.7	1.04	17.4833	0.873333	-4.3233	6.27919e-75
ncbi_110530144	CLSTN2	calsyntenin-2-like isoform X1 [Oncorhynchus mykiss]	5.66	5.72	7.32	0.39	0.32	0.21	6.23333	0.306667	-4.34526	6.66543e-75
ncbi_110530230	--	protein SNORC-like [Salmo trutta]	41.84	40.29	22.48	0.14	0.21	0.29	34.87	0.213333	-7.35273	6.86849e-75
ncbi_110490576	KERA	keratocan-like isoform X1 [Salmo trutta]	2.71	2.11	1.79	28.45	19.55	19.7	2.20333	22.5667	3.35643	7.66758e-75
ncbi_110522381	RAB32	PREDICTED: ras-related protein Rab-32-like [Salmo salar]	4.96	5.52	4.83	21.11	21.24	24.57	5.10333	22.3067	2.12796	8.00014e-75
ncbi_110532159	ARHGEF16	rho guanine nucleotide exchange factor 16 [Oncorhynchus mykiss]	3.65	3.41	3.53	15.26	14.76	15.75	3.53	15.2567	2.1117	9.20126e-75
ncbi_110523344	ST8SIA5	alpha-2,8-sialyltransferase 8E-like isoform X2 [Oncorhynchus mykiss]	14.74	14.49	16.88	1.87	1.94	1.75	15.37	1.85333	-3.05192	9.95883e-75
ncbi_110485996	--	proline-rich protein 12-like isoform X1 [Oncorhynchus kisutch]	4.73	4.18	3.14	29.27	23.29	24.14	4.01667	25.5667	2.67019	1.04688e-74
ncbi_110501784	MAP2	microtubule-associated protein 2 isoform X7 [Oncorhynchus kisutch]	5.69	5.41	6.19	0.68	0.64	0.75	5.76333	0.69	-3.06224	1.45608e-74
ncbi_110532603	SLC2A9	solute carrier family 2, facilitated glucose transporter member 5-like isoform X1 [Oncorhynchus tshawytscha]	2.85	2.48	1.76	15.92	13.4	14.3	2.36333	14.54	2.62113	1.45936e-74
ncbi_110486272	--	bryoporin-like isoform X2 [Oncorhynchus tshawytscha]	14.54	15.39	13.21	52.03	45.6	48.91	14.38	48.8467	1.7642	1.92711e-74
ncbi_110508639	CDH2	cadherin-2-like [Oncorhynchus mykiss]	19.47	19.29	17.53	3.93	3.82	4.02	18.7633	3.92333	-2.25776	2.03214e-74
ncbi_110504573	PLP	myelin proteolipid protein-like [Oncorhynchus kisutch]	10.56	9.72	9.07	0.72	0.52	0.56	9.78333	0.6	-4.02729	2.0728e-74
ncbi_110525830	LAP-2	Sb:cb283 protein, partial [Danio rerio]	28.7	27.86	28.95	93.82	84.16	84.62	28.5033	87.5333	1.6187	2.32847e-74
ncbi_110493956	KRT8	keratin, type II cytoskeletal 8-like [Oncorhynchus tshawytscha]	21.34	20.98	16.86	2.3	1.81	2.37	19.7267	2.16	-3.19104	2.70523e-74
ncbi_110493800	EFEMP1	EGF-containing fibulin-like extracellular matrix protein 1 [Oncorhynchus mykiss]	1.94	2.55	1.71	13.1	12.12	12.01	2.06667	12.41	2.58613	3.07378e-74
ncbi_110528881	IFI44L	interferon-induced protein 44-like [Oncorhynchus mykiss]	4.61	4.91	3.49	18.25	19.27	19.18	4.33667	18.9	2.12373	4.15018e-74
ncbi_110488346	PSMB7	Proteasome subunit beta type 7 precursor [Oncorhynchus mykiss]	2.37	1.62	2.25	18.01	19.24	20.61	2.08	19.2867	3.21295	4.22831e-74
ncbi_110502380	--	synuclein-like isoform X1 [Oncorhynchus tshawytscha]	38.12	35.03	36.46	7.43	7.51	7.51	36.5367	7.48333	-2.28759	4.47861e-74
ncbi_110508903	RAB3A	PREDICTED: ras-related protein Rab-3A-like [Salmo salar]	11.79	12.57	15.49	0.85	0.94	0.93	13.2833	0.906667	-3.8729	5.73766e-74
MSTRG.30519	MAP7	MAP7 domain-containing protein 2-like isoform X7 [Oncorhynchus mykiss]	0.33	0.48	0.47	7.18	5.51	5.89	0.426667	6.19333	3.85953	9.71067e-74
ncbi_110520583	GM1	gamma-crystallin M3-like [Oncorhynchus mykiss]	124.58	98.11	95.43	0.3	0.27	0.21	106.04	0.26	-8.67188	1.14044e-73
ncbi_110527800	RBP7	PREDICTED: retinoid-binding protein 7-like [Salmo salar]	3.33	3.85	3.16	28.81	31.47	25.16	3.44667	28.48	3.04668	1.2127e-73
ncbi_110520452	GJA5	gap junction alpha-5 protein-like [Oncorhynchus mykiss]	0.77	0.64	0.85	8.78	6.99	8.05	0.753333	7.94	3.39778	1.23536e-73
ncbi_110530639	EDNRB	endothelin B receptor-like [Oncorhynchus mykiss]	3.31	3.63	2.66	19.62	15.85	16.84	3.2	17.4367	2.44598	1.23641e-73
ncbi_110521474	SEMA4E	semaphorin-4E-like [Oncorhynchus mykiss]	1.79	1.96	1.9	12.4	10.88	10.53	1.88333	11.27	2.58113	1.33001e-73
ncbi_110509597	MAP1B	microtubule-associated protein 1B-like [Oncorhynchus mykiss]	4.66	3.85	4.59	0.03	0.04	0.03	4.36667	0.0333333	-7.03342	1.33607e-73
ncbi_110525765	CLUH	clustered mitochondria protein homolog [Oncorhynchus mykiss]	11.73	11.48	9.19	35.87	33.59	33.67	10.8	34.3767	1.6704	1.51995e-73
ncbi_110488729	MID1IP1L	mid1-interacting protein 1-like [Oncorhynchus mykiss]	11.8	12.99	13.14	46.32	42.3	46.65	12.6433	45.09	1.83443	1.55941e-73
ncbi_110488809	PCDH10	protocadherin-10-like isoform X1 [Oncorhynchus tshawytscha]	5.61	5.39	6.04	0.47	0.35	0.44	5.68	0.42	-3.75743	1.75936e-73
ncbi_110511300	NADL1.1	neural cell adhesion molecule L1.1-like isoform X1 [Oncorhynchus kisutch]	9.15	8.19	10.06	1.31	0.96	1.03	9.13333	1.1	-3.05364	1.81915e-73
ncbi_100653450	TSPAN3	tetraspanin-3 [Oncorhynchus kisutch]	18.84	19.62	24.39	1.33	0.86	0.97	20.95	1.05333	-4.31392	2.49873e-73
ncbi_110511684	CNDP2	cytosolic non-specific dipeptidase-like [Oncorhynchus mykiss]	20.94	25.72	15.84	0.05	0.29	0.14	20.8333	0.16	-7.02468	4.60493e-73
ncbi_110488409	SLC30A8	zinc transporter 8-like [Oncorhynchus mykiss]	1.2	1.13	0.86	9.06	7.19	9.79	1.06333	8.68	3.0291	7.55587e-73
ncbi_118938184	CD22	sialoadhesin-like [Oncorhynchus kisutch]	0.66	0.72	0.26	10.08	8.58	12.46	0.546667	10.3733	4.24607	7.69257e-73
ncbi_110532220	SLC7A5	large neutral amino acids transporter small subunit 1-like [Oncorhynchus mykiss]	10.37	9.72	12.1	0.09	0.03	0.04	10.73	0.0533333	-7.6524	7.94642e-73
ncbi_100136058	NFKBIA	inhibitor of nuclear factor kappa B alpha [Oncorhynchus mykiss]	15.34	15.29	11.93	57	55.79	70.8	14.1867	61.1967	2.10892	8.74064e-73
ncbi_110505768	KIFC3	kinesin-like protein KIFC3 [Oncorhynchus mykiss]	3.48	4.13	4.47	0.07	0.06	0.06	4.02667	0.0633333	-5.99048	9.74907e-73
ncbi_110487571	MS4A8	transmembrane protein 176A-like [Salmo trutta]	39.87	44.3	36.53	111.07	108.92	118.79	40.2333	112.927	1.48892	9.90582e-73
ncbi_110513561	COL9A1	collagen alpha-1(IX) chain-like [Oncorhynchus mykiss]	56.93	51.01	27.97	0.04	0.07	0.02	45.3033	0.0433333	-10.0299	1.15492e-72
ncbi_110501517	--	PREDICTED: CG057 protein isoform X2 [Salmo salar]	68.91	69.7	72.06	13.59	11.86	13.7	70.2233	13.05	-2.4279	1.70466e-72
ncbi_110502484	COE3	PREDICTED: transcription factor COE3-like isoform X6 [Salmo salar]	13.21	12.59	14.49	1.74	1.52	1.33	13.43	1.53	-3.13386	1.87822e-72
ncbi_110519937	ZIC2	zinc finger protein ZIC 2-like [Oncorhynchus mykiss]	8.06	9.32	8.87	0.27	0.08	0.13	8.75	0.16	-5.77314	2.00704e-72
ncbi_110509931	VAMP3	PREDICTED: vesicle-associated membrane protein 2-like [Salmo salar]	16.09	14.43	16.02	0.07	0	0.03	15.5133	0.0333333	-8.86233	2.34922e-72
ncbi_110492527	TOP1	DNA topoisomerase 1 [Oncorhynchus kisutch]	10.1	9.02	10.93	0.79	0.81	1	10.0167	0.866667	-3.53078	2.64273e-72
ncbi_110534906	IGLON5	igLON family member 5-like [Oncorhynchus kisutch]	3.79	3.21	4.26	0.08	0.08	0.1	3.75333	0.0866667	-5.43655	3.02093e-72
ncbi_110494441	CES5A	carboxylesterase 5A-like isoform X1 [Oncorhynchus mykiss]	16.45	18.99	16.36	1.62	1.44	1.66	17.2667	1.57333	-3.45609	3.09346e-72
ncbi_110488940	FSTL5	follistatin-related protein 5-like isoform X3 [Oncorhynchus nerka]	6.25	6	7.86	0.16	0.34	0.19	6.70333	0.23	-4.86517	3.14966e-72
ncbi_110534308	SPARC	SPARC-like protein 1 [Oncorhynchus nerka]	10.39	9.9	8.23	0.08	0.05	0.22	9.50667	0.116667	-6.34848	7.63373e-72
ncbi_110493910	STMN3	stathmin-3-like [Oncorhynchus tshawytscha]	12.73	12.34	14.35	0.17	0.1	0.07	13.14	0.113333	-6.85725	1.00844e-71
ncbi_110505280	QKIA	protein quaking-A isoform X1 [Oncorhynchus kisutch]	43.26	45.67	34.63	11.44	13.09	11.82	41.1867	12.1167	-1.76518	1.46386e-71
ncbi_110528795	MYO10	unconventional myosin-X-like isoform X1 [Salmo trutta]	3.45	3.22	3.95	0.26	0.25	0.2	3.54	0.236667	-3.90282	2.64113e-71
ncbi_110486130	IAAA	K13051 beta-aspartyl-peptidase (threonine type) [Scophthalmus maximus]	0.76	0.91	0.39	8.71	7.95	6.97	0.686667	7.87667	3.5199	2.75655e-71
ncbi_110486632	GRN	granulins-like isoform X1 [Oncorhynchus mykiss]	2.35	2.01	1.45	10.51	11.89	11.73	1.93667	11.3767	2.55443	2.9277e-71
ncbi_110499893	KERA	keratocan-like isoform X1 [Salmo trutta]	1.55	1.27	1.13	16.5	11.09	15.49	1.31667	14.36	3.44709	3.47749e-71
ncbi_110524276	HSD11B1L	hydroxysteroid 11-beta-dehydrogenase 1-like protein [Oncorhynchus nerka]	0.73	0.54	0.46	13.92	11.1	13.67	0.576667	12.8967	4.48312	4.89978e-71
ncbi_110530050	--	apoptosis-associated speck-like protein containing a CARD isoform X1 [Oncorhynchus mykiss]	4.94	5.64	3.55	27.2	24.69	28.35	4.71	26.7467	2.50556	5.20406e-71
ncbi_110509750	NEFM	neurofilament medium polypeptide-like [Oncorhynchus mykiss]	15.8	15.49	17.43	2.37	2.54	2.25	16.24	2.38667	-2.76648	7.79707e-71
ncbi_110533687	PCP4	calmodulin regulator protein PCP4-like [Oncorhynchus tshawytscha]	25.58	23.2	28.66	1.46	0.97	0.55	25.8133	0.993333	-4.69969	8.12309e-71
ncbi_110534373	ARHGEF5	trichohyalin-like isoform X1 [Oncorhynchus kisutch]	1.29	1.05	0.92	5.55	5.33	5.73	1.08667	5.53667	2.34911	9.06628e-71
ncbi_110527381	PALM	paralemmin-1-like [Salmo trutta]	11.33	11.92	12.02	1.14	0.74	1.13	11.7567	1.00333	-3.55061	9.29211e-71
ncbi_110497901	ENTPD5	ectonucleoside triphosphate diphosphohydrolase 5-like [Oncorhynchus mykiss]	1.89	1.84	1.7	12.42	23.04	23.41	1.81	19.6233	3.43851	1.08002e-70
ncbi_110520165	DCT	L-dopachrome tautomerase-like [Oncorhynchus mykiss]	18.65	18.79	19.55	2.76	2.98	2.8	18.9967	2.84667	-2.7384	1.11155e-70
MSTRG.6764	NT5C2	cytosolic purine 5'-nucleotidase-like isoform X1 [Oncorhynchus nerka]	12.73	11.28	8.87	1.27	1.18	1.19	10.96	1.21333	-3.1752	1.32624e-70
ncbi_110523189	RAB3C	ras-related protein Rab-3C-like isoform X2 [Oncorhynchus mykiss]	6.84	6.17	6.64	0.06	0.12	0.11	6.55	0.0966667	-6.08233	1.36158e-70
ncbi_110532164	TP73	tumor protein p73 isoform X1 [Oncorhynchus kisutch]	3.16	3.28	2.38	17.35	16.22	16.61	2.94	16.7267	2.50826	1.45835e-70
ncbi_110538040	SREBF1	sterol regulatory element-binding protein 1 [Oncorhynchus mykiss]	4.86	4.77	4.03	13.4	13.76	13.54	4.55333	13.5667	1.57507	1.58786e-70
ncbi_110505140	QDPR	dihydropteridine reductase-like isoform X1 [Oncorhynchus mykiss]	9.84	9.65	8.74	39.49	37.52	47.82	9.41	41.61	2.14466	3.37313e-70
ncbi_110490255	TNNI1	troponin I, slow skeletal muscle-like isoform X1 [Oncorhynchus mykiss]	0.89	0.47	0.88	19.03	22.84	12.05	0.746667	17.9733	4.58925	4.32375e-70
ncbi_110507560	TCAF	TRPM8 channel-associated factor homolog [Oncorhynchus mykiss]	2.82	2.56	1.8	17.8	14.14	18.31	2.39333	16.75	2.80707	4.33225e-70
MSTRG.35379	IGSF9B	protein turtle homolog B isoform X2 [Oncorhynchus kisutch]	3.55	3.41	3.69	0.05	0.02	0.04	3.55	0.0366667	-6.59721	5.09978e-70
ncbi_110505840	KIF3B	kinesin-like protein KIF3B [Oncorhynchus mykiss]	8.66	8.02	8.93	0.71	0.5	0.69	8.53667	0.633333	-3.75264	6.06243e-70
ncbi_110507999	APBB1	amyloid beta A4 precursor protein-binding family B member 1-like isoform X1 [Oncorhynchus mykiss]	20.87	21	23.87	3.75	3.85	3.98	21.9133	3.86	-2.50514	6.08168e-70
ncbi_110538921	MAPK8IP3	C-Jun-amino-terminal kinase-interacting protein 3 isoform X1 [Oncorhynchus nerka]	3.87	3.98	4.45	0.27	0.17	0.16	4.1	0.2	-4.35755	6.53359e-70
ncbi_110528653	SLC6A11	sodium- and chloride-dependent GABA transporter 3 [Oncorhynchus kisutch]	12.04	11.18	9.8	0.24	0.17	0.06	11.0067	0.156667	-6.13454	6.67721e-70
ncbi_110527806	CACNA2D2	voltage-dependent calcium channel subunit alpha-2/delta-2 isoform X3 [Oncorhynchus kisutch]	4.05	3.53	4.24	0.24	0.26	0.28	3.94	0.26	-3.92161	7.5645e-70
ncbi_110530311	TNR	tenascin-R-like isoform X1 [Oncorhynchus mykiss]	3.26	3.65	3.76	0.05	0.03	0.04	3.55667	0.04	-6.47438	9.60932e-70
ncbi_118940093	CD22	sialoadhesin-like [Oncorhynchus kisutch]	0.92	0.84	0.57	8.83	7.1	8.19	0.776667	8.04	3.37183	1.14085e-69
ncbi_110524565	PPAT	amidophosphoribosyltransferase-like [Oncorhynchus mykiss]	12.78	13.4	10.98	43.76	42.12	39.04	12.3867	41.64	1.74918	1.19414e-69
ncbi_118936689	DPYSL2	dihydropyrimidinase-related protein 2-like [Oncorhynchus mykiss]	16.1	15.45	20.27	0.05	0.02	0.06	17.2733	0.0433333	-8.63885	1.20131e-69
ncbi_110534556	SH3GL2	endophilin-A1-like isoform X1 [Oncorhynchus kisutch]	7.46	7.25	8.16	0.18	0.03	0.08	7.62333	0.0966667	-6.30126	1.28784e-69
ncbi_110487720	SPOCK1	PREDICTED: testican-1-like isoform X1 [Salmo salar]	4.74	4.23	5.68	0.18	0.16	0.16	4.88333	0.166667	-4.87283	1.7863e-69
ncbi_110536252	S100A1	protein S100-A1-like isoform X1 [Oncorhynchus mykiss]	45.07	44.42	41.24	166.39	141.55	185.52	43.5767	164.487	1.91634	1.85736e-69
ncbi_110539011	CACNA1A	voltage-dependent P/Q-type calcium channel subunit alpha-1A-like [Salmo trutta]	2.02	2.03	2.32	0.05	0.02	0.06	2.12333	0.0433333	-5.61471	2.45057e-69
ncbi_110505618	RTN1	reticulon-1-like isoform X1 [Oncorhynchus mykiss]	79.74	84.37	89.56	17.43	14.24	12.43	84.5567	14.7	-2.5241	2.56107e-69
ncbi_110496575	MAPK8IP2	C-Jun-amino-terminal kinase-interacting protein 2-like isoform X1 [Oncorhynchus mykiss]	5.45	4.8	4.66	0.14	0.11	0.09	4.97	0.113333	-5.4546	3.13991e-69
MSTRG.20099	TRPM4	transient receptor potential cation channel subfamily M member 4-like [Oncorhynchus mykiss]	1.77	1.8	1.29	7.65	7.28	7.19	1.62	7.37333	2.18632	3.35021e-69
ncbi_100136763	FABP3	fatty acid-binding protein, heart [Oncorhynchus mykiss]	148.36	146.5	154.51	480.75	508.14	423.16	149.79	470.683	1.65182	3.43334e-69
ncbi_110531821	DPYSL2	dihydropyrimidinase-related protein 2-like [Oncorhynchus mykiss]	7.85	7.32	9.03	0.07	0.09	0.11	8.06667	0.09	-6.4859	3.76436e-69
ncbi_100136084	CYGB2	cytoglobin [Oncorhynchus mykiss]	3.6	3.34	3.09	29.65	24.58	31.51	3.34333	28.58	3.09565	4.13439e-69
ncbi_110508321	KCNJ10	PREDICTED: ATP-sensitive inward rectifier potassium channel 10-like isoform X1 [Salmo salar]	8.6	8.62	8.11	0.86	0.8	0.63	8.44333	0.763333	-3.46743	5.19024e-69
ncbi_110513917	PRLR	PREDICTED: prolactin receptor-like isoform X1 [Salmo salar]	2.57	2.67	1.95	10.63	9.51	9.97	2.39667	10.0367	2.06618	5.27595e-69
ncbi_110494367	VWA1	von Willebrand factor A domain-containing protein 1 [Oncorhynchus mykiss]	3.73	3.86	2.63	13.34	14.23	13.9	3.40667	13.8233	2.02067	6.55352e-69
ncbi_110521989	CKB	creatine kinase B-type [Oncorhynchus kisutch]	15.16	16.29	16.51	0.53	0.62	0.82	15.9867	0.656667	-4.60556	6.71577e-69
MSTRG.19207	P4HA2	prolyl 4-hydroxylase subunit alpha-2-like isoform X1 [Oncorhynchus nerka]	3.94	4.93	2.86	20.97	20.63	23.29	3.91	21.63	2.46779	7.01264e-69
ncbi_110537310	--	PREDICTED: non-histone chromosomal protein HMG-14A-like [Salmo salar]	284.54	282.04	300.04	48.79	52.09	65.59	288.873	55.49	-2.38014	7.08202e-69
ncbi_100136235	CSTB	cystatin B [Oncorhynchus mykiss]	142.53	144.76	126.24	319.39	331.18	330.03	137.843	326.867	1.24567	7.3174e-69
ncbi_110485098	MYH9	myosin-9 isoform X1 [Oncorhynchus kisutch]	9.13	8.97	6.76	26.91	28.48	26.2	8.28667	27.1967	1.71457	8.12063e-69
ncbi_110502330	GCH1	GTP cyclohydrolase 1-like [Oncorhynchus mykiss]	14.22	13.31	10.64	68.72	50.83	65.11	12.7233	61.5533	2.27436	1.17647e-68
ncbi_110496714	CCN2	CCN family member 2-like [Oncorhynchus nerka]	0.92	0.71	0.61	7.96	8.47	10.28	0.746667	8.90333	3.57581	1.31486e-68
ncbi_110513429	--	tetraspanin-8-like [Oncorhynchus mykiss]	22.12	22.11	15.36	70.94	77.97	80.06	19.8633	76.3233	1.94202	1.35943e-68
ncbi_110509688	--	vesicle-associated membrane protein 5-like [Salmo trutta]	47.41	48.45	37.89	0.14	0.12	0.06	44.5833	0.106667	-8.70725	1.41009e-68
ncbi_110508462	CNMD	leukocyte cell-derived chemotaxin 1-like [Oncorhynchus mykiss]	199.38	189.9	98.74	0.84	1.57	1.28	162.673	1.23	-7.04718	1.74069e-68
ncbi_110533948	--	extensin-like isoform X2 [Oncorhynchus mykiss]	16.28	13.34	14.17	1.08	1.26	0.71	14.5967	1.01667	-3.84372	1.8772e-68
ncbi_110488002	UQCRB	PREDICTED: cytochrome b-c1 complex subunit 7-like [Salmo salar]	85.14	84.13	82.57	219.7	253.86	226.02	83.9467	233.193	1.47398	1.91482e-68
ncbi_110530423	DSC2	desmocollin-2-like isoform X1 [Oncorhynchus mykiss]	4.1	3.36	2.3	17.94	18.81	18.37	3.25333	18.3733	2.49762	2.15513e-68
ncbi_110527771	WNT2B	protein Wnt-2b-A-like isoform X1 [Oncorhynchus kisutch]	1.78	1.79	1.52	10.27	10.55	8.1	1.69667	9.64	2.50633	2.74475e-68
ncbi_110532167	PRDM16	PREDICTED: PR domain zinc finger protein 16 isoform X6 [Salmo salar]	4.8	4.09	4.3	0.41	0.35	0.23	4.39667	0.33	-3.73587	2.91954e-68
ncbi_110509975	PRDX5	peroxiredoxin-5, mitochondrial-like [Oncorhynchus mykiss]	45.26	49.81	41.89	131.98	120.54	139.89	45.6533	130.803	1.51861	3.79854e-68
ncbi_110486836	-	-	5.34	5.61	5.24	25.4	26.59	28.82	5.39667	26.9367	2.31943	4.34215e-68
ncbi_110494803	SP7	transcription factor Sp7 [Oncorhynchus kisutch]	3.47	2.91	2.87	16.67	27.27	27.75	3.08333	23.8967	2.95425	4.71311e-68
ncbi_110496589	GALNT15	polypeptide N-acetylgalactosaminyltransferase 15 [Oncorhynchus mykiss]	0.54	0.5	0.37	7.12	6.08	7.33	0.47	6.84333	3.86397	4.97449e-68
ncbi_110489919	SNAP91	clathrin coat assembly protein AP180-like isoform X1 [Oncorhynchus mykiss]	7.28	6.34	8.15	0.1	0.08	0.08	7.25667	0.0866667	-6.38769	6.39053e-68
ncbi_110495705	NCEH1	neutral cholesterol ester hydrolase 1-like [Oncorhynchus kisutch]	8.17	7.8	8.01	26.02	27.3	24.65	7.99333	25.99	1.70109	6.44515e-68
ncbi_110524310	SSBP3	single-stranded DNA-binding protein 3 isoform X1 [Oncorhynchus nerka]	27.97	27.59	33.88	5.56	6.82	4.9	29.8133	5.76	-2.37182	1.06268e-67
ncbi_110521879	PRRT2	tumor suppressor candidate 5 homolog [Oncorhynchus mykiss]	10.46	11.44	11.34	0.09	0.12	0.06	11.08	0.09	-6.94382	1.06994e-67
ncbi_110526302	RUNX1T1	protein CBFA2T3-like isoform X1 [Oncorhynchus mykiss]	5.85	5.18	6.99	0.6	0.57	0.64	6.00667	0.603333	-3.31554	1.29824e-67
ncbi_110485707	SEPTIN3	neuronal-specific septin-3 isoform X1 [Oncorhynchus kisutch]	11	11.06	13.72	0.04	0.17	0.1	11.9267	0.103333	-6.85074	1.38511e-67
ncbi_110500837	LTB4R	leukotriene B4 receptor 1-like [Oncorhynchus kisutch]	0.55	0.43	0.38	4.22	4.93	4.7	0.453333	4.61667	3.34821	1.43903e-67
ncbi_110505709	MEIS2	homeobox protein Meis2 [Oncorhynchus mykiss]	13.78	12.15	13.94	1.73	2.12	1.84	13.29	1.89667	-2.8088	1.6789e-67
ncbi_110494365	NBL1	neuroblastoma suppressor of tumorigenicity 1-like isoform X1 [Oncorhynchus mykiss]	9.36	10.81	8.99	40	32.73	37.71	9.72	36.8133	1.9212	1.78283e-67
ncbi_110494197	PMEL	protein QNR-71-like isoform X1 [Oncorhynchus mykiss]	4.18	3.73	2.97	17.18	15.08	16.55	3.62667	16.27	2.1655	1.78498e-67
ncbi_110530805	LPL	lipoprotein lipase-like [Oncorhynchus mykiss]	0.2	0.15	0.05	15.78	15.76	11.56	0.133333	14.3667	6.75154	1.80444e-67
ncbi_110497261	GIMAP9	GTPase IMAP family member 7-like isoform X1 [Oncorhynchus mykiss]	353.3	397.3	343.3	57.9	46.76	69.84	364.633	58.1667	-2.64818	1.84475e-67
ncbi_110503603	EML1	echinoderm microtubule-associated protein-like 2 isoform X1 [Oncorhynchus mykiss]	14.51	14.2	12.24	39.21	37.84	41.09	13.65	39.38	1.52856	2.08493e-67
ncbi_110500065	TNNI1	troponin I, slow skeletal muscle-like [Oncorhynchus mykiss]	4.44	3.47	3.04	50.53	51.67	29.75	3.65	43.9833	3.59099	2.17745e-67
ncbi_110533716	POF1B	protein POF1B-like [Oncorhynchus kisutch]	1.32	0.76	0.56	9.48	9.21	10.61	0.88	9.76667	3.47229	2.21626e-67
ncbi_110505137	FSTL5	follistatin-related protein 5-like isoform X1 [Oncorhynchus mykiss]	5.58	5.54	6.86	0.14	0.07	0.15	5.99333	0.12	-5.64225	2.31987e-67
ncbi_110489027	C3	complement C3 [Oncorhynchus mykiss]	29.45	56.87	52.52	0.69	0.59	0.66	46.28	0.646667	-6.16122	2.38452e-67
ncbi_110533376	IRF1	interferon regulatory factor 1-like isoform X1 [Oncorhynchus mykiss]	3.06	2.02	2.35	15.33	17.83	20.19	2.47667	17.7833	2.84405	3.05378e-67
ncbi_110500218	TNNI1	troponin I, slow skeletal muscle-like [Oncorhynchus kisutch]	8.37	6.84	8.61	59.96	65.48	45.34	7.94	56.9267	2.84189	3.36897e-67
ncbi_110505656	NAPB	beta-soluble NSF attachment protein isoform X1 [Oncorhynchus kisutch]	14.36	16.36	16.67	0.21	0.08	0.14	15.7967	0.143333	-6.7841	3.46289e-67
ncbi_110520466	--	OX-2 membrane glycoprotein-like isoform X1 [Oncorhynchus mykiss]	2.5	2.2	1.48	16.29	12.25	14.12	2.06	14.22	2.78721	5.94448e-67
ncbi_110537350	SACS	sacsin-like [Oncorhynchus mykiss]	0.35	0.44	0.28	2.23	2.25	2.55	0.356667	2.34333	2.71591	6.06969e-67
ncbi_110522700	PKP3	plakophilin-3 isoform X1 [Oncorhynchus kisutch]	6.91	6.59	6.02	17.25	17.37	18.11	6.50667	17.5767	1.43367	7.07896e-67
ncbi_110497984	--	uncharacterized protein LOC110497984 isoform X1 [Oncorhynchus mykiss]	159.64	162.96	166.14	415.48	440.24	513.36	162.913	456.36	1.48607	8.10391e-67
ncbi_110507491	--	A-kinase anchor protein 12-like [Oncorhynchus mykiss]	36.45	36.36	50.05	3.96	4.23	5.13	40.9533	4.44	-3.20535	8.78433e-67
ncbi_100136299	TAPBP	TAP binding protein (tapasin), tandem duplicate 1 precursor [Oncorhynchus mykiss]	6.77	7.88	5.86	24.78	29.97	27.84	6.83667	27.53	2.00964	9.12197e-67
ncbi_110510474	S100A1	protein S100-A1 [Oncorhynchus kisutch]	59.6	51.49	48.31	177.73	160.47	208.16	53.1333	182.12	1.7772	1.11463e-66
ncbi_110538156	VAT1	synaptic vesicle membrane protein VAT-1 homolog [Oncorhynchus mykiss]	23.41	20.77	21.82	5.28	5.67	5.59	22	5.51333	-1.99651	1.12998e-66
ncbi_110502531	PHYHIPL	phytanoyl-CoA hydroxylase-interacting protein-like [Oncorhynchus mykiss]	7.24	6.97	8.13	0.51	0.4	0.51	7.44667	0.473333	-3.97567	1.21815e-66
ncbi_110492234	ARHGEF19	rho guanine nucleotide exchange factor 19-like [Oncorhynchus mykiss]	1.62	1.39	1.08	9.83	8.04	8.05	1.36333	8.64	2.66389	1.41342e-66
ncbi_110532268	PIK3CG	phosphatidylinositol 4,5-bisphosphate 3-kinase catalytic subunit gamma isoform-like [Oncorhynchus mykiss]	0.71	0.81	0.65	4.85	5.89	5.59	0.723333	5.44333	2.91176	1.43232e-66
MSTRG.18847	--	defensin beta 1 [Salmo salar]	1.56	2.14	2.01	24.48	20.1	20.75	1.90333	21.7767	3.51618	1.49247e-66
MSTRG.41409	FOXO4	forkhead box protein O4-like [Oncorhynchus mykiss]	9.05	8.8	9.72	1.77	1.87	2.02	9.19	1.88667	-2.28423	1.53115e-66
ncbi_110506594	URAH	5-hydroxyisourate hydrolase-like [Oncorhynchus mykiss]	7.15	7.76	7.66	37	29.31	32.07	7.52333	32.7933	2.12396	1.61683e-66
ncbi_110494552	NDRG3	protein NDRG3 isoform X3 [Oncorhynchus kisutch]	48.85	48.12	49.99	11.92	12.09	12.74	48.9867	12.25	-1.99961	1.66469e-66
ncbi_110505867	SCML4	sex comb on midleg-like protein 4 [Oncorhynchus nerka]	10.64	9.42	11.22	0.74	0.98	1	10.4267	0.906667	-3.52356	1.68575e-66
ncbi_110518665	GVIN1	interferon-induced very large GTPase 1 [Oncorhynchus kisutch]	0.67	0.42	0.37	3.75	3.84	4.44	0.486667	4.01	3.0426	1.74602e-66
ncbi_110530425	TUBB2A	Tubulin beta-2A chain [Salmo salar]	16.73	15.14	19.7	1.09	0.82	1.18	17.19	1.03	-4.06085	1.7629e-66
ncbi_110503623	COX7A2	cytochrome c oxidase subunit 7A2, mitochondrial-like isoform X2 [Oncorhynchus kisutch]	21.43	26.46	27.28	134.08	146.76	111.26	25.0567	130.7	2.38299	1.92481e-66
ncbi_110530787	LOX	protein-lysine 6-oxidase-like [Oncorhynchus tshawytscha]	14.87	15.28	9.25	0.42	0.16	0.15	13.1333	0.243333	-5.75416	1.958e-66
ncbi_110535479	COL11A1	collagen alpha-1(XI) chain [Oncorhynchus mykiss]	245.42	234.3	126.53	18.46	16.14	16.86	202.083	17.1533	-3.55839	2.50625e-66
ncbi_110504954	SOX3	transcription factor Sox-3-like [Oncorhynchus kisutch]	15.43	14.19	16.41	0.82	0.47	0.88	15.3433	0.723333	-4.40681	2.80297e-66
ncbi_110497158	SLC1A2	excitatory amino acid transporter 2-like isoform X1 [Oncorhynchus mykiss]	43.53	42.57	46.07	0.29	0.13	0.09	44.0567	0.17	-8.01768	2.97155e-66
ncbi_110491555	IFI44L	interferon-induced protein 44-like isoform X1 [Oncorhynchus mykiss]	8.1	7.88	8.2	24.19	24.19	25.38	8.06	24.5867	1.60902	3.15192e-66
MSTRG.43393	--	Coiled-coil domain-containing 25 [Labeo rohita]	34.61	34.5	32.25	76.42	79.55	73.85	33.7867	76.6067	1.18102	3.21744e-66
ncbi_110503567	FXYD6	FXYD domain-containing ion transport regulator 6-like isoform X1 [Oncorhynchus mykiss]	18.48	18.88	18	0.38	0.56	0.35	18.4533	0.43	-5.4234	3.22123e-66
ncbi_110485252	GPRC5B	G-protein coupled receptor family C group 5 member B-like isoform X1 [Oncorhynchus kisutch]	7.3	7.77	9.56	1.04	0.97	0.92	8.21	0.976667	-3.07144	3.45264e-66
ncbi_110493551	MYH9	myosin-9-like isoform X1 [Oncorhynchus kisutch]	3.99	3.47	2.27	18.12	17.42	17.34	3.24333	17.6267	2.44221	5.25904e-66
ncbi_110533699	SERPINF1	pigment epithelium-derived factor-like [Oncorhynchus mykiss]	66.68	62.44	49.83	162.83	178.04	173.01	59.65	171.293	1.52187	6.04764e-66
ncbi_110486618	SBK1	serine/threonine-protein kinase SBK1-like [Oncorhynchus mykiss]	5.35	5.82	5.84	0.18	0.09	0.06	5.67	0.11	-5.68777	6.45593e-66
ncbi_110532188	STMN3	stathmin-3-like [Oncorhynchus mykiss]	31.52	29.23	36.96	3.55	3.27	3.86	32.57	3.56	-3.19359	7.02469e-66
ncbi_110526435	GNAO1	PREDICTED: guanine nucleotide-binding protein G(o) subunit alpha-like [Salmo salar]	12.85	12.16	15.32	0.07	0.02	0.02	13.4433	0.0366667	-8.51821	7.95868e-66
ncbi_110491665	ADAM11	disintegrin and metalloproteinase domain-containing protein 11 isoform X1 [Oncorhynchus nerka]	4.35	4.59	3.65	0.1	0.11	0.25	4.19667	0.153333	-4.7745	8.66865e-66
ncbi_110501952	BIN1	myc box-dependent-interacting protein 1-like [Oncorhynchus mykiss]	7.6	7.58	9.87	0.27	0.53	0.33	8.35	0.376667	-4.47042	9.73725e-66
ncbi_110506445	IGDCC3	immunoglobulin superfamily DCC subclass member 3-like [Oncorhynchus mykiss]	2.24	2.78	2.93	0.05	0.1	0.07	2.65	0.0733333	-5.17538	1.13663e-65
ncbi_110492689	HSP70	heat shock 70 kDa protein-like [Oncorhynchus mykiss]	16.32	20.04	16.23	1.89	2.24	1.6	17.53	1.91	-3.19818	1.62546e-65
ncbi_110487190	CACNA1A	LOW QUALITY PROTEIN: voltage-dependent P/Q-type calcium channel subunit alpha-1A-like [Oncorhynchus kisutch]	1.55	1.96	1.76	0.09	0.09	0.07	1.75667	0.0833333	-4.3978	1.69132e-65
ncbi_110496333	TNNI1	troponin I, slow skeletal muscle-like isoform X1 [Oncorhynchus mykiss]	45.09	50.51	48.98	370.25	427.79	243.62	48.1933	347.22	2.84894	2.00632e-65
ncbi_110504712	PDGFRL	platelet-derived growth factor receptor-like protein [Oncorhynchus mykiss]	30.55	28.9	21.2	132.91	101.84	123.64	26.8833	119.463	2.15178	2.32941e-65
ncbi_110496750	CYRIA	protein FAM49A-like isoform X1 [Salmo trutta]	7.57	6.77	9.37	0.08	0.14	0.2	7.90333	0.14	-5.81896	2.33561e-65
ncbi_110492399	CDH26	cadherin-like protein 26 [Oncorhynchus mykiss]	1.18	1.28	0.85	6.27	7.16	6.82	1.10333	6.75	2.61302	2.53033e-65
ncbi_110496406	ITLN	intelectin-like [Oncorhynchus mykiss]	0.39	0.27	0.45	15.31	12.01	13.86	0.37	13.7267	5.21331	3.22351e-65
ncbi_110513598	KITA	mast/stem cell growth factor receptor kita-like isoform X1 [Salmo trutta]	0.59	0.55	0.53	4.73	5.58	5.22	0.556667	5.17667	3.21714	3.23359e-65
ncbi_110524329	TLE5	PREDICTED: amino-terminal enhancer of split-like isoform X1 [Salmo salar]	18.65	17.75	19.06	3.99	3.9	4.43	18.4867	4.10667	-2.17045	3.84702e-65
ncbi_110528005	CHD5	chromodomain-helicase-DNA-binding protein 5-like isoform X1 [Oncorhynchus mykiss]	2.95	2.7	3.05	0.21	0.22	0.27	2.9	0.233333	-3.63559	4.66091e-65
ncbi_110502334	TACSTD2	tumor-associated calcium signal transducer 2-like [Oncorhynchus mykiss]	97.41	103.47	80.77	279.29	251.97	289.26	93.8833	273.507	1.54264	5.69896e-65
ncbi_110514755	SEMA7A	semaphorin-7A-like [Oncorhynchus mykiss]	4.18	4.35	5.03	0.11	0.27	0.15	4.52	0.176667	-4.67722	5.82791e-65
ncbi_110485898	KRT13	keratin, type I cytoskeletal 13-like isoform X1 [Oncorhynchus mykiss]	6.28	7.03	8.71	34.01	47.67	44.64	7.34	42.1067	2.5202	5.98228e-65
ncbi_110485331	PPL	periplakin [Oncorhynchus mykiss]	16.65	16.97	17.64	37.48	39.91	37.01	17.0867	38.1333	1.15818	6.53141e-65
ncbi_110532198	DRAM2	DNA damage-regulated autophagy modulator protein 2-like [Oncorhynchus mykiss]	0.5	0.81	0.82	11.72	9.36	10.95	0.71	10.6767	3.9105	7.25129e-65
ncbi_110530103	GSN	gelsolin-like [Oncorhynchus mykiss]	38.89	40.98	28.95	110.61	119.23	125.12	36.2733	118.32	1.70571	7.61247e-65
ncbi_110521143	ISLR2	immunoglobulin superfamily containing leucine-rich repeat protein 2 [Oncorhynchus mykiss]	30.35	30.61	34.74	0.09	0	0.01	31.9	0.0333333	-9.90238	7.69274e-65
ncbi_110530081	KIF1A	kinesin-like protein KIF1A isoform X7 [Oncorhynchus kisutch]	7.17	6.94	7.72	1.18	1.17	0.95	7.27667	1.1	-2.72577	8.31055e-65
ncbi_110501045	-	-	6.72	6.28	7.53	0.58	0.57	0.77	6.84333	0.64	-3.41856	8.71098e-65
MSTRG.38678	PKIA	PREDICTED: cAMP-dependent protein kinase inhibitor alpha [Poecilia formosa]	11.08	11.09	15.5	0.44	0.48	0.59	12.5567	0.503333	-4.6408	1.15019e-64
MSTRG.31248	--	Mediator of RNA polymerase II transcription subunit 30 [Acipenser ruthenus]	1.88	1.41	1.3	12.1	10.48	11.4	1.53	11.3267	2.88812	1.29019e-64
ncbi_110529441	KIDINS220B	kinase D-interacting substrate of 220 kDa B-like isoform X1 [Oncorhynchus kisutch]	11.78	11.89	12.96	2.61	2.26	2.35	12.21	2.40667	-2.34295	1.49357e-64
ncbi_110518672	MACF1	microtubule-actin cross-linking factor 1-like [Oncorhynchus mykiss]	4.71	5.35	5.57	0.73	0.74	0.74	5.21	0.736667	-2.8222	1.97651e-64
ncbi_110488362	--	INO80 complex subunit E isoform X5 [Paramormyrops kingsleyae]	4.27	4.63	5.39	0.08	0.05	0.02	4.76333	0.05	-6.5739	2.01227e-64
ncbi_110516734	TRPM1	transient receptor potential cation channel subfamily M member 1-like isoform X2 [Oncorhynchus kisutch]	2.5	3.9	3.29	19.59	18.15	19.02	3.23	18.92	2.55031	2.46299e-64
MSTRG.32863	--	PREDICTED: Purkinje cell protein 4-like protein 1 [Salmo salar]	6.13	5.51	6.47	0.55	0.56	0.42	6.03667	0.51	-3.56518	2.54384e-64
ncbi_110503809	MAB21L1	mab-21-like 1 [Salmo salar]	12.89	11.42	12.86	1.03	0.71	1.07	12.39	0.936667	-3.7255	2.7971e-64
ncbi_110520543	FHL2	four and a half LIM domains protein 2 isoform X1 [Oncorhynchus nerka]	5.67	4.6	4.99	35.32	30.98	27.43	5.08667	31.2433	2.61876	2.82483e-64
ncbi_101268913	TCF7L2	lymphoid enhancer-binding factor 1-like isoform X1 [Oncorhynchus nerka]	4.42	3.65	3.78	20.45	26	29.04	3.95	25.1633	2.6714	3.45283e-64
ncbi_110536308	ADAMTS12	A disintegrin and metalloproteinase with thrombospondin motifs 12-like [Oncorhynchus mykiss]	3.69	3.25	2.29	13.9	13.9	13.45	3.07667	13.75	2.15999	3.53888e-64
ncbi_110507488	CLIP3	CAP-Gly domain-containing linker protein 3-like isoform X2 [Oncorhynchus tshawytscha]	5.53	5.64	7.18	0.09	0.08	0.07	6.11667	0.08	-6.2566	4.59561e-64
ncbi_110527308	FAM171B	protein FAM171B-like [Oncorhynchus mykiss]	7.71	8.17	9.67	0.06	0.05	0.04	8.51667	0.05	-7.41222	4.6717e-64
MSTRG.31268	TC1A	Glutamine-rich protein 2 [Eumeta japonica]	0.67	0.57	0.44	3.33	3.78	4.22	0.56	3.77667	2.75361	5.19062e-64
MSTRG.3896	CELF3	CUGBP Elav-like family member 3 isoform X1 [Salmo trutta]	8.75	8.57	11.84	0.12	0.1	0.17	9.72	0.13	-6.22437	5.298e-64
ncbi_110487541	GM1	PREDICTED: gamma-crystallin M3-like [Salmo salar]	38.1	33.47	33.39	0.53	0.6	0.64	34.9867	0.59	-5.88995	5.47617e-64
ncbi_110529956	ADIPOQ	inner ear-specific collagen-like [Oncorhynchus mykiss]	0.88	0.77	0.62	9.79	6.8	7.66	0.756667	8.08333	3.41722	6.69965e-64
ncbi_110500169	TMPO	lamina-associated polypeptide 2-like [Oncorhynchus mykiss]	11.02	11.47	14.45	1.16	1.19	1.03	12.3133	1.12667	-3.45009	7.69381e-64
MSTRG.25869	SYN2	synapsin-2 isoform X1 [Oncorhynchus kisutch]	8.85	7.64	9.61	0.79	0.7	1.04	8.7	0.843333	-3.36684	8.59038e-64
ncbi_110485848	--	putative uncharacterized protein DDB_G0278921 isoform X1 [Oncorhynchus mykiss]	0.92	1.55	0.89	16.91	22.07	18.26	1.12	19.08	4.09049	1.01652e-63
ncbi_110494059	NFASC	neurofascin-like [Oncorhynchus mykiss]	8.69	8.95	10.38	1.64	1.41	1.28	9.34	1.44333	-2.69402	1.11847e-63
ncbi_110530600	TRIM69	PREDICTED: myosin heavy chain, striated muscle-like isoform X1 [Salmo salar]	4.05	8.16	6.24	0.07	0.12	0.17	6.15	0.12	-5.67948	1.2727e-63
ncbi_110486227	MS4A4A	membrane-spanning 4-domains subfamily A member 4A-like [Oncorhynchus mykiss]	10.94	11.12	9.55	39.58	34.99	37.17	10.5367	37.2467	1.82169	1.28977e-63
ncbi_110525486	CRB1	protein crumbs homolog 1-like [Oncorhynchus mykiss]	3.2	3.49	3.38	0.14	0.09	0.13	3.35667	0.12	-4.80592	1.33141e-63
ncbi_110506163	TNFRSF21	tumor necrosis factor receptor superfamily member 11B-like [Oncorhynchus mykiss]	1.99	2.33	1.75	14.12	16.33	16.9	2.02333	15.7833	2.9636	1.46326e-63
ncbi_110491974	WNT10B	protein Wnt-10b-like [Oncorhynchus mykiss]	0.49	0.41	0.59	4.88	4.36	5.47	0.496667	4.90333	3.30341	1.82706e-63
ncbi_110532219	NECAB1	N-terminal EF-hand calcium-binding protein 1-like [Oncorhynchus tshawytscha]	8.53	7.36	9.2	0.53	0.38	0.47	8.36333	0.46	-4.18437	2.10825e-63
ncbi_110505141	LDB2	LIM domain-binding protein 2 isoform X1 [Oncorhynchus nerka]	8.22	8.25	9.35	0.73	0.92	0.86	8.60667	0.836667	-3.36273	2.17638e-63
ncbi_110528370	GPR37L1	prosaposin receptor GPR37L1-like [Oncorhynchus mykiss]	6.19	6.76	7.69	0.32	0.39	0.31	6.88	0.34	-4.3388	2.32969e-63
ncbi_110504963	GDPD2	glycerophosphoinositol inositolphosphodiesterase GDPD2-like isoform X1 [Oncorhynchus mykiss]	2.85	2.11	2.16	11.55	14.37	12.74	2.37333	12.8867	2.44089	2.46507e-63
ncbi_110514890	LMNA	lamin-A-like [Oncorhynchus mykiss]	16.69	16.54	16.58	36.09	39.56	40.54	16.6033	38.73	1.22198	2.5663e-63
ncbi_110528838	PCBP3	PREDICTED: poly(rC)-binding protein 3-like isoform X1 [Salmo salar]	15.06	15.64	23.62	1.18	1.44	1.48	18.1067	1.36667	-3.72779	2.59971e-63
ncbi_110520336	LCP1	plastin-2 [Oncorhynchus mykiss]	11.14	10	8.27	31	31.22	34.9	9.80333	32.3733	1.72346	2.60177e-63
ncbi_110533300	YWHAG1	14-3-3 protein gamma-1-like [Oncorhynchus mykiss]	13.77	12.27	15.61	1.57	1.33	1.46	13.8833	1.45333	-3.25592	2.8494e-63
ncbi_110535123	ERAP1	endoplasmic reticulum aminopeptidase 1-like [Oncorhynchus mykiss]	2.95	3.12	2.67	9.75	11.37	10.2	2.91333	10.44	1.84138	3.41362e-63
MSTRG.6154	--	-	73.1	67.84	89.41	6.5	5.55	4.96	76.7833	5.67	-3.75937	3.62081e-63
ncbi_110535416	RDH11	retinol dehydrogenase 11-like [Oncorhynchus mykiss]	2.67	1.81	1.27	22.96	17.41	23.14	1.91667	21.17	3.46535	3.69873e-63
ncbi_110513844	TP53INP1	tumor protein p53-inducible nuclear protein 1-like [Oncorhynchus mykiss]	14.73	13.61	18.61	1.81	1.73	1.59	15.65	1.71	-3.19409	3.73874e-63
MSTRG.39493	DNM1	LOW QUALITY PROTEIN: dynamin-1 [Oncorhynchus kisutch]	9.78	10.99	10.74	0.87	0.83	0.42	10.5033	0.706667	-3.89367	3.80061e-63
ncbi_110506470	PARP6	poly [ADP-ribose] polymerase 6 isoform X1 [Oncorhynchus mykiss]	7.69	7.38	9.48	0.12	0.01	0.08	8.18333	0.07	-6.86919	6.23291e-63
ncbi_110521081	MYT1L	myelin transcription factor 1-like protein isoform X1 [Oncorhynchus kisutch]	4.77	4.92	6.57	0.03	0.02	0.05	5.42	0.0333333	-7.34518	7.14391e-63
ncbi_118936622	CPE	carboxypeptidase E [Oncorhynchus mykiss]	14.74	16.54	22.32	0.76	0.34	0.48	17.8667	0.526667	-5.08424	8.28012e-63
ncbi_110528177	SCN8A	sodium channel protein type 8 subunit alpha-like isoform X10 [Oncorhynchus mykiss]	2.1	2.22	2.21	0.1	0.09	0.14	2.17667	0.11	-4.30655	1.04038e-62
ncbi_100135828	TYR	tyrosinase precursor [Oncorhynchus mykiss]	7.64	6.57	6.11	25.88	21.69	25.1	6.77333	24.2233	1.83846	1.14334e-62
ncbi_110528025	FOXP4	forkhead box protein P4-like [Oncorhynchus mykiss]	24.1	21.07	16.93	3.97	3.99	3.84	20.7	3.93333	-2.39581	1.56724e-62
ncbi_110506301	DYNC1I1	cytoplasmic dynein 1 intermediate chain 1-like isoform X1 [Oncorhynchus kisutch]	10.36	8.92	11.99	0.46	0.77	0.6	10.4233	0.61	-4.09486	1.61333e-62
ncbi_110500835	NDRG2	protein NDRG2 [Oncorhynchus nerka]	20.23	19.3	15.04	3.09	2.88	2.45	18.19	2.80667	-2.69622	1.82563e-62
ncbi_110534479	--	contactin-1-like [Oncorhynchus mykiss]	0.86	0.73	0.63	10.15	8.51	9.75	0.74	9.47	3.67777	2.17325e-62
ncbi_100136752	CST3	cystatin precursor [Oncorhynchus mykiss]	202.12	202.83	230.39	797.81	642.86	727.88	211.78	722.85	1.77113	2.38019e-62
ncbi_118940172	BCAR3	breast cancer anti-estrogen resistance protein 3 isoform X1 [Oncorhynchus kisutch]	3.07	3.08	2.55	13.74	11.92	10.93	2.9	12.1967	2.07236	2.46176e-62
ncbi_110487435	TRIM16	PREDICTED: tripartite motif-containing protein 16-like [Salmo salar]	1.15	1.37	1.05	6.34	6.9	6.29	1.19	6.51	2.4517	3.22146e-62
ncbi_110530368	CTNND2	catenin delta-2-like isoform X1 [Oncorhynchus mykiss]	4.16	4.19	4.35	0.04	0.07	0.05	4.23333	0.0533333	-6.31061	4.10982e-62
ncbi_110492247	SDHB	succinate dehydrogenase [ubiquinone] iron-sulfur subunit, mitochondrial-like [Oncorhynchus tshawytscha]	4.93	4.47	5.53	27.77	28.29	22.5	4.97667	26.1867	2.39558	4.32004e-62
MSTRG.40836	TLCD3B	PREDICTED: protein FAM57B-like isoform X1 [Salmo salar]	6.46	6.11	6.85	0.38	0.65	0.71	6.47333	0.58	-3.48038	5.45257e-62
ncbi_110501262	SHOX	short stature homeobox protein isoform X1 [Oncorhynchus kisutch]	8.29	7.46	10.8	0.42	0.37	0.33	8.85	0.373333	-4.56714	5.50577e-62
ncbi_110520742	ELOVL4	elongation of very long chain fatty acids protein 4-like [Oncorhynchus kisutch]	6.71	6.64	7.86	0.12	0.13	0.08	7.07	0.11	-6.00613	5.82059e-62
ncbi_110491274	PSAP	prosaposin [Oncorhynchus kisutch]	3.12	2.39	2.31	12.55	12.12	11.53	2.60667	12.0667	2.21075	6.40574e-62
ncbi_110538011	PVALB7	Parvalbumin alpha [Salmo salar]	10.42	9.98	15.77	72.21	74.24	83.31	12.0567	76.5867	2.66726	7.85645e-62
ncbi_110526645	UNC13C	protein unc-13 homolog C-like [Oncorhynchus kisutch]	2.32	2.42	2.37	0.07	0.08	0.08	2.37	0.0766667	-4.95014	8.27494e-62
ncbi_110521693	RGS4	regulator of G-protein signaling 4-like [Oncorhynchus mykiss]	20.48	23.52	13.2	0.97	0.62	0.49	19.0667	0.693333	-4.78136	8.57772e-62
ncbi_110492746	DNMT3B	DNA (cytosine-5)-methyltransferase 3A-like isoform X1 [Oncorhynchus tshawytscha]	9.78	10.59	10.28	1.87	2.27	2.08	10.2167	2.07333	-2.3009	8.96004e-62
ncbi_110500648	PLIN2	perilipin-2-like isoform X1 [Oncorhynchus mykiss]	3.35	4.04	2.78	24.98	30.12	19.21	3.39	24.77	2.86924	1.09019e-61
ncbi_110487966	SPINK1	serine protease inhibitor Kazal-type 1-like [Oncorhynchus kisutch]	45.15	49.23	43.68	114.6	132.62	129.77	46.02	125.663	1.44923	1.54591e-61
ncbi_110521062	FNDC1	fibronectin type III domain-containing protein 1-like [Oncorhynchus tshawytscha]	3.04	2.84	2.21	12.1	10.35	10.33	2.69667	10.9267	2.0186	1.61685e-61
ncbi_118936256	MYL1	myosin light chain 3, skeletal muscle isoform-like [Oncorhynchus mykiss]	1089.72	1055.4	1189.77	149.63	174.29	106.77	1111.63	143.563	-2.95292	1.90811e-61
MSTRG.14693	ERBB3	receptor tyrosine-protein kinase erbB-3-like [Oncorhynchus mykiss]	0.21	0.1	0.07	3.58	3.69	2.98	0.126667	3.41667	4.75348	1.95326e-61
ncbi_110533625	TRPV1	transient receptor potential cation channel subfamily V member 1-like isoform X1 [Oncorhynchus mykiss]	3.27	2.85	2.8	10.97	10.3	11.04	2.97333	10.77	1.85687	2.00045e-61
ncbi_110504825	EGFL6	PREDICTED: epidermal growth factor-like protein 6 [Salmo salar]	6.46	6.82	4.14	26.65	26.7	28.16	5.80667	27.17	2.22623	2.10204e-61
ncbi_100136761	CTSD	cathepsin D precursor [Oncorhynchus mykiss]	24.6	22.79	20.05	60.31	61.48	57.96	22.48	59.9167	1.41432	3.24402e-61
ncbi_110487581	MS4A8	transmembrane protein 176A-like [Salmo trutta]	21.19	23.96	19.45	63.98	59.69	67.33	21.5333	63.6667	1.56397	3.76256e-61
ncbi_110489943	ADCYAP1	glucagon family neuropeptides isoform X1 [Oncorhynchus kisutch]	13.68	14.59	15.45	0.27	0.05	0.28	14.5733	0.2	-6.18719	4.10443e-61
ncbi_110524844	TMPO	lamina-associated polypeptide 2-like [Oncorhynchus mykiss]	10.7	10.11	13.05	1.11	1.16	0.93	11.2867	1.06667	-3.40344	4.4331e-61
ncbi_110493229	SCN8A	sodium channel protein type 8 subunit alpha isoform X3 [Oncorhynchus kisutch]	2.05	2.33	2.25	0.1	0.07	0.04	2.21	0.07	-4.98055	4.90091e-61
ncbi_110492649	MYT1	myelin transcription factor 1-like isoform X1 [Oncorhynchus kisutch]	4.22	4.15	4.6	0.07	0.13	0.03	4.32333	0.0766667	-5.8174	5.49534e-61
ncbi_110538151	APLP1	amyloid-like protein 1 isoform X1 [Oncorhynchus mykiss]	13.01	11.93	16.59	1.69	1.67	1.85	13.8433	1.73667	-2.9948	5.55163e-61
ncbi_110531229	PLXNA2	plexin-A2-like isoform X1 [Salmo trutta]	2.93	2.72	3.04	0.25	0.34	0.23	2.89667	0.273333	-3.40566	5.80113e-61
ncbi_110507399	CAPN8	calpain-9-like isoform X1 [Oncorhynchus mykiss]	2.6	2.35	2.14	10.74	10.4	10.39	2.36333	10.51	2.15287	5.93725e-61
ncbi_110517915	ATP5MF	ATP synthase subunit f, mitochondrial-like [Oncorhynchus mykiss]	145.28	146.14	161.44	465.37	488.01	415.05	150.953	456.143	1.59538	6.1485e-61
ncbi_110500235	TFEC	transcription factor EC-like isoform X1 [Oncorhynchus mykiss]	1.63	1.42	1.12	8.97	8.03	8.34	1.39	8.44667	2.6033	6.29294e-61
ncbi_110489774	MACF1	plectin-like [Oncorhynchus nerka]	2.89	2.94	3.33	0.03	0.04	0.09	3.05333	0.0533333	-5.8392	8.4226e-61
MSTRG.39438	ANK1	ankyrin-1 isoform X6 [Oncorhynchus kisutch]	2.27	2.48	2.59	0.07	0.06	0.06	2.44667	0.0633333	-5.27171	1.13165e-60
MSTRG.30668	--	intron-binding protein aquarius [Oncorhynchus mykiss]	3.29	1.83	2.14	21.02	18.71	21.07	2.42	20.2667	3.06603	1.16512e-60
ncbi_110534036	DLG4	PREDICTED: disks large homolog 4-like isoform X1 [Salmo salar]	4.05	3.82	4.76	0.06	0.07	0.04	4.21	0.0566667	-6.21518	1.20051e-60
ncbi_110526561	SINHCAF	SIN3-HDAC complex-associated factor [Oncorhynchus kisutch]	14.56	15.28	16.72	1.95	1.87	2.51	15.52	2.11	-2.87881	1.59017e-60
ncbi_110531840	NRXN2	neurexin-2 isoform X1 [Oncorhynchus kisutch]	3.71	3.19	4.21	0.18	0.2	0.23	3.70333	0.203333	-4.18691	1.64702e-60
ncbi_110485161	ZNF385C	zinc finger protein 385C-like isoform X1 [Oncorhynchus kisutch]	3.07	3.3	3.02	0.25	0.22	0.27	3.13	0.246667	-3.66553	1.69503e-60
MSTRG.3938	TTYH1	protein tweety homolog 1-like isoform X1 [Oncorhynchus kisutch]	6.09	5.93	7.01	0.05	0.11	0.08	6.34333	0.08	-6.3091	1.72547e-60
ncbi_110537434	PCP4	calmodulin regulator protein PCP4 isoform X1 [Oncorhynchus kisutch]	19.41	19.33	22.21	1.41	1.69	1.98	20.3167	1.69333	-3.58473	1.87108e-60
ncbi_110489092	PPP3CA	serine/threonine-protein phosphatase 2B catalytic subunit alpha isoform-like isoform X1 [Oncorhynchus kisutch]	11.8	12.29	13.92	1.26	1.14	1.01	12.67	1.13667	-3.47854	2.23967e-60
ncbi_110534412	SORBS2	sorbin and SH3 domain-containing protein 2-like isoform X9 [Oncorhynchus nerka]	3.81	3.94	4.79	0.39	0.43	0.43	4.18	0.416667	-3.32654	2.40736e-60
ncbi_110524569	ANO1	anoctamin-1-like isoform X1 [Oncorhynchus nerka]	2.13	2.25	2.25	10.73	9.42	8.77	2.21	9.64	2.12499	2.68308e-60
ncbi_110531552	PARP14	poly [ADP-ribose] polymerase 14-like isoform X1 [Oncorhynchus mykiss]	3.38	3.83	2.58	12.63	14.67	13.44	3.26333	13.58	2.05707	2.69925e-60
ncbi_110528359	CNTN2	PREDICTED: contactin-2-like [Salmo salar]	4.23	3.78	4.57	0.15	0.23	0.17	4.19333	0.183333	-4.51556	2.87478e-60
ncbi_100301730	GST1	glutathione S-transferase rho [Oncorhynchus mykiss]	83.14	86.88	75.03	215.51	190.01	211.91	81.6833	205.81	1.3332	2.88335e-60
ncbi_110494420	KCNAB2	voltage-gated potassium channel subunit beta-2 isoform X1 [Oncorhynchus mykiss]	7.09	7.22	6.91	1.03	0.98	1.05	7.07333	1.02	-2.79382	3.06693e-60
ncbi_110488270	S100A13	protein S100-A13-like [Oncorhynchus mykiss]	36.66	39.11	37.06	92.8	89.65	99.37	37.61	93.94	1.32062	3.06693e-60
ncbi_110489144	--	thymosin beta-a-like [Salvelinus alpinus]	119.29	112.44	117.1	301.91	277.54	334.45	116.277	304.633	1.38951	3.35209e-60
ncbi_100136832	LRRN1	leucine-rich repeat neuronal protein 1 precursor [Oncorhynchus mykiss]	7.2	6.58	9.19	0.37	0.35	0.44	7.65667	0.386667	-4.30755	4.15904e-60
ncbi_110490758	ITIH2	inter-alpha-trypsin inhibitor heavy chain H2-like [Oncorhynchus nerka]	21.15	33.63	35.54	0.05	0.15	0.08	30.1067	0.0933333	-8.33347	4.49269e-60
ncbi_110488851	COE3	PREDICTED: transcription factor COE1-like isoform X1 [Salmo salar]	10.98	10.23	9.93	1.92	1.9	1.57	10.38	1.79667	-2.53041	5.16871e-60
ncbi_110490850	IFITM5	interferon-induced transmembrane protein 5 isoform X1 [Oncorhynchus kisutch]	11.01	9.71	10.87	54.77	96.81	105.74	10.53	85.7733	3.02602	5.49648e-60
ncbi_118964557	LYS	lysozyme C II [Oncorhynchus nerka]	34.13	27.37	26.54	104.51	89.79	104.48	29.3467	99.5933	1.76285	5.50131e-60
ncbi_110530416	SS18	protein SSXT-like isoform X1 [Oncorhynchus mykiss]	26.92	25.2	28.56	6.08	6.48	6.29	26.8933	6.28333	-2.09765	5.91246e-60
ncbi_110503762	ADGRB1	PREDICTED: brain-specific angiogenesis inhibitor 1-like isoform X1 [Salmo salar]	2.53	3.01	2.93	0.15	0.1	0.19	2.82333	0.146667	-4.26679	6.37438e-60
ncbi_110503942	BCAN	aggrecan core protein-like [Oncorhynchus kisutch]	4.88	4.53	3.43	0.06	0.02	0.06	4.28	0.0466667	-6.51907	6.92723e-60
ncbi_110488980	TNMD	tenomodulin-like [Oncorhynchus mykiss]	6.13	4.28	3.72	23.74	23.35	23.23	4.71	23.44	2.31517	6.95562e-60
ncbi_110522138	MARCKS	myristoylated alanine-rich C-kinase substrate-like [Oncorhynchus mykiss]	168.39	164.15	171.79	45.84	43.43	50.08	168.11	46.45	-1.85566	7.15383e-60
ncbi_110538060	GBGT1	globoside alpha-1,3-N-acetylgalactosaminyltransferase 1-like isoform X1 [Oncorhynchus mykiss]	0.98	0.5	0.7	11.27	10.47	10.24	0.726667	10.66	3.87477	7.88382e-60
ncbi_110535284	TMEFF1	tomoregulin-1-like [Oncorhynchus mykiss]	15.56	16.37	16.32	2.56	2.3	2.26	16.0833	2.37333	-2.76058	8.76758e-60
ncbi_110537074	PITPNM2	membrane-associated phosphatidylinositol transfer protein 2-like isoform X1 [Oncorhynchus kisutch]	2.16	2.39	2.3	0.14	0.16	0.11	2.28333	0.136667	-4.06241	8.83035e-60
ncbi_110492855	BRSK1	LOW QUALITY PROTEIN: serine/threonine-protein kinase BRSK1-like [Oncorhynchus nerka]	4.05	3.87	4.6	0.25	0.36	0.36	4.17333	0.323333	-3.69011	9.77814e-60
ncbi_100136616	F2	prothrombin [Oncorhynchus mykiss]	14.68	24.25	23.32	0.16	0.14	0.05	20.75	0.116667	-7.47458	9.85319e-60
ncbi_110538614	P65-C	synaptotagmin-C-like [Oncorhynchus kisutch]	3.96	3.75	4.22	0.12	0.05	0.06	3.97667	0.0766667	-5.69682	1.14448e-59
ncbi_110507434	SBP	zymogen granule membrane protein 16-like [Oncorhynchus mykiss]	3.57	3.17	2.85	15.7	18.17	17.28	3.19667	17.05	2.41513	1.2023e-59
ncbi_110520163	SOX21B	PREDICTED: transcription factor Sox-21-B [Salmo salar]	12.31	13.12	16.83	0.46	0.33	0.82	14.0867	0.536667	-4.71416	1.34207e-59
ncbi_110496967	PCDH20	protocadherin-20-like [Oncorhynchus mykiss]	1.12	1.08	0.88	7.78	6.19	7.16	1.02667	7.04333	2.77829	1.74355e-59
ncbi_110486235	MREG	melanoregulin-like [Oncorhynchus kisutch]	1.35	0.85	0.77	10.43	8.24	9.59	0.99	9.42	3.25023	1.80189e-59
ncbi_110525674	UBE2D4	ubiquitin-conjugating enzyme E2 D4 isoform X1 [Oncorhynchus tshawytscha]	30.9	32.8	31.03	7.71	8.22	7.21	31.5767	7.71333	-2.03343	1.84354e-59
ncbi_110486687	LIMD2	LIM domain-containing protein 2-like isoform X1 [Oncorhynchus nerka]	21.13	20.11	18.88	4.82	5.18	5.24	20.04	5.08	-1.97998	1.97858e-59
ncbi_110497694	ITPR2	inositol 1,4,5-trisphosphate receptor type 2-like [Oncorhynchus mykiss]	1.33	1.48	1.16	4.83	4.54	4.36	1.32333	4.57667	1.79012	3.14518e-59
ncbi_110526651	SPPL2A	signal peptide peptidase-like 2A [Oncorhynchus mykiss]	13.97	14.45	12.38	33.24	38.24	38.26	13.6	36.58	1.42745	3.14997e-59
ncbi_100136069	KRT13	keratin, type I cytoskeletal 13-like isoform X4 [Oncorhynchus mykiss]	139.18	139.27	165.13	473.81	423.54	463.3	147.86	453.55	1.61703	3.1796e-59
ncbi_110515290	DNASE2	deoxyribonuclease-2-alpha-like [Oncorhynchus mykiss]	8.07	7.19	6.81	23.93	24.67	27.83	7.35667	25.4767	1.79205	3.19512e-59
ncbi_110489213	GLRA1	glycine receptor subunit alphaZ1-like isoform X1 [Salmo trutta]	3.96	4.15	4.7	0.34	0.4	0.26	4.27	0.333333	-3.6792	4.12471e-59
ncbi_110506519	ZFHX3	LOW QUALITY PROTEIN: zinc finger homeobox protein 3-like [Oncorhynchus mykiss]	4.38	4.11	3.78	0.92	0.99	0.96	4.09	0.956667	-2.09601	4.5186e-59
ncbi_110506692	SINHCAF	SIN3-HDAC complex-associated factor-like [Oncorhynchus nerka]	11.26	11.71	14.31	1.03	1.24	1.46	12.4267	1.24333	-3.32115	4.67921e-59
ncbi_110495905	ADARB1	double-stranded RNA-specific editase 1-like [Oncorhynchus mykiss]	4.7	4.82	4.79	0.41	0.63	0.48	4.77	0.506667	-3.23488	5.41857e-59
ncbi_110489784	MYH6	myosin-7-like [Oncorhynchus mykiss]	0.61	0.68	0.7	10.09	11.1	5.26	0.663333	8.81667	3.73243	5.69928e-59
ncbi_110532325	KIF1B	kinesin-like protein KIF1B isoform X1 [Oncorhynchus kisutch]	17.52	16.88	18.33	5.08	4.86	4.68	17.5767	4.87333	-1.85068	5.92748e-59
ncbi_110510522	SYNGR3	synaptogyrin-3 [Oncorhynchus kisutch]	5.94	5.93	6.55	0.16	0.03	0.15	6.14	0.113333	-5.75959	7.48867e-59
ncbi_110520840	RUSC1	RUN and SH3 domain-containing protein 1 isoform X3 [Esox lucius]	3.54	3.56	3.75	0.37	0.42	0.44	3.61667	0.41	-3.14096	8.0127e-59
ncbi_100136769	SLC4A1	band 3 anion exchange protein isoform X1 [Oncorhynchus mykiss]	26.92	23.95	22.84	4.38	3.97	3.03	24.57	3.79333	-2.69536	8.72772e-59
ncbi_110531583	CAPN1	calpain-1 catalytic subunit-like [Oncorhynchus tshawytscha]	9.72	8.93	7.47	24.52	24.06	24.48	8.70667	24.3533	1.48393	1.02843e-58
ncbi_110508454	--	protein S100-A1-like isoform X1 [Oncorhynchus mykiss]	107.6	110.99	98.3	226.31	227.67	256.73	105.63	236.903	1.16528	1.06246e-58
ncbi_110505358	ALK	ALK tyrosine kinase receptor-like [Oncorhynchus mykiss]	0.91	0.76	0.8	4.36	4.25	3.82	0.823333	4.14333	2.33124	1.1296e-58
ncbi_110494178	OLFML3A	olfactomedin-like protein 3 [Oncorhynchus mykiss]	28.27	29.27	18.3	108.73	99.48	120.5	25.28	109.57	2.11578	1.45028e-58
ncbi_110531845	EPD	ependymin-like [Oncorhynchus mykiss]	10.48	12.47	8.38	39.43	45.87	49.76	10.4433	45.02	2.10798	1.8077e-58
ncbi_110500126	ITIH2	inter-alpha-trypsin inhibitor heavy chain H2-like isoform X2 [Oncorhynchus mykiss]	6.57	11.88	11.83	0.15	0.3	0.29	10.0933	0.246667	-5.3547	1.96369e-58
ncbi_110525944	MAPK8A	PREDICTED: mitogen-activated protein kinase 8-like isoform X1 [Salmo salar]	7.13	8.26	9.71	0.38	0.4	0.51	8.36667	0.43	-4.28224	2.30539e-58
ncbi_110535677	SPINZ	spindlin-Z-like [Oncorhynchus mykiss]	11.35	10.33	9.83	1.73	1.48	1.74	10.5033	1.65	-2.67031	3.20801e-58
ncbi_110529702	SNAP91	clathrin coat assembly protein AP180-like isoform X1 [Oncorhynchus kisutch]	12.26	12.3	15.59	0.08	0.01	0.02	13.3833	0.0366667	-8.51175	3.28568e-58
ncbi_100135787	SOX11-A	transcription factor SOX-11b [Oncorhynchus mykiss]	19.02	21.25	23.47	2.95	2.81	3.31	21.2467	3.02333	-2.81302	3.80856e-58
ncbi_110510276	HUNK-A	PREDICTED: hormonally up-regulated neu tumor-associated kinase homolog A-like [Salmo salar]	11.05	10.87	15.41	0.95	1.33	1.24	12.4433	1.17333	-3.40669	4.24743e-58
ncbi_110532006	CDH26	cadherin-like protein 26 isoform X1 [Oncorhynchus mykiss]	6.91	7.21	3.91	31.18	32.52	32.81	6.01	32.17	2.42028	4.87748e-58
ncbi_110496076	SCN1B	sodium channel subunit beta-1-like [Oncorhynchus mykiss]	12.32	10.74	10.93	1.37	1.11	1.35	11.33	1.27667	-3.14969	5.68784e-58
ncbi_110522582	ACT2	nuclear pore complex protein Nup133 [Patagioenas fasciata monilis]	24.48	24.97	35.35	2.65	2.61	2.38	28.2667	2.54667	-3.47242	5.73998e-58
ncbi_110523157	LYS	lysozyme C II precursor [Oncorhynchus mykiss]	23.49	24	20.88	58.64	64.49	60.44	22.79	61.19	1.42489	6.57006e-58
ncbi_110520885	--	PREDICTED: protein S100-A5-like [Salmo salar]	11.84	14.06	12.91	48.92	58.83	70.27	12.9367	59.34	2.19754	6.90763e-58
ncbi_110529170	STMN4	stathmin-4-like [Oncorhynchus kisutch]	11.28	8	12.03	0.17	0.15	0.14	10.4367	0.153333	-6.08885	7.45495e-58
MSTRG.38250	--	PREDICTED: proline-rich extensin-like protein EPR1 [Salmo salar]	4.41	4.14	5.21	0.04	0.02	0.02	4.58667	0.0266667	-7.42626	7.66451e-58
ncbi_110522192	SPARC	SPARC-like [Oncorhynchus mykiss]	0.88	0.92	0.54	15.34	10.47	14.41	0.78	13.4067	4.10333	9.10802e-58
ncbi_110524245	HAPLN4	hyaluronan and proteoglycan link protein 4 [Oncorhynchus kisutch]	1.15	1.08	0.94	6.54	6.28	6.35	1.05667	6.39	2.5963	1.00594e-57
ncbi_110494128	CELF4	CUGBP Elav-like family member 4 isoform X1 [Oncorhynchus kisutch]	2.94	2.88	3.34	0.07	0.02	0.04	3.05333	0.0433333	-6.13876	1.23411e-57
ncbi_110505377	CRYBG1	protein piccolo-like isoform X2 [Oncorhynchus tshawytscha]	4.36	4.17	3.07	13.42	13.19	12.97	3.86667	13.1933	1.77065	1.35777e-57
ncbi_110492179	--	high mobility group protein HMG-I/HMG-Y-like isoform X2 [Oncorhynchus mykiss]	38.63	36.5	35.83	9.1	9.96	10.03	36.9867	9.69667	-1.93144	1.41556e-57
MSTRG.34085	REEP3	receptor expression-enhancing protein 3-like [Oncorhynchus kisutch]	9.84	10.74	8.3	32.05	28.42	29.42	9.62667	29.9633	1.63809	1.52342e-57
ncbi_100136784	VIM	vimentin [Oncorhynchus nerka]	61.37	61.58	73.93	11.67	10.6	8.91	65.6267	10.3933	-2.65862	1.68034e-57
ncbi_110529382	APOB	apolipoprotein B-100-like [Oncorhynchus mykiss]	5.77	9.69	8.08	0.02	0.01	0	7.84667	0.01	-9.61594	1.71058e-57
MSTRG.17474	--	unnamed protein product [Oncorhynchus mykiss]	10.05	11.84	6.85	0.68	0.71	0.75	9.58	0.713333	-3.74738	1.73178e-57
ncbi_110520097	GAD1	glutamate decarboxylase 1-like isoform X1 [Oncorhynchus mykiss]	10.86	9.4	9.85	0.16	0.06	0.21	10.0367	0.143333	-6.12976	1.83098e-57
ncbi_110527425	SLC4A10	sodium-driven chloride bicarbonate exchanger-like isoform X1 [Salmo trutta]	3.75	3.7	4.03	0.2	0.07	0.13	3.82667	0.133333	-4.84298	1.84284e-57
MSTRG.18815	DSCAML1	PREDICTED: Down syndrome cell adhesion molecule-like protein 1 isoform X4 [Salmo salar]	3.02	2.56	3.87	0.03	0.04	0.05	3.15	0.04	-6.29921	1.89665e-57
ncbi_110532422	PACSIN1B	protein kinase C and casein kinase substrate in neurons protein 1 isoform X1 [Salvelinus alpinus]	6.48	5.61	6.48	0.57	0.33	0.26	6.19	0.386667	-4.00078	1.97516e-57
ncbi_110502607	ANO5	anoctamin-5-like isoform X1 [Oncorhynchus kisutch]	2.33	2.3	1.3	10.06	19.18	18.19	1.97667	15.81	2.9997	2.46356e-57
ncbi_110510408	--	high mobility group nucleosome-binding domain-containing protein 3-like isoform X1 [Oncorhynchus kisutch]	32.44	24.84	22.57	0.43	0.08	0.13	26.6167	0.213333	-6.96308	2.59737e-57
ncbi_110520342	ITM2B	integral membrane protein 2B-like [Oncorhynchus mykiss]	32.09	33.78	27.08	82.15	76.72	79.18	30.9833	79.35	1.35674	3.49205e-57
MSTRG.43347	PKD1	PREDICTED: polycystin-1-like [Salmo salar]	2.1	1.77	1.29	8.1	7.62	7.81	1.72	7.84333	2.18906	3.60364e-57
ncbi_100305326	MID1IP1L	Mid1-interacting protein 1 [Oncorhynchus mykiss]	11.34	10.85	13.53	51.2	47.97	43.25	11.9067	47.4733	1.99535	4.07382e-57
ncbi_100136334	CSRP1	cysteine- and glycine-rich protein 1 [Oncorhynchus mykiss]	5.62	5.46	5.77	20.52	21.91	21.51	5.61667	21.3133	1.92397	4.23322e-57
ncbi_110496362	SV2A	synaptic vesicle glycoprotein 2A-like [Oncorhynchus mykiss]	3.83	3.13	3.92	0.09	0.06	0.1	3.62667	0.0833333	-5.44361	5.86657e-57
ncbi_110530192	CALR	calreticulin-like isoform X1 [Oncorhynchus tshawytscha]	24.08	23.14	26.85	2.43	3.56	3.75	24.69	3.24667	-2.9269	7.15468e-57
ncbi_110500532	CLDN7A	PREDICTED: claudin-7-A [Salmo salar]	8.12	7.69	9.14	0.36	0.49	0.15	8.31667	0.333333	-4.64097	7.25132e-57
ncbi_110490901	PTX3	pentraxin-related protein PTX3 [Salmo trutta]	13.6	11.56	7.75	50.27	48.29	48.82	10.97	49.1267	2.16294	7.29657e-57
ncbi_110521231	NPTN	neuroplastin-like [Oncorhynchus mykiss]	7.67	7.75	8.42	0.27	0.2	0.1	7.94667	0.19	-5.38628	8.0402e-57
ncbi_110492828	--	alpha-synuclein-like isoform X2 [Oncorhynchus kisutch]	14.04	12.65	15.92	1.56	1.86	1.77	14.2033	1.73	-3.03739	8.14538e-57
MSTRG.18005	ADD2	beta-adducin isoform X1 [Oncorhynchus kisutch]	6.02	5.69	7.11	0.11	0.11	0.18	6.27333	0.133333	-5.55612	8.48913e-57
ncbi_110487700	PPP2R2C	PREDICTED: serine/threonine-protein phosphatase 2A 55 kDa regulatory subunit B beta isoform isoform X1 [Salmo salar]	6.64	6.23	9.09	0.38	0.24	0.3	7.32	0.306667	-4.5771	9.38913e-57
ncbi_110536213	ADRA2B	alpha-2B adrenergic receptor-like [Oncorhynchus mykiss]	0.46	0.41	0.43	2.79	2.52	2.89	0.433333	2.73333	2.65711	9.94992e-57
ncbi_110521924	MAPK8IP3	C-Jun-amino-terminal kinase-interacting protein 3-like [Oncorhynchus mykiss]	2.99	2.82	3.36	0.14	0.13	0.1	3.05667	0.123333	-4.63132	1.0331e-56
ncbi_110526773	RBPMS2A	RNA-binding protein with multiple splicing [Salmo salar]	11.79	10.59	10.08	0.99	0.74	0.8	10.82	0.843333	-3.68145	1.04969e-56
ncbi_110524836	RPL36	60S ribosomal protein L36-like [Oncorhynchus mykiss]	472.83	490.09	554.94	1471.22	1326.28	1506.41	505.953	1434.64	1.50361	1.05718e-56
ncbi_110501739	ITM2B	integral membrane protein 2B-like [Oncorhynchus mykiss]	65.7	66.92	58.93	137.22	130.55	140.73	63.85	136.167	1.09262	1.08062e-56
ncbi_110535732	OLFM1	noelin isoform X1 [Oncorhynchus kisutch]	9.72	9.96	9.64	0.75	0.2	0.53	9.77333	0.493333	-4.30822	1.08062e-56
ncbi_100135864	APOA1	apolipoprotein A-I-1 precursor [Oncorhynchus mykiss]	140.51	237.57	287.29	0.05	0.2	0.13	221.79	0.126667	-10.7739	1.08924e-56
ncbi_110516762	GIMAP4	GTPase IMAP family member 7-like [Oncorhynchus kisutch]	1.34	1.14	1.19	5.39	6.26	6.83	1.22333	6.16	2.33211	1.2308e-56
ncbi_118936557	KRT13	keratin, type I cytoskeletal 13-like isoform X2 [Oncorhynchus kisutch]	79.96	78.87	100.39	328.77	293.07	294.27	86.4067	305.37	1.82134	1.27318e-56
ncbi_110498069	CRYBG1	mucin-17-like isoform X1 [Oncorhynchus mykiss]	1.98	2.06	1.44	6.09	6.78	7.2	1.82667	6.69	1.87279	2.20711e-56
ncbi_110487618	NR2F5	PREDICTED: nuclear receptor subfamily 2 group F member 5 [Salmo salar]	11.34	12.04	11.83	2.02	1.81	1.64	11.7367	1.82333	-2.68637	2.46931e-56
ncbi_110491380	ACTA2	PREDICTED: actin, aortic smooth muscle [Poecilia formosa]	35.28	31.83	35.57	5.84	4.24	4.11	34.2267	4.73	-2.85521	2.66692e-56
ncbi_110532252	FKBP1A	peptidyl-prolyl cis-trans isomerase FKBP1A-like [Oncorhynchus mykiss]	22.27	23.82	23.86	4.3	5.26	5.01	23.3167	4.85667	-2.26332	2.70371e-56
ncbi_110526383	VAT1L	synaptic vesicle membrane protein VAT-1 homolog-like [Salmo trutta]	5.51	5.67	5.68	0.22	0.38	0.46	5.62	0.353333	-3.99147	3.19837e-56
ncbi_110531220	--	mucin-2-like [Oncorhynchus mykiss]	34.83	34.24	29.09	99.64	151.34	153.73	32.72	134.903	2.04368	4.3894e-56
ncbi_110520075	SCN1A	sodium channel protein type 2 subunit alpha-like [Oncorhynchus mykiss]	2.26	2.39	2.09	0.1	0.15	0.13	2.24667	0.126667	-4.14868	7.34095e-56
ncbi_110537822	TMSB	thymosin beta-11-like [Oncorhynchus mykiss]	25.75	27.3	28.93	2.17	2.42	2.32	27.3267	2.30333	-3.56851	8.23845e-56
ncbi_110499209	FAM20A	pseudokinase FAM20A isoform X1 [Oncorhynchus mykiss]	0.18	0.24	0.16	3.1	3.55	3.66	0.193333	3.43667	4.15185	8.61947e-56
ncbi_110536569	CNTNAP2	contactin-associated protein-like 2 isoform X3 [Esox lucius]	3.61	3.24	3.87	0.28	0.32	0.29	3.57333	0.296667	-3.59036	9.19925e-56
ncbi_110491898	MAP1A	microtubule-associated protein 1B-like isoform X1 [Salmo trutta]	1	1.13	1.1	0.06	0.06	0.05	1.07667	0.0566667	-4.24793	9.23879e-56
ncbi_110514161	SMPD3	sphingomyelin phosphodiesterase 3-like [Oncorhynchus mykiss]	1.99	1.84	1.71	8.96	14.36	14.62	1.84667	12.6467	2.77576	9.64459e-56
ncbi_110487052	MAFF	PREDICTED: transcription factor MafG-like isoform X3 [Salmo salar]	3.23	3.05	3.61	0.21	0.15	0.29	3.29667	0.216667	-3.92746	1.00082e-55
ncbi_110514522	USO1	general vesicular transport factor p115-like isoform X1 [Oncorhynchus kisutch]	4.48	4.38	3.76	11.91	12.88	11.66	4.20667	12.15	1.53021	1.00082e-55
ncbi_110492578	LRRN1	leucine-rich repeat neuronal protein 1 [Oncorhynchus kisutch]	4.18	4.51	4.83	0.18	0.3	0.32	4.50667	0.266667	-4.07895	1.01961e-55
ncbi_110504815	ADAMTS2	A disintegrin and metalloproteinase with thrombospondin motifs 2-like isoform X2 [Oncorhynchus nerka]	0.44	0.3	0.28	2.79	2.82	3.06	0.34	2.89	3.08746	1.04079e-55
ncbi_110492148	CAMTA1	calmodulin-binding transcription activator 1 isoform X1 [Oncorhynchus kisutch]	1.98	2	2.57	0.1	0.11	0.04	2.18333	0.0833333	-4.71149	1.11351e-55
ncbi_110507809	MAP6	microtubule-associated protein 6 homolog [Oncorhynchus mykiss]	9.75	8.55	10.46	0.13	0.04	0.03	9.58667	0.0666667	-7.16792	1.12243e-55
ncbi_110521020	BRSK1	serine/threonine-protein kinase BRSK2-like isoform X1 [Oncorhynchus nerka]	2.99	2.98	3.15	0.15	0.29	0.22	3.04	0.22	-3.7885	1.14266e-55
ncbi_110489911	SMARCD3	PREDICTED: SWI/SNF-related matrix-associated actin-dependent regulator of chromatin subfamily D member 3-like isoform X4 [Salmo salar]	13.73	13.25	15.8	2.33	2.67	2.23	14.26	2.41	-2.56487	1.30839e-55
ncbi_110521812	LRP8	low-density lipoprotein receptor-related protein 8 isoform X2 [Oncorhynchus kisutch]	2.35	2.66	2.36	0.26	0.28	0.26	2.45667	0.266667	-3.20359	1.31001e-55
ncbi_110504893	PCDHAC2	protocadherin alpha-C2-like isoform X1 [Oncorhynchus mykiss]	6.75	7.33	7.74	0.08	0.02	0.03	7.27333	0.0433333	-7.391	1.39236e-55
ncbi_110489577	SLC51A	organic solute transporter subunit alpha-like [Oncorhynchus mykiss]	3.9	4.02	2.63	18.84	16.5	17.14	3.51667	17.4933	2.31452	1.45002e-55
ncbi_110520756	SDHA	succinate dehydrogenase [ubiquinone] flavoprotein subunit, mitochondrial-like [Oncorhynchus mykiss]	7.68	7.77	8.12	24.75	22.77	22.45	7.85667	23.3233	1.56978	1.56194e-55
ncbi_110537435	DSCAM	Down syndrome cell adhesion molecule homolog isoform X1 [Oncorhynchus mykiss]	3.09	3.37	4.12	0.32	0.29	0.27	3.52667	0.293333	-3.58769	1.71988e-55
ncbi_110499035	GDF10	growth/differentiation factor 10-like [Oncorhynchus mykiss]	6.23	6.53	4.45	0.27	0.25	0.32	5.73667	0.28	-4.35671	1.82142e-55
ncbi_110496205	CLEC4D	C-type lectin domain family 4 member M-like [Oncorhynchus mykiss]	6.63	5.8	5.26	24.12	22.19	21.31	5.89667	22.54	1.93452	1.87298e-55
ncbi_100136232	CD63	CD63 antigen [Oncorhynchus mykiss]	46.97	42.89	37.46	116.95	106.69	126.08	42.44	116.573	1.45774	1.98603e-55
ncbi_110537077	CDK2AP1	cyclin-dependent kinase 2-associated protein 1-like isoform X1 [Oncorhynchus mykiss]	46.9	49.9	59.95	6.66	7.34	8.8	52.25	7.6	-2.78136	2.20011e-55
ncbi_110499999	NRCAM	neuronal cell adhesion molecule-like [Oncorhynchus mykiss]	5.3	5.2	5.81	0.63	0.51	0.76	5.43667	0.633333	-3.10169	2.80268e-55
ncbi_110496136	PCLO	protein piccolo isoform X1 [Oncorhynchus kisutch]	0.58	0.57	0.67	0.03	0.05	0.02	0.606667	0.0333333	-4.18587	2.86557e-55
ncbi_110537530	COX7B	cytochrome c oxidase subunit 7B, mitochondrial [Oncorhynchus kisutch]	126.62	137.82	123.72	407.16	401.42	330.49	129.387	379.69	1.55313	3.79409e-55
MSTRG.883	CELF2	CUGBP Elav-like family member 2 isoform X6 [Oncorhynchus kisutch]	15.82	15.5	16.1	3.44	4.19	4.11	15.8067	3.91333	-2.01406	3.7947e-55
ncbi_110513288	CELF3	CUGBP Elav-like family member 3 isoform X1 [Oncorhynchus tshawytscha]	8.06	7.67	11.74	0.15	0.36	0.21	9.15667	0.24	-5.25372	3.98881e-55
ncbi_110509721	CLIC4	chloride intracellular channel protein 4-like [Oncorhynchus mykiss]	19.05	18.18	14.98	47.16	45.69	52.44	17.4033	48.43	1.47654	4.10218e-55
ncbi_110489065	MAP1LC3C	microtubule-associated proteins 1A/1B light chain 3C-like [Oncorhynchus mykiss]	20.39	17.44	17.86	0.03	0.24	0.13	18.5633	0.133333	-7.12127	4.55316e-55
ncbi_100136188	--	liver-expressed antimicrobial peptide 2 precursor [Oncorhynchus mykiss]	1.72	2.57	2.15	10.88	12.85	13.25	2.14667	12.3267	2.52161	4.79585e-55
ncbi_110537936	KCNC1	PREDICTED: potassium voltage-gated channel subfamily C member 1-like isoform X1 [Salmo salar]	3.12	3.03	3.3	0.27	0.11	0.13	3.15	0.17	-4.21175	5.99579e-55
ncbi_110528187	LRRN1	leucine-rich repeat neuronal protein 1-like [Oncorhynchus mykiss]	5.4	5.8	6.45	0.39	0.45	0.39	5.88333	0.41	-3.84294	7.17138e-55
ncbi_110533235	EDNRB	endothelin B receptor-like [Oncorhynchus mykiss]	0.61	0.72	0.23	9.6	8.66	7.85	0.52	8.70333	4.06498	7.60014e-55
ncbi_110492653	IL17RD	interleukin-17 receptor D-like [Oncorhynchus mykiss]	1.26	1.52	1.09	6.89	6.87	6.63	1.29	6.79667	2.39746	7.70808e-55
ncbi_110532473	SEMA3F	semaphorin-3F-like [Oncorhynchus nerka]	4.26	4.44	4.06	19.02	15.03	15.56	4.25333	16.5367	1.959	1.02752e-54
ncbi_110521448	SSBP3	PREDICTED: single-stranded DNA-binding protein 4 isoform X1 [Salmo salar]	23.38	23.87	25.04	6.08	7.74	6.64	24.0967	6.82	-1.82099	1.1096e-54
ncbi_110510354	--	carcinoembryonic antigen-related cell adhesion molecule 18-like [Oncorhynchus mykiss]	7.69	8.71	5.38	29.15	29.89	33.67	7.26	30.9033	2.08972	1.1224e-54
ncbi_110494026	BSN	protein bassoon-like [Oncorhynchus nerka]	1.96	1.74	1.93	0.15	0.07	0.06	1.87667	0.0933333	-4.32964	1.30859e-54
ncbi_110538506	NTN1	netrin-1-like [Oncorhynchus mykiss]	5.76	6.09	6.22	0.76	0.63	0.85	6.02333	0.746667	-3.01203	1.47042e-54
ncbi_110495512	POU2F1	POU domain, class 2, transcription factor 1-like isoform X1 [Oncorhynchus kisutch]	8.14	8.72	8.76	1.11	1.43	1.64	8.54	1.39333	-2.6157	1.50006e-54
ncbi_110491606	H1-0	histone H1.0-B [Oncorhynchus kisutch]	169.93	173.27	155.22	48.88	51.84	56.06	166.14	52.26	-1.66862	1.50947e-54
ncbi_110524680	NRCAM	neuronal cell adhesion molecule-like isoform X1 [Oncorhynchus kisutch]	8.76	8.13	9.66	1.38	1.38	1.04	8.85	1.26667	-2.80464	1.51589e-54
MSTRG.10948	MXRA8	matrix remodeling-associated protein 8-like [Oncorhynchus mykiss]	13.99	13.14	9.77	41.3	38.46	38.71	12.3	39.49	1.68283	1.64125e-54
ncbi_110500479	TXN	thioredoxin-like [Oncorhynchus mykiss]	59.2	62.94	57.13	140.03	138.85	162.1	59.7567	146.993	1.29858	1.66925e-54
ncbi_110508770	PTPRN2	receptor-type tyrosine-protein phosphatase N2-like [Oncorhynchus mykiss]	6.06	5.39	6.28	0.72	0.47	0.5	5.91	0.563333	-3.3911	1.72821e-54
ncbi_110532038	COL2A1	collagen alpha-1(II) chain-like isoform X1 [Oncorhynchus mykiss]	296.39	284.12	192.55	0.19	0.92	0.69	257.687	0.6	-8.74644	1.73397e-54
ncbi_110503317	SLC8A2	sodium/calcium exchanger 2-like isoform X2 [Oncorhynchus kisutch]	2.52	2.35	3.13	0.1	0.04	0.05	2.66667	0.0633333	-5.39593	1.78645e-54
ncbi_110505735	NFKBIA	NF-kappa-B inhibitor alpha-like [Oncorhynchus mykiss]	2.47	2.93	2.32	14.95	13.91	13.87	2.57333	14.2433	2.46858	1.97992e-54
ncbi_110538621	CORO1CA	coronin-1A-like [Oncorhynchus mykiss]	12.87	11.94	8.73	38.26	37.73	38.52	11.18	38.17	1.77152	2.06011e-54
ncbi_110538680	--	uncharacterized protein LOC110538680 isoform X1 [Oncorhynchus mykiss]	3.24	3.11	2.19	12.43	12.7	15.03	2.84667	13.3867	2.23345	2.07999e-54
ncbi_110529878	NAPB	PREDICTED: beta-soluble NSF attachment protein isoform X1 [Salmo salar]	10.29	11.66	12.41	1.35	1.14	1.21	11.4533	1.23333	-3.21513	2.10975e-54
ncbi_100136606	CBR1	carbonyl reductase [NADPH] 1 [Oncorhynchus mykiss]	9.16	13.11	9.62	45.06	43.38	55.99	10.63	48.1433	2.17919	2.18813e-54
ncbi_110497086	MYO10	unconventional myosin-X-like isoform X1 [Salmo trutta]	2.9	2.56	3.31	0.28	0.2	0.22	2.92333	0.233333	-3.64715	2.25223e-54
ncbi_110521685	PPAT	amidophosphoribosyltransferase isoform X1 [Oncorhynchus mykiss]	4.47	5.24	4.35	16.45	15.5	15.55	4.68667	15.8333	1.75633	2.29916e-54
ncbi_110488348	PSMB9-A	proteasome subunit beta type-9 [Oncorhynchus mykiss]	1	0.64	0.55	10.43	12.23	13.99	0.73	12.2167	4.06481	2.49638e-54
ncbi_110506278	BRSK2	serine/threonine-protein kinase BRSK2-like isoform X1 [Oncorhynchus kisutch]	3.95	3.9	4.64	0.22	0.13	0.08	4.16333	0.143333	-4.86029	3.02702e-54
ncbi_110489589	TNFRSF11A	tumor necrosis factor receptor superfamily member 11A-like [Oncorhynchus kisutch]	0.91	0.72	0.75	4.48	6.01	6.08	0.793333	5.52333	2.79954	3.73569e-54
ncbi_110520475	COL4A2	collagen alpha-2(IV) chain-like isoform X1 [Oncorhynchus tshawytscha]	9.64	9.06	7.83	24.72	25.9	21.88	8.84333	24.1667	1.45036	3.84265e-54
ncbi_110497847	TACC3	transforming acidic coiled-coil-containing protein 3-like [Oncorhynchus mykiss]	30.5	28.75	28.39	5.41	6.47	7.39	29.2133	6.42333	-2.18523	4.00648e-54
ncbi_110509551	CAMK2B	PREDICTED: calcium/calmodulin-dependent protein kinase type II subunit beta-like isoform X1 [Salmo salar]	5.77	5.86	7.73	0.35	0.5	0.28	6.45333	0.376667	-4.09868	4.21459e-54
ncbi_110507516	--	tapasin-related protein-like isoform X1 [Oncorhynchus mykiss]	1.49	1.35	1.03	9.22	10.94	11.07	1.29	10.41	3.01253	4.36229e-54
ncbi_110525739	--	transmembrane protein 119-like [Oncorhynchus mykiss]	1.58	1.29	1.06	7.35	9.36	11.82	1.31	9.51	2.85988	4.39259e-54
MSTRG.2802	--	-	11.26	11.01	7.81	0.07	0.31	0.32	10.0267	0.233333	-5.42531	4.47857e-54
ncbi_110506737	SALL1	sal-like protein 1 [Oncorhynchus mykiss]	2.87	3.51	4.22	0.12	0.07	0.1	3.53333	0.0966667	-5.19187	4.59461e-54
ncbi_100135963	NME1	nucleoside diphosphate kinase [Oncorhynchus mykiss]	165.02	192.43	193.51	464.95	452.21	490.15	183.653	469.103	1.35292	4.83899e-54
ncbi_110492208	TWIST1	twist-related protein 2-like [Oncorhynchus mykiss]	8.94	8.98	6.57	29.97	31.76	38.99	8.16333	33.5733	2.04009	5.24766e-54
ncbi_110533103	TAGLN2	PREDICTED: transgelin-2 isoform X1 [Salmo salar]	70.1	72.71	62.11	139.51	149.61	159.32	68.3067	149.48	1.12985	5.61236e-54
MSTRG.34292	--	zinc-binding A33-like protein [Labeo rohita]	1.06	0.49	0.47	28.55	31.18	20.2	0.673333	26.6433	5.30631	5.62691e-54
ncbi_110524725	DNAJC6	tyrosine- phosphatase auxilin isoform X1 [Labeo rohita]	3.24	3.41	4.09	0.2	0.23	0.22	3.58	0.216667	-4.04641	5.98084e-54
ncbi_110485976	C4BPA	beta-2-glycoprotein 1-like [Oncorhynchus mykiss]	15.35	24.72	27.92	0.43	0.42	0.76	22.6633	0.536667	-5.40019	6.02099e-54
ncbi_110532105	NOL4	nucleolar protein 4-like isoform X1 [Oncorhynchus nerka]	3.61	3.67	4.49	0.38	0.4	0.48	3.92333	0.42	-3.22362	6.1649e-54
ncbi_110488361	FLOT1	PREDICTED: flotillin-1 [Salmo salar]	9.47	8.79	8.6	0.94	1.14	1.28	8.95333	1.12	-2.99893	6.81034e-54
ncbi_110491556	MKI67	proliferation marker protein Ki-67 isoform X1 [Oncorhynchus kisutch]	38.29	37.38	38.01	9.39	10.9	11.69	37.8933	10.66	-1.82974	7.52587e-54
ncbi_110537826	ATP2A1	sarcoplasmic/endoplasmic reticulum calcium ATPase 1-like [Oncorhynchus mykiss]	4.14	3.79	3.6	10.26	10.21	9.7	3.84333	10.0567	1.38772	8.8207e-54
ncbi_110486661	CORO1CA	coronin-1A-like [Oncorhynchus mykiss]	12.41	10.96	8.98	36.1	34.36	42.53	10.7833	37.6633	1.80436	9.08464e-54
ncbi_110498223	MATN3	matrilin-3-like isoform X1 [Oncorhynchus mykiss]	23.97	26.64	18.4	0.06	0.05	0.13	23.0033	0.08	-8.16763	9.13342e-54
ncbi_110528865	OTOR	otoraplin-like [Oncorhynchus mykiss]	10.91	10.44	9.81	57.93	42.03	58.75	10.3867	52.9033	2.34863	9.26965e-54
ncbi_110504748	SPON2	spondin-2 [Oncorhynchus mykiss]	3	3.33	2.38	11.28	12.88	14.68	2.90333	12.9467	2.1568	9.27326e-54
ncbi_110526319	APBA2	amyloid beta A4 precursor protein-binding family A member 2-like isoform X3 [Oncorhynchus mykiss]	7.1	7.62	6.57	0.09	0.11	0.01	7.09667	0.07	-6.66364	1.1155e-53
ncbi_110522319	POU3F2	POU domain, class 3, transcription factor 2-like [Oncorhynchus mykiss]	5.29	5.05	6.09	0.13	0.23	0.07	5.47667	0.143333	-5.25585	1.16139e-53
ncbi_110533523	FEZ1	fasciculation and elongation protein zeta-1-like isoform X1 [Oncorhynchus mykiss]	6.79	6.62	8.73	0.22	0.16	0.1	7.38	0.16	-5.52748	1.21902e-53
ncbi_110519442	CELF3	CUGBP Elav-like family member 3 isoform X1 [Salmo trutta]	6.49	6.71	9.58	0.16	0.09	0.18	7.59333	0.143333	-5.72729	1.28322e-53
MSTRG.25661	SVEP1	sushi, von Willebrand factor type A, EGF and pentraxin domain-containing protein 1-like [Oncorhynchus mykiss]	3.47	4.19	2.9	13.34	16.47	15.62	3.52	15.1433	2.10504	1.37304e-53
ncbi_110501486	XIRP2	xin actin-binding repeat-containing protein 2 [Oncorhynchus nerka]	5.51	5.26	4.84	0.58	0.69	0.35	5.20333	0.54	-3.2684	1.4986e-53
ncbi_110490574	EPYC	leucine-rich repeat protein soc-2 homolog [Oncorhynchus mykiss]	71.38	70.65	41.31	7.55	7.54	8.42	61.1133	7.83667	-2.96318	1.54301e-53
ncbi_110518974	SNAP91	clathrin coat assembly protein AP180-like isoform X1 [Oncorhynchus mykiss]	5.65	4.79	6.48	0.06	0.07	0.03	5.64	0.0533333	-6.72451	1.59506e-53
MSTRG.20729	--	hypothetical protein M959_03239, partial [Chaetura pelagica]	12.74	13.32	14.59	1.7	2.25	2.38	13.55	2.11	-2.68298	1.832e-53
ncbi_110506433	APBA2	amyloid beta A4 precursor protein-binding family A member 2-like isoform X1 [Oncorhynchus mykiss]	5.34	5.3	4.87	0.19	0.13	0.22	5.17	0.18	-4.8441	1.83761e-53
ncbi_110499976	PTN-A	pleiotrophin-like [Oncorhynchus mykiss]	16.03	15.13	16.1	1.57	1.56	1.92	15.7533	1.68333	-3.22626	1.8821e-53
ncbi_100305293	FXYD1	phospholemman isoform X1 [Oncorhynchus mykiss]	55.9	59.77	47.83	124.33	124.52	136.14	54.5	128.33	1.23553	1.9562e-53
ncbi_118936239	DCN	decorin isoform X1 [Oncorhynchus mykiss]	63.09	60.38	52.78	147.63	129.95	137.53	58.75	138.37	1.23587	1.96022e-53
ncbi_110530920	WASF1	wiskott-Aldrich syndrome protein family member 1-like isoform X1 [Oncorhynchus kisutch]	5.96	5.89	7	0.42	0.44	0.6	6.28333	0.486667	-3.69052	2.10063e-53
ncbi_110489195	PDGFRL	platelet-derived growth factor receptor-like protein [Oncorhynchus mykiss]	10.37	10.62	7.64	0.24	0.21	0.09	9.54333	0.18	-5.72842	2.1669e-53
ncbi_110508483	MMP14	matrix metalloproteinase-14-like [Oncorhynchus mykiss]	18.14	15.69	10.99	52.23	64.18	62.57	14.94	59.66	1.99758	2.26713e-53
ncbi_110538585	SBK1	serine/threonine-protein kinase SBK1-like [Oncorhynchus mykiss]	6.88	6.5	7.71	0.64	0.82	0.52	7.03	0.66	-3.41299	2.36474e-53
ncbi_110527937	NTN4	netrin-4-like [Oncorhynchus mykiss]	1.02	0.97	0.77	5.14	5.53	5.44	0.92	5.37	2.54522	2.53307e-53
MSTRG.42306	--	nucleotide-binding oligomerization domain-containing protein 2 isoform X1 [Oncorhynchus tshawytscha]	23.08	26.85	17.76	0.17	0.09	0.1	22.5633	0.12	-7.5548	2.81389e-53
ncbi_110509924	--	endonuclease domain-containing 1 protein-like [Oncorhynchus kisutch]	0.2	0.14	0.06	9.35	9.94	10.08	0.133333	9.79	6.1982	3.09464e-53
ncbi_110499105	EEF2K	eukaryotic elongation factor 2 kinase-like isoform X1 [Oncorhynchus mykiss]	26.47	23.43	27.48	5.57	6.18	5.33	25.7933	5.69333	-2.17965	3.17258e-53
ncbi_110488635	ALDOB	fructose-bisphosphate aldolase B-like isoform X2 [Oncorhynchus kisutch]	13.05	13.69	17.89	0.62	0.99	0.98	14.8767	0.863333	-4.10699	3.29321e-53
ncbi_110516210	KITA	mast/stem cell growth factor receptor kita-like isoform X1 [Salmo trutta]	1.68	1.24	1.41	5.84	5.58	6.76	1.44333	6.06	2.06991	3.30676e-53
ncbi_110487866	TAP1	antigen peptide transporter 1-like [Oncorhynchus mykiss]	2.88	3.2	3.15	10.25	11	11.01	3.07667	10.7533	1.80534	3.4203e-53
ncbi_110524665	SLC22A23	solute carrier family 22 member 23-like [Oncorhynchus mykiss]	3.72	4.28	5.43	0.22	0.19	0.2	4.47667	0.203333	-4.46051	3.90167e-53
ncbi_110501064	PKP3	plakophilin-3 isoform X1 [Oncorhynchus kisutch]	4.97	5.73	4.78	13.4	13.75	13.29	5.16	13.48	1.38538	3.90965e-53
ncbi_110488363	TUBB	Tubulin beta chain [Salmo salar]	34.52	39.14	32.23	83.56	84.26	98.46	35.2967	88.76	1.33038	3.99743e-53
ncbi_110503277	ST14	suppressor of tumorigenicity 14 protein homolog [Oncorhynchus kisutch]	3.23	3.42	2.6	12.57	12.47	11.38	3.08333	12.14	1.97721	4.17645e-53
ncbi_110502409	CNTN1A	contactin-1a-like [Oncorhynchus kisutch]	7.79	8.14	8.03	1.3	1.71	1.43	7.98667	1.48	-2.432	4.47419e-53
ncbi_110537432	--	non-histone chromosomal protein HMG-14-like [Oncorhynchus kisutch]	261.22	264.28	246.59	60.36	58.38	76.08	257.363	64.94	-1.98663	4.81555e-53
ncbi_110528940	DKK1	dickkopf-related protein 1-like [Oncorhynchus mykiss]	0.65	0.57	0.62	8	8.46	9.97	0.613333	8.81	3.8444	4.8284e-53
ncbi_110486073	CKM	creatine kinase M-type-like [Oncorhynchus mykiss]	1.07	1.32	1.25	11.43	14.29	9.36	1.21333	11.6933	3.26864	4.87547e-53
ncbi_118965042	--	mucin-2-like isoform X8 [Oncorhynchus mykiss]	0.6	0.24	0.23	14.87	16.56	18.77	0.356667	16.7333	5.552	5.1348e-53
ncbi_110496621	--	uncharacterized protein LOC110496621 [Oncorhynchus mykiss]	15.1	13.58	13.9	42.76	39.59	44.15	14.1933	42.1667	1.57089	6.79566e-53
ncbi_110521797	DNAJC6	tyrosine- phosphatase auxilin isoform X1 [Labeo rohita]	3.97	3.8	4	0.28	0.38	0.34	3.92333	0.333333	-3.55704	7.04756e-53
ncbi_110486178	IGF2BP1	insulin-like growth factor 2 mRNA-binding protein 1 isoform X1 [Oncorhynchus mykiss]	15.27	14.26	16.08	3.23	3.82	3.81	15.2033	3.62	-2.07033	7.64951e-53
ncbi_118936283	KRT13	keratin, type I cytoskeletal 13-like [Oncorhynchus nerka]	0.64	0.58	0.38	7.55	6.16	7.12	0.533333	6.94333	3.70252	8.32083e-53
ncbi_110532694	B4GALNT1	beta-1,4 N-acetylgalactosaminyltransferase 1-like [Oncorhynchus mykiss]	1.8	1.99	1.44	8.72	8.83	10.43	1.74333	9.32667	2.41951	8.37836e-53
ncbi_110507082	MECOM	histone-lysine N-methyltransferase MECOM-like isoform X1 [Oncorhynchus kisutch]	6.66	5.77	4.38	0.66	0.72	0.56	5.60333	0.646667	-3.11519	8.83981e-53
ncbi_110534254	ABCG4	ATP-binding cassette sub-family G member 4 [Oncorhynchus kisutch]	2.98	2.91	2.89	0.11	0.13	0.18	2.92667	0.14	-4.38576	8.88345e-53
MSTRG.3028	--	metallothionein B [Oncorhynchus nerka]	8.2	10.02	9.6	48.56	43.59	43.42	9.27333	45.19	2.28484	9.3409e-53
ncbi_110530482	DDIT4	DNA damage-inducible transcript 4 protein [Oncorhynchus kisutch]	31.61	20.85	21.37	2.41	2.29	1.75	24.61	2.15	-3.51684	1.00929e-52
ncbi_110506746	IRX5	iroquois-class homeodomain protein IRX-5-like [Oncorhynchus mykiss]	2.74	2.68	2.49	8.33	7.8	7.95	2.63667	8.02667	1.60609	1.09178e-52
ncbi_110505888	CTSB	cathepsin B-like [Oncorhynchus mykiss]	56.25	54.71	40.47	137.24	137.05	149.8	50.4767	141.363	1.48572	1.09178e-52
ncbi_100135918	C3	complement C3-like [Oncorhynchus mykiss]	3.46	5.87	4.65	0.15	0.25	0.15	4.66	0.183333	-4.66779	1.10972e-52
ncbi_110505448	MARCKSL1A	MARCKS-related protein-like [Oncorhynchus mykiss]	204.2	212.65	233.43	56.38	54.47	60.63	216.76	57.16	-1.92302	1.12949e-52
ncbi_110530499	AQP1	aquaporin-1-like [Oncorhynchus mykiss]	0.63	0.32	0.55	8.25	7.38	8	0.5	7.87667	3.97759	1.15004e-52
ncbi_110520558	POU2F1	PREDICTED: POU domain, class 2, transcription factor 1-like isoform X1 [Salmo salar]	6.62	7.07	7.48	1.54	2.31	1.64	7.05667	1.83	-1.94714	1.17887e-52
ncbi_110525974	-	-	55.26	62.47	62.27	242.08	208.41	209.6	60	220.03	1.87467	1.20279e-52
ncbi_110503161	APBB1	amyloid beta A4 precursor protein-binding family B member 1-like isoform X1 [Oncorhynchus mykiss]	14.08	12.57	14.14	2.84	2.82	2.87	13.5967	2.84333	-2.2576	1.2533e-52
ncbi_110537275	GABARAPL1	Gamma-aminobutyric acid receptor-associated protein-like 1 [Salmo salar]	88.42	84.05	87.8	20.45	23.33	20.21	86.7567	21.33	-2.02409	1.29333e-52
ncbi_110530797	KLF2	Krueppel-like factor 2 [Oncorhynchus mykiss]	9.6	10.18	8.4	24.71	26.41	29.58	9.39333	26.9	1.5179	1.30371e-52
ncbi_110486023	CNRIP1	CB1 cannabinoid receptor-interacting protein 1-like [Oncorhynchus mykiss]	12.28	11.84	14.11	0.58	1.02	0.66	12.7433	0.753333	-4.08031	1.32638e-52
ncbi_110503813	--	cell wall protein RBR3-like [Oncorhynchus tshawytscha]	3.91	4.96	3.86	17.95	16.12	16.06	4.24333	16.71	1.97744	1.50489e-52
ncbi_110491930	MIP	LOW QUALITY PROTEIN: lens fiber major intrinsic protein-like [Oncorhynchus kisutch]	24.84	20.03	19.72	0	0.06	0.01	21.53	0.0233333	-9.84974	1.53014e-52
ncbi_110507572	PSMA6	proteasome subunit alpha type-6-like [Oncorhynchus mykiss]	1.91	1.51	1.58	10.58	13.13	13.28	1.66667	12.33	2.88714	1.5686e-52
MSTRG.39713	DLG4	PREDICTED: disks large homolog 4-like isoform X6 [Salmo salar]	3.03	2.81	3.27	0.08	0.02	0.11	3.03667	0.07	-5.43899	1.87767e-52
ncbi_110492337	SGK2	serine/threonine-protein kinase Sgk2-like [Oncorhynchus kisutch]	8.14	9.58	7.69	0.24	0.23	0.09	8.47	0.186667	-5.50383	1.89101e-52
ncbi_110498292	LGALSL-A	galectin-related protein B-like [Oncorhynchus mykiss]	18.17	15.98	18.24	2	1.81	2.13	17.4633	1.98	-3.14076	2.15691e-52
ncbi_110507691	TRARG1	trafficking regulator of GLUT4 1-like [Oncorhynchus kisutch]	5.1	5.45	6.3	0.1	0.09	0.08	5.61667	0.09	-5.96365	2.23282e-52
ncbi_110535349	WASF3	wiskott-Aldrich syndrome protein family member 3-like isoform X2 [Oncorhynchus mykiss]	8.06	8.48	11.11	0.62	0.62	0.45	9.21667	0.563333	-4.03218	2.49517e-52
MSTRG.37730	DNER	delta and Notch-like epidermal growth factor-related receptor [Oncorhynchus mykiss]	6.08	4.63	5.83	0.21	0.09	0.14	5.51333	0.146667	-5.23231	2.63614e-52
ncbi_100135987	SLC4A4	electrogenic sodium bicarbonate cotransporter 1-like isoform X3 [Oncorhynchus nerka]	13.53	13.7	7.15	1.64	1.58	1.78	11.46	1.66667	-2.78157	2.93366e-52
ncbi_110521466	TLE5	PREDICTED: amino-terminal enhancer of split-like isoform X1 [Salmo salar]	19.1	17.97	17.87	5.03	4.67	4.82	18.3133	4.84	-1.91982	3.35546e-52
ncbi_110522983	NCAN	neurocan core protein-like [Oncorhynchus kisutch]	4.44	4.07	4.17	0.07	0.03	0.02	4.22667	0.04	-6.72338	3.39465e-52
ncbi_110508777	PFKP	ATP-dependent 6-phosphofructokinase, platelet type-like isoform X5 [Oncorhynchus mykiss]	8.33	8.87	8.45	1.19	0.92	0.83	8.55	0.98	-3.12507	3.42227e-52
ncbi_110535344	LNX2	ligand of Numb protein X 2-like [Oncorhynchus mykiss]	5.04	4.94	6.05	0.27	0.29	0.22	5.34333	0.26	-4.36116	3.42227e-52
ncbi_110535430	AMER2	APC membrane recruitment protein 2-like [Oncorhynchus mykiss]	4.23	3.42	4.96	0.11	0.07	0.04	4.20333	0.0733333	-5.84092	3.42227e-52
ncbi_110490603	TP63	tumor protein 63-like isoform X1 [Oncorhynchus mykiss]	4.31	3.38	2.55	14.66	14.32	13.57	3.41333	14.1833	2.05494	3.44514e-52
ncbi_110520445	CBR1	carbonyl reductase [NADPH] 1 [Oncorhynchus kisutch]	0.73	0.85	0.77	5.82	5.41	5.51	0.783333	5.58	2.83257	3.46222e-52
ncbi_110502122	--	CD44 antigen [Oncorhynchus kisutch]	11.15	9.36	11.56	1.46	1.49	1.82	10.69	1.59	-2.74916	3.93049e-52
ncbi_110492321	MGLL	monoglyceride lipase-like isoform X1 [Oncorhynchus mykiss]	6.36	6.58	6.16	1.21	1.05	1.03	6.36667	1.09667	-2.53741	4.12227e-52
ncbi_118942885	GIMAP7	PREDICTED: GTPase IMAP family member 7-like [Salmo salar]	0.25	0.58	0.7	7.45	8.76	9.49	0.51	8.56667	4.07016	4.37278e-52
ncbi_110516831	BCAR3	breast cancer anti-estrogen resistance protein 3 isoform X1 [Oncorhynchus kisutch]	1.04	1.34	1.28	7.48	6.9	6.99	1.22	7.12333	2.54567	4.45178e-52
ncbi_110498079	ALK	leukocyte tyrosine kinase receptor-like [Oncorhynchus mykiss]	0.83	0.76	0.56	4.12	3.69	3.53	0.716667	3.78	2.39901	4.50752e-52
ncbi_110524668	DSP	desmoplakin-like isoform X1 [Oncorhynchus mykiss]	16.02	15.42	12.49	33.76	35.71	34.63	14.6433	34.7	1.24469	4.52884e-52
ncbi_110491894	B2M	beta-2-microglobulin-like [Oncorhynchus kisutch]	2.74	3.08	1.83	18.99	17.11	22.56	2.55	19.5533	2.93885	4.73823e-52
ncbi_110491902	KRT18	keratin, type I cytoskeletal 18-like [Oncorhynchus mykiss]	50.08	49.41	42.57	96.75	104.73	112.51	47.3533	104.663	1.14422	5.20374e-52
ncbi_110528500	TWIST2	twist-related protein 2-like [Oncorhynchus mykiss]	5.66	4.01	3.4	20.11	17.8	20.68	4.35667	19.53	2.1644	5.64529e-52
ncbi_110489408	THSD7AA	thrombospondin type-1 domain-containing protein 7A [Oncorhynchus kisutch]	2.55	2.63	3.87	0.11	0.15	0.11	3.01667	0.123333	-4.61232	5.98304e-52
ncbi_110488041	NDRG1	protein NDRG1-like isoform X1 [Oncorhynchus mykiss]	17.64	17.75	17.27	3.76	3.25	3.2	17.5533	3.40333	-2.36672	6.2769e-52
ncbi_110504949	FGF13	fibroblast growth factor 13 isoform X1 [Oncorhynchus kisutch]	7.31	6.21	7.86	0.31	0.17	0.06	7.12667	0.18	-5.30716	6.42573e-52
ncbi_110514524	CPXM2	inactive carboxypeptidase-like protein X2 [Oncorhynchus kisutch]	0.28	0.64	0.21	5.23	5.25	5.32	0.376667	5.26667	3.80553	6.42802e-52
ncbi_110537459	DGAT2	diacylglycerol O-acyltransferase 2-like [Oncorhynchus mykiss]	0.72	0.46	0.48	7.39	5.94	5.42	0.553333	6.25	3.49764	6.98043e-52
ncbi_110524620	PBX1	PREDICTED: pre-B-cell leukemia transcription factor 1 isoform X1 [Salmo salar]	4.42	4.23	5.28	0.38	0.47	0.39	4.64333	0.413333	-3.48978	7.23672e-52
ncbi_118938714	--	cysteine-rich and transmembrane domain-containing protein 1 [Oncorhynchus kisutch]	5.8	6.94	6.72	0.78	0.78	0.83	6.48667	0.796667	-3.02543	8.02441e-52
ncbi_110524743	ANGPTL3	angiopoietin-related protein 3 isoform X1 [Oncorhynchus mykiss]	10.34	12.47	16.23	0.15	0.08	0.04	13.0133	0.09	-7.17585	8.044e-52
MSTRG.27282	--	-	7.45	11.53	5.79	53.86	67.48	53.06	8.25667	58.1333	2.81573	8.15806e-52
ncbi_110513670	MYH4	myosin heavy chain, fast skeletal muscle [Oncorhynchus mykiss]	138.11	130.25	151.94	2.53	3.39	1.37	140.1	2.43	-5.84936	8.37163e-52
ncbi_110496329	ZNF516	zinc finger protein 516-like [Oncorhynchus mykiss]	2.6	2.63	3.53	0.11	0.11	0.14	2.92	0.12	-4.60486	8.59173e-52
ncbi_101268926	FABP7	fatty acid-binding protein, brain [Oncorhynchus mykiss]	120.79	131.04	145.23	19.44	12.23	17.55	132.353	16.4067	-3.01204	9.48159e-52
ncbi_110517069	METRNL	meteorin-like protein [Oncorhynchus mykiss]	4.44	4.07	4.01	15.53	15.93	14.85	4.17333	15.4367	1.88709	9.84001e-52
ncbi_110528445	IFI44	interferon-induced protein 44-like [Oncorhynchus mykiss]	0.71	0.71	0.74	7.77	9.4	7.21	0.72	8.12667	3.49659	1.0414e-51
ncbi_110521635	PHRA	PREDICTED: deoxyribodipyrimidine photo-lyase-like [Salmo salar]	0.39	0.53	0.64	3.66	4.19	4.04	0.52	3.96333	2.93013	1.04954e-51
ncbi_110525438	NAAA	N-acylethanolamine-hydrolyzing acid amidase [Oncorhynchus mykiss]	3.71	2.85	2.39	15.81	13.43	16.66	2.98333	15.3	2.35853	1.08443e-51
MSTRG.11750	--	unnamed protein product [Oncorhynchus mykiss]	10.27	9.39	7.05	0.32	0.48	0.44	8.90333	0.413333	-4.42897	1.18146e-51
ncbi_110529040	SLC12A5	solute carrier family 12 member 5-like isoform X1 [Salmo trutta]	2.39	2.29	2.24	0.05	0.01	0.03	2.30667	0.03	-6.2647	1.19657e-51
ncbi_110535852	CRB1	protein crumbs homolog 1-like isoform X1 [Oncorhynchus mykiss]	3.19	3.94	4.09	0.04	0.04	0.03	3.74	0.0366667	-6.67243	1.285e-51
MSTRG.11537	--	TC1-like transposase [Cyprinus carpio]	10.92	10.53	13.4	0.08	0.06	0.05	11.6167	0.0633333	-7.51902	1.3118e-51
ncbi_110485151	RETSAT	all-trans-retinol 13,14-reductase-like [Oncorhynchus nerka]	1.23	0.93	0.75	6.55	5.6	5.89	0.97	6.01333	2.63211	1.34384e-51
ncbi_110527082	TACSTD2	epithelial cell adhesion molecule [Oncorhynchus mykiss]	55.84	52.87	37.19	156.81	147.94	164.35	48.6333	156.367	1.68492	1.47006e-51
ncbi_110486185	JUP	junction plakoglobin-like [Oncorhynchus mykiss]	3.89	3.68	4.19	11.42	13.14	13.34	3.92	12.6333	1.68831	1.58728e-51
MSTRG.30478	NRXN3A	neurexin-3a isoform X8 [Salmo trutta]	3.31	3.26	3.82	0.26	0.21	0.22	3.46333	0.23	-3.91246	1.58935e-51
ncbi_110513518	NOP58	nucleolar protein 58 [Oncorhynchus kisutch]	15.72	13.94	18.19	1.52	2.03	1.76	15.95	1.77	-3.17174	1.65612e-51
ncbi_110521391	FBLN1	fibulin-1-like isoform X1 [Oncorhynchus mykiss]	8.53	8.86	6.05	25.18	26.53	25.26	7.81333	25.6567	1.71532	1.68493e-51
MSTRG.15009	--	mucin-5AC-like [Oncorhynchus kisutch]	1.71	1.41	0.73	8.56	11.56	11.16	1.28333	10.4267	3.02231	1.72992e-51
ncbi_110513633	--	tropomyosin alpha-3 chain-like isoform X1 [Oncorhynchus nerka]	75.37	78.61	68.95	292.92	331.48	231.89	74.31	285.43	1.94151	1.89748e-51
ncbi_110537422	SLCO2B1	solute carrier organic anion transporter family member 2B1-like isoform X1 [Oncorhynchus mykiss]	2.3	2.29	2.1	6.86	7.22	7.15	2.23	7.07667	1.66603	2.09247e-51
ncbi_110486715	TUBB4B	PREDICTED: tubulin beta-4B chain-like [Salmo salar]	11.68	11.12	11.8	0.36	0.21	0.07	11.5333	0.213333	-5.75656	2.42252e-51
ncbi_110505852	TULP4	tubby-related protein 4-like isoform X1 [Oncorhynchus mykiss]	2.42	2.76	2.66	0.04	0.09	0.04	2.61333	0.0566667	-5.52725	2.60096e-51
ncbi_110500449	ACTR2	actin-related protein 2-like [Oncorhynchus mykiss]	8.6	7.99	7.16	21.54	22.65	23.3	7.91667	22.4967	1.50675	2.6737e-51
ncbi_110502685	BAG2	BAG family molecular chaperone regulator 2 [Oncorhynchus mykiss]	10.24	12.2	11.84	1.75	1.4	1.79	11.4267	1.64667	-2.79478	2.78703e-51
ncbi_110516737	TTYH3	protein tweety homolog 3-like [Oncorhynchus kisutch]	5.56	5.48	5.34	1.22	1.33	1.27	5.46	1.27333	-2.10029	3.09955e-51
ncbi_110487843	FUCA1	tissue alpha-L-fucosidase-like [Oncorhynchus mykiss]	11.02	11.97	8.53	31.13	31.67	36.73	10.5067	33.1767	1.65886	3.51736e-51
ncbi_110491133	MAGI1	membrane-associated guanylate kinase, WW and PDZ domain-containing protein 1 isoform X2 [Oncorhynchus kisutch]	5.84	5.9	6.73	1.19	1.07	0.87	6.15667	1.04333	-2.56095	3.52299e-51
ncbi_110535792	SERPINA1	alpha-1-antitrypsin-like isoform X2 [Oncorhynchus mykiss]	10.48	15.52	18.16	0.64	0.85	0.98	14.72	0.823333	-4.16016	3.61909e-51
ncbi_110524163	ARID3A	AT-rich interactive domain-containing protein 3A-like isoform X1 [Oncorhynchus mykiss]	7.38	7.51	6.48	1.4	1.27	1.28	7.12333	1.31667	-2.43566	3.61964e-51
MSTRG.39100	--	protein NYNRIN-like [Oncorhynchus nerka]	173.8	174.76	140.53	42.08	49.89	45.24	163.03	45.7367	-1.83371	3.63286e-51
ncbi_110492184	PACSIN1B	protein kinase C and casein kinase substrate in neurons protein 1-like isoform X1 [Oncorhynchus mykiss]	3.69	3.41	3.44	0.27	0.1	0.1	3.51333	0.156667	-4.48707	3.83926e-51
ncbi_110538085	CBX1	chromobox protein homolog 1-like [Oncorhynchus mykiss]	33.52	33.66	31.34	9.71	10.38	11.1	32.84	10.3967	-1.65933	4.45148e-51
ncbi_110494351	TRIM16	tripartite motif-containing protein 16-like protein [Oncorhynchus mykiss]	1.28	0.66	1.16	8.43	8.19	8.64	1.03333	8.42	3.02651	4.72172e-51
ncbi_110528669	OGN	mimecan-like [Oncorhynchus kisutch]	18.93	17.84	12.32	70.74	56.36	66.02	16.3633	64.3733	1.976	5.08556e-51
ncbi_110537553	MCAM	cell surface glycoprotein MUC18-like isoform X1 [Oncorhynchus mykiss]	22.9	22.35	26.34	5.21	4.46	4.27	23.8633	4.64667	-2.36053	5.10475e-51
ncbi_110532532	SCRT1	transcriptional repressor scratch 2-like [Oncorhynchus kisutch]	5.27	5.07	7.58	0.05	0.02	0.03	5.97333	0.0333333	-7.48543	5.54346e-51
ncbi_110504258	DCTN1	dynactin subunit 1-like isoform X1 [Oncorhynchus kisutch]	3.52	3.4	3.51	0.33	0.19	0.14	3.47667	0.22	-3.98213	5.62126e-51
MSTRG.1632	--	hypothetical protein EVAR_89321_1 [Eumeta japonica]	16.88	16.72	23.65	0.44	0.11	0.27	19.0833	0.273333	-6.12551	5.89797e-51
ncbi_110520993	SLC22A23	solute carrier family 22 member 23 [Oncorhynchus kisutch]	5.12	5.04	6.27	0.08	0.03	0.03	5.47667	0.0466667	-6.87476	5.96507e-51
ncbi_110520142	CASP8	caspase-8-like isoform X1 [Oncorhynchus mykiss]	2.28	2.57	1.92	9.13	9.93	11.05	2.25667	10.0367	2.15301	6.05517e-51
ncbi_110526928	BRSK2	serine/threonine-protein kinase BRSK2-like isoform X2 [Oncorhynchus nerka]	3.93	3.63	4.66	0.24	0.24	0.16	4.07333	0.213333	-4.25503	6.64577e-51
ncbi_110525645	HABP2	hyaluronan-binding protein 2 [Oncorhynchus mykiss]	9.69	13.51	14.26	0.12	0.1	0.07	12.4867	0.0966667	-7.01315	7.03071e-51
MSTRG.11836	MACO1	macoilin-like [Oncorhynchus mykiss]	6.97	6.15	9.01	0.16	0.1	0.14	7.37667	0.133333	-5.78986	7.24518e-51
ncbi_110537269	RNF128	E3 ubiquitin-protein ligase RNF128-like isoform X1 [Oncorhynchus mykiss]	5.82	6.19	5.5	16.01	16.45	15.78	5.83667	16.08	1.46205	7.43215e-51
ncbi_110496259	CARMIL1	F-actin-uncapping protein LRRC16A-like [Oncorhynchus tshawytscha]	3.61	3.49	2.61	10.63	10.42	10.36	3.23667	10.47	1.69368	7.48973e-51
ncbi_110535684	RASEF	ras and EF-hand domain-containing protein-like [Oncorhynchus mykiss]	1.07	1.27	0.95	6.56	5.77	5.44	1.09667	5.92333	2.43328	8.37948e-51
ncbi_110504553	GLRA1	glycine receptor subunit alphaZ1-like [Oncorhynchus kisutch]	3.01	2.37	3.16	0.1	0.08	0.1	2.84667	0.0933333	-4.93074	8.40999e-51
ncbi_110518262	PGM2	phosphoglucomutase-2 [Oncorhynchus kisutch]	7.57	8.59	7.33	21.35	20.51	20.88	7.83	20.9133	1.41734	8.56641e-51
ncbi_110506405	CDH1	B-cadherin-like [Oncorhynchus mykiss]	26.33	25.61	18.5	64.52	69.62	67.17	23.48	67.1033	1.51495	8.87039e-51
ncbi_110485474	CRTAC1	cartilage acidic protein 1-like isoform X1 [Oncorhynchus kisutch]	1.63	1.74	1.93	9.28	8.11	9.77	1.76667	9.05333	2.35742	8.96326e-51
ncbi_110525120	ADGRD2	PREDICTED: adhesion G-protein coupled receptor D2-like isoform X2 [Salmo salar]	3.43	3.86	4.48	0.06	0.03	0.04	3.92333	0.0433333	-6.50046	9.91884e-51
ncbi_110533987	PRDX5	peroxiredoxin-5, mitochondrial-like isoform X1 [Oncorhynchus kisutch]	31.17	37.72	34	99.94	90.29	95.89	34.2967	95.3733	1.47552	1.00414e-50
ncbi_110521111	KIF13B	kinesin-like protein KIF13B [Salmo trutta]	1.47	1.52	1.35	4	4.34	4.15	1.44667	4.16333	1.52501	1.03715e-50
ncbi_110534514	MAB21L2	PREDICTED: protein mab-21-like 2 [Salmo salar]	24.84	21.3	23.04	2.59	2.89	4.13	23.06	3.20333	-2.84775	1.04998e-50
ncbi_110527258	CACNB4	voltage-dependent L-type calcium channel subunit beta-4-like isoform X1 [Oncorhynchus kisutch]	4.35	3.9	5.27	0.04	0.05	0.1	4.50667	0.0633333	-6.15295	1.12549e-50
ncbi_110507517	SMTNL2	smoothelin-like protein 2 isoform X1 [Oncorhynchus mykiss]	2	1.92	1.61	7.56	8.56	8.13	1.84333	8.08333	2.13263	1.16951e-50
ncbi_110496683	SDHA	succinate dehydrogenase [ubiquinone] flavoprotein subunit, mitochondrial [Oncorhynchus mykiss]	36.24	37.18	35.56	92.21	98.43	80.82	36.3267	90.4867	1.31668	1.25691e-50
MSTRG.15298	--	calcipressin-1 isoform X1 [Oncorhynchus kisutch]	2.87	3.18	3.34	0.41	0.34	0.28	3.13	0.343333	-3.18848	1.35518e-50
ncbi_110520198	R3HDM1	LOW QUALITY PROTEIN: R3H domain-containing protein 1-like [Oncorhynchus tshawytscha]	10.23	11.03	10.53	2.16	2.36	2.47	10.5967	2.33	-2.18521	1.36136e-50
ncbi_110522270	--	uncharacterized protein LOC110522270 isoform X1 [Oncorhynchus mykiss]	0.7	0.95	0.37	9.66	8.47	9.89	0.673333	9.34	3.79403	1.47165e-50
ncbi_110493268	CACNA2D2	voltage-dependent calcium channel subunit alpha-2/delta-2-like isoform X2 [Salmo trutta]	1.92	2.18	2.22	0.08	0.05	0.08	2.10667	0.07	-4.91146	1.53619e-50
ncbi_110530652	CA4	carbonic anhydrase 4-like [Oncorhynchus mykiss]	0.33	0.16	0.26	8.7	11.54	13.4	0.25	11.2133	5.48714	1.64542e-50
MSTRG.25915	TC3A	second macrophage colony-stimulating factor precursor [Oncorhynchus mykiss]	0.66	0.74	0.62	4.94	3.94	4.43	0.673333	4.43667	2.72008	1.70527e-50
ncbi_110526618	DPEP2	dipeptidase 2-like isoform X1 [Oncorhynchus mykiss]	4.77	4.51	3.24	14.46	14.5	15.29	4.17333	14.75	1.82144	1.90041e-50
ncbi_110531827	CAPG	macrophage-capping protein-like isoform X1 [Oncorhynchus mykiss]	2.79	2.37	2.25	9.45	10.04	11.79	2.47	10.4267	2.0777	2.32184e-50
ncbi_110507482	EML1	echinoderm microtubule-associated protein-like 2 isoform X1 [Oncorhynchus mykiss]	18.27	17.54	16.1	40.11	43.4	50.49	17.3033	44.6667	1.36815	2.54031e-50
ncbi_110521337	HYAL4	hyaluronidase-4-like [Oncorhynchus mykiss]	1.03	1.18	1.11	5.85	9.47	9.34	1.10667	8.22	2.89292	2.58577e-50
ncbi_110524590	CCND1	G1/S-specific cyclin-D1-like [Oncorhynchus mykiss]	12.85	13.94	13.2	2.95	2.8	3.14	13.33	2.96333	-2.16938	3.06363e-50
ncbi_110485398	HEBP2	heme-binding protein 1 [Oncorhynchus kisutch]	10.29	9.99	12.56	1.09	0.74	0.52	10.9467	0.783333	-3.80472	3.06672e-50
ncbi_110532515	DNMT3B	DNA (cytosine-5)-methyltransferase 3A-like isoform X1 [Oncorhynchus mykiss]	8.47	8.16	8.69	2.01	2.09	2.14	8.44	2.08	-2.02066	3.19443e-50
ncbi_110502490	DHX32	ATP-dependent RNA helicase DQX1 [Anabarilius grahami]	6.1	7.61	8.28	0.19	0.08	0.11	7.33	0.126667	-5.8547	3.23071e-50
ncbi_110535708	AQP3	aquaporin-3-like [Oncorhynchus mykiss]	5.48	4.89	5.19	22.94	20.81	18.63	5.18667	20.7933	2.00324	3.39502e-50
ncbi_110524779	LHX9	LIM/homeobox protein Lhx9-like isoform X1 [Oncorhynchus mykiss]	5.92	6.28	8.04	0.22	0.09	0.15	6.74667	0.153333	-5.45943	3.51578e-50
ncbi_110527785	FAM212AA	PAK4-inhibitor inka2-like [Oncorhynchus mykiss]	3.88	4.05	3.05	16.19	16.5	18.51	3.66	17.0667	2.22127	3.65134e-50
ncbi_110512944	NACAD	protein piccolo-like [Oncorhynchus nerka]	3.34	2.79	3.2	0.4	0.43	0.37	3.11	0.4	-2.95884	3.67648e-50
ncbi_110535272	CRYGNB	gamma-crystallin N-B-like [Oncorhynchus mykiss]	258.75	226.24	210.97	0.07	0.06	0.13	231.987	0.0866667	-11.3863	3.787e-50
ncbi_110493785	MAL	myelin and lymphocyte protein-like [Oncorhynchus mykiss]	23.29	25.33	18.12	64.26	64.26	63.34	22.2467	63.9533	1.52343	3.81839e-50
ncbi_110537742	JAKMIP2	janus kinase and microtubule-interacting protein 2-like isoform X1 [Oncorhynchus mykiss]	2.72	3.11	3.44	0.1	0.11	0.13	3.09	0.113333	-4.76896	4.82889e-50
ncbi_110486494	--	nuclear factor interleukin-3-regulated protein [Esox lucius]	1.3	1.11	0.99	6.25	6.12	7.32	1.13333	6.56333	2.53386	4.96215e-50
MSTRG.7782	--	carboxypeptidase Y-like [Limulus polyphemus]	7.76	7.09	7.18	1.18	1.2	1.48	7.34333	1.28667	-2.5128	5.25417e-50
ncbi_110535080	TMEM47	PREDICTED: transmembrane protein 47-like [Salmo salar]	6.31	7.05	7.26	0.64	0.69	0.45	6.87333	0.593333	-3.5341	5.58619e-50
ncbi_110523664	PHF24	PHD finger protein 24-like isoform X1 [Oncorhynchus mykiss]	5.62	5.92	7.36	0.07	0.1	0.09	6.3	0.0866667	-6.18373	5.58877e-50
ncbi_118936563	PLPPR3	phospholipid phosphatase-related protein type 3-like [Oncorhynchus kisutch]	5.85	5.73	7.57	0.29	0.26	0.37	6.38333	0.306667	-4.37957	5.89034e-50
ncbi_110533479	FAM168A	protein FAM168A-like isoform X2 [Oncorhynchus mykiss]	12.23	11.79	14.56	2.41	2.51	2.49	12.86	2.47	-2.38031	6.06527e-50
ncbi_110508098	CLDN8	claudin-8-like [Oncorhynchus tshawytscha]	8.71	8.02	7.09	23.77	31.88	29.57	7.94	28.4067	1.83902	6.16582e-50
ncbi_110489938	EMILIN2	EMILIN-2-like [Oncorhynchus mykiss]	1.89	1.67	1.22	6.25	8.23	8.19	1.59333	7.55667	2.2457	6.27787e-50
ncbi_110538231	LFNG	beta-1,3-N-acetylglucosaminyltransferase lunatic fringe-like [Oncorhynchus mykiss]	16.76	16.94	16.76	2.9	3.35	3.87	16.82	3.37333	-2.31793	6.51823e-50
ncbi_110493888	SLC12A5	solute carrier family 12 member 5-like isoform X2 [Oncorhynchus mykiss]	2.66	2.84	3.15	0.05	0.05	0.02	2.88333	0.04	-6.17159	6.91582e-50
ncbi_100136622	LPL	lipoprotein lipase precursor [Oncorhynchus mykiss]	5.47	5.81	3.04	34.27	30.55	25.31	4.77333	30.0433	2.65398	7.02987e-50
ncbi_100136079	AMBP	protein AMBP precursor [Oncorhynchus mykiss]	18.66	28.62	35	0.13	0.22	0.12	27.4267	0.156667	-7.45174	7.07288e-50
ncbi_100136955	SLC4A1	anion exchanger isoform X1 [Oncorhynchus mykiss]	24.69	23.21	18.41	4.82	3.49	3.14	22.1033	3.81667	-2.53388	7.89151e-50
ncbi_110522810	RFX4	transcription factor RFX4 isoform X1 [Oncorhynchus mykiss]	3.98	4.84	4.67	0.1	0.15	0.17	4.49667	0.14	-5.00536	8.48525e-50
ncbi_110528882	--	PREDICTED: UPF0392 protein F13G3.3-like isoform X2 [Salmo salar]	1.77	1.33	1.41	9.25	8.84	10.84	1.50333	9.64333	2.68137	9.61534e-50
ncbi_110500523	--	endonuclease domain-containing 1 protein-like [Oncorhynchus mykiss]	0.2	0.2	0.38	10.18	9.1	11.36	0.26	10.2133	5.2958	1.15097e-49
ncbi_110526538	ALX4	homeobox protein aristaless-like 4 [Oncorhynchus mykiss]	5.26	5.79	3.9	15.1	15.73	15.6	4.98333	15.4767	1.63491	1.17256e-49
ncbi_110505160	ZDHHC9	palmitoyltransferase ZDHHC9 [Oncorhynchus kisutch]	9.11	8.37	8.9	1.78	1.81	2.09	8.79333	1.89333	-2.21548	1.21873e-49
ncbi_110502053	LRP2	low-density lipoprotein receptor-related protein 2 isoform X3 [Oncorhynchus kisutch]	1.23	1.43	1.32	0.03	0	0.04	1.32667	0.0233333	-5.82927	1.33632e-49
ncbi_110537156	PDLIM5	PDZ and LIM domain protein 5-like isoform X1 [Oncorhynchus mykiss]	2.74	2.01	2.41	8.72	8.74	8.77	2.38667	8.74333	1.87319	1.34915e-49
ncbi_110504580	AR	progesterone receptor-like isoform X2 [Oncorhynchus kisutch]	1.05	1.16	1.27	5.06	5.34	5.08	1.16	5.16	2.15325	1.4026e-49
ncbi_110496389	TPBG	trophoblast glycoprotein-like [Oncorhynchus mykiss]	1.47	1.29	1.15	6.99	7.8	7.92	1.30333	7.57	2.53809	1.4327e-49
ncbi_110492346	BPI	lipopolysaccharide-binding protein-like [Oncorhynchus mykiss]	0.48	0.46	0.28	6.2	6.41	6.26	0.406667	6.29	3.95114	1.54149e-49
ncbi_110523969	VIM	vimentin-like [Oncorhynchus mykiss]	50.56	46.13	29.46	0	0.03	0.14	42.05	0.0566667	-9.53539	1.57462e-49
ncbi_110499034	RBP3	retinol-binding protein 3-like [Oncorhynchus mykiss]	4.24	4.65	5.87	0.15	0.03	0.12	4.92	0.1	-5.62059	1.68943e-49
ncbi_110510606	ARHGEF5	PREDICTED: trichohyalin-like isoform X1 [Salmo salar]	0.79	0.61	0.58	2.76	2.91	3.21	0.66	2.96	2.16506	1.79385e-49
ncbi_110534594	FN1	mucin-5AC [Esox lucius]	0.16	0.2	0.1	1.57	2.52	2.7	0.153333	2.26333	3.88371	1.80021e-49
ncbi_110528737	NDUFS1	NADH-ubiquinone oxidoreductase 75 kDa subunit, mitochondrial [Oncorhynchus kisutch]	19.57	23.73	20.44	66.39	81.2	59.8	21.2467	69.13	1.70208	1.89481e-49
ncbi_110507698	--	coiled-coil domain containing 92B [Oncorhynchus nerka]	2.6	2.99	3.42	0.18	0.18	0.13	3.00333	0.163333	-4.20067	1.92094e-49
ncbi_110499464	PLAU	urokinase-type plasminogen activator [Oncorhynchus mykiss]	4.77	3.9	4.01	14.84	15.52	15.91	4.22667	15.4233	1.86752	2.01764e-49
ncbi_110492532	TP53INP2	tumor protein p53-inducible nuclear protein 2 isoform X1 [Oncorhynchus mykiss]	20.79	19.75	19.18	5.39	6.01	6.06	19.9067	5.82	-1.77416	2.19711e-49
ncbi_110523024	--	PREDICTED: fibronectin type III domain-containing protein 7 [Salmo salar]	0.47	0.36	0.42	2.23	2.13	2.42	0.416667	2.26	2.43936	2.29446e-49
ncbi_118965948	ATP1B2	sodium/potassium-transporting ATPase subunit beta-2-like isoform X2 [Oncorhynchus kisutch]	16.9	13.72	18.64	0.39	0.11	0.36	16.42	0.286667	-5.83994	2.44443e-49
ncbi_110495406	PRSS23	serine protease 23-like [Oncorhynchus kisutch]	9.49	7.48	7.42	25.2	26.29	23.16	8.13	24.8833	1.61385	2.57952e-49
ncbi_110486735	ADGRE5	CD97 antigen-like [Oncorhynchus mykiss]	1.32	1.01	0.85	5.64	5.44	5.83	1.06	5.63667	2.41078	2.63541e-49
ncbi_110523005	CRAD	cancer-related regulator of actin dynamics homolog [Oncorhynchus nerka]	4.06	3.65	4.13	0.34	0.18	0.33	3.94667	0.283333	-3.80006	3.224e-49
MSTRG.28566	--	probable ATP-dependent DNA helicase HFM1 [Esox lucius]	24.38	23.38	16.78	64.18	68.84	63.01	21.5133	65.3433	1.60281	3.36002e-49
ncbi_110513918	--	beta-synuclein-like isoform X1 [Oncorhynchus kisutch]	21.24	17.42	22.97	0.16	0.23	0.26	20.5433	0.216667	-6.56705	3.41733e-49
ncbi_100136338	ID2	DNA-binding protein inhibitor ID-2 [Oncorhynchus kisutch]	71.8	70.68	74.13	16.99	17.06	20.48	72.2033	18.1767	-1.98998	3.78648e-49
ncbi_110520296	MAP2	microtubule-associated protein 2-like isoform X5 [Oncorhynchus mykiss]	3.42	3.05	3.23	0.09	0.08	0.08	3.23333	0.0833333	-5.27798	4.31993e-49
ncbi_100135823	GRIN1	PREDICTED: glutamate receptor ionotropic, NMDA 1-like isoform X2 [Salmo salar]	3.7	3.53	3.4	0.05	0.07	0.02	3.54333	0.0466667	-6.24657	4.34191e-49
ncbi_110492777	PDZD4	PDZ domain-containing protein 4-like [Oncorhynchus mykiss]	5.57	5.86	6.45	0.03	0.03	0	5.96	0.02	-8.21917	4.57376e-49
ncbi_110496046	--	ly-6/neurotoxin-like protein 1 [Oncorhynchus mykiss]	16.17	15.8	15.36	47.75	61.59	70.44	15.7767	59.9267	1.92541	4.66575e-49
ncbi_110495862	ITGB6	integrin beta-6-like isoform X1 [Oncorhynchus mykiss]	2.27	2.03	1.73	9.49	7.83	8.58	2.01	8.63333	2.10272	4.66603e-49
ncbi_110494837	ALAS1	5-aminolevulinate synthase, nonspecific, mitochondrial-like [Oncorhynchus mykiss]	6.4	5.5	5.27	16.51	20.72	20.84	5.72333	19.3567	1.7579	4.81647e-49
ncbi_110496343	--	protein rapunzel-like [Oncorhynchus kisutch]	10.2	8.74	7.99	26.36	26.11	29.19	8.97667	27.22	1.60042	6.49619e-49
ncbi_110495188	GUCA2A	guanylin-like [Oncorhynchus mykiss]	1.9	2.03	2.1	17.15	21.36	30.25	2.01	22.92	3.51134	6.55127e-49
ncbi_110528588	PDE1B	calcium/calmodulin-dependent 3',5'-cyclic nucleotide phosphodiesterase 1B [Oncorhynchus kisutch]	0.6	0.57	0.45	5.3	3.61	4.52	0.54	4.47667	3.05139	6.689e-49
ncbi_110526328	IGDCC3	immunoglobulin superfamily DCC subclass member 3-like [Oncorhynchus mykiss]	1.79	1.96	1.91	0.11	0.13	0.16	1.88667	0.133333	-3.82273	6.83321e-49
ncbi_110520769	MYO1E	unconventional myosin-Ie-like isoform X2 [Oncorhynchus kisutch]	2.92	3.09	2.66	8.35	9.51	8.36	2.89	8.74	1.59656	7.0868e-49
ncbi_110531056	COL6A2	collagen alpha-2(VI) chain-like isoform X1 [Oncorhynchus kisutch]	64.07	55.52	36.94	180.53	178.74	191.11	52.1767	183.46	1.81399	8.57402e-49
ncbi_110495785	OXGR1	2-oxoglutarate receptor 1-like [Oncorhynchus mykiss]	0.34	0.53	0.11	7.85	12.33	11.76	0.326667	10.6467	5.02644	8.57859e-49
MSTRG.18827	ARAP1	arf-GAP with Rho-GAP domain, ANK repeat and PH domain-containing protein 1-like isoform X1 [Oncorhynchus mykiss]	0.64	0.86	0.45	4.23	4.89	4.22	0.65	4.44667	2.77421	8.65639e-49
ncbi_110525244	TSPAN36	tetraspanin-3-like [Oncorhynchus mykiss]	5.76	6.17	5.57	25.2	19	23.1	5.83333	22.4333	1.94325	8.76492e-49
ncbi_110487461	LMNA	lamin-A-like [Oncorhynchus mykiss]	24.3	22.36	23.49	66.48	74.44	80.65	23.3833	73.8567	1.65925	8.78182e-49
ncbi_110494525	NTN4	netrin-4-like isoform X1 [Oncorhynchus mykiss]	0.89	0.86	0.78	5.15	7.15	9.21	0.843333	7.17	3.0878	1.04267e-48
ncbi_110520749	DENND3	DENN domain-containing protein 3 isoform X4 [Oncorhynchus kisutch]	0.6	0.65	0.29	4.58	4.49	3.95	0.513333	4.34	3.07973	1.04566e-48
ncbi_110508758	NMNAT2	nicotinamide/nicotinic acid mononucleotide adenylyltransferase 2-like [Oncorhynchus kisutch]	5.88	5.21	5.98	0.17	0.04	0.06	5.69	0.09	-5.98236	1.08687e-48
ncbi_110530009	NYAP2	neuronal tyrosine-phosphorylated phosphoinositide-3-kinase adapter 2-like isoform X1 [Oncorhynchus mykiss]	4	3.87	6.18	0.04	0.06	0.02	4.68333	0.04	-6.87139	1.09777e-48
ncbi_110497654	CCDC85CA	coiled-coil domain-containing protein 85C-A-like [Oncorhynchus nerka]	3.48	3.91	3.15	0.18	0.23	0.22	3.51333	0.21	-4.06438	1.21182e-48
ncbi_110491618	RAB11FIP3	rab11 family-interacting protein 3 isoform X1 [Oncorhynchus mykiss]	3.8	3.69	4.35	0.52	0.55	0.39	3.94667	0.486667	-3.01963	1.35417e-48
ncbi_110533470	ELMOD1	ELMO domain-containing protein 1 isoform X1 [Oncorhynchus mykiss]	12.06	11.63	14.63	0.03	0.02	0.01	12.7733	0.02	-9.31892	1.41351e-48
MSTRG.5648	GALNT14	polypeptide N-acetylgalactosaminyltransferase 14-like [Oncorhynchus kisutch]	2.55	2.23	2.36	14.18	10.27	11.66	2.38	12.0367	2.3384	1.47622e-48
ncbi_110492670	MMP9	matrix metalloproteinase-9-like [Oncorhynchus kisutch]	2.81	2.31	1.62	9.96	14	13.16	2.24667	12.3733	2.46138	1.63393e-48
ncbi_110519206	POU3F2	POU domain, class 3, transcription factor 2-like [Salvelinus alpinus]	5.75	5.54	8.07	0.12	0.04	0.12	6.45333	0.0933333	-6.11151	1.71017e-48
ncbi_110496749	HPCAL1	PREDICTED: neuron-specific calcium-binding protein hippocalcin [Salmo salar]	4.54	3.83	4.88	0.31	0.27	0.37	4.41667	0.316667	-3.80192	1.7604e-48
ncbi_118936255	LGALS1	Beta-galactoside-binding lectin [Oncorhynchus mykiss]	32.36	42.44	37.65	117.49	103.9	120.04	37.4833	113.81	1.60231	1.88358e-48
ncbi_110539021	NLRP3	NACHT, LRR and PYD domains-containing protein 12-like, partial [Oncorhynchus mykiss]	0.61	0.68	0.42	3.63	3.69	3.81	0.57	3.71	2.70239	1.95261e-48
MSTRG.8500	TC1A	Tc1-like transporase [Oncorhynchus mykiss]	7.31	8.32	7.81	1.92	2	2.07	7.81333	1.99667	-1.96834	1.95288e-48
ncbi_110538596	GRN	granulins-like isoform X1 [Oncorhynchus mykiss]	4.2	4.85	3.77	12.54	13.27	12.43	4.27333	12.7467	1.57669	1.96212e-48
ncbi_110499094	CSDC2	PREDICTED: cold shock domain-containing protein C2-like [Salmo salar]	10.13	8.62	11.23	0.47	0.5	0.63	9.99333	0.533333	-4.22786	1.99872e-48
MSTRG.11146	CTSZ	cathepsin Z-like isoform X1 [Oncorhynchus mykiss]	6.03	6	5.47	16.34	15.46	15.54	5.83333	15.78	1.4357	2.03448e-48
ncbi_110537040	PRUNE2	protein prune homolog 2-like isoform X1 [Oncorhynchus tshawytscha]	11.54	11.82	13.46	1.49	1.14	1.78	12.2733	1.47	-3.06164	2.04375e-48
ncbi_110537220	PCDHAC2	protocadherin alpha-C2-like isoform X1 [Oncorhynchus mykiss]	11.62	11.33	11.78	2.9	2.52	2.99	11.5767	2.80333	-2.046	2.16844e-48
ncbi_110518067	GVIN1	up-regulator of cell proliferation-like, partial [Oncorhynchus mykiss]	0.35	0.2	0.34	2.26	2.54	3.12	0.296667	2.64	3.15362	2.26763e-48
ncbi_110490762	MAPK11	mitogen-activated protein kinase 11-like isoform X1 [Oncorhynchus kisutch]	5.17	5.82	5.37	0.6	0.72	0.58	5.45333	0.633333	-3.1061	2.44571e-48
ncbi_118938829	RAB3IP	rab-3A-interacting protein-like isoform X1 [Oncorhynchus kisutch]	4.48	3.94	4.48	0.26	0.25	0.29	4.3	0.266667	-4.01123	2.54303e-48
ncbi_110534223	SOX19A	transcription factor Sox-19a-like [Oncorhynchus mykiss]	7.2	8.28	8.14	0.29	0.34	0.57	7.87333	0.4	-4.2989	2.62142e-48
ncbi_110525343	SLC2A11	solute carrier family 2, facilitated glucose transporter member 11-like isoform X1 [Oncorhynchus mykiss]	2.49	2.12	1.99	13.33	9.65	12.87	2.2	11.95	2.44144	2.78486e-48
ncbi_110534273	TSPAN5	PREDICTED: tetraspanin-5-like [Salmo salar]	9.57	9.71	11.09	1.58	1.68	1.46	10.1233	1.57333	-2.68579	2.86877e-48
ncbi_110501051	AEBP2	zinc finger protein AEBP2 isoform X1 [Oncorhynchus kisutch]	9.18	8.14	8.99	1.27	1.48	1.47	8.77	1.40667	-2.6403	2.98362e-48
ncbi_110488650	KCNIP1	Kv channel-interacting protein 1-like isoform X1 [Salmo trutta]	5.35	5.84	6.31	0.03	0.1	0.12	5.83333	0.0833333	-6.12928	3.15755e-48
ncbi_110507159	A2M	alpha-2-macroglobulin-like isoform X1 [Oncorhynchus mykiss]	28.42	46.74	41.17	0.01	0.04	0	38.7767	0.0166667	-11.184	3.41194e-48
ncbi_110537669	CAPN5	PREDICTED: calpain-5-like [Salmo salar]	2.14	2.07	2.59	0.13	0.13	0.15	2.26667	0.136667	-4.05184	3.61114e-48
ncbi_118939489	CELA2A	chymotrypsin-like elastase family member 2A [Salvelinus alpinus]	16.5	14.95	13.01	1.44	1.37	0.63	14.82	1.14667	-3.69203	3.62858e-48
ncbi_110536197	CLDN5	claudin-4-like [Oncorhynchus mykiss]	8.82	7.89	10.21	0.31	0.56	0.29	8.97333	0.386667	-4.53648	3.70762e-48
ncbi_110490923	APOD	apolipoprotein D-like [Oncorhynchus nerka]	29.99	31.89	28.01	61.23	69.93	71.72	29.9633	67.6267	1.17439	3.77212e-48
MSTRG.8449	IGSF9	protein turtle homolog A-like isoform X1 [Oncorhynchus mykiss]	4.03	4.09	4.82	0.6	0.65	0.73	4.31333	0.66	-2.70827	4.20101e-48
ncbi_110501760	NEUROD1	neurogenic differentiation factor 1 [Oncorhynchus mykiss]	12.76	13.48	15.99	0.15	0.04	0	14.0767	0.0633333	-7.79613	4.31539e-48
ncbi_110507160	A2M	alpha-2-macroglobulin-like [Oncorhynchus mykiss]	4.03	5.74	4.73	0.45	0.28	0.31	4.83333	0.346667	-3.8014	5.22364e-48
ncbi_110533369	P4HA2	prolyl 4-hydroxylase subunit alpha-2-like isoform X1 [Oncorhynchus mykiss]	9.38	7.54	6.3	25.12	25.2	29.5	7.74	26.6067	1.78138	5.44988e-48
ncbi_110535747	SLC2A11	solute carrier family 2, facilitated glucose transporter member 11-like [Oncorhynchus mykiss]	1.38	1.05	0.76	6.46	6.96	6.83	1.06333	6.75	2.66629	6.59149e-48
ncbi_110486293	--	PREDICTED: mediator of DNA damage checkpoint protein 1-like [Salmo salar]	1.72	1.2	1.16	8.06	7.3	6.66	1.36	7.34	2.43217	7.83734e-48
ncbi_110510214	--	novel protein similar to DNA polymerases [Danio rerio]	5.55	5.11	4.08	12.73	15.04	15.37	4.91333	14.38	1.54929	9.22143e-48
ncbi_110506998	--	CUB and zona pellucida-like domain-containing protein 1 [Oncorhynchus mykiss]	7.02	5.96	6.35	18.42	27.69	27.12	6.44333	24.41	1.92159	9.46918e-48
ncbi_110495612	MLPH	melanophilin-like isoform X1 [Oncorhynchus kisutch]	2.52	1.57	1.42	12.54	9.93	11.56	1.83667	11.3433	2.62668	9.95487e-48
ncbi_110487212	CAMSAP3	LOW QUALITY PROTEIN: calmodulin-regulated spectrin-associated protein 3-like [Oncorhynchus kisutch]	2.24	2.81	2.61	0.18	0.15	0.13	2.55333	0.153333	-4.05764	1.00447e-47
ncbi_110485866	DLD	delta-like protein A [Oncorhynchus mykiss]	4.56	4.61	4.79	0.23	0.26	0.12	4.65333	0.203333	-4.51635	1.01434e-47
ncbi_110526838	TNNI2	troponin I, fast skeletal muscle-like [Oncorhynchus kisutch]	159.19	125.95	204.2	0.12	0.06	0.05	163.113	0.0766667	-11.055	1.02022e-47
ncbi_110503343	NBEA	PREDICTED: neurobeachin-like isoform X1 [Salmo salar]	1.64	1.55	1.89	0.15	0.09	0.13	1.69333	0.123333	-3.77923	1.06121e-47
ncbi_100135825	TYR	tyrosinase precursor [Oncorhynchus mykiss]	3.32	3.44	3.41	13.37	10.73	12.49	3.39	12.1967	1.84713	1.13579e-47
ncbi_110488976	FHL3	four and a half LIM domains protein 3 isoform X1 [Oncorhynchus mykiss]	3.64	3.65	3.03	10.47	11.7	11.93	3.44	11.3667	1.72433	1.13579e-47
ncbi_110524094	STX6	syntaxin-6 [Oncorhynchus kisutch]	12.82	11.73	11.82	2.42	2.8	2.85	12.1233	2.69	-2.17211	1.13714e-47
ncbi_110508450	ITGA6	integrin alpha-6-like [Oncorhynchus mykiss]	10.72	9.38	7.67	26.06	25.38	24.46	9.25667	25.3	1.45057	1.21763e-47
ncbi_100136198	YWHAG1	14-3-3 protein gamma-1 [Oncorhynchus kisutch]	21.5	20.69	21.28	3.55	2.68	3.03	21.1567	3.08667	-2.77699	1.26209e-47
ncbi_110527533	S100B	protein S100-B-like [Oncorhynchus mykiss]	26.15	24.42	28.42	2.81	1.4	1.21	26.33	1.80667	-3.86531	1.32432e-47
ncbi_110511048	--	CXXC-type zinc finger protein 5 isoform X1 [Oncorhynchus kisutch]	11.26	10.15	12.92	1.38	1.2	1.58	11.4433	1.38667	-3.04481	1.35214e-47
ncbi_110487211	CAMSAP3	LOW QUALITY PROTEIN: calmodulin-regulated spectrin-associated protein 3-like [Oncorhynchus kisutch]	2.01	2.06	2.46	0.06	0.13	0.1	2.17667	0.0966667	-4.49296	1.48741e-47
ncbi_118936261	CUTA	protein CutA homolog [Oncorhynchus mykiss]	10.2	6.57	8.44	39.64	35.12	45.4	8.40333	40.0533	2.25289	1.50214e-47
ncbi_110485764	SLC2A9	PREDICTED: solute carrier family 2, facilitated glucose transporter member 5-like isoform X1 [Salmo salar]	1.34	1.16	0.97	6.57	5.61	6.45	1.15667	6.21	2.42462	1.55624e-47
ncbi_110505648	STMN2	stathmin-2-like [Oncorhynchus mykiss]	28.57	25.43	30.59	0.59	0.17	0.06	28.1967	0.273333	-6.68872	1.68567e-47
ncbi_110522501	VSNL1	visinin-like protein 1 [Oncorhynchus kisutch]	8.62	7.11	9.68	0.07	0.08	0.05	8.47	0.0666667	-6.98925	1.72344e-47
ncbi_100136757	CTSK	cathepsin K [Oncorhynchus mykiss]	34.36	32.58	24.74	88.23	80.14	85.23	30.56	84.5333	1.46788	1.87226e-47
ncbi_118938836	CRYS	crystal protein-like [Oncorhynchus mykiss]	0.72	0.86	0.31	7.19	6.83	6.47	0.63	6.83	3.43846	1.9284e-47
ncbi_118944099	--	transcobalamin-1-like isoform X3 [Oncorhynchus tshawytscha]	0.14	0.19	0.26	7.17	8.95	9.27	0.196667	8.46333	5.4274	1.92962e-47
ncbi_110508657	DPP6	dipeptidyl aminopeptidase-like protein 6 isoform X1 [Oncorhynchus mykiss]	3.2	2.58	3.43	0.08	0.09	0.07	3.07	0.08	-5.26209	1.98209e-47
ncbi_118936705	--	Junctional adhesion molecule A [Anabarilius grahami]	3.51	3.28	3.65	0.19	0.22	0.17	3.48	0.193333	-4.16993	2.1167e-47
ncbi_110499724	SLC6A15	sodium-dependent neutral amino acid transporter B(0)AT2-like [Oncorhynchus mykiss]	8.84	8.85	9.63	1.57	1.15	1.35	9.10667	1.35667	-2.74686	2.15073e-47
ncbi_110491726	NMT1	glycylpeptide N-tetradecanoyltransferase 1 [Oncorhynchus kisutch]	8.54	8.55	10.52	0.23	0.28	0.38	9.20333	0.296667	-4.95524	2.15949e-47
ncbi_110491852	PRKCZ	protein kinase C zeta type-like isoform X1 [Oncorhynchus tshawytscha]	4.38	3.7	4.52	0.15	0.24	0.21	4.2	0.2	-4.39232	2.19081e-47
ncbi_110495503	TSPAN7	tetraspanin-7-like [Oncorhynchus kisutch]	15.34	18.18	21.34	0.06	0.04	0.04	18.2867	0.0466667	-8.61418	2.29804e-47
ncbi_110529348	PAK6	serine/threonine-protein kinase PAK 6-like [Oncorhynchus mykiss]	1.29	1.55	1.23	6	6.26	5.98	1.35667	6.08	2.16401	2.43218e-47
ncbi_110526610	IRX5	iroquois-class homeodomain protein IRX-5-like [Oncorhynchus mykiss]	7.46	7.78	9.6	26.35	27.05	30.19	8.28	27.8633	1.75067	2.5775e-47
ncbi_110526294	PIEZO1	piezo-type mechanosensitive ion channel component 1-like [Oncorhynchus mykiss]	2.7	2.68	2.02	6.45	7.01	6.93	2.46667	6.79667	1.46226	2.65319e-47
MSTRG.24532	--	Protein FAM3C [Takifugu flavidus]	5.41	4.93	5.11	0.36	0.57	0.67	5.15	0.533333	-3.27146	2.78167e-47
ncbi_110501683	GJB6	gap junction beta-2 protein-like [Oncorhynchus mykiss]	8.71	8.61	6.18	0.6	0.45	0.48	7.83333	0.51	-3.94106	2.94285e-47
ncbi_110527634	NFKB2	nuclear factor NF-kappa-B p100 subunit [Oncorhynchus kisutch]	2.06	2.04	1.69	5.47	5.94	6.2	1.93	5.87	1.60476	2.96587e-47
MSTRG.9720	TNNI2	troponin I, fast skeletal muscle-like [Oncorhynchus mykiss]	4.04	3.47	4.61	28.77	18.36	28.77	4.04	25.3	2.64671	3.0915e-47
ncbi_110520584	CHKA	choline kinase alpha-like isoform X1 [Oncorhynchus mykiss]	6.49	5.48	5.8	0.14	0.03	0.06	5.92333	0.0766667	-6.27167	3.2943e-47
ncbi_110527726	RPS23	ribosomal protein S23 [Salmo salar]	577.14	601.59	616.59	1315.44	1194.75	1302.75	598.44	1270.98	1.08666	3.49794e-47
ncbi_118966787	--	lipocalin-like [Salmo trutta]	0.63	0.36	0.31	12.37	9.63	9.83	0.433333	10.61	4.6138	3.55939e-47
ncbi_110491893	B2M	beta-2-microglobulin-like [Oncorhynchus kisutch]	5.79	5.91	3.07	31.35	27.44	36.41	4.92333	31.7333	2.68829	3.6308e-47
ncbi_100305212	NDUFS5	NADH dehydrogenase iron-sulfur protein 5 [Oncorhynchus mykiss]	55.31	55.28	60.88	155.83	149.56	144.48	57.1567	149.957	1.39155	3.89952e-47
ncbi_110502054	CSRNP3	cysteine/serine-rich nuclear protein 3 [Oncorhynchus nerka]	6.68	6.17	7.47	0.64	0.73	0.99	6.77333	0.786667	-3.10604	4.02157e-47
ncbi_110493735	CNRIP1	CB1 cannabinoid receptor-interacting protein 1 [Oncorhynchus kisutch]	19.29	16.63	22.6	0	0.16	0.09	19.5067	0.0833333	-7.87086	4.17309e-47
ncbi_110531460	HISAT	histidine N-acetyltransferase-like [Oncorhynchus mykiss]	2.01	2.19	2.09	0.21	0.24	0.12	2.09667	0.19	-3.46403	4.52855e-47
ncbi_110533823	TENM1	teneurin-1-like isoform X1 [Oncorhynchus kisutch]	1.61	1.54	2.04	0.02	0.03	0.07	1.73	0.04	-5.43463	4.5514e-47
ncbi_110522624	STMN4	stathmin-4-like [Oncorhynchus mykiss]	21.22	20.63	19.68	0.29	0.04	0.08	20.51	0.136667	-7.22952	4.74417e-47
ncbi_110492622	PI16	peptidase inhibitor 16-like [Oncorhynchus mykiss]	1.72	1.54	1.95	10.01	9	10.1	1.73667	9.70333	2.48216	4.85823e-47
MSTRG.10822	SULF2	extracellular sulfatase Sulf-2-like [Oncorhynchus mykiss]	5.59	5.74	6.13	0.03	0.04	0.01	5.82	0.0266667	-7.76984	5.38513e-47
ncbi_110502514	--	SPARC-like [Oncorhynchus mykiss]	0.28	0.44	0.23	7.1	5.72	6.5	0.316667	6.44	4.34602	5.71648e-47
ncbi_110498989	ACTA2	actin, aortic smooth muscle [Danio rerio]	34.39	28.5	31.43	5.7	4.66	4.01	31.44	4.79	-2.7145	5.76085e-47
MSTRG.38547	DAB1	disabled homolog 1-like isoform X1 [Oncorhynchus mykiss]	4.58	4.38	5.47	0.45	0.32	0.35	4.81	0.373333	-3.6875	5.78678e-47
ncbi_110533973	PPP1R14B	protein phosphatase 1 regulatory subunit 14B-like [Oncorhynchus kisutch]	7.7	6.79	8.48	0.43	0.42	0.53	7.65667	0.46	-4.05701	6.46298e-47
ncbi_110498993	PANK1	pantothenate kinase 3-like [Oncorhynchus mykiss]	9.5	7.87	9.83	1.44	1.47	1.61	9.06667	1.50667	-2.58921	8.46894e-47
ncbi_110497774	SOBPA	sine oculis-binding protein homolog isoform X1 [Oncorhynchus mykiss]	3.6	3.15	3.42	0.22	0.32	0.34	3.39	0.293333	-3.53067	8.83445e-47
MSTRG.10011	NFKBIZ	NF-kappa-B inhibitor zeta-like isoform X1 [Oncorhynchus mykiss]	0.78	0.86	0.47	5.97	5.36	5.37	0.703333	5.56667	2.98453	9.05679e-47
ncbi_110538479	JUNB	transcription factor jun-B-like [Oncorhynchus mykiss]	5.57	4.69	5.23	16.22	19.03	21.18	5.16333	18.81	1.86513	9.61515e-47
ncbi_110523411	SEPTIN5	septin-5-like [Oncorhynchus mykiss]	6.54	8.33	8.19	0.23	0.14	0.09	7.68667	0.153333	-5.64761	1.00598e-46
ncbi_110536690	CYTH2	PREDICTED: cytohesin-2 isoform X1 [Salmo salar]	11.37	10.63	12.17	2.07	2.3	2.12	11.39	2.16333	-2.39644	1.00711e-46
ncbi_110523947	PTGDS	neutrophil gelatinase-associated lipocalin isoform X1 [Oncorhynchus mykiss]	13.09	17.5	21.77	0.49	0.19	0.33	17.4533	0.336667	-5.69604	1.02037e-46
ncbi_110492948	TNNI2	troponin I, fast skeletal muscle [Oncorhynchus kisutch]	15.79	13.85	17.19	0.39	0.08	0.24	15.61	0.236667	-6.04347	1.17793e-46
ncbi_110536807	RBFOX1L	RNA binding protein fox-1 homolog 1-like isoform X1 [Oncorhynchus mykiss]	29.54	27.82	33.59	3.83	5.62	3.62	30.3167	4.35667	-2.79881	1.26349e-46
ncbi_110495641	RORA	nuclear receptor ROR-alpha A isoform X1 [Salmo trutta]	5.29	5.2	6.91	0.78	0.79	0.9	5.8	0.823333	-2.8165	1.37299e-46
ncbi_110509819	BRINP1	BMP/retinoic acid-inducible neural-specific protein 1 [Oncorhynchus tshawytscha]	3.63	3.57	3.65	0.36	0.5	0.46	3.61667	0.44	-3.03909	1.53414e-46
ncbi_110492045	GDI1	rab GDP dissociation inhibitor alpha [Oncorhynchus mykiss]	26.02	25.32	26.64	7.81	7.67	7.81	25.9933	7.76333	-1.74339	1.5644e-46
ncbi_110505053	TRIM68	zinc-binding protein A33-like [Oncorhynchus mykiss]	0.49	0.63	0.45	4.7	4.38	4.15	0.523333	4.41	3.07498	1.5802e-46
ncbi_110497603	DNMT3A	DNA (cytosine-5)-methyltransferase 3A-like isoform X1 [Oncorhynchus mykiss]	18.78	18.1	17.44	5.31	5.87	5.95	18.1067	5.71	-1.66496	1.75491e-46
ncbi_110531445	HMGB3	high mobility group protein B3-like [Oncorhynchus kisutch]	29.25	31.46	31.97	6.07	7.2	7.88	30.8933	7.05	-2.1316	1.80981e-46
ncbi_110516260	PYCARD	apoptosis-associated speck-like protein containing a CARD [Oncorhynchus mykiss]	8.7	7.74	6.94	27.44	27.92	31.27	7.79333	28.8767	1.88959	1.87829e-46
MSTRG.3901	--	Transposable element [Triplophysa tibetana]	9.46	8.1	8.51	1.56	1.73	1.37	8.69	1.55333	-2.48399	1.88325e-46
ncbi_100136282	BMP7	bone morphogenetic protein 7 [Oncorhynchus mykiss]	0.87	0.71	1.07	6.2	7.23	7.43	0.883333	6.95333	2.97667	1.96562e-46
ncbi_110490236	AKR1B1	aldose reductase-like [Oncorhynchus mykiss]	34.39	34.54	30.19	68.06	65.74	68.88	33.04	67.56	1.03196	2.0052e-46
ncbi_110501949	GBP3	guanylate-binding protein 1-like [Oncorhynchus mykiss]	3.12	3.61	2.96	9.48	11.8	11.53	3.23	10.9367	1.75957	2.01967e-46
ncbi_110528216	AGAP2	arf-GAP with GTPase, ANK repeat and PH domain-containing protein 1-like isoform X1 [Oncorhynchus mykiss]	2.04	1.84	2.47	0.12	0.03	0.03	2.11667	0.06	-5.14069	2.3353e-46
ncbi_110533036	ADAM9	disintegrin and metalloproteinase domain-containing protein 9-like isoform X2 [Oncorhynchus kisutch]	4.21	4.15	3.65	11.9	15.07	14.56	4.00333	13.8433	1.78992	2.37639e-46
ncbi_110504049	LHX1A	PREDICTED: LIM/homeobox protein Lhx1 [Salmo salar]	6.56	6.1	7.87	0.05	0.11	0.01	6.84333	0.0566667	-6.91606	2.43427e-46
MSTRG.4851	CREB1	cyclic AMP-responsive element-binding protein 1 isoform X2 [Oncorhynchus kisutch]	9.27	8.69	8.48	2.26	2.41	2.42	8.81333	2.36333	-1.89886	2.45466e-46
MSTRG.4458	MAP3K5	mitogen-activated protein kinase kinase kinase 5-like isoform X2 [Oncorhynchus mykiss]	1.42	1.37	1.32	4.73	5.14	4.61	1.37	4.82667	1.81685	2.48434e-46
ncbi_110529639	EHD3	EH domain-containing protein 3-like [Oncorhynchus mykiss]	8.48	7.68	8.53	1.32	1.28	1.02	8.23	1.20667	-2.76987	2.58303e-46
ncbi_110503751	MECOM	histone-lysine N-methyltransferase MECOM-like isoform X1 [Oncorhynchus kisutch]	5.52	5.93	3.91	0.63	0.83	0.68	5.12	0.713333	-2.8435	3.09692e-46
ncbi_118947581	GNG13	PREDICTED: guanine nucleotide-binding protein G(I)/G(S)/G(O) subunit gamma-13-like isoform X1 [Salmo salar]	16.84	16.09	24.58	1.12	1.13	1.42	19.17	1.22333	-3.96996	3.11341e-46
ncbi_100499602	--	otolith matrix macromolecule-62 isoform X1 [Oncorhynchus mykiss]	21.28	29.29	15.41	1.45	2.12	2.35	21.9933	1.97333	-3.47836	3.33684e-46
ncbi_110509561	RNF165	E3 ubiquitin-protein ligase RNF165-like isoform X1 [Oncorhynchus mykiss]	7.51	7.74	8.48	1.43	1.44	1.69	7.91	1.52	-2.37961	3.47013e-46
ncbi_110510856	KIRREL1	kin of IRRE-like protein 1 isoform X1 [Oncorhynchus mykiss]	6.63	5.78	6.5	1.02	0.97	0.83	6.30333	0.94	-2.74538	3.65527e-46
ncbi_110492049	G0S2	G0/G1 switch protein 2 [Oncorhynchus kisutch]	1.52	1.88	1.92	14	14.09	12.03	1.77333	13.3733	2.91482	3.90222e-46
ncbi_110526859	OTUD7A	OTU domain-containing protein 7A-like isoform X1 [Oncorhynchus kisutch]	1.74	1.72	1.95	0.09	0.1	0.14	1.80333	0.11	-4.03509	4.02619e-46
ncbi_110510828	EPB41	titin-like isoform X2 [Oncorhynchus kisutch]	8.18	9.05	10.87	1.68	1.67	1.87	9.36667	1.74	-2.42845	4.32301e-46
MSTRG.13638	--	Coagulation factor V [Stylophora pistillata]	0.11	0.09	0.1	2.96	2.71	3.1	0.1	2.92333	4.86954	4.68645e-46
ncbi_110532329	CLSTN1	calsyntenin-1 isoform X1 [Oncorhynchus mykiss]	34.21	32.73	37.66	9.86	9.39	10	34.8667	9.75	-1.83837	4.7322e-46
ncbi_110538129	MPP3	MAGUK p55 subfamily member 3-like [Oncorhynchus mykiss]	3.87	3.96	4.6	0.06	0.11	0.03	4.14333	0.0666667	-5.95768	4.96948e-46
ncbi_110524166	NDUFS7	PREDICTED: NADH-quinone oxidoreductase subunit B [Salmo salar]	35.25	34.5	34.94	91.16	85.46	78.93	34.8967	85.1833	1.28748	5.10824e-46
ncbi_110526065	SERPIND1	heparin cofactor 2 isoform X1 [Oncorhynchus mykiss]	9.9	16.62	16.72	1.12	0.86	1.13	14.4133	1.03667	-3.79738	5.17808e-46
ncbi_110490104	CRYBA1	PREDICTED: beta-crystallin A1-like isoform X1 [Salmo salar]	279.45	231.55	219.66	0.05	0	0.09	243.553	0.0466667	-12.3496	5.25025e-46
ncbi_110528542	EEF1AS	elongation factor 1-alpha, somatic form [Oncorhynchus kisutch]	7.72	7.33	8.84	0.17	0.11	0.16	7.96333	0.146667	-5.76276	5.51797e-46
ncbi_110509601	AIF1L	PREDICTED: allograft inflammatory factor 1-like isoform X2 [Salmo salar]	16.15	15.19	13.88	3.04	2.59	3.2	15.0733	2.94333	-2.35648	5.66833e-46
ncbi_110499075	AMPD3	AMP deaminase 3-like isoform X1 [Oncorhynchus mykiss]	4.15	3.22	2.77	11.29	11.03	10.91	3.38	11.0767	1.71243	5.78299e-46
ncbi_100135934	--	prostaglandine D synthase [Oncorhynchus masou formosanus]	2.28	2.46	2.26	16.65	14.18	16.97	2.33333	15.9333	2.77158	5.80695e-46
ncbi_100301645	SLC9A3	sodium/hydrogen exchanger 3-like [Oncorhynchus tshawytscha]	6.89	5.51	4.94	0.1	0.06	0.01	5.78	0.0566667	-6.67243	6.05431e-46
ncbi_110507301	COL4A4	collagen alpha-4(IV) chain-like isoform X1 [Oncorhynchus mykiss]	2.27	2.19	2	0.21	0.17	0.14	2.15333	0.173333	-3.63495	6.4366e-46
ncbi_110523964	ZNF462	zinc finger protein 462-like isoform X1 [Oncorhynchus mykiss]	4.68	4.81	4.32	1.17	1.07	1.16	4.60333	1.13333	-2.02211	6.69379e-46
ncbi_110487603	SHISA7	protein shisa-7 isoform X1 [Oncorhynchus kisutch]	3.84	3.44	3.65	0.02	0.01	0.02	3.64333	0.0166667	-7.77215	7.18694e-46
ncbi_110531542	NDRG2	protein NDRG2-like [Oncorhynchus mykiss]	47.13	45.68	53	11.76	12.1	9.85	48.6033	11.2367	-2.11284	7.23239e-46
ncbi_110491486	DUSP3	dual specificity protein phosphatase 3-like [Oncorhynchus mykiss]	5.83	5.54	5.72	0.57	0.61	0.84	5.69667	0.673333	-3.08073	7.40549e-46
ncbi_110538589	RAC2	PREDICTED: ras-related C3 botulinum toxin substrate 2 [Salmo salar]	11.71	11.26	9.46	27.95	29.03	32.01	10.81	29.6633	1.45631	7.52794e-46
ncbi_110492595	NDRG3	protein NDRG3-like isoform X3 [Oncorhynchus mykiss]	22.99	21.94	29.13	4.35	3.99	4.09	24.6867	4.14333	-2.57487	7.81075e-46
MSTRG.35158	CAPN9	calpain-9-like isoform X2 [Oncorhynchus mykiss]	5.5	4.8	3.95	15.45	14.29	13.93	4.75	14.5567	1.61568	8.02765e-46
MSTRG.41539	GRIA2	glutamate receptor 2 isoform X1 [Esox lucius]	5.29	4.93	6.25	0.01	0.06	0.03	5.49	0.0333333	-7.3637	8.46401e-46
ncbi_110526601	SALL1	sal-like protein 1 [Oncorhynchus mykiss]	2.51	2.43	2.76	0.14	0.18	0.15	2.56667	0.156667	-4.03413	8.59148e-46
ncbi_110522445	--	trichohyalin [Oncorhynchus kisutch]	11.39	11.86	13.07	0.02	0.03	0.09	12.1067	0.0466667	-8.01919	8.79942e-46
ncbi_110508567	MYL3	myosin light chain 1, cardiac muscle-like [Oncorhynchus kisutch]	33.33	35.42	39.58	173.63	215.6	125.63	36.11	171.62	2.24875	9.56515e-46
ncbi_110492749	DNAJC5	PREDICTED: dnaJ homolog subfamily C member 5-like isoform X1 [Salmo salar]	16.06	14.77	16.42	0.16	0.1	0.18	15.75	0.146667	-6.74667	1.05078e-45
ncbi_110527687	--	synuclein isoform X1 [Oncorhynchus kisutch]	45.29	43.35	50.07	11.75	11.81	11.73	46.2367	11.7633	-1.97474	1.12158e-45
MSTRG.24134	SCUBE1	signal peptide, CUB and EGF-like domain-containing protein 1 isoform X2 [Oncorhynchus kisutch]	3.62	4.08	2.82	0.24	0.31	0.34	3.50667	0.296667	-3.56319	1.14221e-45
ncbi_110507918	ESRP1	epithelial splicing regulatory protein 1 isoform X1 [Oncorhynchus kisutch]	4.89	4.72	3.25	17.38	19.06	16.36	4.28667	17.6	2.03765	1.17557e-45
ncbi_110503800	--	high affinity immunoglobulin gamma Fc receptor I-like isoform X1 [Oncorhynchus mykiss]	1.62	2.13	1.15	11.84	10.65	12.04	1.63333	11.51	2.817	1.2133e-45
ncbi_110486120	PVALB7	parvalbumin-7-like isoform X1 [Oncorhynchus mykiss]	5.59	5.74	5.85	26.64	22.31	30.63	5.72667	26.5267	2.21168	1.21381e-45
ncbi_110490953	PALM	paralemmin-1-like isoform X1 [Oncorhynchus mykiss]	4.21	3.89	4.67	0.64	0.57	0.56	4.25667	0.59	-2.85094	1.27075e-45
ncbi_100329201	ISCU	IscU iron-sulfur cluster scaffold homolog [Oncorhynchus mykiss]	38.25	47.52	41.9	102.2	102.44	103.89	42.5567	102.843	1.27299	1.3178e-45
ncbi_110508980	BCL6	B-cell lymphoma 6 protein homolog [Oncorhynchus mykiss]	1.31	1.23	1.32	6.36	7.06	5.77	1.28667	6.39667	2.31368	1.4547e-45
ncbi_110524689	PODN	podocan [Oncorhynchus mykiss]	2.92	3.01	2.5	9.89	9.99	9.67	2.81	9.85	1.80955	1.46891e-45
ncbi_110488928	TENM3	teneurin-3-like isoform X1 [Oncorhynchus mykiss]	2.8	3.41	4.21	0.28	0.41	0.34	3.47333	0.343333	-3.33864	1.58348e-45
ncbi_110520351	DHRS12	dehydrogenase/reductase SDR family member 12-like [Oncorhynchus mykiss]	4.59	4.34	3.14	15.37	14.4	17.32	4.02333	15.6967	1.964	1.81372e-45
ncbi_110531637	LRP10	low-density lipoprotein receptor-related protein 10 [Oncorhynchus mykiss]	5.5	5.48	5.24	12.44	13.84	12.86	5.40667	13.0467	1.27087	1.84949e-45
ncbi_110526888	RAB3C	ras-related protein Rab-3C-like isoform X2 [Salmo trutta]	5.12	4.4	4.83	0.14	0.05	0.09	4.78333	0.0933333	-5.67948	2.00092e-45
ncbi_110533694	SLCO2B1	solute carrier organic anion transporter family member 2B1-like isoform X1 [Oncorhynchus mykiss]	6.52	5.87	5.74	17.07	15.11	15.64	6.04333	15.94	1.39924	2.02814e-45
ncbi_100305192	RPL36A	60S ribosomal protein L36a-like isoform X2 [Oncorhynchus nerka]	389.06	431.8	455.19	1059.06	955.3	1056.55	425.35	1023.64	1.26698	2.22769e-45
ncbi_110485968	DDC	aromatic-L-amino-acid decarboxylase-like [Oncorhynchus mykiss]	3.89	3.72	4.09	0.21	0.09	0.07	3.9	0.123333	-4.98284	2.24396e-45
ncbi_110485169	CNTNAP1	contactin-associated protein 1-like [Oncorhynchus nerka]	2.25	2.51	2.85	0.1	0.03	0.03	2.53667	0.0533333	-5.57175	2.29221e-45
ncbi_110508818	TOX	thymocyte selection-associated high mobility group box protein TOX isoform X1 [Oncorhynchus kisutch]	8.94	8.33	10.43	1.19	1.44	1.45	9.23333	1.36	-2.76324	2.38033e-45
ncbi_110496091	--	chromosomal protein D1-like [Oncorhynchus mykiss]	18.61	19.52	21.82	3.79	3.81	4.41	19.9833	4.00333	-2.31952	2.60872e-45
ncbi_110534173	ARAP1	arf-GAP with Rho-GAP domain, ANK repeat and PH domain-containing protein 1-like [Oncorhynchus mykiss]	0.7	0.75	0.58	4.04	6.32	5.11	0.676667	5.15667	2.92992	2.60872e-45
ncbi_110501873	NMI	N-myc-interactor [Oncorhynchus mykiss]	3.22	3.07	2	12.07	13.39	15.44	2.76333	13.6333	2.30266	2.70412e-45
ncbi_118965239	MAP2	microtubule-associated protein 2-like isoform X3 [Oncorhynchus kisutch]	4.45	4.19	4.63	0.35	0.63	0.58	4.42333	0.52	-3.08855	2.74047e-45
ncbi_110492306	BSN	protein bassoon-like isoform X2 [Oncorhynchus mykiss]	1.03	1.07	1.25	0.02	0.01	0.02	1.11667	0.0166667	-6.06609	2.9062e-45
ncbi_110535442	PCYT1B	choline-phosphate cytidylyltransferase B isoform X1 [Oncorhynchus kisutch]	6.86	6.94	9.95	0.61	0.38	0.41	7.91667	0.466667	-4.08443	2.96619e-45
ncbi_118946052	ACOD1	cis-aconitate decarboxylase-like [Oncorhynchus kisutch]	0.17	0.04	0.16	8.07	14.74	14.52	0.123333	12.4433	6.65667	3.16856e-45
ncbi_110537986	PBX1	pre-B-cell leukemia transcription factor 1 isoform X1 [Oncorhynchus kisutch]	8.49	9.09	9.46	3.1	3.09	2.93	9.01333	3.04	-1.56799	3.25565e-45
ncbi_110523477	MAST4	microtubule-associated serine/threonine-protein kinase 1-like [Oncorhynchus mykiss]	2.9	2.57	3.05	0.31	0.41	0.47	2.84	0.396667	-2.83989	3.72564e-45
ncbi_110492266	TNNC1	PREDICTED: troponin C, slow skeletal and cardiac muscles-like [Salmo salar]	100.78	93.86	106.53	446.88	519.56	309.69	100.39	425.377	2.08313	3.73202e-45
ncbi_110529398	CAPN3	calpain-3-like [Oncorhynchus mykiss]	10.01	8.79	11.99	1.49	1.14	1.59	10.2633	1.40667	-2.86715	3.81648e-45
ncbi_110491981	LRP1	low-density lipoprotein receptor-related protein 1-like [Oncorhynchus mykiss]	4.85	5.39	4.01	10.63	11.42	11.26	4.75	11.1033	1.22499	3.9541e-45
ncbi_110485644	ZFPM2	zinc finger protein ZFPM2 [Oncorhynchus kisutch]	3.76	3.41	5.14	0.12	0.16	0.04	4.10333	0.106667	-5.26562	3.96427e-45
ncbi_110526212	ADTRP	androgen-dependent TFPI-regulating protein-like [Oncorhynchus mykiss]	0.25	0.35	0.37	3.61	3.37	4.66	0.323333	3.88	3.58496	4.14122e-45
ncbi_110496805	SLC30A8	zinc transporter 8-like isoform X1 [Oncorhynchus kisutch]	1.27	1.3	0.74	7.76	6.98	8.22	1.10333	7.65333	2.79422	4.73987e-45
MSTRG.40525	RPE65C	retinal Mueller cells isomerohydrolase [Oncorhynchus kisutch]	8.18	8.26	6.61	1.59	1.59	1.38	7.68333	1.52	-2.33766	4.84591e-45
MSTRG.34299	QKI	protein quaking-B-like isoform X2 [Oncorhynchus kisutch]	4.16	3.83	3.84	0.79	0.69	0.55	3.94333	0.676667	-2.5429	4.89487e-45
ncbi_110530301	NMNAT2	nicotinamide/nicotinic acid mononucleotide adenylyltransferase 2 [Oncorhynchus kisutch]	7.3	8.11	8.39	0.79	0.72	0.72	7.93333	0.743333	-3.41585	4.9291e-45
ncbi_110531488	--	ferric-chelate reductase 1-like isoform X1 [Oncorhynchus nerka]	15.58	13.21	16.32	2.21	2.51	2	15.0367	2.24	-2.74691	5.24551e-45
ncbi_110521177	HPS5	Hermansky-Pudlak syndrome 5 protein [Oncorhynchus mykiss]	0.72	0.81	0.66	4.5	3.8	3.93	0.73	4.07667	2.48142	5.50238e-45
ncbi_110509072	ATP1B3	sodium/potassium-transporting ATPase subunit beta-3-like [Oncorhynchus tshawytscha]	14.22	12.69	14.92	0.06	0.02	0.05	13.9433	0.0433333	-8.32988	5.57438e-45
ncbi_110529574	GJA1	gap junction alpha-1 protein [Oncorhynchus kisutch]	38.59	40.13	40.68	10.5	11.49	12.66	39.8	11.55	-1.78488	5.6779e-45
ncbi_110525612	ABLIM1	PREDICTED: actin-binding LIM protein 1-like isoform X1 [Salmo salar]	4.52	4.33	4.89	0.18	0.25	0.3	4.58	0.243333	-4.23434	5.72967e-45
ncbi_110518252	DCLK2	serine/threonine-protein kinase DCLK2-like [Oncorhynchus mykiss]	4.16	4.03	4.33	0.06	0.13	0.23	4.17333	0.14	-4.8977	5.95583e-45
ncbi_110498314	NEFL	neurofilament light polypeptide-like [Oncorhynchus mykiss]	13.74	13.46	17.34	1.83	1.04	0.99	14.8467	1.28667	-3.52843	6.74097e-45
ncbi_110526517	GAS2	growth arrest-specific protein 2 [Oncorhynchus kisutch]	2.98	2.88	3.63	0.07	0.04	0.08	3.16333	0.0633333	-5.64234	7.94785e-45
ncbi_110524240	ARHGAP45	rho GTPase-activating protein 45-like isoform X1 [Oncorhynchus mykiss]	2.81	2.75	1.69	8.43	10.04	10.7	2.41667	9.72333	2.00843	1.0859e-44
ncbi_110507685	FOXN1	forkhead box protein N1-like [Oncorhynchus mykiss]	0.51	0.55	0.59	6.05	4.89	4.3	0.55	5.08	3.20732	1.09318e-44
ncbi_110509290	FAM131B	protein FAM131B-like isoform X3 [Oncorhynchus kisutch]	3.16	3.36	3.83	0.29	0.2	0.31	3.45	0.266667	-3.69349	1.14897e-44
ncbi_110500124	ITIH5	inter-alpha-trypsin inhibitor heavy chain H5-like [Oncorhynchus mykiss]	1.38	1.1	0.96	6.57	6.55	5.32	1.14667	6.14667	2.42236	1.16858e-44
ncbi_110509069	--	serine/arginine repetitive matrix protein 2-like isoform X2 [Oncorhynchus kisutch]	24.83	24.33	22.02	6.73	7.13	7.38	23.7267	7.08	-1.74469	1.18813e-44
ncbi_110528239	AVIL	advillin isoform X1 [Oncorhynchus kisutch]	0.18	0.27	0.03	3.64	4	3.95	0.16	3.86333	4.5937	1.24895e-44
ncbi_110536275	S100A4	ictacalcin-like [Oncorhynchus kisutch]	162.81	185.36	181.27	425.02	372	461.02	176.48	419.347	1.24864	1.28841e-44
ncbi_110520434	IGSF3	immunoglobulin superfamily member 3-like isoform X1 [Oncorhynchus mykiss]	0.46	0.23	0.22	2.68	3.67	3.48	0.303333	3.27667	3.43325	1.34695e-44
ncbi_110521320	GM1	gamma-crystallin M2-like [Oncorhynchus mykiss]	87.97	72	61.2	0	0.21	0.22	73.7233	0.143333	-9.0066	1.36192e-44
ncbi_110508757	LAMC2	laminin subunit gamma-2-like isoform X1 [Oncorhynchus mykiss]	2.29	1.97	1.23	9.81	8.86	8.45	1.83	9.04	2.30448	1.41961e-44
ncbi_110509809	GRIK5	glutamate receptor ionotropic, kainate 5-like isoform X1 [Oncorhynchus kisutch]	2.01	2.39	2.52	0.09	0.03	0.07	2.30667	0.0633333	-5.1867	1.41961e-44
ncbi_110495377	PCDH20	protocadherin-20-like [Oncorhynchus mykiss]	0.32	0.31	0.29	3.63	3.09	3.15	0.306667	3.29	3.42334	1.42805e-44
ncbi_110492055	CKMT1	creatine kinase U-type, mitochondrial-like [Oncorhynchus kisutch]	8.17	7.48	9.7	0.66	0.42	0.49	8.45	0.523333	-4.01315	1.56544e-44
ncbi_110499371	BMP5	bone morphogenetic protein 5-like [Oncorhynchus kisutch]	5.42	4.67	4.03	0.48	0.28	0.32	4.70667	0.36	-3.70864	1.61309e-44
ncbi_110512959	HSPG2	basement membrane-specific heparan sulfate proteoglycan core protein [Oncorhynchus kisutch]	13.25	18.44	21.16	1.16	1.47	1.28	17.6167	1.30333	-3.75666	1.71542e-44
ncbi_110504007	--	high mobility group nucleosome-binding domain-containing protein 3-like isoform X1 [Oncorhynchus mykiss]	157.57	158.09	142.67	38.48	35.99	47.77	152.777	40.7467	-1.90667	1.81386e-44
ncbi_110504489	MCHR2	melanin-concentrating hormone receptor 2-like [Oncorhynchus kisutch]	0.21	0.14	0	8.73	7.3	8.38	0.116667	8.13667	6.12397	1.96711e-44
ncbi_110504958	ARR3	arrestin-C-like isoform X1 [Oncorhynchus mykiss]	9.75	10.7	11.59	0.14	0.03	0.19	10.68	0.12	-6.47573	2.01163e-44
ncbi_110537417	RNASEKB	ribonuclease kappa-B [Esox lucius]	20.38	20.37	20.1	4.29	4.58	5.37	20.2833	4.74667	-2.09531	2.16361e-44
ncbi_110510302	--	serine/arginine repetitive matrix protein 2-like isoform X5 [Etheostoma spectabile]	9.45	7.56	7.47	1.56	1.42	1.42	8.16	1.46667	-2.47603	2.18297e-44
MSTRG.10254	PLD1	phospholipase D1-like [Oncorhynchus kisutch]	4.7	4.06	4.07	11.19	10.66	11.22	4.27667	11.0233	1.366	2.24755e-44
ncbi_110514297	GPRC5B	G-protein coupled receptor family C group 5 member B-like isoform X1 [Oncorhynchus kisutch]	6.1	5.34	6.43	0.81	1.12	0.74	5.95667	0.89	-2.74263	2.48438e-44
ncbi_110527914	NDRG3	protein NDRG3-like isoform X1 [Oncorhynchus mykiss]	27	25.72	31.25	6.27	6.89	8.23	27.99	7.13	-1.97294	2.50424e-44
ncbi_118945325	BICDL2	BICD family-like cargo adapter 2 isoform X2 [Oncorhynchus kisutch]	2.26	2.4	2.16	7.91	8.51	8.57	2.27333	8.33	1.87351	2.52978e-44
ncbi_110494594	CETA	PREDICTED: 2-epi-5-epi-valiolone synthase-like isoform X2 [Salmo salar]	2.63	1.56	2.11	11.57	10.79	12.99	2.1	11.7833	2.48829	2.63379e-44
ncbi_100379111	CEBPA	CCAAT/enhancer binding protein alpha [Oncorhynchus mykiss]	5.26	5.9	4.01	20.66	22.91	18.75	5.05667	20.7733	2.03847	2.65604e-44
ncbi_110521683	AIRC	multifunctional protein ADE2 [Maylandia zebra]	26.05	26.93	26.29	62.63	57.29	61.12	26.4233	60.3467	1.19146	2.73306e-44
ncbi_110491694	ATP6V0A1	V-type proton ATPase 116 kDa subunit a isoform X1 [Oncorhynchus nerka]	15.1	14.9	16.97	0.2	0.05	0.06	15.6567	0.103333	-7.24333	2.73598e-44
ncbi_100499619	SDF2L1	stromal cell derived factor 2 like homologue precursor [Oncorhynchus mykiss]	13.37	13.36	12.77	38.78	42.05	44.46	13.1667	41.7633	1.66535	2.96272e-44
ncbi_110501039	CELF2	PREDICTED: CUGBP Elav-like family member 2 isoform X1 [Salmo salar]	8.35	8.98	8.67	2.07	2.26	1.92	8.66667	2.08333	-2.05658	2.96272e-44
ncbi_110501489	UGT3	UDP-glucuronosyltransferase-like [Oncorhynchus mykiss]	7.83	8.07	10.04	0.17	0.2	0.21	8.64667	0.193333	-5.48298	3.00383e-44
ncbi_110519972	CAVIN2	serum deprivation-response protein [Oncorhynchus mykiss]	14.19	12.06	11.08	29.74	28.21	28.97	12.4433	28.9733	1.21935	3.20615e-44
ncbi_100136150	MYH6	myosin-6 [Oncorhynchus kisutch]	7.56	6.07	9.9	0.71	0.38	0.71	7.84333	0.6	-3.70843	3.20809e-44
MSTRG.17139	TFRC	transferrin receptor protein 1-like [Oncorhynchus mykiss]	14.31	15.25	13.16	27.21	31.98	30.73	14.24	29.9733	1.07373	3.37685e-44
ncbi_110507683	SARM1	sterile alpha and TIR motif-containing protein 1-like [Oncorhynchus mykiss]	3.39	2.95	3.57	0.2	0.18	0.09	3.30333	0.156667	-4.39815	3.63718e-44
ncbi_110488582	TTN	vascular cell adhesion protein 1-like [Oncorhynchus mykiss]	4.34	4.42	4.82	0.25	0.33	0.1	4.52667	0.226667	-4.3198	3.79086e-44
ncbi_110530669	GAD1	glutamate decarboxylase 1-like isoform X1 [Oncorhynchus mykiss]	9.2	8.4	8.89	0.91	1.46	1.59	8.83	1.32	-2.74188	3.92161e-44
ncbi_110492786	CPNE5	copine-5-like isoform X1 [Oncorhynchus kisutch]	2.78	2.47	3.11	0.25	0.17	0.24	2.78667	0.22	-3.66297	3.96004e-44
ncbi_110494050	GPR37L1	prosaposin receptor GPR37L1-like [Oncorhynchus mykiss]	6.21	6.02	7.31	0.51	0.15	0.21	6.51333	0.29	-4.48927	4.34486e-44
ncbi_110507624	SPHKAP	A-kinase anchor protein SPHKAP-like isoform X1 [Oncorhynchus mykiss]	2.69	2.63	3.2	0.11	0.02	0.05	2.84	0.06	-5.56478	4.42317e-44
ncbi_110501401	ANXA2-A	annexin A2 [Oncorhynchus mykiss]	233.06	236.67	193.58	506.56	443.73	498.79	221.103	483.027	1.12738	4.42981e-44
ncbi_118941386	C20ORF27	UPF0687 protein C20orf27 homolog isoform X1 [Salvelinus alpinus]	7.37	7.61	7.77	0.82	0.74	0.55	7.58333	0.703333	-3.43055	4.4584e-44
ncbi_110485423	LPAR2	lysophosphatidic acid receptor 2 isoform X1 [Oncorhynchus kisutch]	3.55	2.91	2.24	10.81	12.85	15.27	2.9	12.9767	2.1618	4.50074e-44
ncbi_110500681	SCAMP5	secretory carrier-associated membrane protein 5 [Oncorhynchus kisutch]	15.87	18.43	18.89	1.79	1.27	1.45	17.73	1.50333	-3.55996	5.33641e-44
ncbi_110526449	EMX2	homeobox protein EMX2-like isoform X1 [Salvelinus alpinus]	7.22	6.36	7.25	0.38	0.4	0.44	6.94333	0.406667	-4.09371	5.58283e-44
ncbi_110527509	MXRA5	immunoglobulin superfamily member 10-like [Oncorhynchus mykiss]	1.93	1.68	0.95	6.8	9.77	9.2	1.52	8.59	2.49859	5.86965e-44
MSTRG.26816	--	serine/arginine-rich splicing factor 3 isoform X1 [Danio rerio]	13.5	12.5	11.08	2.62	2.92	3.05	12.36	2.86333	-2.10991	6.085e-44
MSTRG.33716	--	vegetative cell wall protein gp1-like [Oncorhynchus kisutch]	0.86	0.59	0.57	13.71	11.31	10.02	0.673333	11.68	4.11658	6.23753e-44
ncbi_110504542	SEPT8A	septin-8-A-like isoform X1 [Oncorhynchus kisutch]	5.51	5.51	5.76	0.22	0.25	0.1	5.59333	0.19	-4.87964	6.27916e-44
ncbi_110488225	GATAD2B	transcriptional repressor p66-beta-like isoform X1 [Oncorhynchus mykiss]	6.43	5.74	5.92	1.23	1.39	1.42	6.03	1.34667	-2.16277	6.37944e-44
ncbi_110523711	ANXA4	annexin A4-like [Oncorhynchus mykiss]	55.7	53.57	44.09	116.19	110.36	112.79	51.12	113.113	1.14581	6.6457e-44
ncbi_110498968	GCH1	GTP cyclohydrolase 1-like [Oncorhynchus mykiss]	6.58	8.68	9.21	0.14	0.08	0.13	8.15667	0.116667	-6.12752	6.82272e-44
ncbi_110524483	PFAS	phosphoribosylformylglycinamidine synthase [Oncorhynchus mykiss]	7.07	7.38	6.84	18.02	17.48	15.82	7.09667	17.1067	1.26935	6.89059e-44
ncbi_110503634	--	tapasin-related protein-like [Oncorhynchus mykiss]	0.68	0.71	0.44	5.7	5.79	6.69	0.61	6.06	3.31244	7.18195e-44
ncbi_110538020	CTSD	cathepsin D-like [Oncorhynchus mykiss]	1.77	1.6	1.3	8.57	7.22	8.46	1.55667	8.08333	2.37649	7.20736e-44
ncbi_110537610	NCAM1	neural cell adhesion molecule 1-like isoform X1 [Oncorhynchus nerka]	19.69	19.68	20.63	5.71	6.1	6.54	20	6.11667	-1.70918	7.8761e-44
ncbi_110537206	GGT5	gamma-glutamyltransferase 5-like isoform X1 [Oncorhynchus mykiss]	1.3	1.86	1.23	7.72	8.07	6.75	1.46333	7.51333	2.36019	8.07419e-44
ncbi_110503695	PSMA6	proteasome subunit alpha type-6-like [Oncorhynchus mykiss]	1.76	1.84	1.35	9.41	10.94	10.43	1.65	10.26	2.63649	8.18187e-44
ncbi_110506145	ACAN	aggrecan core protein isoform X1 [Oncorhynchus kisutch]	8.57	8.88	4.19	0.03	0.04	0.02	7.21333	0.03	-7.90956	8.31896e-44
MSTRG.3057	CHKA	choline kinase alpha-like isoform X1 [Oncorhynchus mykiss]	4.09	4.4	3.99	0.5	0.36	0.45	4.16	0.436667	-3.25198	8.41044e-44
ncbi_110528401	RAP1GDS1-B	rap1 GTPase-GDP dissociation stimulator 1-like [Oncorhynchus mykiss]	4.64	5.49	5.65	0.27	0.45	0.29	5.26	0.336667	-3.96567	8.62497e-44
ncbi_110530931	APOLPP	apolipophorins-like [Oncorhynchus nerka]	1.79	2.05	0.98	0.03	0.05	0.05	1.60667	0.0433333	-5.21245	8.70662e-44
ncbi_110535141	RUFY3	protein RUFY3-like isoform X1 [Oncorhynchus kisutch]	8.3	8.14	8.96	2.03	2.41	2.33	8.46667	2.25667	-1.9076	9.21236e-44
MSTRG.21764	--	TPA_inf: tachykinin 4 [Gasterosteus aculeatus]	17.36	23.11	16.99	0.53	0.75	0.98	19.1533	0.753333	-4.66816	9.54102e-44
ncbi_110532663	CBX5	chromobox protein homolog 5-like [Oncorhynchus mykiss]	102.73	100.66	97.78	41.27	42.29	43.41	100.39	42.3233	-1.24609	1.0021e-43
ncbi_110535590	DNAJB6-A	dnaJ homolog subfamily B member 6-like isoform X1 [Oncorhynchus mykiss]	3.26	3.17	3.25	13.84	12.59	13.47	3.22667	13.3	2.04331	1.02112e-43
MSTRG.9736	CCL7	small inducible cytokine A13 isoform X2 [Oncorhynchus mykiss]	2.33	1.37	1.66	16.81	14.71	16.17	1.78667	15.8967	3.15338	1.1069e-43
ncbi_110532257	COX4I1	cytochrome c oxidase subunit 4 isoform 2, mitochondrial-like [Oncorhynchus mykiss]	0.51	0.06	0.24	50.12	70.11	40.73	0.27	53.6533	7.63456	1.23263e-43
ncbi_110534865	MYO7A	unconventional myosin-VIIa-like [Oncorhynchus kisutch]	1.95	2.06	2.14	0.16	0.17	0.08	2.05	0.136667	-3.90689	1.30246e-43
ncbi_110535557	ARHGAP12	rho GTPase-activating protein 12-like [Oncorhynchus mykiss]	4.91	5.29	6	0.96	0.94	0.9	5.4	0.933333	-2.5325	1.30547e-43
MSTRG.26904	MXI1	PREDICTED: max-interacting protein 1-like [Salmo salar]	8.39	7.29	9.22	0.98	1.33	0.97	8.3	1.09333	-2.92438	1.34435e-43
ncbi_110494051	NDRG4	protein NDRG4 isoform X1 [Oncorhynchus mykiss]	10.99	9.62	12.62	1.7	1.51	1.98	11.0767	1.73	-2.67868	1.36935e-43
MSTRG.7670	--	-	20.96	20.65	22.88	2.08	2.97	3.35	21.4967	2.8	-2.94061	1.4513e-43
ncbi_110497729	NFKBIA	NF-kappa-B inhibitor alpha-like [Oncorhynchus mykiss]	11.42	10.68	10.73	30.32	28.39	28.1	10.9433	28.9367	1.40285	1.47275e-43
ncbi_110526639	ISL3	insulin gene enhancer protein ISL-3 isoform X1 [Oncorhynchus kisutch]	2.89	2.74	3.35	0.05	0.02	0.07	2.99333	0.0466667	-6.00322	1.62422e-43
ncbi_110492584	SLC6A8	sodium- and chloride-dependent creatine transporter 1 [Oncorhynchus kisutch]	8.55	8.08	9.13	1.71	1.87	1.4	8.58667	1.66	-2.37091	1.66238e-43
ncbi_110506699	EPB41	titin-like isoform X8 [Oncorhynchus kisutch]	8.2	7.65	9.9	1.62	1.76	1.8	8.58333	1.72667	-2.31355	1.68752e-43
MSTRG.9239	--	PREDICTED: proline-rich receptor-like protein kinase PERK14 [Salmo salar]	16.54	16.69	16.74	0	0.26	0.23	16.6567	0.163333	-6.67214	1.76093e-43
ncbi_110494014	CACNA2D2	voltage-dependent calcium channel subunit alpha-2/delta-2 isoform X1 [Oncorhynchus kisutch]	3.41	3.71	3.01	0.12	0.1	0.13	3.37667	0.116667	-4.85514	1.89671e-43
ncbi_110497462	SH3GL3	endophilin-A3-like [Oncorhynchus mykiss]	7.27	7.25	8.3	0.9	0.88	0.51	7.60667	0.763333	-3.31688	1.89739e-43
ncbi_110538329	EMP2	epithelial membrane protein 2-like [Oncorhynchus mykiss]	43.96	41.52	42.78	87.24	83.08	97.47	42.7533	89.2633	1.06203	1.95048e-43
MSTRG.2178	FXYD11	FXYD domain-containing ion transport regulator 11-like [Oncorhynchus mykiss]	38.82	40.94	31.92	0.54	0.13	0	37.2267	0.223333	-7.38099	1.95048e-43
ncbi_110532344	ATP2B3	plasma membrane calcium-transporting ATPase 3-like isoform X1 [Oncorhynchus mykiss]	4.23	3.77	4.27	0.06	0.02	0.02	4.09	0.0333333	-6.93899	1.95372e-43
ncbi_118937668	--	zymogen granule membrane protein 16 isoform X1 [Oncorhynchus kisutch]	249.29	247.02	180	594.58	833.9	911.38	225.437	779.953	1.79067	1.97186e-43
ncbi_110529014	LAMB3	laminin subunit beta-3 [Oncorhynchus kisutch]	2.24	1.7	1.2	9.49	7.76	8.77	1.71333	8.67333	2.33978	2.00945e-43
ncbi_110497578	SCML4	sex comb on midleg-like protein 4 isoform X1 [Oncorhynchus tshawytscha]	8.76	8.55	10.85	0.91	1.24	1.33	9.38667	1.16	-3.01649	2.05221e-43
ncbi_110522283	--	leucine-rich repeat-containing protein 15-like [Oncorhynchus mykiss]	9.48	10.02	7.34	0.05	0	0.07	8.94667	0.04	-7.80521	2.07974e-43
ncbi_118966076	SPOCK2	testican-2-like [Oncorhynchus kisutch]	5.27	4.43	4.17	0.24	0.25	0.18	4.62333	0.223333	-4.37166	2.18415e-43
ncbi_110509475	NBEA	neurobeachin isoform X11 [Esox lucius]	2.41	2.36	2.34	0.27	0.11	0.12	2.37	0.166667	-3.82985	2.28425e-43
ncbi_110504077	SERPINH1	serpin H1-like [Oncorhynchus mykiss]	79.3	76.12	63.07	160.76	166.14	204.24	72.83	177.047	1.28152	2.38494e-43
ncbi_110527694	ZEB1	zinc finger E-box-binding homeobox 1-like [Oncorhynchus mykiss]	0.17	0.16	0.12	1.97	2.73	3.03	0.15	2.57667	4.10247	2.45407e-43
ncbi_110532715	WNK3	serine/threonine-protein kinase WNK2 isoform X4 [Oncorhynchus kisutch]	2.31	2.43	2.1	0.42	0.41	0.34	2.28	0.39	-2.54749	2.63357e-43
ncbi_100136630	RPS5	40S ribosomal protein S5 [Oncorhynchus mykiss]	501.82	584.16	600.42	1383.89	1257.37	1366.03	562.133	1335.76	1.24868	2.68171e-43
ncbi_110486231	ITGB3	integrin beta-3-like [Oncorhynchus mykiss]	2.18	3.08	1.97	11.22	9.9	9.5	2.41	10.2067	2.08241	2.68768e-43
ncbi_110507010	CEBPA	CCAAT/enhancer binding protein alpha [Oncorhynchus mykiss]	7.65	7.97	5.59	18.89	21.96	21.54	7.07	20.7967	1.55657	3.05829e-43
ncbi_110498915	KIAA1549L	UPF0606 protein KIAA1549L homolog isoform X1 [Oncorhynchus mykiss]	2.62	2.51	2.89	0.03	0.02	0.04	2.67333	0.03	-6.47753	3.14291e-43
ncbi_110530308	ASTN1	astrotactin-1 isoform X1 [Oncorhynchus kisutch]	2.89	3.15	3.3	0.04	0.09	0.01	3.11333	0.0466667	-6.05992	3.24776e-43
ncbi_110530567	NCSTN	nicastrin-like isoform X1 [Oncorhynchus mykiss]	2.66	2.64	2.58	9.34	8.6	8.22	2.62667	8.72	1.7311	3.25494e-43
ncbi_100302644	NEL	protein kinase C-binding protein NELL2-like [Oncorhynchus kisutch]	5.84	4.28	5.29	0.23	0.17	0.37	5.13667	0.256667	-4.32286	3.47196e-43
ncbi_110498066	MYT1L	myelin transcription factor 1-like protein isoform X4 [Oncorhynchus kisutch]	2.54	2.31	3.01	0.06	0.02	0.03	2.62	0.0366667	-6.15895	3.50611e-43
ncbi_110503997	DSCAM	Down syndrome cell adhesion molecule homolog isoform X1 [Oncorhynchus mykiss]	1.7	2.23	2.53	0.08	0.06	0.08	2.15333	0.0733333	-4.87596	3.82429e-43
ncbi_110521493	NOTCH2	neurogenic locus notch homolog protein 2-like isoform X1 [Oncorhynchus kisutch]	4.13	4.51	3.37	9.11	10.58	10.04	4.00333	9.91	1.30768	4.04066e-43
ncbi_110491495	UMOD	Uromodulin Tamm-Horsfall urinary glycoprotein [Collichthys lucidus]	0.23	0.11	0.14	5.98	5.71	6.73	0.16	6.14	5.26209	4.34088e-43
ncbi_110523506	NIBAN2	niban-like protein 1 [Oncorhynchus mykiss]	2.06	1.56	1.07	7.42	7.12	8.12	1.56333	7.55333	2.27249	4.82036e-43
ncbi_110508700	CAHZ	carbonic anhydrase-like [Oncorhynchus mykiss]	4.5	4.23	2.82	14.37	13.96	13.95	3.85	14.0933	1.87208	5.38074e-43
MSTRG.395	CIRBP-B	cold-inducible RNA-binding protein B-like [Oncorhynchus nerka]	56.23	57.64	68.72	11.94	14.8	12.82	60.8633	13.1867	-2.20649	5.99404e-43
ncbi_110497998	--	interferon alpha-inducible protein 27, mitochondrial isoform X1 [Oncorhynchus kisutch]	19.75	19.14	17.94	80.52	57.98	76.02	18.9433	71.5067	1.91639	6.20364e-43
ncbi_110536980	NRARPA	notch-regulated ankyrin repeat-containing protein A-like [Oncorhynchus kisutch]	10.46	9.82	9.96	2.24	2.26	2.6	10.08	2.36667	-2.09057	6.55596e-43
ncbi_110536375	CIART	circadian-associated transcriptional repressor-like [Oncorhynchus mykiss]	8.66	7.98	9.45	1.68	2	1.76	8.69667	1.81333	-2.26182	6.8325e-43
ncbi_110538297	--	nuclear factor interleukin-3-regulated protein [Esox lucius]	1	0.92	0.93	5.07	4.64	5.1	0.95	4.93667	2.37754	6.90119e-43
ncbi_110526228	CCND1	G1/S-specific cyclin-D1 [Oncorhynchus mykiss]	17.99	19.23	18.22	5.1	5.7	5.59	18.48	5.46333	-1.75811	7.09912e-43
ncbi_110529831	ANK3	PREDICTED: ankyrin-3-like isoform X1 [Salmo salar]	11.74	11.56	12.18	4.14	4.17	3.54	11.8267	3.95	-1.58212	7.18405e-43
ncbi_110532264	COL20A1	collagen alpha-1(XX) chain-like [Oncorhynchus mykiss]	2.1	1.79	1.18	7.05	6.89	6.85	1.69	6.93	2.03583	7.94022e-43
MSTRG.22975	GRIA2	glutamate receptor 2 isoform X7 [Oncorhynchus mykiss]	5.06	5.07	5.75	0.04	0.03	0.01	5.29333	0.0266667	-7.633	8.01639e-43
ncbi_110529617	SCARA3	scavenger receptor class A member 3-like [Oncorhynchus mykiss]	2.38	2.78	1.55	9.42	9.95	11.38	2.23667	10.25	2.1962	8.28677e-43
ncbi_110520539	MFSD9	major facilitator superfamily domain-containing protein 9-like [Oncorhynchus nerka]	0.8	0.64	0.48	4.22	3.91	4.49	0.64	4.20667	2.71653	8.4916e-43
ncbi_110499712	--	tetraspanin-8-like [Oncorhynchus mykiss]	9.97	11.87	9.46	28.81	28.94	36.07	10.4333	31.2733	1.58373	8.5754e-43
ncbi_110537628	PANX3	pannexin-3-like [Oncorhynchus mykiss]	1.2	0.96	1.29	5.54	9.03	9.48	1.15	8.01667	2.80137	8.61179e-43
ncbi_110522443	NAPB	beta-soluble NSF attachment protein-like isoform X1 [Oncorhynchus nerka]	11.79	11.01	12.12	1.28	1.27	0.72	11.64	1.09	-3.41669	8.61179e-43
ncbi_110533783	TPPP3	PREDICTED: tubulin polymerization-promoting protein family member 3-like [Salmo salar]	10.52	9.07	12.9	0.86	0.83	0.61	10.83	0.766667	-3.82029	9.34932e-43
ncbi_110509620	ACADS	short-chain specific acyl-CoA dehydrogenase, mitochondrial-like isoform X1 [Oncorhynchus mykiss]	1.34	1.44	1.51	7.59	7.96	6.51	1.43	7.35333	2.36238	1.00397e-42
ncbi_110495973	ADAMTS1	A disintegrin and metalloproteinase with thrombospondin motifs 1-like [Oncorhynchus mykiss]	3.15	2.84	2.26	7.97	8.3	9.47	2.75	8.58	1.64155	1.0058e-42
ncbi_110496319	B4GALNT3	beta-1,4-N-acetylgalactosaminyltransferase 3-like isoform X1 [Oncorhynchus mykiss]	2.21	2.28	1.93	6	5.9	6.2	2.14	6.03333	1.49534	1.07039e-42
ncbi_110530692	MEX3D	RNA-binding protein MEX3B-like [Oncorhynchus mykiss]	12.82	12.52	12.61	2.94	3.46	3.46	12.65	3.28667	-1.94444	1.11645e-42
ncbi_110537100	HIC2	hypermethylated in cancer 2 protein-like [Oncorhynchus mykiss]	3.74	3.43	2.69	0.47	0.43	0.44	3.28667	0.446667	-2.87935	1.11815e-42
ncbi_110501667	KLHL13	kelch-like protein 9 isoform X1 [Oncorhynchus mykiss]	0.58	0.66	0.26	4.87	4.59	5.23	0.5	4.89667	3.2918	1.17856e-42
ncbi_110500005	SYT1	synaptotagmin-1 isoform X1 [Oncorhynchus kisutch]	7.58	7.62	7.93	0.03	0.01	0.02	7.71	0.02	-8.59059	1.19802e-42
ncbi_110508622	FOXC1A	forkhead box C1-A [Oncorhynchus mykiss]	11.19	10.89	7.37	0.88	0.74	1.04	9.81667	0.886667	-3.46877	1.20592e-42
ncbi_110532637	GDAP1L1	ganglioside-induced differentiation-associated protein 1-like 1 isoform X1 [Oncorhynchus mykiss]	3.6	3.53	4.19	0.32	0.24	0.25	3.77333	0.27	-3.80481	1.35706e-42
ncbi_100136652	TSPO	translocator protein [Oncorhynchus mykiss]	35.57	35.55	32.14	69.89	74.28	82.69	34.42	75.62	1.13552	1.51253e-42
ncbi_110521927	SEZ6	seizure protein 6 homolog isoform X1 [Oncorhynchus mykiss]	5.42	5.19	6.64	0.04	0.03	0.03	5.75	0.0333333	-7.43045	1.54698e-42
ncbi_110528117	ACVR1B	activin receptor type-1B-like isoform X1 [Oncorhynchus mykiss]	3.6	3.55	4.5	0.46	0.42	0.32	3.88333	0.4	-3.27922	1.60298e-42
ncbi_110525254	TRIM36	E3 ubiquitin-protein ligase TRIM36 isoform X4 [Oncorhynchus mykiss]	3.77	3.76	4.01	0.47	0.48	0.43	3.84667	0.46	-3.0639	1.61156e-42
ncbi_110524942	RNF213A	E3 ubiquitin-protein ligase rnf213-alpha-like isoform X1 [Oncorhynchus kisutch]	0.11	0.09	0.07	0.76	1.02	0.82	0.09	0.866667	3.26748	1.78846e-42
ncbi_110536103	--	protein S100-A1-like isoform X1 [Oncorhynchus mykiss]	150.11	167.36	135.06	327.06	299.28	347.13	150.843	324.49	1.10512	1.78846e-42
ncbi_110508716	UROD	uroporphyrinogen decarboxylase-like [Oncorhynchus mykiss]	10.58	11.95	13.94	1.22	1.27	1.43	12.1567	1.30667	-3.21778	1.80665e-42
ncbi_110505462	CCDC28B	PREDICTED: coiled-coil domain-containing protein 28B-like [Salmo salar]	5.75	6.52	7.1	0.74	0.53	0.59	6.45667	0.62	-3.38045	1.81371e-42
ncbi_110538448	HBA1	hemoglobin subunit alpha [Oncorhynchus mykiss]	0	0.16	0.4	33.21	37.19	36.57	0.186667	35.6567	7.57756	1.83054e-42
MSTRG.8486	SORBS3	vinexin-like isoform X1 [Oncorhynchus nerka]	1.34	1.66	1.31	6.1	5.36	5.64	1.43667	5.7	1.98824	1.91853e-42
ncbi_110521744	CDH2	cadherin-2-like [Oncorhynchus mykiss]	4.2	4.66	4.57	0.6	0.48	0.56	4.47667	0.546667	-3.03369	1.9386e-42
MSTRG.32066	CFL2	cofilin-2-like [Oncorhynchus mykiss]	39.64	37.21	40.2	115.03	92.23	100.11	39.0167	102.457	1.39285	2.03319e-42
ncbi_110528372	ARL8A	ADP-ribosylation factor-like protein 8A [Oncorhynchus nerka]	13.4	12.34	14.06	2.81	2.75	2.46	13.2667	2.67333	-2.31109	2.04159e-42
ncbi_110487447	MEGF10	platelet endothelial aggregation receptor 1-like isoform X1 [Oncorhynchus mykiss]	1.47	1.08	1.03	4.58	4.82	5.33	1.19333	4.91	2.04073	2.0564e-42
ncbi_110511523	PCSK6	proprotein convertase subtilisin/kexin type 6-like isoform X1 [Oncorhynchus kisutch]	1.05	0.98	1.11	4.52	5.83	5.05	1.04667	5.13333	2.29409	2.1444e-42
ncbi_110494931	CACNA1A	voltage-dependent P/Q-type calcium channel subunit alpha-1A [Esox lucius]	1.35	1.56	1.77	0.07	0.04	0.04	1.56	0.05	-4.96347	2.15709e-42
ncbi_110486946	SUN1	SUN domain-containing protein 1-like isoform X1 [Oncorhynchus kisutch]	9.1	9.12	8.68	18.5	17.62	18.12	8.96667	18.08	1.01175	2.24437e-42
ncbi_100653442	ABCB1	ATP-dependent translocase ABCB1-like isoform X1 [Oncorhynchus kisutch]	2.07	2.03	1.4	6.1	8.06	7.37	1.83333	7.17667	1.96884	2.48715e-42
ncbi_100301648	KCNMA1	calcium-activated potassium channel subunit alpha-1-like isoform X2 [Salmo trutta]	2.3	2.26	2.38	0.3	0.42	0.23	2.31333	0.316667	-2.86894	2.51356e-42
ncbi_110510003	SV2B	synaptic vesicle glycoprotein 2B-like isoform X1 [Oncorhynchus mykiss]	4.31	4.62	5.02	0.1	0.02	0.02	4.65	0.0466667	-6.63869	2.73891e-42
ncbi_110509593	FNBP1	formin-binding protein 1-like [Oncorhynchus mykiss]	14.26	12.99	12.41	4.02	5.57	5.51	13.22	5.03333	-1.39314	2.74782e-42
ncbi_118944091	A2M	alpha-2-macroglobulin-like isoform X1 [Oncorhynchus mykiss]	2.66	3.94	3.36	0.09	0.08	0.13	3.32	0.1	-5.05311	2.99516e-42
ncbi_110492657	HCK	tyrosine-protein kinase HCK-like [Oncorhynchus kisutch]	3.76	4.05	2.96	10.89	11.85	12.18	3.59	11.64	1.69704	3.28713e-42
ncbi_110489770	PSME1	proteasome activator complex subunit 1 [Oncorhynchus mykiss]	9.1	10.62	8.18	25.5	27.59	31.32	9.3	28.1367	1.59715	3.31581e-42
ncbi_110538332	--	urokinase plasminogen activator surface receptor-like [Oncorhynchus mykiss]	0.37	0.53	0.47	7.7	7.39	7.33	0.456667	7.47333	4.03254	3.32157e-42
ncbi_110521477	FSD1	fibronectin type III and SPRY domain-containing protein 1 [Oncorhynchus mykiss]	4.93	5.13	5.7	0.15	0.19	0.22	5.25333	0.186667	-4.8147	3.37065e-42
ncbi_110487639	SV2A	synaptic vesicle glycoprotein 2A-like [Oncorhynchus mykiss]	4.93	5.08	6.01	0.02	0.02	0.02	5.34	0.02	-8.0607	3.51398e-42
ncbi_101268927	C1QTNF5	adiponectin 2 isoform X1 [Oncorhynchus mykiss]	3.73	3.23	2.7	24.04	18.68	21.57	3.22	21.43	2.7345	3.90075e-42
ncbi_110533262	NNMT	nicotinamide N-methyltransferase [Oncorhynchus kisutch]	5.38	4.9	4.49	16.01	19.28	17.41	4.92333	17.5667	1.83513	3.91354e-42
ncbi_110495446	PCBP3	poly(rC)-binding protein 3-like isoform X1 [Oncorhynchus mykiss]	13.4	14.03	20.31	2.23	2.22	2.38	15.9133	2.27667	-2.80524	4.18789e-42
ncbi_110506512	GCSH	glycine cleavage system H protein, mitochondrial isoform X1 [Salvelinus alpinus]	9.86	12.18	10.39	29.24	27.19	30.91	10.81	29.1133	1.42931	4.18994e-42
MSTRG.42480	GRIA2	glutamate receptor 2-like isoform X3 [Oncorhynchus kisutch]	3.49	3.27	3.44	0.09	0.02	0.05	3.4	0.0533333	-5.99435	4.24975e-42
MSTRG.8547	EMID1	EMI domain-containing protein 1-like isoform X2 [Oncorhynchus mykiss]	7.35	7.3	5.17	0.68	0.83	0.85	6.60667	0.786667	-3.0701	4.30382e-42
ncbi_110531767	SLC1A1	excitatory amino acid transporter 3-like [Oncorhynchus mykiss]	2.18	2.22	2.79	0.11	0.04	0.05	2.39667	0.0666667	-5.16792	4.34872e-42
ncbi_110503753	CDK14	cyclin-dependent kinase 14 isoform X1 [Oncorhynchus kisutch]	5.68	5.63	4.81	0.98	0.92	1.01	5.37333	0.97	-2.46976	4.40756e-42
ncbi_110501574	VIL1	villin-1 [Oncorhynchus mykiss]	4.2	4.18	5.36	0.2	0.13	0.04	4.58	0.123333	-5.21471	4.41755e-42
ncbi_110532127	EPHB2	ephrin type-B receptor 2-like isoform X1 [Oncorhynchus tshawytscha]	2.29	2.39	2.71	0.11	0.15	0.13	2.46333	0.13	-4.24403	4.75576e-42
ncbi_110506238	--	titin isoform X36 [Oncorhynchus kisutch]	6.11	5.65	5.19	1.24	1.21	0.95	5.65	1.13333	-2.31768	4.77916e-42
ncbi_110530002	--	chromosomal protein D1-like [Oncorhynchus mykiss]	33.87	32.83	33.46	8.09	7.77	10.28	33.3867	8.71333	-1.93798	5.02196e-42
ncbi_118940344	LGALS2	galectin-2-like [Oncorhynchus mykiss]	42.94	43.84	53.65	0.07	0.33	0.07	46.81	0.156667	-8.22297	5.02296e-42
ncbi_110485677	SLC44A2	choline transporter-like protein 2 isoform X1 [Oncorhynchus mykiss]	8.92	9.28	10.96	1.6	1.48	1.89	9.72	1.65667	-2.55267	5.24126e-42
ncbi_100136686	SPINT1	kunitz-type protease inhibitor 1 [Oncorhynchus mykiss]	12.05	10.37	9.57	23.72	26.52	27.07	10.6633	25.77	1.27303	5.96947e-42
ncbi_110537744	DPYSL3	dihydropyrimidinase-related protein 3-like isoform X1 [Oncorhynchus mykiss]	60.08	58	75.72	14.35	15.17	13.78	64.6	14.4333	-2.16213	6.01731e-42
MSTRG.742	HIPK2	homeodomain-interacting protein kinase 2-like isoform X3 [Oncorhynchus kisutch]	7.4	7.3	6.68	2.12	2.01	2.22	7.12667	2.11667	-1.75143	6.28119e-42
ncbi_110487370	NES	tanabin-like isoform X3 [Salmo trutta]	5.7	5.32	6.19	1.23	1.11	0.8	5.73667	1.04667	-2.45441	7.36323e-42
ncbi_110511384	ECM2	extracellular matrix protein 2 [Oncorhynchus nerka]	1.1	0.85	0.69	4.24	4.39	4.56	0.88	4.39667	2.32083	8.31328e-42
ncbi_110536757	LMTK3	PREDICTED: serine/threonine-protein kinase LMTK3 isoform X1 [Salmo salar]	2.38	2.49	3.13	0.01	0.01	0.02	2.66667	0.0133333	-7.64386	8.35279e-42
ncbi_110490693	IL17RA	interleukin-17 receptor precursor [Oncorhynchus mykiss]	1.05	0.91	0.71	4.41	4.14	4.21	0.89	4.25333	2.25672	8.76538e-42
ncbi_110537834	SRRM3	serine/arginine repetitive matrix protein 3 [Oncorhynchus nerka]	2.98	3.27	4.24	0.04	0.04	0.04	3.49667	0.04	-6.44984	9.10193e-42
ncbi_100136217	CAPN9	gill-specific calpain [Oncorhynchus mykiss]	9.54	9.08	6.54	22.63	24.47	25.26	8.38667	24.12	1.52406	9.61547e-42
ncbi_110501636	ATP5PO	ATP synthase subunit O, mitochondrial-like [Oncorhynchus kisutch]	109.16	107.01	102.54	240.77	251.8	210.48	106.237	234.35	1.14138	9.80224e-42
MSTRG.18103	SEPP1A	selenoprotein Pa2 isoform 1 [Oncorhynchus mykiss]	40.53	40.11	35.31	84.72	76.03	77.27	38.65	79.34	1.03758	9.83451e-42
ncbi_110521189	SLC17A6B	vesicular glutamate transporter 2.1-like [Oncorhynchus mykiss]	3.82	3.39	4.02	0.19	0.15	0.34	3.74333	0.226667	-4.04568	1.02885e-41
ncbi_110500478	SVEP1	sushi, von Willebrand factor type A, EGF and pentraxin domain-containing protein 1 [Oncorhynchus mykiss]	1.57	1.27	0.88	4.68	4.84	4.66	1.24	4.72667	1.93048	1.03822e-41
MSTRG.13061	--	-	10.32	12.3	14.8	0.08	0	0.05	12.4733	0.0433333	-8.16915	1.08659e-41
ncbi_110492338	L3MBTL1	lethal(3)malignant brain tumor-like protein 1 isoform X1 [Oncorhynchus mykiss]	4.51	4.45	5.46	0.16	0.23	0.31	4.80667	0.233333	-4.36457	1.08717e-41
ncbi_110492460	PTPRB	receptor-type tyrosine-protein phosphatase V-like isoform X1 [Oncorhynchus mykiss]	5.69	5.4	4.04	15.94	17.32	16.74	5.04333	16.6667	1.72452	1.16232e-41
ncbi_110522497	SNAP25A	Synaptosomal-associated protein 25-A [Salmo salar]	68.72	65.6	80.69	1.55	0.92	0.54	71.67	1.00333	-6.1585	1.20881e-41
ncbi_101268964	GFRA1	GDNF family receptor alpha-1-like isoform X1 [Oncorhynchus nerka]	6.48	6.41	6.7	1.53	1.29	1.6	6.53	1.47333	-2.148	1.21077e-41
ncbi_110505686	SOBPA	sine oculis-binding protein homolog isoform X1 [Oncorhynchus mykiss]	3.9	3.59	4.26	0.52	0.55	0.34	3.91667	0.47	-3.05889	1.296e-41
ncbi_110491647	PPFIA3	liprin-alpha-3 isoform X1 [Oncorhynchus kisutch]	2.58	2.49	2.53	0.1	0.04	0.07	2.53333	0.07	-5.17754	1.30357e-41
ncbi_110523960	MLANA	melanoma antigen recognized by T-cells 1-like [Oncorhynchus kisutch]	12.14	12.54	12.54	47.27	34.56	46.58	12.4067	42.8033	1.78661	1.32205e-41
ncbi_110527188	COL8A1	collagen alpha-1(VIII) chain [Oncorhynchus kisutch]	5.54	4.1	3.14	0.14	0.12	0.14	4.26	0.133333	-4.99774	1.33313e-41
ncbi_110538152	PHOSPHO1	probable phosphatase phospho1 isoform X1 [Oncorhynchus mykiss]	13.03	11	10.55	31.48	48.86	48.47	11.5267	42.9367	1.89723	1.37481e-41
ncbi_110532400	TWIST1	twist-related protein 2-like [Oncorhynchus mykiss]	6.45	6.1	4.55	15.26	17.13	19.55	5.7	17.3133	1.60285	1.47822e-41
ncbi_110493251	SULF2	extracellular sulfatase Sulf-2 isoform X1 [Oncorhynchus kisutch]	3.52	3.99	3.79	0.07	0.02	0.04	3.76667	0.0433333	-6.44167	1.52431e-41
ncbi_110493196	ERC2	ERC protein 2-like isoform X3 [Oncorhynchus kisutch]	2.29	2.42	2.59	0.02	0.03	0.01	2.43333	0.02	-6.92679	1.59799e-41
ncbi_100135882	PSMB9	PSMB9 [Oncorhynchus mykiss]	0.92	0.74	0.96	7.95	9.7	9.84	0.873333	9.16333	3.39127	1.60626e-41
ncbi_110503984	MAP6	microtubule-associated protein 6 homolog isoform X1 [Oncorhynchus mykiss]	9.89	11.55	11.77	0.07	0.04	0.02	11.07	0.0433333	-7.99696	1.61282e-41
ncbi_110491830	--	threonine-rich protein-like [Oncorhynchus nerka]	81.95	76.33	82.77	26.05	24.46	24.26	80.35	24.9233	-1.6888	1.71249e-41
ncbi_110520511	JAGN1A	protein jagunal homolog 1-A-like [Oncorhynchus mykiss]	12.3	11.17	15.01	1.53	1.41	1.39	12.8267	1.44333	-3.15167	1.77153e-41
ncbi_110497349	--	hemogen-like isoform X2 [Oncorhynchus mykiss]	17.17	15.14	14.01	1.71	1.92	2.16	15.44	1.93	-3	1.84366e-41
ncbi_110538116	PRF1	perforin-1-like [Oncorhynchus mykiss]	0.11	0.08	0.1	7.11	7.04	7.32	0.0966667	7.15667	6.21013	1.87467e-41
ncbi_110492095	HSD17B12A	very-long-chain 3-oxoacyl-CoA reductase-A-like [Oncorhynchus kisutch]	5.03	4.63	3.9	12.36	16.75	16.36	4.52	15.1567	1.74556	1.93196e-41
ncbi_110505411	QPCT	glutaminyl-peptide cyclotransferase-like [Oncorhynchus mykiss]	9.96	10.19	11.87	28.78	27.86	29.34	10.6733	28.66	1.42503	2.04487e-41
ncbi_110506819	TRIM21	E3 ubiquitin-protein ligase TRIM21-like [Oncorhynchus mykiss]	2.44	1.95	1.43	8.88	9.26	10.04	1.94	9.39333	2.27558	2.10459e-41
ncbi_110497609	KIF3B	kinesin-like protein KIF3B [Oncorhynchus mykiss]	4.37	4.83	5.34	0.12	0.05	0.18	4.84667	0.116667	-5.37653	2.24531e-41
ncbi_110486157	OSBPL6	oxysterol-binding protein-related protein 7-like isoform X1 [Oncorhynchus mykiss]	3.04	2.58	2.28	8.05	7.83	8.04	2.63333	7.97333	1.59829	2.42809e-41
ncbi_110522231	SCARA5	scavenger receptor class A member 5-like [Oncorhynchus mykiss]	3.42	3.03	2.17	10.87	11.05	11.31	2.87333	11.0767	1.94673	2.42809e-41
ncbi_110525803	SEPTIN5	septin-5 isoform X1 [Oncorhynchus mykiss]	5.24	6.06	5.59	0.47	0.38	0.26	5.63	0.37	-3.92754	2.48193e-41
ncbi_110525299	NR2F1A	nuclear receptor subfamily 2 group F member 1-A isoform X1 [Oncorhynchus kisutch]	13.16	13.53	13.47	2.1	1.91	1.26	13.3867	1.75667	-2.92988	2.50677e-41
ncbi_110496332	CNDP2	cytosolic non-specific dipeptidase-like isoform X1 [Oncorhynchus mykiss]	18.38	21.39	20.45	44.69	44.44	44.34	20.0733	44.49	1.1482	2.77532e-41
ncbi_110509487	MMP11	stromelysin-3-like [Oncorhynchus mykiss]	0.44	0.46	0.43	3.38	3.65	3.58	0.443333	3.53667	2.99593	2.90275e-41
ncbi_110508744	ASTN1	astrotactin-1 isoform X1 [Oncorhynchus tshawytscha]	2.7	2.72	3.21	0.05	0.05	0.07	2.87667	0.0566667	-5.66575	2.94035e-41
ncbi_110523192	PLK2	serine/threonine-protein kinase PLK2 [Oncorhynchus mykiss]	4.54	4.6	3.73	13.1	11.86	12.77	4.29	12.5767	1.5517	2.96972e-41
ncbi_110520992	PBX1	PREDICTED: pre-B-cell leukemia transcription factor 1 isoform X1 [Salmo salar]	6.15	5.73	6.31	0.95	1.24	1.11	6.06333	1.1	-2.46261	2.98093e-41
ncbi_110525441	MALT1	mucosa-associated lymphoid tissue lymphoma translocation protein 1 isoform X1 [Oncorhynchus mykiss]	3.29	3.6	3.2	10.07	9.69	10.07	3.36333	9.94333	1.56384	3.04125e-41
ncbi_110537930	TLCD3B	protein FAM57B-like [Oncorhynchus mykiss]	4.08	4.05	4.35	0.47	0.66	0.58	4.16	0.57	-2.86755	3.18574e-41
ncbi_110528885	COL8A2	myosin-7B-like isoform X2 [Oncorhynchus mykiss]	0.09	0.03	0.12	11.77	9.18	11.34	0.08	10.7633	7.07191	3.48673e-41
ncbi_110535649	SMARCD3	SWI/SNF-related matrix-associated actin-dependent regulator of chromatin subfamily D member 3 isoform X1 [Oncorhynchus mykiss]	8.88	9.41	10.11	1.88	2.11	2.13	9.46667	2.04	-2.21429	3.65112e-41
ncbi_110490359	CELF2	PREDICTED: CUGBP Elav-like family member 2 isoform X1 [Salmo salar]	8.52	7.78	9.51	1.79	1.97	1.82	8.60333	1.86	-2.20959	3.65731e-41
ncbi_110489493	--	T-cell surface glycoprotein CD4-like [Oncorhynchus mykiss]	0.62	0.38	0.39	5.48	5.79	6.28	0.463333	5.85	3.65831	3.76205e-41
ncbi_110532877	ATP6AP1	V-type proton ATPase subunit S1-like isoform X1 [Oncorhynchus tshawytscha]	7.69	7.98	9.03	0.59	0.46	0.66	8.23333	0.57	-3.85244	3.92767e-41
ncbi_110498398	--	mesothelin isoform X5 [Astatotilapia calliptera]	0.24	0.33	0.56	2.98	3.32	3.19	0.376667	3.16333	3.07009	4.09911e-41
ncbi_110490458	SYT1	PREDICTED: synaptotagmin-1-like isoform X1 [Salmo salar]	6.77	6.66	7.03	0.01	0.01	0.04	6.82	0.02	-8.41363	4.10758e-41
ncbi_110505164	APLN	apelin [Oncorhynchus mykiss]	11.96	12.79	11.82	3.49	3.58	3.61	12.19	3.56	-1.77575	4.14278e-41
MSTRG.18716	PCDHAC2	protocadherin alpha-C2-like isoform X2 [Oncorhynchus mykiss]	5.36	5.13	6.36	0.03	0.03	0	5.61667	0.02	-8.13357	4.31118e-41
ncbi_110502449	EEF1AS	PREDICTED: elongation factor 1-alpha, somatic form-like [Salmo salar]	5.43	5.97	7.19	0.21	0.2	0.19	6.19667	0.2	-4.95342	4.34414e-41
ncbi_110509611	AEBP1	inactive carboxypeptidase-like protein X2 [Oncorhynchus mykiss]	15.55	14.58	10.41	40.82	35.83	39.55	13.5133	38.7333	1.51919	4.56974e-41
ncbi_110532096	BSN	protein bassoon-like [Oncorhynchus mykiss]	1.11	1.09	0.95	0.03	0.03	0.02	1.05	0.0266667	-5.29921	4.90376e-41
ncbi_100500735	PVALB2	parvalbumin beta 1 [Oncorhynchus mykiss]	895.73	863.5	696.1	3491.91	2303.77	2614.89	818.443	2803.52	1.77629	5.1126e-41
ncbi_110499995	HCLS1	hematopoietic lineage cell-specific protein-like isoform X1 [Oncorhynchus mykiss]	3.06	2.73	2.31	9.16	10.06	10.04	2.7	9.75333	1.85294	5.4093e-41
ncbi_110536572	ZFHX4	LOW QUALITY PROTEIN: zinc finger homeobox protein 4 [Oncorhynchus nerka]	7.16	6.5	7.21	1.85	2.06	1.73	6.95667	1.88	-1.88766	5.47776e-41
MSTRG.24135	MPPED1	metallophosphoesterase domain-containing protein 1-like [Oncorhynchus mykiss]	3.2	3.34	5	0.18	0.21	0.19	3.84667	0.193333	-4.31445	5.65338e-41
ncbi_110520268	ADCY5	adenylate cyclase type 5-like isoform X1 [Oncorhynchus mykiss]	1.8	2.05	1.46	6.75	5.93	6.15	1.77	6.27667	1.82625	5.93164e-41
ncbi_110503595	PRX	neuroblast differentiation-associated protein AHNAK-like isoform X2 [Oncorhynchus mykiss]	2.89	2.44	2.64	0.44	0.56	0.4	2.65667	0.466667	-2.50915	6.19682e-41
ncbi_110492747	NOL4	nucleolar protein 4-like [Oncorhynchus mykiss]	3.05	2.72	2.88	0.08	0.09	0.05	2.88333	0.0733333	-5.29712	6.34837e-41
ncbi_110489000	MAP3K5	mitogen-activated protein kinase kinase kinase 5-like [Oncorhynchus mykiss]	1.99	1.87	1.5	5.49	6.37	5.78	1.78667	5.88	1.71855	6.42842e-41
ncbi_110493618	PTP4A1	tyrosine phosphatase type IVA 1 [Salmo salar]	24.92	25.63	27.47	5.6	5.84	6.97	26.0067	6.13667	-2.08335	6.87452e-41
ncbi_110527222	ATIC	bifunctional purine biosynthesis protein PURH-like [Oncorhynchus mykiss]	21.08	21.61	19	40.83	45.28	41.23	20.5633	42.4467	1.04558	6.99435e-41
ncbi_110535206	RECK	reversion-inducing cysteine-rich protein with Kazal motifs-like [Oncorhynchus kisutch]	3.43	3.75	2.02	11.96	13.66	13.67	3.06667	13.0967	2.09446	7.11203e-41
ncbi_110529980	CCR9	chemokine receptor [Oncorhynchus mykiss]	0.31	0.39	0.4	4.67	4.44	6.14	0.366667	5.08333	3.79323	7.52237e-41
ncbi_110522320	FAXC	failed axon connections homolog [Oncorhynchus mykiss]	4.12	4.17	5.11	0.23	0.16	0.11	4.46667	0.166667	-4.74416	8.07289e-41
ncbi_110521620	FMO5	dimethylaniline monooxygenase [N-oxide-forming] 5-like isoform X1 [Oncorhynchus mykiss]	0.74	0.71	0.39	3.63	3.92	4.53	0.613333	4.02667	2.71484	8.2341e-41
ncbi_110504632	--	cysteine-rich and transmembrane domain-containing protein 1-like [Oncorhynchus mykiss]	13.13	13.1	10.53	2.1	1.74	1.58	12.2533	1.80667	-2.76177	8.81561e-41
ncbi_110496247	HLA-E	zinc-alpha-2-glycoprotein-like [Oncorhynchus kisutch]	12.55	12.08	9.15	29.62	28.96	34.69	11.26	31.09	1.46524	9.62187e-41
ncbi_110527523	-	-	1.05	1.36	0.74	5.82	7.83	5.18	1.05	6.27667	2.57961	1.0031e-40
ncbi_110535335	TAGLN3	transgelin-3-like [Oncorhynchus mykiss]	6.04	6.85	7.42	0.18	0.11	0.21	6.77	0.166667	-5.34412	1.00363e-40
ncbi_110532156	NECAB2	PREDICTED: N-terminal EF-hand calcium-binding protein 2-like isoform X1 [Salmo salar]	8.18	7.11	7.37	0.08	0.03	0.02	7.55333	0.0433333	-7.44549	1.05171e-40
ncbi_100136664	MARCKSL1B	macrophage myristoylated alanine-rich C kinase-like protein [Oncorhynchus mykiss]	20.79	22.39	24.7	3.07	4.08	3.08	22.6267	3.41	-2.73018	1.08635e-40
MSTRG.35045	SPTBN4	spectrin beta chain, non-erythrocytic 4-like [Oncorhynchus mykiss]	2.65	2.69	3.06	0.39	0.39	0.41	2.8	0.396667	-2.81943	1.10066e-40
ncbi_110537866	SHISA3	protein shisa-3 homolog [Oncorhynchus mykiss]	2.36	2.66	2.73	0.2	0.17	0.15	2.58333	0.173333	-3.89761	1.11675e-40
ncbi_110497985	MTHFD1	C-1-tetrahydrofolate synthase, cytoplasmic [Oncorhynchus mykiss]	12.58	11.81	13.49	31.14	28.46	30.01	12.6267	29.87	1.24222	1.13837e-40
ncbi_110536278	LOXL2B	lysyl oxidase homolog 2B [Oncorhynchus mykiss]	7.95	6.21	4.95	18.6	21.09	20.54	6.37	20.0767	1.65615	1.17559e-40
MSTRG.42802	--	Transposable element Tcb1 transposase Transposable element Barney transposase [Larimichthys crocea]	5.08	5.96	7.38	0.07	0.07	0.05	6.14	0.0633333	-6.59913	1.17566e-40
ncbi_110534825	NBEA	neurobeachin isoform X2 [Esox lucius]	1.87	1.89	2.48	0.11	0.09	0.07	2.08	0.09	-4.53051	1.25615e-40
ncbi_110537784	PPP2R2B	serine/threonine-protein phosphatase 2A 55 kDa regulatory subunit B beta isoform isoform X1 [Oncorhynchus kisutch]	8.95	8.13	10.46	0.95	1.25	1.15	9.18	1.11667	-3.0393	1.3148e-40
ncbi_110497841	SIX1B	homeobox protein six1b [Oncorhynchus kisutch]	10.99	10.56	11.33	1.86	1.58	1.3	10.96	1.58	-2.79425	1.32396e-40
ncbi_110490233	FOXP2	forkhead box protein P2-like isoform X1 [Oncorhynchus kisutch]	6.94	6.86	6.12	1.67	1.92	1.83	6.64	1.80667	-1.87785	1.38016e-40
ncbi_110497789	GABRG1	gamma-aminobutyric acid receptor subunit gamma-1-like [Oncorhynchus mykiss]	3.31	3.47	3.67	0.04	0.04	0.04	3.48333	0.04	-6.44432	1.48793e-40
ncbi_110526637	ISL3	PREDICTED: insulin gene enhancer protein ISL-3 isoform X1 [Salmo salar]	10.89	8.67	10.05	0.24	0.05	0.05	9.87	0.113333	-6.44441	1.59067e-40
ncbi_110494705	KCNA2	PREDICTED: potassium voltage-gated channel subfamily A member 2-like [Salmo salar]	2.31	2.27	2.37	0.06	0.01	0.05	2.31667	0.04	-5.85591	1.65334e-40
ncbi_110497184	MTAP	S-methyl-5'-thioadenosine phosphorylase-like isoform X3 [Salmo trutta]	15.15	15.86	14.15	30.6	30.33	31.48	15.0533	30.8033	1.033	1.7107e-40
ncbi_110490189	LDHB	L-lactate dehydrogenase B chain [Oncorhynchus kisutch]	126.42	127	149.02	391.38	434.4	327.15	134.147	384.31	1.51846	1.72046e-40
ncbi_110506253	FUT9	alpha-(1,3)-fucosyltransferase 9-like [Oncorhynchus mykiss]	1.85	1.93	1.98	0.02	0.07	0.06	1.92	0.05	-5.26303	1.72848e-40
ncbi_110490207	ARF4	PREDICTED: ADP-ribosylation factor 4 [Salmo salar]	34.74	34.03	30.06	64.38	65.16	68.26	32.9433	65.9333	1.00102	1.82008e-40
ncbi_110528553	ZNFX1	NFX1-type zinc finger-containing protein 1 [Oncorhynchus mykiss]	0.36	0.48	0.44	2.38	2.32	2.6	0.426667	2.43333	2.51175	1.828e-40
ncbi_110526284	--	proteoglycan 4-like isoform X1 [Oncorhynchus mykiss]	29.85	28.81	36.47	6.57	7.44	7.08	31.71	7.03	-2.17334	1.85015e-40
ncbi_110507492	CAPNS1	calpain regulatory subunit [Oncorhynchus mykiss]	98.3	106.97	80.65	198.98	205.6	226.51	95.3067	210.363	1.14223	1.9347e-40
MSTRG.22939	NPM1	nucleophosmin-like isoform X1 [Oncorhynchus mykiss]	34.77	36.13	38.77	9.52	10.09	10.75	36.5567	10.12	-1.85293	1.94571e-40
ncbi_110531857	EML3	echinoderm microtubule-associated protein-like 3 isoform X2 [Oncorhynchus mykiss]	5.42	4.58	4.49	12.6	11.88	12.72	4.83	12.4	1.36025	2.0026e-40
ncbi_118944259	ESRRG	estrogen-related receptor gamma [Oncorhynchus tshawytscha]	3.82	3.76	4.39	0.03	0.05	0	3.99	0.0266667	-7.22521	2.09925e-40
ncbi_110510168	HMGB3	high mobility group protein B3 [Oncorhynchus kisutch]	41.07	44.21	49.63	10.71	10.68	10.07	44.97	10.4867	-2.10041	2.2318e-40
MSTRG.6014	TC1A	SJCHGC03032 protein, partial [Schistosoma japonicum]	18.82	14.1	21.06	0.13	0	0.06	17.9933	0.0633333	-8.15028	2.23331e-40
MSTRG.2176	--	phospholemman-like [Oncorhynchus mykiss]	6.01	6.51	6.5	0.43	0.36	0.28	6.34	0.356667	-4.15183	2.28701e-40
ncbi_110488751	ZIC4	zinc finger protein ZIC 4-like [Oncorhynchus mykiss]	5.53	6.54	7.56	0.25	0.09	0.14	6.54333	0.16	-5.35388	2.43856e-40
ncbi_110524115	APC2	adenomatous polyposis coli protein 2 [Oncorhynchus mykiss]	8.56	8.17	9.7	0.11	0.02	0.06	8.81	0.0633333	-7.12003	2.54758e-40
ncbi_110499492	CAV1	caveolin-1 [Oncorhynchus kisutch]	34.7	30.98	33.63	62.76	73.86	74.03	33.1033	70.2167	1.08484	2.58096e-40
MSTRG.31604	STUB1	Transposable element Tcb2 transposase [Salmo salar]	7.42	6.32	7.23	0.33	0.39	0.55	6.99	0.423333	-4.04543	2.64622e-40
ncbi_110523596	CYP2C3	cytochrome P450 2F2-like [Oncorhynchus mykiss]	5.65	4.74	5.33	0.55	0.51	0.55	5.24	0.536667	-3.28747	2.71888e-40
ncbi_110488064	SDHA	succinate dehydrogenase [ubiquinone] flavoprotein subunit, mitochondrial-like isoform X1 [Oncorhynchus mykiss]	13.74	13.82	14.66	35.65	43.42	33.59	14.0733	37.5533	1.41598	3.19419e-40
ncbi_110531564	KLC2	kinesin light chain 2-like [Oncorhynchus mykiss]	8.67	8.4	9.83	1.75	1.8	2.12	8.96667	1.89	-2.24619	3.23695e-40
ncbi_110494334	ITGB7	integrin beta-7-like [Oncorhynchus mykiss]	2.6	2.46	1.91	8.07	7.45	8.75	2.32333	8.09	1.79994	3.255e-40
ncbi_110488503	S100A4	protein S100-A13-like [Oncorhynchus nerka]	32.15	24.6	24.64	1.57	0.65	0.26	27.13	0.826667	-5.03644	3.27027e-40
ncbi_110490173	ABCD2	ATP-binding cassette sub-family D member 2-like [Oncorhynchus mykiss]	2.99	2.68	3.09	0.25	0.31	0.34	2.92	0.3	-3.28293	3.3655e-40
ncbi_110500179	SCUBE1	signal peptide, CUB and EGF-like domain-containing protein 1 isoform X1 [Oncorhynchus nerka]	3.1	2.94	2.78	0.4	0.39	0.33	2.94	0.373333	-2.97728	3.45531e-40
ncbi_110491409	CRABP1	cellular retinoic acid-binding protein 1 [Oncorhynchus kisutch]	15.35	15.7	21.9	1.41	0.79	1.07	17.65	1.09	-4.01727	3.47838e-40
ncbi_110494770	SLC12A3	solute carrier family 12 member 3 [Oncorhynchus mykiss]	4.64	4.2	3.65	0.03	0.05	0.12	4.16333	0.0666667	-5.96463	3.57553e-40
ncbi_110515535	ACOD1	cis-aconitate decarboxylase-like [Oncorhynchus kisutch]	0.4	0.19	0.34	13.53	30.65	27.9	0.31	24.0267	6.27622	3.58973e-40
ncbi_110538326	GPRC5D	G-protein coupled receptor family C group 5 member D-like [Oncorhynchus mykiss]	0.34	0.47	0.24	3.99	5.23	4.61	0.35	4.61	3.71934	3.66609e-40
ncbi_110488756	FGF13	fibroblast growth factor 13 isoform X1 [Oncorhynchus kisutch]	6.15	4.94	6.76	0.1	0.04	0.09	5.95	0.0766667	-6.27815	3.74303e-40
ncbi_118946766	--	fibrous sheath CABYR-binding protein-like isoform X2 [Oncorhynchus kisutch]	2.57	1.69	1.93	8.62	9.01	7.4	2.06333	8.34333	2.01565	3.7506e-40
MSTRG.3809	--	-	7.95	8.61	13.12	0.15	0.05	0.12	9.89333	0.106667	-6.53528	3.84056e-40
ncbi_110522446	BMP2	bone morphogenetic protein 2-like [Oncorhynchus mykiss]	1.79	1.87	1.54	7.53	7.54	8.51	1.73333	7.86	2.18098	3.88158e-40
ncbi_110494060	CNTN2	contactin-2 [Oncorhynchus kisutch]	2	2	2.35	0.22	0.23	0.23	2.11667	0.226667	-3.22315	4.36645e-40
ncbi_110520651	ANKRD50	ankyrin repeat domain-containing protein 50-like [Oncorhynchus mykiss]	1.34	1.78	1.35	4.6	5.15	4.73	1.49	4.82667	1.69571	4.4509e-40
ncbi_110519491	--	phytanoyl-CoA dioxygenase domain-containing protein 1-like [Salmo trutta]	0.66	0.39	0.43	5.26	10.84	7.31	0.493333	7.80333	3.98346	4.61638e-40
ncbi_110493517	RIMS1	LOW QUALITY PROTEIN: regulating synaptic membrane exocytosis protein 1-like [Oncorhynchus kisutch]	2.18	2.31	2.45	0.04	0.05	0.06	2.31333	0.05	-5.5319	5.16529e-40
ncbi_110501391	GPM6B	PREDICTED: neuronal membrane glycoprotein M6-b isoform X1 [Salmo salar]	75.79	76.25	77.1	28.86	24.73	25.24	76.38	26.2767	-1.53941	5.18218e-40
ncbi_110507545	LSAMP	limbic system-associated membrane protein-like isoform X4 [Oncorhynchus kisutch]	6.66	6.01	7.89	0.64	1	0.57	6.85333	0.736667	-3.21772	5.28739e-40
ncbi_110521588	NLGN1	neuroligin-1-like isoform X1 [Oncorhynchus nerka]	1.54	1.57	1.8	0.05	0.07	0.04	1.63667	0.0533333	-4.93958	5.48747e-40
ncbi_110509031	MFAP2	microfibrillar-associated protein 5-like [Oncorhynchus mykiss]	3.49	2.76	2.84	15.34	14.91	13.32	3.03	14.5233	2.26098	5.89496e-40
ncbi_110506738	TOX3	TOX high mobility group box family member 3-like [Oncorhynchus mykiss]	3.19	3.07	4.22	0.11	0.22	0.18	3.49333	0.17	-4.361	5.89496e-40
ncbi_110499077	TMEM204	transmembrane protein 204 [Oncorhynchus kisutch]	3.5	3.08	2.75	11.1	12.11	13.83	3.11	12.3467	1.98914	6.05843e-40
MSTRG.2671	--	-	64.57	63.1	33.34	6.33	7.65	6.6	53.67	6.86	-2.96784	7.47999e-40
ncbi_110533341	NSG2	neuronal vesicle trafficking-associated protein 2 [Oncorhynchus kisutch]	18.13	16.81	21.97	0.06	0.02	0.08	18.97	0.0533333	-8.47447	7.57309e-40
MSTRG.3522	--	Threonine-rich GPI-anchored glycoprotein [Mizuhopecten yessoensis]	1.47	1.7	1.87	6.88	5.36	6.34	1.68	6.19333	1.88225	7.5879e-40
ncbi_110537019	CNTNAP4	contactin-associated protein-like 4 isoform X1 [Oncorhynchus mykiss]	2.46	3.13	2.38	0.08	0.11	0.06	2.65667	0.0833333	-4.99458	7.61738e-40
ncbi_110498095	FAM180A	protein FAM180A [Oncorhynchus mykiss]	0.85	0.65	0.69	14.31	10.03	13.57	0.73	12.6367	4.11358	7.64475e-40
ncbi_110508473	CDH24	cadherin-24 isoform X3 [Esox lucius]	1.82	1.78	2.14	0.04	0.03	0.02	1.91333	0.03	-5.99498	7.69477e-40
ncbi_110532794	KBP	probable glutamate receptor [Oncorhynchus kisutch]	7.75	5.74	8.51	0.24	0.19	0.2	7.33333	0.21	-5.12601	8.01261e-40
ncbi_110488492	DCLK3	serine/threonine-protein kinase Nek8-like [Oncorhynchus nerka]	0.8	0.82	0.36	5.5	6.46	6.51	0.66	6.15667	3.22161	8.17419e-40
ncbi_110524857	SOX14	PREDICTED: transcription factor SOX-14 [Salmo salar]	5.58	5.12	7.58	0.63	0.55	0.61	6.09333	0.596667	-3.35223	8.69336e-40
ncbi_110511244	TRIM16	fish virus induced TRIM protein [Oncorhynchus mykiss]	1.34	2.19	1.66	8.98	9.97	9.28	1.73	9.41	2.44342	8.71999e-40
ncbi_110531948	DOCK3	dedicator of cytokinesis protein 3-like isoform X1 [Oncorhynchus mykiss]	1.38	1.48	1.66	0.04	0.08	0.01	1.50667	0.0433333	-5.11974	8.75005e-40
ncbi_110518941	FRMPD1	FERM and PDZ domain-containing protein 1 isoform X1 [Oncorhynchus kisutch]	3.17	3.55	3.89	0.55	0.64	0.52	3.53667	0.57	-2.63336	8.75658e-40
ncbi_118936336	KRT13	keratin, type I cytoskeletal 13 isoform X3 [Oncorhynchus mykiss]	52.35	60.48	51.6	115.47	114.36	107.2	54.81	112.343	1.0354	8.85654e-40
MSTRG.40164	CD81	CD81 antigen [Oncorhynchus kisutch]	3.56	2.7	2.06	12.17	21.2	23.28	2.77333	18.8833	2.76742	9.31693e-40
ncbi_118944226	GNG2	Guanine nucleotide-binding protein GI/GS/GO subunit gamma-2 [Salmo salar]	15.98	15.36	19.97	2.01	2.02	2.45	17.1033	2.16	-2.98517	9.40948e-40
ncbi_110523936	STRBP	spermatid perinuclear RNA-binding protein-like isoform X1 [Oncorhynchus tshawytscha]	5.55	5.32	4.54	1.92	1.64	1.55	5.13667	1.70333	-1.59247	9.47541e-40
ncbi_110500666	CPZ	carboxypeptidase Z-like [Oncorhynchus mykiss]	2.27	2.25	1.12	9.22	10.23	10.4	1.88	9.95	2.40396	1.08404e-39
ncbi_110528000	EPHB2	PREDICTED: ephrin type-B receptor 2-like isoform X5 [Salmo salar]	4.34	4.42	4.89	0.92	1.01	0.97	4.55	0.966667	-2.23478	1.15171e-39
MSTRG.20805	LDB1	PREDICTED: LIM domain-binding protein 1-like [Salmo salar]	8	7.63	8.3	1.48	1.61	1.31	7.97667	1.46667	-2.44324	1.17855e-39
ncbi_110507511	TBCEL	tubulin-specific chaperone cofactor E-like protein isoform X1 [Oncorhynchus tshawytscha]	5.07	4.93	4.36	0.87	0.78	0.89	4.78667	0.846667	-2.49916	1.2315e-39
ncbi_110490343	CCDC3	coiled-coil domain-containing protein 3-like [Oncorhynchus mykiss]	3.13	2.43	1.91	13.53	10.1	11.97	2.49	11.8667	2.2527	1.3083e-39
ncbi_110508305	LOX	protein-lysine 6-oxidase-like [Oncorhynchus mykiss]	14.71	14.57	9.3	1.35	1.85	1.71	12.86	1.63667	-2.97406	1.31007e-39
MSTRG.23204	--	extensin-1-like [Salmo trutta]	3.97	2.88	3.71	0.08	0.11	0.13	3.52	0.106667	-5.04439	1.35727e-39
MSTRG.32067	CAPN2	calpain-2 catalytic subunit-like [Oncorhynchus kisutch]	40.3	38.73	27.56	88.11	90.93	91.7	35.53	90.2467	1.34484	1.40457e-39
ncbi_110524554	RASL11B	ras-like protein family member 11B [Oncorhynchus mykiss]	1.47	1.5	1.35	7.53	7.83	8.8	1.44	8.05333	2.48352	1.43458e-39
ncbi_110530977	EGFR	epidermal growth factor receptor-like [Oncorhynchus kisutch]	2.1	1.67	1.36	6.44	6.11	5.69	1.71	6.08	1.83007	1.45943e-39
ncbi_110525455	CD82	CD82 antigen isoform X1 [Oncorhynchus nerka]	7.9	6.26	5.65	21.25	24.32	28.44	6.60333	24.67	1.90149	1.49371e-39
ncbi_110530163	--	uncharacterized protein LOC110530163 isoform X1 [Oncorhynchus mykiss]	21.53	23.67	19.6	48.12	51.62	56.27	21.6	52.0033	1.26757	1.4973e-39
ncbi_100136250	--	lectin [Oncorhynchus mykiss]	1.4	0.74	1.06	16.11	24.44	16.58	1.06667	19.0433	4.1581	1.6514e-39
MSTRG.21597	PHOSPHO1	probable phosphatase phospho1 isoform X1 [Oncorhynchus nerka]	2.34	2.22	1.99	7.49	14.58	13.64	2.18333	11.9033	2.44676	1.65209e-39
ncbi_110499080	CSNK1E	PREDICTED: casein kinase I isoform epsilon-like [Salmo salar]	5.94	5.62	5.94	0.09	0.04	0	5.83333	0.0433333	-7.0727	1.67607e-39
ncbi_110522307	CEP170B	centrosomal protein of 170 kDa protein B-like [Oncorhynchus mykiss]	1.82	1.79	2.05	0.02	0.04	0.03	1.88667	0.03	-5.97473	1.70851e-39
ncbi_110505426	GJB3	gap junction beta-3 protein-like [Oncorhynchus mykiss]	5.65	5.27	4.5	13.41	13.81	14.67	5.14	13.9633	1.4418	1.72059e-39
ncbi_110492566	ATP6AP1	V-type proton ATPase subunit S1-like protein [Oncorhynchus kisutch]	4.09	4.61	5.1	0.14	0.07	0.06	4.6	0.09	-5.67557	1.73455e-39
ncbi_110489432	COL14A1	collagen alpha-1(XIV) chain-like isoform X1 [Oncorhynchus nerka]	1.06	1.06	0.88	4.02	8.54	8.29	1	6.95	2.79701	1.83828e-39
ncbi_110497164	EHF	PREDICTED: ETS homologous factor isoform X1 [Salmo salar]	0.21	0.13	0.18	4.2	6.21	5.22	0.173333	5.21	4.90966	1.95965e-39
ncbi_110535279	EGFR	melanoma receptor tyrosine-protein kinase-like [Oncorhynchus mykiss]	2.22	2.09	1.64	6.44	5.85	5.7	1.98333	5.99667	1.59623	2.07504e-39
ncbi_110537818	TENM2	teneurin-2 isoform X1 [Oncorhynchus mykiss]	1.64	1.85	1.85	0.03	0.02	0.03	1.78	0.0266667	-6.0607	2.07691e-39
ncbi_110539126	CDK14	cyclin-dependent kinase 14 isoform X1 [Oncorhynchus mykiss]	5.26	4.81	4.41	1.07	0.85	0.94	4.82667	0.953333	-2.33997	2.08151e-39
ncbi_110533604	DBN1	drebrin-like [Oncorhynchus mykiss]	19.67	19.18	23.15	4.48	4.97	5.49	20.6667	4.98	-2.05309	2.18436e-39
ncbi_110508655	NELL2	protein kinase C-binding protein NELL2-like [Oncorhynchus mykiss]	5.18	4.96	6.04	0.6	0.42	0.46	5.39333	0.493333	-3.45054	2.26483e-39
ncbi_110504083	--	short neurotoxin 8-like [Oncorhynchus mykiss]	33.38	37.8	30.81	82.52	106.95	122.67	33.9967	104.047	1.61377	2.30903e-39
ncbi_110489840	--	grass carp reovirus (GCRV)-induced gene 2e [Danio rerio]	1.64	1.42	1.04	6.22	8.14	8.57	1.36667	7.64333	2.48354	2.38287e-39
ncbi_110500989	NRCAM	neuronal cell adhesion molecule-like isoform X7 [Oncorhynchus kisutch]	4.45	3.5	4	0.51	0.48	0.37	3.98333	0.453333	-3.13533	2.47326e-39
ncbi_100136949	CSF1R1	macrophage colony-stimulating factor receptor precursor [Oncorhynchus mykiss]	2.09	2.11	1.35	8.92	7.37	6.99	1.85	7.76	2.06853	2.60295e-39
MSTRG.52	TP63	tumor protein 63-like isoform X5 [Oncorhynchus kisutch]	3.51	3.19	1.74	13.09	13.3	11.86	2.81333	12.75	2.18014	2.71347e-39
MSTRG.38467	PIP5K1C	phosphatidylinositol 4-phosphate 5-kinase type-1 gamma-like [Oncorhynchus mykiss]	3.61	2.89	4.54	0.12	0.08	0.14	3.68	0.113333	-5.02106	2.74109e-39
ncbi_110493871	CYC1	cytochrome c1, heme protein, mitochondrial-like [Oncorhynchus mykiss]	43.84	44.62	47.96	123.46	125.44	100.98	45.4733	116.627	1.35881	2.79974e-39
ncbi_110508908	MAST3	microtubule-associated serine/threonine-protein kinase 3-like isoform X1 [Oncorhynchus mykiss]	5.16	5.12	5.94	0.95	1.13	1.11	5.40667	1.06333	-2.34615	2.93189e-39
ncbi_110491967	ACVRL1	serine/threonine-protein kinase receptor R3 isoform X1 [Oncorhynchus kisutch]	4.69	4.82	4.27	10.6	11.01	10.71	4.59333	10.7733	1.22985	2.95843e-39
ncbi_110491593	KCTD5	BTB/POZ domain-containing protein KCTD5-like isoform X1 [Oncorhynchus mykiss]	13.49	13.54	13.43	3.44	3.41	3.94	13.4867	3.59667	-1.9068	2.99948e-39
ncbi_110527195	IMPG2	interphotoreceptor matrix proteoglycan 2-like [Oncorhynchus kisutch]	1.62	1.72	1.79	0.07	0.07	0.07	1.71	0.07	-4.6105	4.04985e-39
MSTRG.22685	--	syncytin-1-like [Salmo trutta]	11.28	15.5	11.57	2.23	2.67	2.88	12.7833	2.59333	-2.30138	4.30028e-39
ncbi_110491198	MYH4	myosin heavy chain, fast skeletal muscle-like [Oncorhynchus mykiss]	5.78	4.82	7.45	0.77	0.71	0.81	6.01667	0.763333	-2.97858	4.4513e-39
ncbi_110520883	--	mannose-specific lectin-like [Oncorhynchus mykiss]	0.7	0.07	0.43	12.74	17.25	13.05	0.4	14.3467	5.16457	4.66404e-39
ncbi_110505190	PCDH19	protocadherin-19-like isoform X1 [Oncorhynchus mykiss]	5.03	6.07	5.41	1.19	1.05	1.11	5.50333	1.11667	-2.30111	4.80196e-39
ncbi_110509209	RAPGEF4	rap guanine nucleotide exchange factor 4 isoform X1 [Oncorhynchus kisutch]	3.94	4.56	4.63	0.43	0.51	0.41	4.37667	0.45	-3.28184	4.82068e-39
ncbi_110488220	--	PREDICTED: tropomyosin alpha-3 chain isoform X3 [Salmo salar]	74.05	73.33	75.15	209.67	221.08	166.36	74.1767	199.037	1.424	4.84245e-39
ncbi_118945324	PTX2	flocculation protein FLO11-like [Oncorhynchus nerka]	0.69	0.64	0.55	4.63	4.8	4.83	0.626667	4.75333	2.92317	5.23477e-39
ncbi_110491811	GM2	beta-crystallin S-1-like [Oncorhynchus mykiss]	10.38	8.79	9.43	0.28	0.61	0.23	9.53333	0.373333	-4.67444	5.2485e-39
ncbi_110499002	TNKS2	tankyrase-2-like isoform X1 [Oncorhynchus mykiss]	3.64	3.88	3.84	0.56	0.45	0.52	3.78667	0.51	-2.89236	5.26998e-39
ncbi_110489698	GPT2L	alanine aminotransferase 2-like isoform X1 [Oncorhynchus mykiss]	0.18	0.39	0.15	4.28	4.07	4.05	0.24	4.13333	4.1062	5.31192e-39
ncbi_110495390	KIF5A	kinesin heavy chain-like [Oncorhynchus mykiss]	2.49	2.96	2.55	0.05	0.02	0.11	2.66667	0.06	-5.47393	5.41415e-39
ncbi_110523913	KIAA1549L	UPF0606 protein KIAA1549L isoform X1 [Oncorhynchus kisutch]	2.23	1.93	3.06	0.13	0.08	0.12	2.40667	0.11	-4.45146	5.7072e-39
ncbi_110528597	DNASE1L3	deoxyribonuclease-1-like isoform X1 [Oncorhynchus mykiss]	51.88	47.35	40.85	11.39	9.95	12.04	46.6933	11.1267	-2.0692	5.7339e-39
ncbi_110535758	FOXN4	forkhead box protein N4-like [Oncorhynchus nerka]	4.46	4.15	6.98	0.18	0.25	0.35	5.19667	0.26	-4.321	5.90591e-39
ncbi_100135970	--	zinc-binding A33-like protein [Labeo rohita]	32.06	54.18	62.26	2.51	2.83	3	49.5	2.78	-4.15427	6.1282e-39
ncbi_110528380	DENND2D	DENN domain-containing protein 2D-like [Oncorhynchus mykiss]	1.4	1.28	1.03	6.19	5.73	5.83	1.23667	5.91667	2.25833	6.31208e-39
ncbi_110537364	NLGN3	neuroligin-3-like isoform X1 [Oncorhynchus mykiss]	3.09	3.54	4.79	0.07	0.08	0.06	3.80667	0.07	-5.76503	6.45551e-39
ncbi_110523013	ARHGAP39	rho GTPase-activating protein 39-like isoform X2 [Oncorhynchus tshawytscha]	1.35	1.2	1.47	0.06	0.07	0.06	1.34	0.0633333	-4.40312	6.51908e-39
ncbi_110519426	NQO1	NAD(P)H dehydrogenase [quinone] 1-like [Oncorhynchus kisutch]	19.98	21.58	17.79	42	43.75	49.87	19.7833	45.2067	1.19225	6.873e-39
ncbi_110503894	FLOT2	flotillin-2-like [Oncorhynchus nerka]	11.19	10.85	10.76	2.75	2.69	2.95	10.9333	2.79667	-1.96695	6.89848e-39
ncbi_110503821	RIMS2	PREDICTED: regulating synaptic membrane exocytosis protein 2-like isoform X1 [Salmo salar]	2.4	2.23	2.95	0.08	0.1	0.07	2.52667	0.0833333	-4.9222	6.97464e-39
ncbi_110505853	TJP3	tight junction protein ZO-3-like isoform X1 [Oncorhynchus mykiss]	3.7	4.06	2.86	10.64	10.14	9.7	3.54	10.16	1.52108	7.7273e-39
ncbi_110508527	MGST3	microsomal glutathione S-transferase 3-like [Oncorhynchus mykiss]	30.51	26.67	29.9	63.89	64.73	68.81	29.0267	65.81	1.18093	7.7618e-39
ncbi_110525168	--	epigen [Oncorhynchus mykiss]	1.9	2.38	1.65	9.62	10.06	11.03	1.97667	10.2367	2.3726	7.99014e-39
ncbi_110532377	ARHGEF19	rho guanine nucleotide exchange factor 19-like isoform X1 [Oncorhynchus mykiss]	1.17	1.28	0.87	6.3	4.68	4.59	1.10667	5.19	2.22951	8.81846e-39
ncbi_110496446	SCIN	adseverin-like [Oncorhynchus mykiss]	1.63	2.22	1.15	10.62	7.97	9.29	1.66667	9.29333	2.47923	9.31149e-39
ncbi_110525398	OSTF1	osteoclast-stimulating factor 1 [Salmo salar]	20.4	19.46	14.66	47.54	44.27	48.35	18.1733	46.72	1.36222	9.45518e-39
ncbi_110523699	ATP6V0A2	V-type proton ATPase 116 kDa subunit a-like [Oncorhynchus kisutch]	3.78	3.84	4.32	0.1	0.04	0.09	3.98	0.0766667	-5.69803	9.89147e-39
ncbi_110508678	CNTNAP2	contactin-associated protein-like 2 isoform X1 [Oncorhynchus mykiss]	4.41	4.07	4.86	0.68	0.84	0.85	4.44667	0.79	-2.4928	1.05987e-38
ncbi_110516464	LSR	lipolysis-stimulated lipoprotein receptor-like isoform X1 [Oncorhynchus mykiss]	4.79	4.67	4.67	11.04	12.89	12.64	4.71	12.19	1.3719	1.12475e-38
ncbi_110535317	CPA6	carboxypeptidase A6-like [Oncorhynchus mykiss]	1.85	1.67	0.84	6.94	8.36	8.65	1.45333	7.98333	2.45763	1.14877e-38
ncbi_110496211	ATP1A3	sodium/potassium-transporting ATPase subunit alpha-3 [Oncorhynchus mykiss]	16.47	16.08	19.82	3.31	3.91	4.24	17.4567	3.82	-2.19213	1.18222e-38
ncbi_118941033	--	K05521 ADP-ribosylglycohydrolase [Scophthalmus maximus]	0.86	0.5	0.24	7.91	7.14	6.83	0.533333	7.29333	3.77347	1.19446e-38
MSTRG.34918	--	structure-specific endonuclease subunit SLX4 [Clupea harengus]	4.81	4.65	6.77	0.41	0.51	0.29	5.41	0.403333	-3.74558	1.23353e-38
ncbi_110488455	--	protein shisa-5-like isoform X1 [Oncorhynchus tshawytscha]	1.15	2.29	1.22	11.52	11.31	11.52	1.55333	11.45	2.88191	1.2542e-38
MSTRG.24053	KIAA1549	UPF0606 protein KIAA1549-like isoform X1 [Oncorhynchus kisutch]	1.96	2.37	2.6	0.06	0.03	0.01	2.31	0.0333333	-6.11478	1.25777e-38
ncbi_110485792	NSG1	neuron-specific protein family member 1-like [Oncorhynchus mykiss]	7.1	6.07	7.93	0.08	0.19	0.29	7.03333	0.186667	-5.23567	1.29753e-38
ncbi_110488841	SMTNL2	smoothelin-like protein 1 [Oncorhynchus kisutch]	7.43	6.25	10.23	0.22	0.48	0.35	7.97	0.35	-4.50915	1.35509e-38
ncbi_110488331	--	paramyosin-like isoform X2 [Oncorhynchus kisutch]	2.58	1.94	1.87	9.52	7.53	8.37	2.13	8.47333	1.99208	1.35582e-38
ncbi_110506675	SOX6	transcription factor SOX-6-like isoform X1 [Oncorhynchus kisutch]	6.82	6.9	6.44	1.67	2.03	2.12	6.72	1.94	-1.7924	1.46449e-38
ncbi_110488287	ANP32E	acidic leucine-rich nuclear phosphoprotein 32 family member E-like [Oncorhynchus mykiss]	28.53	31.15	37.83	6.82	7.39	7.27	32.5033	7.16	-2.18256	1.48754e-38
ncbi_110498967	--	PREDICTED: DNA-directed RNA polymerase II subunit 1-like isoform X1 [Salmo salar]	3.42	3.88	4.13	0.34	0.3	0.42	3.81	0.353333	-3.43069	1.53904e-38
ncbi_110528748	ACADL	long-chain specific acyl-CoA dehydrogenase, mitochondrial-like isoform X1 [Oncorhynchus mykiss]	13.12	13.86	15.94	57.65	72.74	43.4	14.3067	57.93	2.01762	1.54807e-38
ncbi_110535018	SEMA6A	semaphorin-6A isoform X1 [Oncorhynchus kisutch]	6.49	6.22	7.21	1.28	1.44	1.53	6.64	1.41667	-2.22868	1.59871e-38
ncbi_110498155	QKIA	protein quaking-A-like isoform X1 [Oncorhynchus kisutch]	6.78	6.61	6.27	1.9	2.03	1.94	6.55333	1.95667	-1.74383	2.01299e-38
ncbi_110487129	PPL	periplakin [Oncorhynchus mykiss]	7.61	7.9	5.48	19.01	19.85	19.7	6.99667	19.52	1.48021	2.03494e-38
ncbi_110529043	COL2A1	collagen alpha-1(II) chain isoform X1 [Oncorhynchus kisutch]	121.43	112.37	58.98	14.49	12.11	13.51	97.5933	13.37	-2.86778	2.11701e-38
ncbi_110507315	SAG	S-arrestin-like isoform X1 [Oncorhynchus mykiss]	7.92	7.11	8.76	0.2	0.2	0.21	7.93	0.203333	-5.2854	2.19222e-38
ncbi_110529746	CHGA	chromogranin-A isoform X1 [Oncorhynchus mykiss]	5.91	6.17	8.07	0.4	0.12	0.15	6.71667	0.223333	-4.91047	2.25896e-38
ncbi_110526553	LMO1	Rhombotin-1 [Salmo salar]	6.8	7.55	8.11	0.33	0.41	0.28	7.48667	0.34	-4.46072	2.33503e-38
ncbi_110486128	CTSD	cathepsin D-like [Oncorhynchus mykiss]	6.72	6.74	6.22	18.16	16.94	15.97	6.56	17.0233	1.37575	2.35912e-38
ncbi_118946074	--	phytanoyl-CoA dioxygenase domain-containing protein 1-like [Salmo trutta]	0.31	0.31	0.3	3.9	10.72	8.59	0.306667	7.73667	4.65697	2.40212e-38
MSTRG.24535	--	nuclear pore complex interacting protein family member [Homo sapiens]	10.01	9.61	15.14	0.31	0.72	0.55	11.5867	0.526667	-4.45943	2.48603e-38
ncbi_110495527	F10	coagulation factor X-like [Oncorhynchus mykiss]	8.06	11.61	11.49	0.99	0.82	0.92	10.3867	0.91	-3.51272	2.54192e-38
ncbi_110494282	FAM212AA	PAK4-inhibitor inka1-like [Oncorhynchus mykiss]	3.52	3.47	3.24	12.79	13.92	12.62	3.41	13.11	1.94282	2.6434e-38
ncbi_110524827	CP	ceruloplasmin-like [Oncorhynchus mykiss]	8.64	14.48	14.16	1.51	0.87	0.95	12.4267	1.11	-3.48481	2.86799e-38
ncbi_110498002	MARCKSL1A	MARCKS-related protein-like [Oncorhynchus mykiss]	197.01	194.47	221.88	52.66	59.28	66.06	204.453	59.3333	-1.78486	2.95185e-38
ncbi_110493607	--	collagen alpha-1(IX) chain-like [Oncorhynchus mykiss]	56.58	54.2	24.85	0.78	1.17	0.77	45.21	0.906667	-5.63993	2.99098e-38
ncbi_110531925	ADGRB3	adhesion G protein-coupled receptor B3-like isoform X1 [Salmo trutta]	3.56	3.5	5.7	0.13	0.15	0.16	4.25333	0.146667	-4.85798	3.1176e-38
ncbi_118936721	--	Oxysterol-binding protein 1 [Anabarilius grahami]	0.13	0.03	0.06	8.66	13	13.39	0.0733333	11.6833	7.31577	3.13047e-38
ncbi_110500394	ADCY2	adenylate cyclase type 4-like isoform X2 [Oncorhynchus mykiss]	0.83	1.17	0.51	4.41	4.94	5.17	0.836667	4.84	2.53228	3.14444e-38
ncbi_110522357	NR2E1	nuclear receptor subfamily 2 group E member 1 [Oncorhynchus kisutch]	4.61	5.27	5.78	0.12	0.03	0.14	5.22	0.0966667	-5.75489	3.21281e-38
ncbi_110538551	RBFOX3	RNA binding protein fox-1 homolog 3-like isoform X1 [Oncorhynchus kisutch]	3.16	3.19	3.33	0.23	0.19	0.37	3.22667	0.263333	-3.61508	3.24135e-38
ncbi_110515472	ANXA5	annexin A5-like [Oncorhynchus kisutch]	24.15	27.07	19.54	53.22	59.53	63.41	23.5867	58.72	1.31588	3.24634e-38
MSTRG.19298	MTMR4	myotubularin-related protein 4 isoform X4 [Oncorhynchus mykiss]	2.84	2.49	3.08	0.33	0.29	0.22	2.80333	0.28	-3.32364	3.25642e-38
ncbi_110508550	EGFR	epidermal growth factor receptor-like [Oncorhynchus mykiss]	2.8	2.7	1.97	7.95	7.12	7.47	2.49	7.51333	1.59331	4.00406e-38
ncbi_110493760	SRD5A2	3-oxo-5-alpha-steroid 4-dehydrogenase 2 [Oncorhynchus kisutch]	0.83	0.77	0.91	5.37	4.36	5.49	0.836667	5.07333	2.60021	4.06497e-38
ncbi_110529855	ARMH4	armadillo-like helical domain-containing protein 4 isoform X1 [Oncorhynchus kisutch]	3.05	3.03	3.93	0.13	0.19	0.12	3.33667	0.146667	-4.50779	4.14733e-38
ncbi_110509446	CLDN3	claudin-3-like [Oncorhynchus nerka]	7.77	8.59	4.81	26.69	29.17	28.81	7.05667	28.2233	1.99983	4.2582e-38
ncbi_110529870	LAMP5	lysosome-associated membrane glycoprotein 5 [Oncorhynchus mykiss]	8.03	7.27	9.62	0.12	0.06	0.05	8.30667	0.0766667	-6.75953	4.37502e-38
ncbi_110532526	TUBA1A	PREDICTED: tubulin alpha-8 chain-like [Salmo salar]	28.53	31.99	24.5	64.79	59.54	68.01	28.34	64.1133	1.17778	4.42741e-38
ncbi_110496256	ENPP2	ectonucleotide pyrophosphatase/phosphodiesterase family member 2-like [Oncorhynchus mykiss]	4.34	4.47	4.03	0.57	0.54	0.54	4.28	0.55	-2.96011	4.48679e-38
ncbi_110538573	FXYD1	phospholemman-like isoform X1 [Oncorhynchus mykiss]	21.55	23.77	21.46	51.62	47.42	49.09	22.26	49.3767	1.14938	4.621e-38
ncbi_110534241	ADAMTS15	A disintegrin and metalloproteinase with thrombospondin motifs 15-like [Oncorhynchus mykiss]	2.5	2.24	1.41	7	8.25	8.49	2.05	7.91333	1.94866	4.64608e-38
ncbi_110494520	ARPC4	PREDICTED: actin-related protein 2/3 complex subunit 4-like [Salmo salar]	13.01	16.43	13.6	37.85	35.72	39.85	14.3467	37.8067	1.39793	4.69189e-38
ncbi_118938331	RAI1	retinoic acid-induced protein 1 [Oncorhynchus kisutch]	1.88	1.91	2.08	0.03	0.03	0	1.95667	0.02	-6.61225	4.87821e-38
ncbi_110485195	RBFOX3	RNA binding protein fox-1 homolog 3-like isoform X1 [Oncorhynchus kisutch]	3.23	3.13	3.46	0.28	0.26	0.17	3.27333	0.236667	-3.78983	4.89432e-38
ncbi_110528481	MYL9	myosin regulatory light polypeptide 9-like [Oncorhynchus mykiss]	16.99	16.8	15.6	1.53	2.25	1.47	16.4633	1.75	-3.23383	4.93148e-38
ncbi_110496356	ARHGEF2	rho guanine nucleotide exchange factor 2-like isoform X1 [Oncorhynchus mykiss]	0.62	0.52	0.38	3.14	3.38	2.92	0.506667	3.14667	2.63472	5.00211e-38
ncbi_110502249	LDB1	PREDICTED: LIM domain-binding protein 1 isoform X1 [Salmo salar]	23.31	23.27	23.37	5.5	6.95	5.91	23.3167	6.12	-1.92976	5.32126e-38
ncbi_110488228	TXNIP	thioredoxin-interacting protein-like [Oncorhynchus tshawytscha]	7.85	6.89	7.07	17.37	17.05	17.27	7.27	17.23	1.2449	5.32509e-38
ncbi_110493481	CCDC88A	girdin-like isoform X1 [Oncorhynchus mykiss]	2.73	2.77	3.65	0.38	0.25	0.33	3.05	0.32	-3.25267	5.52702e-38
ncbi_110488121	TSPAN13	tetraspanin-13 [Oncorhynchus kisutch]	3.4	3.31	4.52	0.29	0.31	0.34	3.74333	0.313333	-3.57855	5.6665e-38
ncbi_100136279	HK1	hexokinase-1 [Oncorhynchus kisutch]	8.03	7.74	8.2	1.58	0.98	1.34	7.99	1.3	-2.61968	5.82042e-38
ncbi_110496685	--	protein DEK-like isoform X1 [Oncorhynchus mykiss]	10.58	11.37	12.45	1.94	2.02	2.26	11.4667	2.07333	-2.46742	6.04806e-38
ncbi_100136001	COPE	coatomer subunit epsilon [Oncorhynchus kisutch]	67.7	67.95	60.93	131.37	119.82	143.67	65.5267	131.62	1.00622	6.2669e-38
ncbi_110503804	AAMDC	mth938 domain-containing protein [Oncorhynchus mykiss]	2.68	2.17	2.37	11.22	10.33	10.35	2.40667	10.6333	2.14349	6.40393e-38
ncbi_110493942	BIN2	bridging integrator 2-like [Oncorhynchus mykiss]	0.86	0.69	0.73	4.33	4.53	4.65	0.76	4.50333	2.56692	6.54999e-38
ncbi_110537602	--	protein C11orf87-like [Salmo salar]	5.01	4.12	4.8	0.14	0.12	0.17	4.64333	0.143333	-5.01771	6.61795e-38
ncbi_110488349	PSMB6L-B	proteasome subunit beta type-6-B like protein-like [Oncorhynchus kisutch]	1.11	0.41	0.63	8.79	10.01	12.24	0.716667	10.3467	3.85172	6.63317e-38
ncbi_110513948	MAST1	microtubule-associated serine/threonine-protein kinase 1-like isoform X2 [Oncorhynchus kisutch]	1.68	1.89	1.65	0.16	0.15	0.13	1.74	0.146667	-3.56847	6.67807e-38
ncbi_110489520	HCEA	high choriolytic enzyme 1-like [Oncorhynchus mykiss]	56.71	31.84	63.77	0.29	0.08	0.22	50.7733	0.196667	-8.01217	6.79503e-38
ncbi_110523767	PDLIM5	PDZ and LIM domain protein 7-like isoform X1 [Oncorhynchus mykiss]	8.02	8.16	9.02	19.02	18.98	18.34	8.4	18.78	1.16074	6.90724e-38
MSTRG.10622	CAMK2N2	calcium/calmodulin-dependent protein kinase II inhibitor 2-like [Oncorhynchus kisutch]	4.63	3.65	4.69	0.07	0.14	0.16	4.32333	0.123333	-5.13151	7.21581e-38
ncbi_110497704	FOXG1	forkhead box protein G1-like [Oncorhynchus kisutch]	6.35	6.05	6.19	0.07	0.16	0.04	6.19667	0.09	-6.10542	7.54098e-38
ncbi_118936269	CACNA1B	voltage-dependent N-type calcium channel subunit alpha-1B isoform X4 [Oncorhynchus kisutch]	1.46	1.4	1.68	0.13	0.16	0.13	1.51333	0.14	-3.43423	7.61957e-38
ncbi_110527781	RBM5	RNA-binding protein 5-B-like isoform X5 [Oncorhynchus nerka]	14.3	14.76	12.83	29.13	30	27.87	13.9633	29	1.05441	7.89115e-38
ncbi_110519250	MROH1	maestro heat-like repeat-containing protein family member 1 [Oncorhynchus mykiss]	2.09	2.19	1.94	5.53	5.4	4.87	2.07333	5.26667	1.34494	7.97359e-38
ncbi_110528374	BTG1	PREDICTED: protein BTG2-like [Salmo salar]	25.65	27.58	28.36	6.38	6.91	7.66	27.1967	6.98333	-1.96144	8.10416e-38
ncbi_110488280	SMAD4	mothers against decapentaplegic homolog 4-like isoform X1 [Oncorhynchus nerka]	5.27	6.54	6.41	1.04	1.91	1.45	6.07333	1.46667	-2.04995	8.12058e-38
ncbi_110524825	FETUB	histidine-rich glycoprotein-like [Oncorhynchus mykiss]	87.51	154.33	182.49	0.15	0	0.09	141.443	0.08	-10.7879	8.17162e-38
ncbi_110500773	FABP2	fatty acid-binding protein, intestinal [Oncorhynchus kisutch]	149.1	145.52	177.09	24.59	34.08	19.66	157.237	26.11	-2.59026	8.35736e-38
ncbi_110490212	SRGAP1	SLIT-ROBO Rho GTPase-activating protein 1-like isoform X1 [Oncorhynchus mykiss]	2.74	2.58	2.61	0.26	0.26	0.27	2.64333	0.263333	-3.3274	8.54901e-38
ncbi_110526493	SYT9	synaptotagmin-9-like [Oncorhynchus mykiss]	2.83	3.29	3.48	0.12	0.03	0.08	3.2	0.0766667	-5.38333	8.58366e-38
ncbi_110491836	PLEKHN1	pleckstrin homology domain-containing family N member 1-like [Oncorhynchus mykiss]	1.07	1	0.88	4.71	4.78	4.34	0.983333	4.61	2.22901	8.68822e-38
ncbi_110487250	HOP	tetratricopeptide repeat protein 31-like, partial [Oncorhynchus mykiss]	3.7	3.66	3.62	8.63	9.36	9.66	3.66	9.21667	1.3324	8.96804e-38
ncbi_110489016	NKX3-2	homeobox protein Nkx-3.2-like [Oncorhynchus mykiss]	9.51	9.4	6.14	0.2	0.23	0.34	8.35	0.256667	-5.02381	9.05999e-38
ncbi_110508215	FSTL3	follistatin-related protein 3-like isoform X1 [Oncorhynchus mykiss]	1.45	1.15	1.37	5.78	6.25	6.54	1.32333	6.19	2.22576	9.25576e-38
ncbi_118941145	--	lens epithelium-derived growth factor-like isoform X2 [Oncorhynchus mykiss]	58.7	63.65	50.94	13.8	14.94	10.55	57.7633	13.0967	-2.14095	9.58474e-38
ncbi_110534175	CDH17	cadherin-17-like [Oncorhynchus mykiss]	3.28	3.56	3.5	0.28	0.2	0.28	3.44667	0.253333	-3.76609	9.69551e-38
ncbi_110536394	KREMEN1	kremen protein 1-like [Oncorhynchus mykiss]	2.83	2.44	1.36	9.39	10.78	11.22	2.21	10.4633	2.24322	9.97496e-38
ncbi_110485390	KRT13	keratin, type I cytoskeletal 9-like [Oncorhynchus kisutch]	0.19	0.19	0.02	41.53	39.06	39.54	0.133333	40.0433	8.23038	9.97496e-38
ncbi_110494000	RFESD	Rieske domain-containing protein-like [Oncorhynchus mykiss]	9.82	12.25	8.96	0.62	0.54	0.6	10.3433	0.586667	-4.14002	1.02064e-37
ncbi_110507292	ATP1B3	sodium/potassium-transporting ATPase subunit beta-3-like [Oncorhynchus tshawytscha]	26.79	25.67	30.52	6.73	6.52	5.93	27.66	6.39333	-2.11316	1.02193e-37
ncbi_110494906	C3	venom factor isoform X1 [Oncorhynchus kisutch]	1.77	2.75	2.89	0.03	0.05	0.06	2.47	0.0466667	-5.72597	1.03692e-37
ncbi_110494085	CAMK1	PREDICTED: calcium/calmodulin-dependent protein kinase type 1-like [Salmo salar]	3.59	3.3	3.79	0.22	0.29	0.22	3.56	0.243333	-3.87087	1.05083e-37
ncbi_110496486	SYTL1	synaptotagmin-like protein 1 [Oncorhynchus mykiss]	3.18	3.58	2.08	11.44	11.49	12.13	2.94667	11.6867	1.98771	1.06236e-37
MSTRG.21617	ADAM11	disintegrin and metalloproteinase domain-containing protein 11-like isoform X2 [Oncorhynchus nerka]	3.05	2.95	3.6	0.32	0.16	0.16	3.2	0.213333	-3.90689	1.08697e-37
ncbi_110492370	GPD1	glycerol-3-phosphate dehydrogenase [NAD(+)], cytoplasmic [Oncorhynchus kisutch]	9.74	10.77	10.75	29.23	28.77	25	10.42	27.6667	1.40879	1.11067e-37
ncbi_110495648	ARHGAP20	rho GTPase-activating protein 20-like isoform X1 [Oncorhynchus mykiss]	0.28	0.16	0.19	2.42	2.24	1.81	0.21	2.15667	3.36034	1.12432e-37
ncbi_110527589	GART	trifunctional purine biosynthetic protein adenosine-3 [Oncorhynchus mykiss]	10.21	10.8	10	25.16	22.48	21.85	10.3367	23.1633	1.16407	1.14426e-37
ncbi_110487292	CCDC88A	girdin-like isoform X1 [Oncorhynchus kisutch]	1.64	1.81	2.24	0.09	0.08	0.04	1.89667	0.07	-4.75997	1.17721e-37
ncbi_110489685	SALL3	sal-like protein 3 [Oncorhynchus mykiss]	2.79	2.46	2.53	0.18	0.35	0.26	2.59333	0.263333	-3.29985	1.22119e-37
ncbi_110492029	GDAP1L1	ganglioside-induced differentiation-associated protein 1-like 1 [Oncorhynchus kisutch]	2.48	2.92	3.12	0.08	0.08	0.09	2.84	0.0833333	-5.09085	1.2572e-37
MSTRG.21019	RBFOX2	RNA binding protein fox-1 homolog 2 isoform X1 [Oncorhynchus kisutch]	13.58	13.25	14.26	4.11	3.92	3.98	13.6967	4.00333	-1.77455	1.26567e-37
ncbi_110506645	SLC17A6B	vesicular glutamate transporter 2.1 [Oncorhynchus mykiss]	4.81	4.96	5.38	0.01	0.02	0.02	5.05	0.0166667	-8.24317	1.30558e-37
ncbi_110507966	ROBO2	roundabout homolog 2-like [Oncorhynchus mykiss]	2.68	2.64	2.72	0.49	0.52	0.56	2.68	0.523333	-2.35643	1.39143e-37
ncbi_110536882	RAB27B	ras-related protein Rab-27B-like isoform X1 [Oncorhynchus kisutch]	3.74	3.39	3.01	10.51	10.05	10.9	3.38	10.4867	1.63346	1.39304e-37
ncbi_110530636	PCDH8	protocadherin-8-like [Oncorhynchus mykiss]	3.85	3.63	4.36	0.07	0.1	0.01	3.94667	0.06	-6.03953	1.46778e-37
ncbi_110487994	GRINA	protein lifeguard 1-like [Salmo trutta]	5.92	6.82	6.45	0.47	0.65	0.75	6.39667	0.623333	-3.35924	1.47341e-37
ncbi_110533772	PANX1	pannexin-1 [Oncorhynchus kisutch]	5.32	5.42	5.87	0.54	0.68	0.91	5.53667	0.71	-2.96313	1.60619e-37
MSTRG.26484	PIN1	peptidyl-prolyl cis-trans isomerase NIMA-interacting 1 [Oncorhynchus mykiss]	27.52	28.05	25.81	57.87	62.56	65.68	27.1267	62.0367	1.19341	1.71962e-37
ncbi_110538609	MYBPC2	myosin-binding protein C, fast-type isoform X1 [Oncorhynchus mykiss]	4.22	4.72	4.96	11.28	11.71	11.07	4.63333	11.3533	1.29299	1.80309e-37
ncbi_110488222	ARHGEF2	rho guanine nucleotide exchange factor 2-like [Oncorhynchus mykiss]	2.99	2.74	2.2	7.49	8.43	8.85	2.64333	8.25667	1.6432	1.82871e-37
ncbi_110487933	STMN2	stathmin-2-like [Oncorhynchus mykiss]	15.72	14	17.99	0.1	0	0.13	15.9033	0.0766667	-7.69651	2.08148e-37
ncbi_110499149	KCTD2	BTB/POZ domain-containing protein KCTD5-like [Oncorhynchus mykiss]	7.14	6.8	6.85	1.58	1.64	1.73	6.93	1.65	-2.07039	2.10366e-37
ncbi_110533707	RNASEKB	ribonuclease kappa-B [Esox lucius]	12.43	11.07	12.21	2.33	2.73	2.86	11.9033	2.64	-2.17276	2.32309e-37
MSTRG.7331	ATP5F1D	ATP synthase subunit delta, mitochondrial [Oncorhynchus kisutch]	127.72	123.85	140.32	332.3	325.87	278.47	130.63	312.213	1.25705	2.34162e-37
ncbi_110524120	GADD45B	growth arrest and DNA damage-inducible protein GADD45 beta-like [Oncorhynchus mykiss]	4.79	5.2	4.21	14.97	14.72	18.13	4.73333	15.94	1.75172	2.36817e-37
ncbi_110508983	SLC35A3	UDP-N-acetylglucosamine transporter-like isoform X2 [Oncorhynchus nerka]	2.22	1.95	1.5	6.09	6.28	7.12	1.89	6.49667	1.78131	2.37013e-37
ncbi_110486247	FKBP10	peptidyl-prolyl cis-trans isomerase FKBP10-like [Salmo trutta]	39.71	38.34	29.89	79.5	74.39	83.47	35.98	79.12	1.13685	2.37331e-37
ncbi_110536915	PTPN13	tyrosine-protein phosphatase non-receptor type 13 [Oncorhynchus mykiss]	4.32	4.25	2.94	10	10.51	10.16	3.83667	10.2233	1.41394	2.47086e-37
ncbi_110537021	APC	adenomatous polyposis coli protein-like isoform X1 [Oncorhynchus mykiss]	12.37	12.54	12.2	4.42	4.05	4.44	12.37	4.30333	-1.52332	2.53616e-37
ncbi_110523795	SLC45A2	membrane-associated transporter protein isoform X1 [Oncorhynchus mykiss]	4.13	4.15	3.24	14.78	11.57	13.86	3.84	13.4033	1.80341	2.57525e-37
ncbi_110533892	PCDH1	protocadherin-1-like [Oncorhynchus mykiss]	1.91	1.52	2.11	0.15	0.07	0.06	1.84667	0.0933333	-4.30639	2.6427e-37
ncbi_110522161	LRP11	low-density lipoprotein receptor-related protein 11-like [Oncorhynchus tshawytscha]	2.92	2.88	3.36	0.1	0.13	0.1	3.05333	0.11	-4.79481	2.78213e-37
[truncated: 14,592 more rows]

## Sheet: YR1d-vs-YR90d
Table S1 Differentially expressed genes (DEGs) between YR1d and YR90d groups with |log2 fold change| ≥ 1 and (FDR) < 0.05.
Gene-id	Symbol	Description	YR1d1_fpkm	YR1d2_fpkm	YR1d3_fpkm	YR90d1_fpkm	YR90d2_fpkm	YR90d3_fpkm	YR1d_mean	YR90d_mean	log2(fc)	FDR
ncbi_100136156	CD74	invariant chain S25-7 isoform X1 [Oncorhynchus mykiss]	3.28	2.34	2.12	393.96	445.68	513.2	2.58	450.947	7.44944	0
ncbi_110496008	S100A4	ictacalcin [Oncorhynchus kisutch]	27.29	22.23	25.53	723.23	764.08	685.27	25.0167	724.193	4.85541	0
ncbi_110509047	APOD	apolipoprotein D [Oncorhynchus kisutch]	6.05	5.65	5.17	289.22	296.41	278.4	5.62333	288.01	5.67855	0
ncbi_110519979	COL6A3	collagen alpha-3(VI) chain-like isoform X2 [Sander lucioperca]	3.48	2.79	3.09	69.46	78.13	87.32	3.12	78.3033	4.64946	0
ncbi_110523491	AQP3	aquaporin-3-like isoform X1 [Oncorhynchus mykiss]	5.07	4.27	3.55	324.05	397.95	348.03	4.29667	356.677	6.37526	0
MSTRG.24827	--	uncharacterized protein LOC109870450 isoform X2 [Oncorhynchus kisutch]	25.74	23.81	26.42	571.18	677.53	591.43	25.3233	613.38	4.59824	6.71469e-292
ncbi_110503876	--	elastin-like isoform X1 [Oncorhynchus mykiss]	5.51	5.02	5.45	70.88	75.18	73.06	5.32667	73.04	3.77738	3.14519e-283
MSTRG.20410	--	probable basic-leucine zipper transcription factor H isoform X3 [Oreochromis niloticus]	3.83	4.03	2.85	113.55	120.58	112.23	3.57	115.453	5.01524	7.20059e-280
ncbi_110503033	COL1A1	collagen alpha-1(I) chain-like [Oncorhynchus nerka]	236.44	210.11	215.88	2050.73	2342.98	2229.09	220.81	2207.6	3.3216	5.82271e-274
ncbi_110492049	G0S2	G0/G1 switch protein 2 [Oncorhynchus kisutch]	1.52	1.88	1.92	232.71	199.52	198.26	1.77333	210.163	6.8889	1.38247e-272
MSTRG.22588	--	probable basic-leucine zipper transcription factor H isoform X3 [Oreochromis niloticus]	3.49	2.66	2.16	113.52	139.3	139.49	2.77	130.77	5.561	7.52214e-271
ncbi_110488396	CLEC3B	tetranectin-like [Oncorhynchus mykiss]	0.67	0.43	0.28	451.49	641.65	602.33	0.46	565.157	10.2628	4.15693e-259
ncbi_110503830	POSTN	periostin-like isoform X1 [Oncorhynchus mykiss]	52.35	46.64	32.15	1269.31	1410.5	1416.18	43.7133	1365.33	4.96503	1.36891e-249
ncbi_100136296	HBA4	alpha-globin I [Oncorhynchus mykiss]	1.52	1.96	2.63	1112.5	921.55	753.55	2.03667	929.2	8.83364	1.89003e-248
ncbi_110524611	GSN	gelsolin-like [Oncorhynchus mykiss]	19.89	17.59	15.8	175.73	197.47	202.67	17.76	191.957	3.43408	4.29873e-248
ncbi_100136030	KRT17	type I keratin E7 [Oncorhynchus mykiss]	26.38	28.54	20.47	412.63	471.69	538.55	25.13	474.29	4.23829	2.26211e-243
ncbi_110497341	TTC39B	tetratricopeptide repeat protein 39B-like isoform X1 [Oncorhynchus mykiss]	2.19	2.5	1.93	47.78	60.3	54.5	2.20667	54.1933	4.61817	2.5416e-243
ncbi_110494664	RBP7	retinol binding-protein 7 [Oncorhynchus mykiss]	3.11	3.78	4.03	148.27	149.78	156.56	3.64	151.537	5.37958	5.82926e-241
MSTRG.27694	PNP	purine nucleoside phosphorylase isoform X2 [Oncorhynchus kisutch]	9.91	9.6	9.17	91.17	100.05	104.61	9.56	98.61	3.36665	1.23239e-239
ncbi_100136008	RBP4B	retinol-binding protein 2 isoform X1 [Oncorhynchus mykiss]	166.1	205.19	164.88	2785.23	3174.84	2654.21	178.723	2871.43	4.00597	1.3149e-238
ncbi_110496588	QNR-71	transmembrane glycoprotein NMB isoform X1 [Oncorhynchus mykiss]	1.68	1.66	1.09	44.94	50.47	48.55	1.47667	47.9867	5.02222	2.15776e-238
ncbi_110537421	SERPINF1	pigment epithelium-derived factor-like isoform X3 [Oncorhynchus mykiss]	22.61	17.78	17.39	395.85	444.24	368.99	19.26	403.027	4.3872	1.83318e-237
ncbi_110491421	HTRA1B	serine protease HTRA1B isoform X1 [Oncorhynchus kisutch]	4.67	4.24	3.62	78.26	84.87	76.66	4.17667	79.93	4.25831	2.27194e-234
ncbi_110535402	--	lipocalin-like [Oncorhynchus mykiss]	54.45	49.66	36.91	2240.14	2340.66	1719.52	47.0067	2100.11	5.48145	1.3967e-233
ncbi_100136023	APOEB	apolipoprotein Eb-like [Oncorhynchus nerka]	62.87	61.6	51.91	419.56	503.4	498.06	58.7933	473.673	3.01017	1.83857e-233
ncbi_110510074	--	lipocalin-like [Oncorhynchus mykiss]	115.11	110.67	90.12	1106.94	1318.81	1411.53	105.3	1279.09	3.60254	4.21053e-233
ncbi_110503068	TMEM130	transmembrane protein 130-like [Oncorhynchus mykiss]	5.57	4.92	4.56	89.02	89.83	96.65	5.01667	91.8333	4.19422	5.19359e-232
ncbi_110495853	FHL2	four and a half LIM domains protein 2-like [Oncorhynchus mykiss]	1.33	1.36	1.48	59.99	71.38	66.26	1.39	65.8767	5.56661	2.33364e-231
ncbi_110524056	DPT	dermatopontin [Oncorhynchus mykiss]	5.47	5.84	4.25	108.24	127.97	114.56	5.18667	116.923	4.49461	3.51968e-228
ncbi_110510096	--	reelin domain-containing protein 1 [Oreochromis aureus]	19.68	20.65	15.19	573.26	621.37	474.82	18.5067	556.483	4.91022	2.31126e-227
ncbi_110497330	TTC39B	tetratricopeptide repeat protein 39B-like isoform X1 [Oncorhynchus mykiss]	1.82	2.19	1.4	57.08	64.9	57.88	1.80333	59.9533	5.0551	2.34575e-227
ncbi_100135810	COL1A1	collagen, type I, alpha 1b precursor [Oncorhynchus mykiss]	347.38	305.36	272.7	2699.7	2979.12	2774.38	308.48	2817.73	3.19129	1.34292e-225
ncbi_118939535	--	sperm acrosome membrane-associated protein 4-like [Oncorhynchus tshawytscha]	1.71	1.66	1.06	71.15	76.78	74.95	1.47667	74.2933	5.65282	4.8347e-221
ncbi_110520891	PLIN1	perilipin-1 isoform X1 [Oncorhynchus mykiss]	0.51	0.31	0.49	76.29	72.52	63.1	0.436667	70.6367	7.33774	5.58211e-217
ncbi_110490577	LUM	lumican-like [Oncorhynchus kisutch]	73.51	66.09	61.66	716.2	825.51	698.77	67.0867	746.827	3.47668	5.76892e-216
ncbi_110529355	PAPLN	papilin-like [Oncorhynchus mykiss]	1.93	1.45	1.77	94.45	131.43	181.72	1.71667	135.867	6.30644	5.62892e-213
MSTRG.41821	GPNMB	protein QNR-71-like [Oncorhynchus nerka]	3.65	3.44	2.31	57.45	64.28	67.1	3.13333	62.9433	4.32828	6.95115e-212
ncbi_110505513	--	Syncytin-1 [Anabarilius grahami]	27.26	28.26	23.4	0.66	0.49	0.51	26.3067	0.553333	-5.57114	1.63839e-208
ncbi_100301642	--	mannan-binding lectin H2 precursor [Oncorhynchus mykiss]	0.44	0.87	0.67	144.93	152.64	163.59	0.66	153.72	7.86362	1.36313e-206
ncbi_110529571	FABP7	fatty acid-binding protein, brain-like [Oncorhynchus kisutch]	701.79	742.09	789.97	31.97	38.22	33.84	744.617	34.6767	-4.42446	4.58255e-206
ncbi_110508289	--	mannose-specific lectin-like isoform X1 [Oncorhynchus kisutch]	1.46	1.86	1.49	215.21	227.5	327.18	1.60333	256.63	7.32247	9.41337e-206
ncbi_100136157	--	invariant chain INVX [Oncorhynchus mykiss]	0.99	1.36	0.8	78.22	75.71	95.12	1.05	83.0167	6.30494	7.84005e-205
ncbi_110499892	LUM	lumican-like [Oncorhynchus mykiss]	79.4	69.9	59.53	875.87	979.77	842.8	69.61	899.48	3.69172	1.66314e-204
ncbi_110489782	MYH6	myosin-7-like [Oncorhynchus mykiss]	0.38	0.25	0.42	25.73	20.75	24.37	0.35	23.6167	6.07631	2.86622e-201
ncbi_110507666	C4B	complement C4-B-like [Oncorhynchus mykiss]	0.09	0.18	0.12	29.45	32.64	27.14	0.13	29.7433	7.83791	3.75368e-199
MSTRG.23013	ATP1B4	protein ATP1B4 [Oncorhynchus mykiss]	34.82	33.48	36.53	0.61	0.71	0.83	34.9433	0.716667	-5.60757	2.68148e-196
ncbi_110494108	TF	saxiphilin-like isoform X2 [Oncorhynchus mykiss]	1.54	1.89	1.95	30.47	34.04	31.35	1.79333	31.9533	4.15525	5.7529e-195
ncbi_110527471	FHL2	four and a half LIM domains protein 2-like [Oncorhynchus kisutch]	5.59	5.21	6.97	113.76	112.08	115.31	5.92333	113.717	4.26289	1.06622e-193
ncbi_110485898	KRT13	keratin, type I cytoskeletal 13-like isoform X1 [Oncorhynchus mykiss]	6.28	7.03	8.71	251.07	259.75	202.91	7.34	237.91	5.01849	4.80951e-191
ncbi_110485118	CNDP1	beta-Ala-His dipeptidase-like isoform X1 [Oncorhynchus mykiss]	1.89	2.24	1.25	71.09	74.76	63.79	1.79333	69.88	5.28416	6.89816e-191
ncbi_100136120	CLU	clusterin-1 [Oncorhynchus mykiss]	7.1	6.62	6.3	76.75	93.43	80.42	6.67333	83.5333	3.64587	1.77097e-189
ncbi_110496633	COL1A2	collagen alpha-2(I) chain [Oncorhynchus mykiss]	394.24	359.61	300.84	3426.17	3616.17	3285.77	351.563	3442.7	3.29169	4.67631e-188
ncbi_100136750	SPARC	SPARC precursor [Oncorhynchus mykiss]	303.21	298.96	252.62	2001.48	2263.61	2051.12	284.93	2105.4	2.88542	5.14129e-186
ncbi_110525435	ACSBG2	long-chain-fatty-acid--CoA ligase ACSBG2-like [Oncorhynchus mykiss]	0.25	0.25	0.26	69.44	65.86	52.16	0.253333	62.4867	7.94637	2.45778e-185
ncbi_110523380	MAP1B	microtubule-associated protein 1B-like [Oncorhynchus mykiss]	16.22	16.16	17.76	0.13	0.1	0.11	16.7133	0.113333	-7.20428	6.99058e-184
ncbi_110517409	S100A4	ictacalcin [Oncorhynchus kisutch]	1.49	1.49	1.36	163.58	180.16	152.5	1.44667	165.413	6.8372	2.7337e-182
ncbi_110502232	SLC23A2	solute carrier family 23 member 1-like [Oncorhynchus tshawytscha]	1.81	1.56	1.52	22.11	22.42	22.8	1.63	22.4433	3.78334	9.9008e-181
MSTRG.23364	--	PREDICTED: multiple epidermal growth factor-like domains protein 6 [Biomphalaria glabrata]	1.84	1.68	2.07	28.74	33.93	36.57	1.86333	33.08	4.15	2.05641e-180
ncbi_100189621	LOX	protein-lysine 6-oxidase-like [Oncorhynchus tshawytscha]	6.24	5.64	4.03	93.74	125.2	113.39	5.30333	110.777	4.38461	2.08254e-178
ncbi_110501723	--	PREDICTED: serine-aspartate repeat-containing protein I-like isoform X1 [Salmo salar]	3.75	3.19	3.37	37.25	41.32	49.04	3.43667	42.5367	3.62963	3.4537e-178
ncbi_110505610	--	sushi, von Willebrand factor type A, EGF and pentraxin domain-containing protein 1 isoform X1 [Oncorhynchus kisutch]	2.43	2.48	1.88	37.41	39.05	36.85	2.26333	37.77	4.06072	2.57898e-175
ncbi_110525938	AEBP1	inactive carboxypeptidase-like protein X2 [Oncorhynchus mykiss]	3.56	3.42	2.04	78.89	83.63	75.31	3.00667	79.2767	4.72066	2.78464e-174
ncbi_100500795	-	-	1.31	1.59	1.76	66.05	67.36	77.88	1.55333	70.43	5.50275	3.69686e-173
ncbi_110523632	MYO3A	myosin-IIIb-like [Oncorhynchus nerka]	1.03	0.79	0.56	29.26	45.44	52.63	0.793333	42.4433	5.74147	1.0175e-172
ncbi_100135844	SERPINH1	serpin H1-like [Oncorhynchus tshawytscha]	71.01	69.6	53.71	895.41	903.38	758.33	64.7733	852.373	3.71801	9.21389e-169
ncbi_110522950	CTSL	cathepsin L1-like isoform X1 [Oncorhynchus mykiss]	138.3	165.89	143.87	0.21	0.49	0.33	149.353	0.343333	-8.7649	1.27549e-167
ncbi_110521062	FNDC1	fibronectin type III domain-containing protein 1-like [Oncorhynchus tshawytscha]	3.04	2.84	2.21	27.39	28.81	27.89	2.69667	28.03	3.37772	2.32019e-167
ncbi_100136125	CLU	clusterin [Oncorhynchus mykiss]	5.42	6.14	3.61	103.14	104.77	99.28	5.05667	102.397	4.33984	9.38707e-167
ncbi_110528865	OTOR	otoraplin-like [Oncorhynchus mykiss]	10.91	10.44	9.81	148.34	181.34	145.52	10.3867	158.4	3.93077	2.68904e-165
ncbi_110508726	SLC6A9	sodium- and chloride-dependent glycine transporter 1-like isoform X1 [Oncorhynchus nerka]	17.65	16.88	19.07	0.4	0.39	0.42	17.8667	0.403333	-5.46915	2.92316e-165
ncbi_110502330	GCH1	GTP cyclohydrolase 1-like [Oncorhynchus mykiss]	14.22	13.31	10.64	102.58	117.31	122.51	12.7233	114.133	3.16517	4.60124e-165
ncbi_110502369	APMAP	adipocyte plasma membrane-associated protein [Oncorhynchus kisutch]	10.89	10.62	12.33	130.98	133.05	118.86	11.28	127.63	3.50013	6.70814e-165
ncbi_118936617	S100A1	protein S100-A1-like [Oncorhynchus kisutch]	144.82	142.24	130.36	960.82	1031.88	910.39	139.14	967.697	2.79802	8.55436e-165
ncbi_110503832	C4	complement C4-like [Oncorhynchus mykiss]	0.24	0.26	0.08	15.04	14.71	15.04	0.193333	14.93	6.27098	1.19498e-164
ncbi_110495406	PRSS23	serine protease 23-like [Oncorhynchus kisutch]	9.49	7.48	7.42	98.56	94.39	89.86	8.13	94.27	3.53547	6.58066e-164
ncbi_110529440	ID2	DNA-binding protein inhibitor ID-2-like [Oncorhynchus mykiss]	8.96	10.64	8.5	144.41	136.84	126.15	9.36667	135.8	3.8578	3.60624e-163
ncbi_100499592	--	beta-defensin 4 precursor [Oncorhynchus mykiss]	5.34	3.81	2.32	148.51	154.88	181	3.82333	161.463	5.40023	1.7935e-161
MSTRG.32808	CD99L2	CD99 antigen-like protein 2 isoform X2 [Oncorhynchus tshawytscha]	35.3	34.7	40.64	1.84	1.67	1.8	36.88	1.77	-4.38102	3.04097e-160
ncbi_110508942	GSN	gelsolin-like [Oncorhynchus kisutch]	15.01	14.29	11.16	103.98	120.91	127.89	13.4867	117.593	3.1242	4.30503e-160
ncbi_110486554	CYGB2	cytoglobin-1-like [Oncorhynchus mykiss]	14.22	15.1	12.53	109.19	120.91	109.37	13.95	113.157	3.01998	9.48698e-160
ncbi_110537922	APOEB	apolipoprotein Eb-like [Oncorhynchus mykiss]	104.49	112.92	100.61	527.72	622.09	667.42	106.007	605.743	2.51455	3.16921e-159
ncbi_110521721	--	coiled-coil domain-containing protein 18-like isoform X2 [Salvelinus alpinus]	1.51	1.39	1.16	39.12	40.26	39.16	1.35333	39.5133	4.86775	1.2571e-158
ncbi_100301672	PADI2	peptidylarginine deiminase [Oncorhynchus mykiss]	3.75	3.33	2.88	48.11	59.28	75.95	3.32	61.1133	4.20223	2.88545e-156
ncbi_110486153	COL1A1	collagen alpha-1(I) chain-like [Oncorhynchus mykiss]	314.97	279.49	228.8	2178.07	2345.67	2213.4	274.42	2245.71	3.03272	1.21342e-155
ncbi_110517766	ATP1A3	sodium/potassium-transporting ATPase subunit alpha-3-like isoform X1 [Oncorhynchus kisutch]	35.71	34.71	39.52	1.51	1.22	1.5	36.6467	1.41	-4.69991	4.32373e-155
ncbi_110536252	S100A1	protein S100-A1-like isoform X1 [Oncorhynchus mykiss]	45.07	44.42	41.24	310.59	337.92	301.69	43.5767	316.733	2.86164	4.28311e-154
ncbi_110499019	HTRA1B	serine protease HTRA1B-like isoform X1 [Oncorhynchus mykiss]	2.6	2.55	2.01	37.5	38.82	34.88	2.38667	37.0667	3.95705	5.61832e-154
ncbi_110523504	STXBP1	PREDICTED: syntaxin-binding protein 1 isoform X1 [Salmo salar]	39.29	38.05	45.02	1	1.01	0.74	40.7867	0.916667	-5.47556	7.66806e-154
ncbi_110492680	AEP1	natterin-like protein isoform X2 [Oncorhynchus mykiss]	1.08	0.75	0.86	81.59	65.26	102.17	0.896667	83.0067	6.53251	1.51555e-153
ncbi_110514148	CFD	complement factor D-like [Oncorhynchus mykiss]	21.87	21.57	16.46	378.02	352.19	289.9	19.9667	340.037	4.09002	1.89353e-153
ncbi_110498892	OLFML3	olfactomedin-like protein 3 [Oncorhynchus nerka]	0.78	0.61	0.48	19.24	25.76	23.19	0.623333	22.73	5.18845	1.07994e-152
ncbi_110505564	ENTPD5	ectonucleoside triphosphate diphosphohydrolase 5-like [Oncorhynchus mykiss]	0.85	0.61	0.72	39.47	29.97	51.23	0.726667	40.2233	5.7906	2.10527e-152
ncbi_110537459	DGAT2	diacylglycerol O-acyltransferase 2-like [Oncorhynchus mykiss]	0.72	0.46	0.48	76.79	61.11	45.12	0.553333	61.0067	6.78467	9.27181e-152
ncbi_110510309	C1QC	complement C1q subcomponent subunit C isoform X2 [Oncorhynchus kisutch]	3.07	2.72	2.15	59.6	53.45	50.5	2.64667	54.5167	4.36445	1.71807e-150
ncbi_110506594	URAH	5-hydroxyisourate hydrolase-like [Oncorhynchus mykiss]	7.15	7.76	7.66	78.58	79.26	70.2	7.52333	76.0133	3.33681	4.0446e-149
ncbi_110510679	GIMAP9	GTPase IMAP family member 7-like isoform X1 [Oncorhynchus mykiss]	480.6	403.12	358.73	3.28	4.28	7.74	414.15	5.1	-6.34351	1.1779e-148
ncbi_110533484	NOVA1	RNA-binding protein Nova-1 isoform X1 [Oncorhynchus kisutch]	12.64	11.66	13.73	0.31	0.23	0.27	12.6767	0.27	-5.55307	1.89562e-148
ncbi_110486138	MAPT	microtubule-associated protein tau-like isoform X1 [Oncorhynchus mykiss]	18.63	17.48	20.46	0.29	0.33	0.24	18.8567	0.286667	-6.03956	1.92447e-148
MSTRG.38849	--	-	9.64	9.12	8.69	137.44	178.2	244.89	9.15	186.843	4.35191	3.00263e-148
ncbi_110510203	ADAMTS2	A disintegrin and metalloproteinase with thrombospondin motifs 2-like [Oncorhynchus mykiss]	1.95	1.76	1.32	17.26	19.84	19.15	1.67667	18.75	3.48322	3.68617e-148
ncbi_110503575	MASP2	mannan-binding lectin serine protease 2-like [Oncorhynchus mykiss]	3.43	3.7	3.02	32.33	36.52	33.19	3.38333	34.0133	3.32958	3.47665e-147
ncbi_100136334	CSRP1	cysteine- and glycine-rich protein 1 [Oncorhynchus mykiss]	5.62	5.46	5.77	47.94	52.46	58.01	5.61667	52.8033	3.23284	2.48437e-146
ncbi_110534302	--	vitelline membrane protein Vm26Ab-like isoform X2 [Oncorhynchus nerka]	18.93	14.16	16.46	233.2	351.4	375.57	16.5167	320.057	4.27633	2.50814e-146
ncbi_110538165	MREG	melanoregulin [Oncorhynchus kisutch]	1.12	1.07	1.01	24.51	28.27	23.98	1.06667	25.5867	4.58421	2.99077e-146
ncbi_110501385	FKBP7	peptidyl-prolyl cis-trans isomerase FKBP7-like [Oncorhynchus mykiss]	40.31	39.66	31.94	220.36	243.87	251.65	37.3033	238.627	2.67738	3.27073e-145
ncbi_110528070	NBL1	neuroblastoma suppressor of tumorigenicity 1-like isoform X1 [Oncorhynchus mykiss]	2.43	2.7	2.64	40.66	49.21	40.14	2.59	43.3367	4.06456	3.5803e-145
ncbi_100136029	KRT8	keratin 5 [Oncorhynchus mykiss]	428.89	419.91	438.04	2282.33	2853.59	3061.08	428.947	2732.33	2.67126	2.43066e-144
ncbi_118936239	DCN	decorin isoform X1 [Oncorhynchus mykiss]	63.09	60.38	52.78	319.13	358.39	322.57	58.75	333.363	2.50443	4.9876e-144
ncbi_100301730	GST1	glutathione S-transferase rho [Oncorhynchus mykiss]	83.14	86.88	75.03	479.52	536.21	470.7	81.6833	495.477	2.6007	1.00824e-143
ncbi_110496006	S100A1	protein S100-A1-like [Oncorhynchus mykiss]	49.22	45.45	45.54	229.78	263.23	261.27	46.7367	251.427	2.42751	2.04521e-143
ncbi_110509623	CRYBB1	beta-crystallin B1 [Oncorhynchus kisutch]	248.9	189.54	185.18	0.32	0.36	0.42	207.873	0.366667	-9.14702	2.07228e-143
ncbi_110520466	--	OX-2 membrane glycoprotein-like isoform X1 [Oncorhynchus mykiss]	2.5	2.2	1.48	34.31	48.67	46.52	2.06	43.1667	4.3892	1.11946e-142
ncbi_110523556	MAMDC2	MAM domain-containing protein 2-like [Oncorhynchus mykiss]	13.72	10.18	8.79	131.84	155.15	139.38	10.8967	142.123	3.70518	1.78318e-142
ncbi_100305326	MID1IP1L	Mid1-interacting protein 1 [Oncorhynchus mykiss]	11.34	10.85	13.53	265.29	220.47	196.34	11.9067	227.367	4.25518	7.22929e-142
ncbi_110524219	--	C-C motif chemokine 25-like [Oncorhynchus mykiss]	14.68	14.08	11.93	95.08	125.62	130.61	13.5633	117.103	3.11	9.31164e-140
ncbi_100136199	YWHAG-B	14-3-3 protein gamma-2 [Salmo salar]	38.71	40.7	42.29	1.43	1.11	1.53	40.5667	1.35667	-4.90216	2.29604e-139
ncbi_110529390	MATN3	matrilin-3 isoform X1 [Oncorhynchus kisutch]	56.98	60.47	40.1	0.71	0.57	0.4	52.5167	0.56	-6.5512	5.76788e-139
ncbi_110532623	G0S2	G0/G1 switch protein 2-like [Oncorhynchus mykiss]	0.35	0.84	0.27	285.75	235.4	200.39	0.486667	240.513	8.94897	1.28465e-138
ncbi_110489938	EMILIN2	EMILIN-2-like [Oncorhynchus mykiss]	1.89	1.67	1.22	18.22	20.01	19.44	1.59333	19.2233	3.59274	4.80098e-138
ncbi_118938844	TYMP	thymidine phosphorylase-like [Oncorhynchus mykiss]	0.51	0.52	0.25	26.97	33.2	33.85	0.426667	31.34	6.19875	6.08947e-138
ncbi_110507546	GAP43	neuromodulin-like isoform X2 [Oncorhynchus mykiss]	62.94	55.75	68.65	1.74	1.64	1.89	62.4467	1.75667	-5.15171	4.34406e-137
ncbi_110528226	PMEL	melanocyte protein PMEL-like [Oncorhynchus mykiss]	29.26	26.56	23.93	122.64	139.91	141.02	26.5833	134.523	2.33926	4.58949e-137
ncbi_110520164	DCT	L-dopachrome tautomerase-like [Oncorhynchus mykiss]	4.14	3.93	2.29	56.49	65.6	64.4	3.45333	62.1633	4.17	1.68997e-136
ncbi_110532603	SLC2A9	solute carrier family 2, facilitated glucose transporter member 5-like isoform X1 [Oncorhynchus tshawytscha]	2.85	2.48	1.76	30.81	33.84	30.6	2.36333	31.75	3.74786	1.75711e-136
MSTRG.582	--	-	73.52	68.32	80.99	990.35	793.98	838.43	74.2767	874.253	3.55707	1.97544e-136
ncbi_110534029	DCX	neuronal migration protein doublecortin [Oncorhynchus mykiss]	27.18	27.59	30.53	1.27	1.29	1.3	28.4333	1.28667	-4.46587	9.83321e-135
ncbi_100137013	KRT8	type II keratin E1 [Oncorhynchus mykiss]	364.13	349.23	338.71	1685.73	2150.32	2299.37	350.69	2045.14	2.54393	1.43706e-134
ncbi_110517266	LYG2	Lysozyme g [Oncorhynchus mykiss]	1.27	1.09	1.34	46	41.61	39.38	1.23333	42.33	5.10105	2.91031e-133
ncbi_110539101	TPSAB1	tryptase-2-like isoform X1 [Oncorhynchus mykiss]	0.8	0.93	0.61	41.47	67.31	55.12	0.78	54.6333	6.13016	7.09792e-133
ncbi_110524276	HSD11B1L	hydroxysteroid 11-beta-dehydrogenase 1-like protein [Oncorhynchus nerka]	0.73	0.54	0.46	40.2	42.32	34.68	0.576667	39.0667	6.08206	2.78671e-132
ncbi_110509179	VIM	vimentin A2-like [Oncorhynchus mykiss]	4.26	3.46	3.66	56.9	78.32	55.02	3.79333	63.4133	4.06325	1.49354e-131
ncbi_110507010	CEBPA	CCAAT/enhancer binding protein alpha [Oncorhynchus mykiss]	7.65	7.97	5.59	55.42	62.48	61.01	7.07	59.6367	3.07642	3.25738e-131
ncbi_110530805	LPL	lipoprotein lipase-like [Oncorhynchus mykiss]	0.2	0.15	0.05	95.76	91.45	75.91	0.133333	87.7067	9.36151	7.33213e-131
ncbi_110499492	CAV1	caveolin-1 [Oncorhynchus kisutch]	34.7	30.98	33.63	214.66	234.04	201.29	33.1033	216.663	2.71041	4.31388e-130
MSTRG.20354	--	ubiquitin carboxyl-terminal hydrolase 7-like [Salvelinus alpinus]	0.87	0.57	0.73	33.88	43.47	37.25	0.723333	38.2	5.72277	6.09226e-130
ncbi_110534419	FGG	fibrinogen gamma chain-like [Oncorhynchus mykiss]	55.36	95.92	98.47	0.28	0.43	0.45	83.25	0.386667	-7.75022	1.43464e-129
ncbi_110497625	CRIP1	cysteine-rich protein 1 [Salmo salar]	71.46	69.33	62.93	967.38	817.89	696.93	67.9067	827.4	3.60696	5.49275e-129
ncbi_118940260	KRT13	keratin, type I cytoskeletal 9-like [Oncorhynchus kisutch]	0.09	0.06	0.13	25.53	37.63	37.18	0.0933333	33.4467	8.48525	1.14143e-128
ncbi_110531906	FGL2	fibroleukin [Oncorhynchus mykiss]	1.35	1.24	1.37	18.58	21.44	19.51	1.32	19.8433	3.91004	1.45225e-128
ncbi_110486086	EFEMP1	EGF-containing fibulin-like extracellular matrix protein 1 [Oncorhynchus mykiss]	1.14	1.48	1.68	19.01	22.3	22.86	1.43333	21.39	3.89949	2.45032e-128
MSTRG.3522	--	Threonine-rich GPI-anchored glycoprotein [Mizuhopecten yessoensis]	1.47	1.7	1.87	15.18	18.58	17.65	1.68	17.1367	3.35055	1.02675e-127
ncbi_110489027	C3	complement C3 [Oncorhynchus mykiss]	29.45	56.87	52.52	0.41	0.34	0.39	46.28	0.38	-6.92825	8.59838e-127
ncbi_110523872	FAM169A	soluble lamin-associated protein of 75 kDa-like isoform X3 [Oncorhynchus mykiss]	1.04	0.95	0.73	14.18	12.8	12.34	0.906667	13.1067	3.85358	4.10105e-126
ncbi_110523960	MLANA	melanoma antigen recognized by T-cells 1-like [Oncorhynchus kisutch]	12.14	12.54	12.54	99.36	113.11	93.55	12.4067	102.007	3.03948	8.53027e-126
ncbi_110530639	EDNRB	endothelin B receptor-like [Oncorhynchus mykiss]	3.31	3.63	2.66	23.79	27.01	28.18	3.2	26.3267	3.04038	1.06138e-124
ncbi_110527474	--	plakophilin-4 isoform X1 [Labeo rohita]	36.24	36.41	42.81	0.64	0.67	0.7	38.4867	0.67	-5.84405	3.1911e-124
MSTRG.17400	--	uncharacterized protein LOC115105155 isoform X1 [Oncorhynchus nerka]	14.26	13.36	9.58	80.99	101.98	103.63	12.4	95.5333	2.94566	5.73228e-124
ncbi_110494987	G0S2	G0/G1 switch protein 2-like [Oncorhynchus mykiss]	1.92	1.61	1.2	130.15	112.84	74.85	1.57667	105.947	6.07032	1.73716e-123
ncbi_100136622	LPL	lipoprotein lipase precursor [Oncorhynchus mykiss]	5.47	5.81	3.04	135.39	128.65	105.11	4.77333	123.05	4.6881	3.3309e-123
ncbi_110491771	ITGA11	integrin alpha-11-like isoform X1 [Oncorhynchus mykiss]	0.61	0.32	0.23	15.52	17.62	15.09	0.386667	16.0767	5.37773	3.66067e-123
ncbi_110504828	CSF1R1	macrophage colony-stimulating factor 1 receptor 1-like isoform X1 [Oncorhynchus mykiss]	3.2	2.83	1.96	26.59	30.01	32.58	2.66333	29.7267	3.48045	4.77477e-123
ncbi_110488729	MID1IP1L	mid1-interacting protein 1-like [Oncorhynchus mykiss]	11.8	12.99	13.14	181.25	150.6	135.27	12.6433	155.707	3.62238	2.60198e-122
ncbi_110485735	TUBB4B	tubulin beta chain-like [Oncorhynchus kisutch]	83.6	81.55	105.52	0.77	0.29	0.26	90.2233	0.44	-7.67985	3.48013e-122
ncbi_110530274	ARHGEF33	rho guanine nucleotide exchange factor 33-like isoform X3 [Oncorhynchus mykiss]	1.76	1.42	1.65	13.45	14.81	13.8	1.61	14.02	3.12235	4.46682e-122
ncbi_110495919	S100B	PREDICTED: protein S100-B-like [Salmo salar]	93.44	97.58	98.62	3.42	3.06	2	96.5467	2.82667	-5.09405	8.82151e-122
ncbi_110486838	--	collagen alpha-1(II) chain-like isoform X1 [Oncorhynchus mykiss]	64.33	64.39	46.81	0.09	0.07	0.14	58.51	0.1	-9.19254	1.3299e-121
ncbi_100136069	KRT13	keratin, type I cytoskeletal 13-like isoform X4 [Oncorhynchus mykiss]	139.18	139.27	165.13	936.99	1171.68	1239.4	147.86	1116.02	2.91606	1.39763e-121
ncbi_110500604	TYRP1	5,6-dihydroxyindole-2-carboxylic acid oxidase-like [Oncorhynchus mykiss]	43.85	42.1	36.44	274.72	289.54	243.1	40.7967	269.12	2.72173	3.67423e-121
ncbi_100301653	DCN	decorin isoform X1 [Oncorhynchus mykiss]	72.58	78.18	55.25	287.12	322.92	322.66	68.67	310.9	2.1787	8.6505e-121
ncbi_100136188	--	liver-expressed antimicrobial peptide 2 precursor [Oncorhynchus mykiss]	1.72	2.57	2.15	42.48	44.32	34.97	2.14667	40.59	4.24095	9.15343e-121
ncbi_110535961	ECM1	extracellular matrix protein 1-like [Oncorhynchus mykiss]	15.29	14.98	12.46	98.13	99.73	88.54	14.2433	95.4667	2.74471	4.49187e-120
ncbi_110488871	CPLX1	PREDICTED: complexin-1-like [Salmo salar]	21.99	20.12	22.36	0.1	0.12	0.21	21.49	0.143333	-7.22815	3.63336e-119
ncbi_110525779	THBS4B	thrombospondin-4-B-like [Oncorhynchus mykiss]	1.23	1.23	0.8	31.21	27.68	22.12	1.08667	27.0033	4.63516	3.71267e-119
ncbi_110529515	COL10A1	collagen alpha-1(X) chain-like isoform X2 [Oncorhynchus mykiss]	27.88	23.97	27.2	491.92	622.84	1070.8	26.35	728.52	4.78909	4.17268e-119
ncbi_110524115	APC2	adenomatous polyposis coli protein 2 [Oncorhynchus mykiss]	8.56	8.17	9.7	0.04	0.13	0.09	8.81	0.0866667	-6.66752	6.41315e-119
ncbi_110510024	DCX	neuronal migration protein doublecortin-like [Salmo trutta]	21.48	20.91	24.91	0.76	0.74	0.74	22.4333	0.746667	-4.90904	3.53395e-118
ncbi_110525833	ADRA2B	alpha-2B adrenergic receptor-like [Oncorhynchus mykiss]	0.29	0.3	0.34	6.16	7.29	9.12	0.31	7.52333	4.60103	9.26793e-118
ncbi_110505120	GPM6A	neuronal membrane glycoprotein M6-a [Oncorhynchus kisutch]	34.18	32.69	43.53	0.25	0.13	0.25	36.8	0.21	-7.45317	9.53436e-118
ncbi_110495789	RDH7	retinol dehydrogenase 7-like [Oncorhynchus kisutch]	13.73	13.55	9.35	108.9	129.71	113.72	12.21	117.443	3.26583	2.09153e-117
ncbi_110505316	SOX11	transcription factor SOX-11 [Oncorhynchus kisutch]	39.42	39.17	46.47	1.42	1.47	2.1	41.6867	1.66333	-4.64744	2.19087e-117
ncbi_110509633	NCAN	aggrecan core protein-like [Oncorhynchus mykiss]	2.01	1.92	1.51	11.85	12.3	12.97	1.81333	12.3733	2.77052	2.70904e-117
ncbi_110502507	HTRA1A	serine protease HTRA1A-like [Oncorhynchus mykiss]	4.17	4.14	2.12	82.03	78.53	70.93	3.47667	77.1633	4.47214	1.08646e-116
ncbi_118965217	PRSS23	serine protease 23 [Oncorhynchus mykiss]	1.21	1.33	0.72	24.29	27.01	21.11	1.08667	24.1367	4.47325	3.19287e-116
ncbi_110490069	CLEC3B	tetranectin-like [Oncorhynchus mykiss]	1.3	1.47	1.2	65.09	58.57	47.02	1.32333	56.8933	5.42601	4.17614e-115
ncbi_110532045	KIF5A	kinesin heavy chain isoform X1 [Oncorhynchus kisutch]	15.86	15.28	16.2	0.48	0.69	0.84	15.78	0.67	-4.55779	4.72174e-115
ncbi_100136593	BPI	LBP (LPS binding protein)/BPI (bactericidal/permeability-increasing protein)-1 precursor [Oncorhynchus mykiss]	2.73	2.53	1.73	27.64	29.48	30.5	2.33	29.2067	3.6479	8.01011e-114
ncbi_110523919	ITGA2	integrin alpha-2-like [Oncorhynchus mykiss]	1.54	1.51	1.35	10.23	12.01	13.09	1.46667	11.7767	3.00532	1.09188e-113
ncbi_110496860	STMN2	stathmin-2-like [Oncorhynchus nerka]	35.03	34.32	42.47	0.22	0.32	0.46	37.2733	0.333333	-6.80503	1.09188e-113
ncbi_110512492	CPXM2	inactive carboxypeptidase-like protein X2 [Oncorhynchus kisutch]	0.42	0.59	0.39	17.25	15.25	13.79	0.466667	15.43	5.0472	1.10674e-113
ncbi_110491464	GM2	gamma-crystallin M2-like isoform X1 [Oncorhynchus mykiss]	99.85	83.35	87.33	0.38	0.79	0.7	90.1767	0.623333	-7.17661	2.7013e-113
ncbi_110506640	PKP3	plakophilin-3-like [Oncorhynchus mykiss]	6.51	5.82	5.25	35.08	38.73	34.85	5.86	36.22	2.62781	2.87519e-113
MSTRG.30519	MAP7	MAP7 domain-containing protein 2-like isoform X7 [Oncorhynchus mykiss]	0.33	0.48	0.47	8.71	10.15	9.62	0.426667	9.49333	4.47573	3.94848e-113
ncbi_110497560	CTSB	cathepsin B-like [Oncorhynchus tshawytscha]	30.11	32.69	29.17	129.57	136.72	130.6	30.6567	132.297	2.1095	4.08307e-113
ncbi_110487064	LGALS3BPB	galectin-3-binding protein A-like isoform X2 [Oncorhynchus mykiss]	1.32	1.26	0.75	18.1	19.85	19.81	1.11	19.2533	4.11648	7.34092e-113
ncbi_110495811	GPM6B	neuronal membrane glycoprotein M6-b-like isoform X1 [Oncorhynchus kisutch]	22.76	22.88	27.11	1	1.28	1.34	24.25	1.20667	-4.32889	7.68998e-113
ncbi_100136155	CD74	CD74 molecule, major histocompatibility complex, class II invariant chain b [Oncorhynchus mykiss]	0.37	0.37	0.6	111.48	80.62	95.88	0.446667	95.9933	7.74759	2.02459e-112
ncbi_110538022	IAAA	K13051 beta-aspartyl-peptidase (threonine type) [Scophthalmus maximus]	0.83	0.69	0.56	7.86	8.81	8.13	0.693333	8.26667	3.57568	6.20843e-112
ncbi_110535416	RDH11	retinol dehydrogenase 11-like [Oncorhynchus mykiss]	2.67	1.81	1.27	41.91	50.47	41.76	1.91667	44.7133	4.54403	7.5522e-111
ncbi_110489144	--	thymosin beta-a-like [Salvelinus alpinus]	119.29	112.44	117.1	631.49	838.74	956.05	116.277	808.76	2.79815	1.73116e-110
ncbi_110493800	EFEMP1	EGF-containing fibulin-like extracellular matrix protein 1 [Oncorhynchus mykiss]	1.94	2.55	1.71	18.72	22.66	22.39	2.06667	21.2567	3.36254	3.23072e-110
ncbi_110525343	SLC2A11	solute carrier family 2, facilitated glucose transporter member 11-like isoform X1 [Oncorhynchus mykiss]	2.49	2.12	1.99	22.37	21.25	21.48	2.2	21.7	3.30212	4.07666e-110
ncbi_110488752	ZIC3	zinc finger protein ZIC 3-like [Oncorhynchus kisutch]	17.94	18.47	20.64	0.17	0.29	0.28	19.0167	0.246667	-6.26856	6.98677e-110
ncbi_110507664	POSTN	periostin-like [Oncorhynchus mykiss]	71.22	70.13	49.17	464.79	627.01	560.48	63.5067	550.76	3.11644	1.03965e-109
ncbi_110494204	TUBA1B	PREDICTED: tubulin alpha chain-like [Salmo salar]	39.26	37.75	38.84	1.94	1.42	1.62	38.6167	1.66	-4.53997	2.84362e-109
ncbi_110529109	COL17A1	collagen alpha-1(XVII) chain isoform X1 [Oncorhynchus mykiss]	14.98	13.44	10.06	93.88	119.52	135.44	12.8267	116.28	3.18038	3.5799e-109
ncbi_110520886	S100A1	protein S100-A1-like isoform X1 [Oncorhynchus mykiss]	14.95	15.81	11.82	166.82	194.23	140.36	14.1933	167.137	3.55774	4.91348e-109
ncbi_110494151	SOX11-A	transcription factor SOX-11-like [Oncorhynchus mykiss]	18.03	16.9	26.21	0.3	0.25	0.38	20.38	0.31	-6.03874	2.30686e-108
ncbi_110525961	--	C-C motif chemokine 27-like [Oncorhynchus kisutch]	2.73	4.25	4.04	118.52	176.95	273.33	3.67333	189.6	5.68973	2.31513e-108
ncbi_110530163	--	uncharacterized protein LOC110530163 isoform X1 [Oncorhynchus mykiss]	21.53	23.67	19.6	164.63	164	140.48	21.6	156.37	2.85586	2.32459e-108
MSTRG.18419	--	gonadal somatic cell derived factor isoform X1 [Labeo rohita]	0.95	1.13	1.32	18.86	25.56	25.5	1.13333	23.3067	4.3621	6.00649e-108
ncbi_110525244	TSPAN36	tetraspanin-3-like [Oncorhynchus mykiss]	5.76	6.17	5.57	33.19	40.8	38.37	5.83333	37.4533	2.6827	8.04622e-108
ncbi_110537779	NSG2	PREDICTED: neuron-specific protein family member 2-like [Salmo salar]	52.12	48.38	64.47	0.33	0.22	0.29	54.99	0.28	-7.6176	9.67728e-108
ncbi_110486293	--	PREDICTED: mediator of DNA damage checkpoint protein 1-like [Salmo salar]	1.72	1.2	1.16	18.11	21.07	17.19	1.36	18.79	3.78829	1.55481e-107
ncbi_110497602	DPYSL5	dihydropyrimidinase-related protein 5-like [Oncorhynchus mykiss]	36	33.81	43.26	0.09	0.15	0.09	37.69	0.11	-8.42053	2.22443e-107
ncbi_100136077	F2	prothrombin precursor [Oncorhynchus mykiss]	42.95	68.97	68.59	0.37	0.68	0.55	60.17	0.533333	-6.81786	2.33655e-107
ncbi_100305204	HEBP2	heme-binding protein 2 precursor [Oncorhynchus mykiss]	69.65	74.86	44.97	715.37	751.67	659.97	63.16	709.003	3.48871	2.48154e-107
ncbi_110504712	PDGFRL	platelet-derived growth factor receptor-like protein [Oncorhynchus mykiss]	30.55	28.9	21.2	221.61	246.99	202.65	26.8833	223.75	3.0571	5.28994e-107
ncbi_100305252	--	Profilin-1 [Oncorhynchus mykiss]	233.57	240.25	222.53	703.82	760.66	773.73	232.117	746.07	1.68446	7.39142e-107
ncbi_110510736	--	mannan-binding lectin H3 precursor [Oncorhynchus mykiss]	0.46	0.13	0.27	126.13	137.17	130.48	0.286667	131.26	8.83884	2.61667e-105
ncbi_110534299	FABP2	fatty acid-binding protein, intestinal [Oncorhynchus mykiss]	7.38	7.23	7.98	113.89	111.36	86.91	7.53	104.053	3.78853	2.98083e-105
ncbi_110527208	ATNB233	sodium/potassium-transporting ATPase subunit beta-233 [Oncorhynchus kisutch]	76.43	89.45	64.13	4.62	3.53	3.86	76.67	4.00333	-4.25939	3.40195e-105
ncbi_110520475	COL4A2	collagen alpha-2(IV) chain-like isoform X1 [Oncorhynchus tshawytscha]	9.64	9.06	7.83	49.47	47.04	44.94	8.84333	47.15	2.4146	3.88606e-105
ncbi_110499168	HBA2	hemoglobin subunit alpha-2-like [Oncorhynchus mykiss]	1021.02	821.11	683.2	0.26	0.48	0.1	841.777	0.28	-11.5538	1.32788e-104
ncbi_110501486	XIRP2	xin actin-binding repeat-containing protein 2 [Oncorhynchus nerka]	5.51	5.26	4.84	0.1	0.15	0.23	5.20333	0.16	-5.02329	1.39499e-104
ncbi_110509646	VAMP1	PREDICTED: vesicle-associated membrane protein 1-like [Salmo salar]	19.27	20.78	22.71	0.87	0.95	1.01	20.92	0.943333	-4.47097	2.4414e-104
ncbi_110533625	TRPV1	transient receptor potential cation channel subfamily V member 1-like isoform X1 [Oncorhynchus mykiss]	3.27	2.85	2.8	16.85	19.55	18.36	2.97333	18.2533	2.61801	2.88652e-104
ncbi_110535004	PJVK	non-syndromic hearing impairment protein 5 homolog isoform X2 [Oncorhynchus mykiss]	0.17	0.14	0.12	43	33.02	35.79	0.143333	37.27	8.0225	3.50522e-104
ncbi_110487940	COL16A1	collagen alpha-1(XVI) chain-like isoform X1 [Oncorhynchus kisutch]	10.78	9.68	7.7	49.74	55.38	52.95	9.38667	52.69	2.48884	8.40564e-104
ncbi_100136291	HBB4	Hemoglobin subunit beta-4 [Oncorhynchus mykiss]	68.07	74.78	83.65	1079.78	969.87	752.63	75.5	934.093	3.62902	1.6935e-103
ncbi_110499369	COL9A1	collagen alpha-1(IX) chain-like [Oncorhynchus mykiss]	217.39	208.42	142.84	0.06	0.02	0.05	189.55	0.0433333	-12.0948	3.42322e-103
ncbi_110523536	NEFM	neurofilament medium polypeptide-like [Oncorhynchus kisutch]	14.31	13.58	16.32	0.36	0.47	0.35	14.7367	0.393333	-5.22751	7.31469e-103
ncbi_110529019	TKT	transketolase-like isoform X1 [Oncorhynchus nerka]	29.99	27.18	38.77	0.29	0.64	0.63	31.98	0.52	-5.94251	1.31464e-102
MSTRG.3748	COL6A4	collagen alpha-6(VI) chain-like [Oncorhynchus mykiss]	2.49	2.48	3.83	45.2	49.05	41.5	2.93333	45.25	3.9473	2.08272e-102
ncbi_118936350	ITGB1	integrin beta-1-like isoform X2 [Oncorhynchus mykiss]	1.58	1.67	1.15	25.27	21.64	19.89	1.46667	22.2667	3.92427	5.59033e-102
ncbi_110493231	COL7A1	collagen alpha-1(VII) chain-like [Oncorhynchus mykiss]	1.59	1.08	0.95	11.94	14.48	16.17	1.20667	14.1967	3.55645	1.72868e-101
ncbi_110530003	ATP1B3	sodium/potassium-transporting ATPase subunit beta-3-like [Oncorhynchus kisutch]	23.28	24.94	28.2	0.3	0.28	0.2	25.4733	0.26	-6.61433	2.42905e-101
ncbi_110489215	SPARC	SPARC-like [Oncorhynchus mykiss]	382	379.94	316.75	1396.65	1596.88	1448.96	359.563	1480.83	2.04209	2.8005e-101
MSTRG.32185	--	thioredoxin domain-containing protein 2 [Camelus ferus]	11.73	9.51	10.13	0.1	0.25	0.22	10.4567	0.19	-5.78228	3.00484e-101
ncbi_110524356	--	cysteine-rich motor neuron 1 protein-like [Oncorhynchus mykiss]	0.76	1.01	0.65	38	36.25	24.67	0.806667	32.9733	5.35318	4.98334e-101
ncbi_110496043	--	prostate stem cell antigen [Oncorhynchus kisutch]	2.76	1.69	1.64	35.02	39.18	50.11	2.03	41.4367	4.35136	8.53221e-101
ncbi_110528727	ATNB233	sodium/potassium-transporting ATPase subunit beta-233 [Oncorhynchus kisutch]	105.96	105.65	85.39	4.91	4.39	7.3	99	5.53333	-4.16121	1.45839e-100
ncbi_110521559	ELAVL4	ELAV-like protein 4 isoform X1 [Oncorhynchus mykiss]	12.83	13.55	15.66	0.07	0.14	0.15	14.0133	0.12	-6.86762	1.84961e-100
ncbi_110507581	PRSS16	thymus-specific serine protease-like [Oncorhynchus mykiss]	0.65	0.7	0.49	18.01	13.05	16.09	0.613333	15.7167	4.67948	2.03493e-100
ncbi_110490758	ITIH2	inter-alpha-trypsin inhibitor heavy chain H2-like [Oncorhynchus nerka]	21.15	33.63	35.54	0.38	0.31	0.31	30.1067	0.333333	-6.49697	3.27146e-100
ncbi_110496205	CLEC4D	C-type lectin domain family 4 member M-like [Oncorhynchus mykiss]	6.63	5.8	5.26	34.87	39.95	37.63	5.89667	37.4833	2.66828	3.28891e-100
ncbi_110491694	ATP6V0A1	V-type proton ATPase 116 kDa subunit a isoform X1 [Oncorhynchus nerka]	15.1	14.9	16.97	0.17	0.22	0.14	15.6567	0.176667	-6.4696	3.91722e-100
ncbi_110538036	MAPT	microtubule-associated protein tau-like isoform X1 [Oncorhynchus mykiss]	26.48	23.8	29.46	1.91	2.07	2.21	26.58	2.06333	-3.68729	6.24809e-100
MSTRG.9738	--	C-C motif chemokine 13-like [Oncorhynchus kisutch]	1.7	0.99	1.18	29.9	40.92	40.78	1.29	37.2	4.84986	1.16291e-99
ncbi_110535969	PBX3	PREDICTED: pre-B-cell leukemia transcription factor 3-like isoform X2 [Salmo salar]	17.56	15.5	18.99	0.33	0.45	0.19	17.35	0.323333	-5.74577	1.24618e-99
ncbi_110534487	GPM6A	neuronal membrane glycoprotein M6-a-like isoform X1 [Oncorhynchus nerka]	38.1	41.42	50.83	2.81	2.91	2.79	43.45	2.83667	-3.93709	1.89364e-99
ncbi_110521766	DSP	desmoplakin-like isoform X1 [Oncorhynchus mykiss]	1.1	1.1	0.82	8.75	11.74	14.21	1.00667	11.5667	3.52232	3.22844e-99
ncbi_110494989	LAMB3	laminin subunit beta-3 [Oncorhynchus mykiss]	0.14	0.18	0.12	5.29	6.2	7.9	0.146667	6.46333	5.46167	3.92387e-99
ncbi_110535708	AQP3	aquaporin-3-like [Oncorhynchus mykiss]	5.48	4.89	5.19	31	31.92	33.59	5.18667	32.17	2.63284	4.20174e-99
ncbi_110521993	PAPLN	papilin-like isoform X1 [Oncorhynchus mykiss]	0.18	0.24	0.11	29.3	31.87	40.6	0.176667	33.9233	7.5851	5.14021e-99
ncbi_110538997	--	glycine-rich cell wall structural protein 1.8-like isoform X17 [Salmo trutta]	130.35	115.5	92.09	3.99	2.33	2.29	112.647	2.87	-5.29461	5.98311e-99
ncbi_110535747	SLC2A11	solute carrier family 2, facilitated glucose transporter member 11-like [Oncorhynchus mykiss]	1.38	1.05	0.76	13.61	16.22	16.29	1.06333	15.3733	3.85376	2.34489e-98
ncbi_110531444	CD99L2	CD99 antigen-like protein 2 isoform X1 [Oncorhynchus mykiss]	31.53	33.1	39.42	2.7	2.9	3.01	34.6833	2.87	-3.59512	3.99777e-98
ncbi_110498095	FAM180A	protein FAM180A [Oncorhynchus mykiss]	0.85	0.65	0.69	39.4	58.84	50.69	0.73	49.6433	6.08756	8.65451e-98
ncbi_110490576	KERA	keratocan-like isoform X1 [Salmo trutta]	2.71	2.11	1.79	23.31	30.22	24.24	2.20333	25.9233	3.55649	1.10784e-97
ncbi_110535616	PLXDC2	plexin domain-containing protein 2-like [Oncorhynchus kisutch]	2.25	2.27	1.98	12.06	14.05	15.98	2.16667	14.03	2.69497	1.48238e-97
ncbi_110486235	MREG	melanoregulin-like [Oncorhynchus kisutch]	1.35	0.85	0.77	18.36	19.24	16.5	0.99	18.0333	4.18709	2.05206e-97
ncbi_110497793	ADH5	alcohol dehydrogenase 1-like [Oncorhynchus mykiss]	1.26	0.97	1.28	22.21	20.3	21.09	1.17	21.2	4.17948	2.75603e-97
ncbi_110525892	SFRP1	secreted frizzled-related protein 1-like isoform X1 [Oncorhynchus mykiss]	28.35	24	21.58	117.79	140.78	126.08	24.6433	128.217	2.37931	4.8789e-97
ncbi_110501401	ANXA2-A	annexin A2 [Oncorhynchus mykiss]	233.06	236.67	193.58	816.62	909.19	850.34	221.103	858.717	1.95746	7.16201e-97
ncbi_100379111	CEBPA	CCAAT/enhancer binding protein alpha [Oncorhynchus mykiss]	5.26	5.9	4.01	38.66	38.3	43.12	5.05667	40.0267	2.9847	3.6044e-96
ncbi_110495705	NCEH1	neutral cholesterol ester hydrolase 1-like [Oncorhynchus kisutch]	8.17	7.8	8.01	74.53	70.3	56.15	7.99333	66.9933	3.06715	1.17168e-95
ncbi_110505070	CPLX1	complexin-1-like [Oncorhynchus kisutch]	11.04	10.86	12.26	0.52	0.45	0.47	11.3867	0.48	-4.56817	2.76739e-95
ncbi_110504792	FABP6	gastrotropin-like [Oncorhynchus mykiss]	2.75	4.14	2.94	40.29	43.46	57.47	3.27667	47.0733	3.84461	3.31014e-95
ncbi_110490219	LAMB1	laminin subunit beta-1-like [Oncorhynchus mykiss]	3.85	3.34	2.29	29.25	31.81	28.04	3.16	29.7	3.23247	6.52968e-95
ncbi_110535866	ADAM22	disintegrin and metalloproteinase domain-containing protein 22-like isoform X1 [Oncorhynchus kisutch]	8.05	8.68	10.04	0.09	0.12	0.07	8.92333	0.0933333	-6.57905	7.44058e-95
ncbi_110531808	CPZ	carboxypeptidase Z [Oncorhynchus mykiss]	1.49	1.17	0.64	24.67	27.3	21.24	1.1	24.4033	4.4715	1.19006e-94
ncbi_110525293	AQP3	aquaporin-3-like [Oncorhynchus mykiss]	26.61	24.9	23.75	100.79	132.6	140.6	25.0867	124.663	2.31304	1.27655e-94
ncbi_110489432	COL14A1	collagen alpha-1(XIV) chain-like isoform X1 [Oncorhynchus nerka]	1.06	1.06	0.88	10.65	10.43	16.44	1	12.5067	3.64463	1.30721e-94
ncbi_110538448	HBA1	hemoglobin subunit alpha [Oncorhynchus mykiss]	0	0.16	0.4	762.1	607.32	512.8	0.186667	627.407	11.7147	1.85197e-94
ncbi_110494203	TUBA1A	PREDICTED: tubulin alpha chain isoform X1 [Salmo salar]	75.27	72.88	92.03	0.08	0.02	0.13	80.06	0.0766667	-10.0283	7.71515e-94
ncbi_110494072	PRELP	prolargin-like [Oncorhynchus nerka]	25.47	25.23	18.34	157.58	156.21	140.94	23.0133	151.577	2.71951	1.00747e-93
ncbi_100136331	CRTAC1	cartilage acidic protein 1 [Oncorhynchus mykiss]	1.4	1.85	1.52	15.53	18.58	16.86	1.59	16.99	3.41759	3.23675e-93
ncbi_110499230	FASN	fatty acid synthase [Oncorhynchus mykiss]	6.26	6.39	6.91	54.88	51.61	41.69	6.52	49.3933	2.92137	3.31732e-93
ncbi_110528278	MSI1	RNA-binding protein Musashi homolog 1 isoform X1 [Oncorhynchus kisutch]	17.37	16.9	19.67	0.94	0.79	0.84	17.98	0.856667	-4.39152	4.08478e-93
ncbi_110492024	PMEL	melanocyte protein PMEL-like isoform X2 [Oncorhynchus mykiss]	25.42	29.24	28.58	0.38	0.36	0.08	27.7467	0.273333	-6.66551	4.13244e-93
ncbi_110490316	STMN1-A	PREDICTED: stathmin-like [Salmo salar]	159.83	158.2	202.35	13.52	13.04	13.29	173.46	13.2833	-3.70691	6.69637e-93
ncbi_110519245	CTSL	cathepsin L1-like isoform X1 [Oncorhynchus mykiss]	34.78	45.02	36.22	0.33	0.29	0.42	38.6733	0.346667	-6.80165	9.93435e-93
ncbi_110508438	PTPRS	receptor-type tyrosine-protein phosphatase S isoform X1 [Oncorhynchus kisutch]	11.53	12.3	14.88	0.39	0.29	0.57	12.9033	0.416667	-4.95271	2.79462e-92
ncbi_110537659	NOVA1	PREDICTED: RNA-binding protein Nova-1-like isoform X2 [Salmo salar]	9.79	10.46	11.46	0.06	0.01	0.04	10.57	0.0366667	-8.17129	5.05621e-92
ncbi_110496835	COL9A1	collagen alpha-1(IX) chain-like [Oncorhynchus mykiss]	26.21	22.38	17.33	0.13	0.1	0.08	21.9733	0.103333	-7.7323	5.08578e-92
ncbi_110537338	TAGLN2	transgelin-2-like isoform X1 [Oncorhynchus kisutch]	17.96	16.34	16.21	78.96	74.9	78.67	16.8367	77.51	2.20278	6.17238e-92
ncbi_110530485	SCD1	acyl-CoA desaturase-like [Oncorhynchus mykiss]	9.21	10.01	9.01	52.94	53.79	45.8	9.41	50.8433	2.43379	2.58793e-91
ncbi_110524403	GPC1	glypican-1-like [Oncorhynchus mykiss]	3.16	2.66	2.97	14.22	15.23	17	2.93	15.4833	2.40174	2.85895e-91
ncbi_110506557	GNAO1	PREDICTED: guanine nucleotide-binding protein G(o) subunit alpha-like [Salmo salar]	16.68	15.27	19.5	0.07	0.11	0.11	17.15	0.0966667	-7.47097	2.9571e-91
ncbi_110507037	ENPP2	ectonucleotide pyrophosphatase/phosphodiesterase family member 2-like isoform X1 [Oncorhynchus kisutch]	5.41	5.32	2	118.29	140.46	135.61	4.24333	131.453	4.95321	4.24315e-91
ncbi_110507480	NOVA1	PREDICTED: RNA-binding protein Nova-1-like isoform X1 [Salmo salar]	8.44	8.18	10.65	0.43	0.45	0.64	9.09	0.506667	-4.16517	4.36638e-91
ncbi_100136717	MYL2	PREDICTED: myosin regulatory light chain 2, ventricular/cardiac muscle isoform-like [Salmo salar]	37.29	32.09	38.41	618.05	393.5	435.57	35.93	482.373	3.74689	3.77366e-90
ncbi_110539102	TPSB2	tryptase-2-like [Oncorhynchus mykiss]	1.5	2.56	0.72	60.73	56.86	54.58	1.59333	57.39	5.17068	6.38416e-90
ncbi_100305266	S100A4	ictacalcin-like [Oncorhynchus kisutch]	709.1	704.1	715.14	2435.29	3094.41	3316.03	709.447	2948.58	2.05525	1.03955e-89
ncbi_110509191	CADM3	cell adhesion molecule 3-like isoform X1 [Oncorhynchus kisutch]	14.13	13.27	17.92	0.63	0.78	0.71	15.1067	0.706667	-4.41801	1.10604e-89
ncbi_118946767	--	PREDICTED: apoptosis-inducing factor 1, mitochondrial-like, partial [Salmo salar]	0.91	0.86	0.46	12.23	17.63	13.47	0.743333	14.4433	4.28025	1.23741e-89
ncbi_110494716	PKP1	plakophilin-1-like [Oncorhynchus mykiss]	2.76	2.82	2.59	23.52	35.6	44.86	2.72333	34.66	3.66983	1.84144e-89
ncbi_110488340	MR1	class I histocompatibility antigen, F10 alpha chain-like [Oncorhynchus mykiss]	0.49	0.47	0.54	17.22	25.62	47.3	0.5	30.0467	5.90913	3.83169e-89
ncbi_110524689	PODN	podocan [Oncorhynchus mykiss]	2.92	3.01	2.5	26.27	24.23	20.7	2.81	23.7333	3.07827	4.46194e-89
ncbi_110520452	GJA5	gap junction alpha-5 protein-like [Oncorhynchus mykiss]	0.77	0.64	0.85	8.69	10.8	11.41	0.753333	10.3	3.77321	6.63951e-89
ncbi_110509961	PPP1R14B	protein phosphatase 1 regulatory subunit 14B-like isoform X2 [Oncorhynchus mykiss]	25.25	26.89	28.28	1.5	1.69	1.6	26.8067	1.59667	-4.06946	1.00802e-88
ncbi_110528225	PRPH	plasticin-like [Oncorhynchus mykiss]	24.3	25.23	29.85	0.19	0.15	0.36	26.46	0.233333	-6.82528	1.03304e-88
ncbi_100136184	ATP1A1	PREDICTED: sodium/potassium-transporting ATPase subunit alpha-1-like isoform X1 [Salmo salar]	28.57	28.47	18.71	0.04	0.17	0.18	25.25	0.13	-7.60163	1.03974e-88
ncbi_110497803	ENDOUC	poly(U)-specific endoribonuclease-C-like [Oncorhynchus mykiss]	45.47	49.19	37.39	189.1	250.91	249.4	44.0167	229.803	2.38428	1.42126e-88
ncbi_110493470	INA	alpha-internexin-like [Oncorhynchus mykiss]	14.56	13.65	16.87	0.29	0.07	0.14	15.0267	0.166667	-6.49442	1.51743e-88
ncbi_110522333	--	CD44 antigen-like [Oncorhynchus mykiss]	13.34	11.57	13.87	0.74	0.72	0.85	12.9267	0.77	-4.06935	1.68878e-88
ncbi_110510313	--	complement C1q subcomponent subunit B-like [Oncorhynchus mykiss]	2.41	2.33	1.55	21.79	23.39	22.12	2.09667	22.4333	3.41947	1.76738e-88
ncbi_118936720	--	cell wall protein DAN4-like isoform X2 [Oncorhynchus tshawytscha]	49.43	52.38	46.09	0.08	0.11	0.2	49.3	0.13	-8.56693	4.02135e-88
ncbi_118936689	DPYSL2	dihydropyrimidinase-related protein 2-like [Oncorhynchus mykiss]	16.1	15.45	20.27	0.13	0.17	0.08	17.2733	0.126667	-7.09137	4.67189e-88
ncbi_110508665	MAP4	microtubule-associated protein 4-like isoform X1 [Oncorhynchus mykiss]	8.4	8.07	10.53	0.29	0.22	0.24	9	0.25	-5.16993	6.86912e-88
ncbi_110530321	SLC6A9	sodium- and chloride-dependent glycine transporter 1 isoform X1 [Oncorhynchus mykiss]	8.98	8.18	9.75	0.32	0.29	0.2	8.97	0.27	-5.05408	8.17434e-88
ncbi_110499893	KERA	keratocan-like isoform X1 [Salmo trutta]	1.55	1.27	1.13	19.58	26.74	18.07	1.31667	21.4633	4.02691	1.21175e-87
ncbi_110507878	DHRS13	dehydrogenase/reductase SDR family member 13-like [Oncorhynchus mykiss]	4.63	4.42	3.16	26	29.23	29.97	4.07	28.4	2.80279	1.82562e-87
ncbi_110525617	DPYSL2	dihydropyrimidinase-related protein 2-like [Oncorhynchus mykiss]	14.93	15.1	18.28	0.07	0.09	0.05	16.1033	0.07	-7.84579	2.54512e-87
ncbi_110515925	CTSL	cathepsin L1-like [Oncorhynchus mykiss]	30.51	37.91	41.57	0.2	0.21	0.42	36.6633	0.276667	-7.05005	3.4869e-87
ncbi_110537619	FEZ1	fasciculation and elongation protein zeta-1 isoform X1 [Oncorhynchus mykiss]	25.11	26.77	32.2	1.14	1.11	0.79	28.0267	1.01333	-4.78962	4.74432e-87
ncbi_110507649	MAB21L1	mab-21-like 1 [Salmo salar]	22.88	20.95	27.56	0.52	0.63	0.74	23.7967	0.63	-5.23926	4.81862e-87
ncbi_110522993	--	proline-rich receptor-like protein kinase PERK2 [Oncorhynchus mykiss]	3.45	3.16	2.74	16.49	16.43	16.51	3.11667	16.4767	2.40235	5.22597e-87
ncbi_110532981	ANK2	ankyrin-2 isoform X1 [Oncorhynchus nerka]	4.52	5.2	4.85	0.21	0.35	0.43	4.85667	0.33	-3.87943	5.22597e-87
ncbi_110530393	MAP4	microtubule-associated protein 4-like isoform X1 [Oncorhynchus tshawytscha]	7.02	6.8	8.89	0.21	0.28	0.27	7.57	0.253333	-4.90118	1.50092e-86
ncbi_110530809	--	C-C motif chemokine 25-like [Oncorhynchus mykiss]	6.25	5.81	5.29	36.49	54.31	57.95	5.78333	49.5833	3.09988	1.55559e-86
ncbi_110492370	GPD1	glycerol-3-phosphate dehydrogenase [NAD(+)], cytoplasmic [Oncorhynchus kisutch]	9.74	10.77	10.75	87.06	75.86	67.46	10.42	76.7933	2.88163	2.20993e-86
ncbi_110494131	MSI1	PREDICTED: RNA-binding protein Musashi homolog 1-like [Salmo salar]	22.88	23.8	28.55	1.65	1.48	1.41	25.0767	1.51333	-4.05054	3.1878e-86
ncbi_110505566	FABP4	fatty acid-binding protein, adipocyte-like [Oncorhynchus mykiss]	62.83	67.99	69.18	1.6	1.44	1.31	66.6667	1.45	-5.52284	3.9022e-86
ncbi_110486227	MS4A4A	membrane-spanning 4-domains subfamily A member 4A-like [Oncorhynchus mykiss]	10.94	11.12	9.55	48.25	51.1	48.48	10.5367	49.2767	2.22549	4.68946e-86
ncbi_110505942	PAPLN	papilin-like isoform X1 [Oncorhynchus kisutch]	3.2	2.56	1.86	21.6	20.83	25.11	2.54	22.5133	3.14788	4.70425e-86
ncbi_110500727	ANK2	ankyrin-2-like [Oncorhynchus mykiss]	2.8	3.21	3.2	0.14	0.15	0.15	3.07	0.146667	-4.38763	5.99962e-86
ncbi_110506148	MAP1A	microtubule-associated protein 1B-like [Oncorhynchus kisutch]	6.6	5.97	6.42	0.57	0.53	0.65	6.33	0.583333	-3.43981	7.26231e-86
ncbi_110493157	COL6A1	collagen alpha-1(VI) chain-like [Oncorhynchus mykiss]	1.01	0.89	1.3	10.72	12.48	14.62	1.06667	12.6067	3.56301	9.17167e-86
ncbi_110526630	--	PREDICTED: tropomyosin alpha-1 chain-like isoform X1 [Salmo salar]	33.29	36.9	40.33	0.95	0.94	1.49	36.84	1.12667	-5.03114	1.40723e-85
ncbi_110533900	PCDHGA3	protocadherin beta-16-like isoform X1 [Oncorhynchus kisutch]	48.82	47.46	54.77	6.4	6.86	6.91	50.35	6.72333	-2.90474	1.68919e-85
ncbi_100136795	ADA	adenosine deaminase [Oncorhynchus mykiss]	3.62	2.95	2.78	24.71	34.1	41.17	3.11667	33.3267	3.4186	1.78707e-85
ncbi_110491765	--	fibroin heavy chain-like isoform X6 [Oncorhynchus mykiss]	38.46	37.71	20.98	0.25	0.66	0.53	32.3833	0.48	-6.07607	2.87403e-85
ncbi_110495648	ARHGAP20	rho GTPase-activating protein 20-like isoform X1 [Oncorhynchus mykiss]	0.28	0.16	0.19	4.6	5.26	5.01	0.21	4.95667	4.56091	3.05302e-85
ncbi_110504382	CYFIP2	PREDICTED: cytoplasmic FMR1-interacting protein 2 isoform X2 [Salmo salar]	7.48	7.59	8.94	0.28	0.19	0.23	8.00333	0.233333	-5.10014	3.86831e-85
ncbi_110521391	FBLN1	fibulin-1-like isoform X1 [Oncorhynchus mykiss]	8.53	8.86	6.05	40.28	45.81	53.84	7.81333	46.6433	2.57766	4.27709e-85
ncbi_110528669	OGN	mimecan-like [Oncorhynchus kisutch]	18.93	17.84	12.32	117.4	144.46	115.55	16.3633	125.803	2.94263	9.96807e-85
ncbi_110493631	IFI30	gamma-interferon-inducible lysosomal thiol reductase-like [Oncorhynchus mykiss]	0.6	0.98	0.95	16.6	16.96	18.11	0.843333	17.2233	4.35212	1.17068e-84
ncbi_110532216	SEMA3D	semaphorin-3D-like [Oncorhynchus nerka]	5.07	4.89	3.94	20.81	25.92	27.27	4.63333	24.6667	2.41244	1.48524e-84
ncbi_110500457	F13A1	coagulation factor XIII A chain-like [Oncorhynchus mykiss]	8.98	10.36	9.24	42.38	40.19	41.53	9.52667	41.3667	2.11843	2.44235e-84
ncbi_110508221	KIF1A	kinesin-like protein KIF1A isoform X1 [Salmo trutta]	5.46	5.32	6.35	0.29	0.24	0.31	5.71	0.28	-4.34999	3.86006e-84
ncbi_110525129	SLC4A4	electrogenic sodium bicarbonate cotransporter 1-like isoform X1 [Oncorhynchus kisutch]	6.18	5.94	7.58	0.31	0.33	0.39	6.56667	0.343333	-4.25748	3.86006e-84
ncbi_110501252	ZIC2	zinc finger protein ZIC 2 [Oncorhynchus kisutch]	14.5	16.62	19.13	0.39	0.23	0.19	16.75	0.27	-5.95506	3.96913e-84
ncbi_110497344	SH3GL2	endophilin-A1-like isoform X1 [Oncorhynchus kisutch]	13.12	12.28	14.72	0.14	0.08	0.19	13.3733	0.136667	-6.61255	4.7474e-84
ncbi_110492263	BGN	biglycan-like [Oncorhynchus mykiss]	1.02	0.72	0.57	17.88	20.74	37.3	0.77	25.3067	5.03852	5.19171e-84
ncbi_110501061	FOXP2	forkhead box protein P2-like isoform X1 [Oncorhynchus kisutch]	7.79	7.53	7.61	0.41	0.34	0.51	7.64333	0.42	-4.18574	5.37021e-84
ncbi_110503062	ARHGEF33	rho guanine nucleotide exchange factor 33 isoform X3 [Oncorhynchus nerka]	0.52	0.74	0.62	9.26	11.45	13.79	0.626667	11.5	4.19779	5.69223e-84
ncbi_100135825	TYR	tyrosinase precursor [Oncorhynchus mykiss]	3.32	3.44	3.41	25.56	26.73	21.13	3.39	24.4733	2.85185	5.89407e-84
ncbi_110531637	LRP10	low-density lipoprotein receptor-related protein 10 [Oncorhynchus mykiss]	5.5	5.48	5.24	18.63	20.13	22.01	5.40667	20.2567	1.90559	7.50814e-84
MSTRG.3544	TC1A	TC1-like transposase [Cyprinus carpio]	13	11.54	16.26	0.6	0.69	0.7	13.6	0.663333	-4.35773	1.15936e-83
ncbi_110503601	NOVA1	PREDICTED: RNA-binding protein Nova-1-like isoform X1 [Salmo salar]	8.62	8.07	8.71	0.53	0.6	0.64	8.46667	0.59	-3.84301	1.21854e-83
ncbi_110504815	ADAMTS2	A disintegrin and metalloproteinase with thrombospondin motifs 2-like isoform X2 [Oncorhynchus nerka]	0.44	0.3	0.28	4.23	5.04	5.22	0.34	4.83	3.82842	1.44951e-83
ncbi_110533699	SERPINF1	pigment epithelium-derived factor-like [Oncorhynchus mykiss]	66.68	62.44	49.83	318.76	302	282.54	59.65	301.1	2.33565	1.97461e-83
ncbi_110493760	SRD5A2	3-oxo-5-alpha-steroid 4-dehydrogenase 2 [Oncorhynchus kisutch]	0.83	0.77	0.91	11.16	18.38	15.16	0.836667	14.9	4.15452	2.20735e-83
ncbi_110494624	--	prothymosin alpha-like isoform X1 [Oncorhynchus mykiss]	429.63	450.65	423.57	82.37	88.63	96.26	434.617	89.0867	-2.28646	8.19082e-83
ncbi_118945280	ALDOCB	fructose-bisphosphate aldolase C [Oncorhynchus kisutch]	24.26	22.21	24.27	0.43	0.24	0.28	23.58	0.316667	-6.21845	8.64658e-83
ncbi_110492715	FLNA	PREDICTED: filamin-A isoform X1 [Salmo salar]	39.11	36.63	32.29	106.88	107.27	112.08	36.01	108.743	1.59446	9.12423e-83
ncbi_110494525	NTN4	netrin-4-like isoform X1 [Oncorhynchus mykiss]	0.89	0.86	0.78	7.6	10.88	10.41	0.843333	9.63	3.51336	1.03905e-82
ncbi_110504526	C1QTNF2	complement C1q tumor necrosis factor-related protein 2-like isoform X1 [Oncorhynchus mykiss]	1.44	0.75	1.02	15.16	19.05	20.07	1.07	18.0933	4.07978	1.10269e-82
ncbi_110494199	PRPH	plasticin-like [Oncorhynchus mykiss]	29.32	27.96	37.58	0.62	0.72	1.26	31.62	0.866667	-5.18922	1.90802e-82
ncbi_100136235	CSTB	cystatin B [Oncorhynchus mykiss]	142.53	144.76	126.24	401.41	459.82	450.63	137.843	437.287	1.66555	2.14264e-82
ncbi_110508906	IFI30	gamma-interferon-inducible lysosomal thiol reductase-like [Oncorhynchus mykiss]	3.67	3.59	3.63	25.11	23.95	27.8	3.63	25.62	2.81923	2.89368e-82
MSTRG.32821	HISAT	histidine N-acetyltransferase-like [Oncorhynchus mykiss]	3.79	3.45	4.25	0.1	0.06	0.11	3.83	0.09	-5.41128	7.21003e-82
ncbi_110510809	CPE	LOW QUALITY PROTEIN: carboxypeptidase E [Oncorhynchus kisutch]	24.32	23.4	26.62	0.59	0.34	0.43	24.78	0.453333	-5.77246	8.30815e-82
MSTRG.17801	--	RNA-directed DNA polymerase from mobile element jockey [Stylophora pistillata]	10.77	12.5	11.77	0.01	0.05	0.04	11.68	0.0333333	-8.45286	8.51867e-82
ncbi_110522138	MARCKS	myristoylated alanine-rich C-kinase substrate-like [Oncorhynchus mykiss]	168.39	164.15	171.79	25.83	30.04	31.44	168.11	29.1033	-2.53015	8.94758e-82
ncbi_110527026	TNNI2	PREDICTED: troponin I, fast skeletal muscle-like [Salmo salar]	502.17	514.69	653.47	0.14	0	0.18	556.777	0.106667	-12.3498	1.11829e-81
ncbi_118946058	TMSB	thymosin beta-like [Oncorhynchus kisutch]	80.91	73.8	94.25	0.2	0.22	0.14	82.9867	0.186667	-8.79627	1.25042e-81
ncbi_110535973	SYN2	synapsin-1-like isoform X1 [Oncorhynchus mykiss]	8.53	7.94	9.62	0.23	0.16	0.15	8.69667	0.18	-5.59439	2.23353e-81
ncbi_118940093	CD22	sialoadhesin-like [Oncorhynchus kisutch]	0.92	0.84	0.57	9.64	12.36	10.16	0.776667	10.72	3.78687	3.12598e-81
MSTRG.34481	SLC29A1	equilibrative nucleoside transporter 1-like [Oncorhynchus mykiss]	1.75	1.89	1.89	12.21	11.35	11.34	1.84333	11.6333	2.65788	5.28847e-81
ncbi_110527193	ABI3BP	target of Nesh-SH3-like isoform X1 [Oncorhynchus mykiss]	7.57	6.89	5.36	32.82	35.41	32.37	6.60667	33.5333	2.3436	5.28847e-81
ncbi_100135778	COL1A1	collagen alpha-1(I) chain-like [Oncorhynchus tshawytscha]	350.35	307.2	204.09	2184.01	2240.15	2129.88	287.213	2184.68	2.92723	7.56314e-81
ncbi_110529520	MARCKS	myristoylated alanine-rich C-kinase substrate-like [Oncorhynchus mykiss]	194.37	193.08	206.46	33.23	34.95	35.74	197.97	34.64	-2.51477	9.77586e-81
ncbi_118936575	CD209D	ladderlectin-like [Oncorhynchus tshawytscha]	3.47	3.63	2.92	60.59	57.03	124.99	3.34	80.87	4.59768	1.08798e-80
ncbi_110538020	CTSD	cathepsin D-like [Oncorhynchus mykiss]	1.77	1.6	1.3	15.34	16.19	13.93	1.55667	15.1533	3.2831	1.18825e-80
ncbi_110489499	CD209	C-type lectin domain family 4 member E-like [Oncorhynchus mykiss]	2.43	2.81	1.73	19.4	25.21	23.25	2.32333	22.62	3.28333	1.30728e-80
ncbi_110528271	SOX4	transcription factor SOX-4-like [Oncorhynchus mykiss]	10.67	10.45	15.72	0.19	0.08	0.11	12.28	0.126667	-6.59913	2.68592e-80
ncbi_110514930	MEX3A	RNA-binding protein MEX3A-like [Oncorhynchus mykiss]	10.53	9.96	12.8	0.41	0.52	0.75	11.0967	0.56	-4.30856	3.06747e-80
ncbi_100136084	CYGB2	cytoglobin [Oncorhynchus mykiss]	3.6	3.34	3.09	20.33	23.36	25.38	3.34333	23.0233	2.78374	1.0779e-79
ncbi_110502036	ITGBL1	integrin beta-like protein 1 [Oncorhynchus kisutch]	7.51	7.36	3.94	86.91	92.75	71.52	6.27	83.7267	3.73915	1.12599e-79
ncbi_110487045	CSPG5	chondroitin sulfate proteoglycan 5-like isoform X1 [Oncorhynchus kisutch]	27.49	28.37	33.46	2.27	2.38	2.24	29.7733	2.29667	-3.69641	1.53406e-79
ncbi_110514094	--	sperm acrosome membrane-associated protein 4-like [Oncorhynchus mykiss]	23.22	23.16	20.36	77.27	89.59	107.7	22.2467	91.52	2.0405	1.60756e-79
ncbi_118942876	FGL2	fibroleukin [Oncorhynchus kisutch]	1.03	0.68	0.6	9.96	11.74	11.51	0.77	11.07	3.84565	1.6273e-79
ncbi_110489645	--	PREDICTED: proteoglycan 4-like [Salmo salar]	58.4	52.46	49.9	0.06	0.14	0.02	53.5867	0.0733333	-9.51319	2.07213e-79
ncbi_110498670	ANXA2-A	annexin A2-A-like [Oncorhynchus kisutch]	6.72	5.93	4.91	41.14	39.64	36.85	5.85333	39.21	2.74389	2.58214e-79
ncbi_110512232	ANXA5	annexin A5-like [Oncorhynchus kisutch]	31.14	32.6	34.02	163.39	149.6	142.43	32.5867	151.807	2.21988	4.52434e-79
ncbi_100136709	PROS1	sex hormone-binding globulin beta form precursor [Oncorhynchus mykiss]	0.07	0	0.19	89.83	94.22	69.42	0.0866667	84.49	9.92909	4.62457e-79
ncbi_118936336	KRT13	keratin, type I cytoskeletal 13 isoform X3 [Oncorhynchus mykiss]	52.35	60.48	51.6	241.37	222.57	217.78	54.81	227.24	2.05171	4.9947e-79
ncbi_110523182	PURG	PREDICTED: purine-rich element-binding protein gamma [Salmo salar]	5.58	5.54	6.13	0.33	0.29	0.39	5.75	0.336667	-4.09417	5.74669e-79
ncbi_110530724	ANXA11	annexin A11-like [Oncorhynchus mykiss]	22.09	21.16	20.06	58.19	66.14	70.36	21.1033	64.8967	1.62067	7.17075e-79
ncbi_110520654	TRIM69	tripartite motif-containing protein 72 [Oncorhynchus kisutch]	3.04	2.54	2.15	18.51	19.65	27.43	2.57667	21.8633	3.08494	9.10375e-79
ncbi_110520476	COL4A1	collagen alpha-1(IV) chain-like [Oncorhynchus mykiss]	15.17	13.53	9.55	78.02	82.21	76.24	12.75	78.8233	2.62813	9.57919e-79
ncbi_110509750	NEFM	neurofilament medium polypeptide-like [Oncorhynchus mykiss]	15.8	15.49	17.43	0.5	0.66	1.03	16.24	0.73	-4.47551	1.05943e-78
ncbi_110513717	NDRG4	protein NDRG4-like isoform X1 [Oncorhynchus nerka]	33.59	32.75	41.05	0.74	0.33	0.52	35.7967	0.53	-6.07769	2.52136e-78
ncbi_110524742	DNM1	dynamin-1 isoform X2 [Oncorhynchus nerka]	8.38	8.48	9.34	0.33	0.43	0.38	8.73333	0.38	-4.52246	6.54404e-78
ncbi_110510474	S100A1	protein S100-A1 [Oncorhynchus kisutch]	59.6	51.49	48.31	272.85	273.3	233.84	53.1333	259.997	2.2908	6.98419e-78
ncbi_110517885	CLSTN3	calsyntenin-3-like isoform X1 [Oncorhynchus mykiss]	9.41	8.94	11.33	0.09	0.2	0.1	9.89333	0.13	-6.24987	1.51724e-77
ncbi_110531797	PLIN2	perilipin-2-like isoform X2 [Oncorhynchus mykiss]	0.84	0.91	0.79	35.59	26.86	17.49	0.846667	26.6467	4.97602	1.69813e-77
ncbi_110528394	G0S2	G0/G1 switch protein 2-like [Oncorhynchus mykiss]	0.22	0.43	0.36	47.79	45.79	33.08	0.336667	42.22	6.97046	3.29525e-77
ncbi_110507708	--	elastin isoform X21 [Oncorhynchus mykiss]	1.98	1.7	1.65	9.11	10.93	9.39	1.77667	9.81	2.46508	3.7308e-77
ncbi_110505845	DPYSL5	dihydropyrimidinase-related protein 5-like isoform X1 [Oncorhynchus mykiss]	15.37	13.29	17.33	0.55	0.31	0.6	15.33	0.486667	-4.97728	4.1525e-77
ncbi_110500474	GM1673	neuropeptide-like protein C4orf48 homolog [Oncorhynchus mykiss]	26.02	27.44	27.97	0.56	0.42	1.06	27.1433	0.68	-5.31892	4.53364e-77
ncbi_110539103	TPSB2	tryptase-2-like [Oncorhynchus mykiss]	0.71	0.58	0.5	16.71	15.51	16.26	0.596667	16.16	4.75936	4.93205e-77
ncbi_110532436	SYT2	synaptotagmin-2-like isoform X1 [Oncorhynchus kisutch]	7.06	6.59	8.61	0.04	0.08	0.08	7.42	0.0666667	-6.79831	5.56489e-77
ncbi_110489083	BSCL2	seipin-like [Oncorhynchus mykiss]	1.91	1.94	1.9	17.49	16.22	15.23	1.91667	16.3133	3.08938	8.05658e-77
ncbi_110531056	COL6A2	collagen alpha-2(VI) chain-like isoform X1 [Oncorhynchus kisutch]	64.07	55.52	36.94	366.21	399.58	333.38	52.1767	366.39	2.8119	8.2674e-77
ncbi_110524448	XPR1	PREDICTED: xenotropic and polytropic retrovirus receptor 1 homolog [Salmo salar]	7.62	7.05	8.6	0.12	0.06	0.22	7.75667	0.133333	-5.86233	9.06034e-77
ncbi_110524409	SOX2	transcription factor Sox-2 [Salmo salar]	20.19	21.79	21.77	0.73	1.25	1.19	21.25	1.05667	-4.32987	1.43561e-76
ncbi_110521948	NEGR1	neuronal growth regulator 1 isoform X1 [Oncorhynchus kisutch]	5.41	5.46	6.08	0.06	0.02	0.08	5.65	0.0533333	-6.72707	1.61024e-76
ncbi_110491274	PSAP	prosaposin [Oncorhynchus kisutch]	3.12	2.39	2.31	16.25	15.29	16.92	2.60667	16.1533	2.63155	2.30102e-76
ncbi_110491555	IFI44L	interferon-induced protein 44-like isoform X1 [Oncorhynchus mykiss]	8.1	7.88	8.2	28.46	33.01	36.25	8.06	32.5733	2.01484	2.33216e-76
ncbi_110501784	MAP2	microtubule-associated protein 2 isoform X7 [Oncorhynchus kisutch]	5.69	5.41	6.19	0.3	0.26	0.36	5.76333	0.306667	-4.23216	3.03057e-76
MSTRG.39493	DNM1	LOW QUALITY PROTEIN: dynamin-1 [Oncorhynchus kisutch]	9.78	10.99	10.74	0.43	0.46	0.41	10.5033	0.433333	-4.59923	3.06596e-76
ncbi_100136130	-	-	31.65	51.65	60.02	0.51	1.04	0.57	47.7733	0.706667	-6.07903	3.69337e-76
ncbi_110536213	ADRA2B	alpha-2B adrenergic receptor-like [Oncorhynchus mykiss]	0.46	0.41	0.43	3.5	4.48	5.1	0.433333	4.36	3.33078	3.72607e-76
ncbi_110502937	--	C-C motif chemokine 25 isoform X1 [Oncorhynchus kisutch]	10.28	10.49	8.87	61.72	65.6	54.26	9.88	60.5267	2.61499	3.7663e-76
ncbi_110490301	APC2	adenomatous polyposis coli protein 2-like [Oncorhynchus mykiss]	4.71	4.76	6.38	0.1	0.07	0.06	5.28333	0.0766667	-6.10671	4.67521e-76
ncbi_110516722	FBN1	fibrillin-1 isoform X1 [Esox lucius]	7.67	7	5.94	40.82	33.67	38.57	6.87	37.6867	2.45567	4.84913e-76
ncbi_100135811	COL1A2	collagen alpha-2(I) chain precursor [Oncorhynchus mykiss]	294.68	265.45	163.79	2001.24	2029.03	1919.12	241.307	1983.13	3.03884	7.51059e-76
ncbi_110503104	KCNMA1	calcium-activated potassium channel subunit alpha-1-like isoform X1 [Salmo trutta]	3.77	4.38	4.44	0.15	0.16	0.14	4.19667	0.15	-4.80621	1.49711e-75
ncbi_110505165	NEFL	alpha-internexin-like [Oncorhynchus mykiss]	39.62	35.63	25.21	0.2	0.14	0.15	33.4867	0.163333	-7.67962	1.60783e-75
MSTRG.40836	TLCD3B	PREDICTED: protein FAM57B-like isoform X1 [Salmo salar]	6.46	6.11	6.85	0.26	0.27	0.31	6.47333	0.28	-4.53101	1.63117e-75
ncbi_110524028	AMPD3	AMP deaminase 3-like isoform X1 [Oncorhynchus mykiss]	2.64	2.65	2.61	12.5	12.36	13.7	2.63333	12.8533	2.28718	1.76324e-75
ncbi_110490458	SYT1	PREDICTED: synaptotagmin-1-like isoform X1 [Salmo salar]	6.77	6.66	7.03	0.1	0.12	0.11	6.82	0.11	-5.9542	1.79899e-75
ncbi_110535981	DPYSL2	dihydropyrimidinase-related protein 2-like [Oncorhynchus mykiss]	16.15	15.32	19.61	1.15	0.94	1.09	17.0267	1.06	-4.00566	2.0374e-75
ncbi_110510310	C1QA	complement C1q subcomponent subunit A-like isoform X1 [Oncorhynchus kisutch]	0.92	0.72	0.38	15.46	16.21	14.05	0.673333	15.24	4.5004	2.87784e-75
ncbi_110526500	MUC2	intestinal mucin-like protein [Oncorhynchus mykiss]	0.82	0.75	0.75	13.76	19.94	37.35	0.773333	23.6833	4.93664	3.59424e-75
ncbi_110487766	CYFIP2	PREDICTED: cytoplasmic FMR1-interacting protein 2 isoform X2 [Salmo salar]	9.18	9.01	10.81	0.66	0.67	0.75	9.66667	0.693333	-3.8014	3.73429e-75
ncbi_110523639	MMP15	matrix metalloproteinase-15-like [Oncorhynchus mykiss]	9.14	8.93	6.41	43.93	43.96	40.9	8.16	42.93	2.39535	4.09464e-75
ncbi_110528492	KRT18	keratin, type I cytoskeletal 18-like [Oncorhynchus mykiss]	101.43	95.85	85.92	364.28	359.07	326.87	94.4	350.073	1.8908	4.38244e-75
ncbi_110485151	RETSAT	all-trans-retinol 13,14-reductase-like [Oncorhynchus nerka]	1.23	0.93	0.75	8.95	9.3	8.75	0.97	9	3.21387	4.51918e-75
ncbi_110532198	DRAM2	DNA damage-regulated autophagy modulator protein 2-like [Oncorhynchus mykiss]	0.5	0.81	0.82	13.77	13.74	12.34	0.71	13.2833	4.22565	4.84466e-75
ncbi_110501614	NECTIN2	OX-2 membrane glycoprotein-like isoform X1 [Oncorhynchus mykiss]	2.16	2.44	1.75	11.63	14.81	14.23	2.11667	13.5567	2.67914	5.06319e-75
ncbi_110535400	CLDN11	claudin-11-like isoform X1 [Oncorhynchus mykiss]	0.48	0.11	0.26	33.58	41.92	33.72	0.283333	36.4067	7.00556	8.86813e-75
ncbi_110506512	GCSH	glycine cleavage system H protein, mitochondrial isoform X1 [Salvelinus alpinus]	9.86	12.18	10.39	46.3	59.24	64.96	10.81	56.8333	2.39437	9.55779e-75
ncbi_100170213	GSONMT00017137001	otolith matrix protein OMM-64 precursor [Oncorhynchus mykiss]	41.7	48.02	37.95	0.1	0.04	0.07	42.5567	0.07	-9.24781	1.27749e-74
ncbi_110529833	FZD3	frizzled-3 [Oncorhynchus mykiss]	9.55	11.08	13.4	0.08	0.12	0.24	11.3433	0.146667	-6.27316	2.24329e-74
ncbi_110488107	UBE2QL1	ubiquitin-conjugating enzyme E2Q-like protein 1 [Oncorhynchus kisutch]	8.66	8.47	10.47	0.36	0.37	0.39	9.2	0.373333	-4.6231	2.3769e-74
MSTRG.14345	EPB41L1	band 4.1-like protein 1 isoform X2 [Oncorhynchus mykiss]	6.24	5.08	6.81	0.03	0.09	0.02	6.04333	0.0466667	-7.01681	3.90078e-74
ncbi_110494076	CADPS	calcium-dependent secretion activator 1-like isoform X4 [Oncorhynchus kisutch]	7.28	6.83	7.64	0.1	0.13	0.13	7.25	0.12	-5.91687	5.69462e-74
ncbi_110500004	CYB5R3	NADH-cytochrome b5 reductase 3-like [Oncorhynchus mykiss]	16.77	16.68	17.07	53.64	55.99	55.44	16.84	55.0233	1.70815	6.02051e-74
ncbi_110536777	MAPK10	mitogen-activated protein kinase 10-like isoform X8 [Oncorhynchus kisutch]	9.98	8.52	10.35	0.16	0.35	0.34	9.61667	0.283333	-5.08496	1.2562e-73
ncbi_110496589	GALNT15	polypeptide N-acetylgalactosaminyltransferase 15 [Oncorhynchus mykiss]	0.54	0.5	0.37	8.91	12.51	8.82	0.47	10.08	4.42269	1.52329e-73
ncbi_110491902	KRT18	keratin, type I cytoskeletal 18-like [Oncorhynchus mykiss]	50.08	49.41	42.57	214.7	203.92	182.08	47.3533	200.233	2.08014	1.73841e-73
ncbi_110534089	--	lipocalin-like [Oncorhynchus mykiss]	10.45	7.8	7.38	75.09	124.04	152.57	8.54333	117.233	3.77844	2.38036e-73
ncbi_110492250	VWA1	von Willebrand factor A domain-containing protein 1-like [Oncorhynchus mykiss]	10.54	10.02	8.86	43.55	42.02	38.03	9.80667	41.2	2.07081	2.51235e-73
ncbi_100136258	ANXA1	annexin A1a [Oncorhynchus mykiss]	152.46	138.49	112.48	614.93	627.42	552.95	134.477	598.433	2.15383	2.53705e-73
ncbi_110535324	GABBR2	gamma-aminobutyric acid type B receptor subunit 2-like [Oncorhynchus mykiss]	1.87	1.64	1.2	9.98	13.39	12.73	1.57	12.0333	2.9382	3.09397e-73
ncbi_110504077	SERPINH1	serpin H1-like [Oncorhynchus mykiss]	79.3	76.12	63.07	368.07	393.65	308.78	72.83	356.833	2.29265	6.65037e-73
ncbi_110522692	CD151	CD151 antigen isoform X1 [Oncorhynchus kisutch]	3.11	3.26	3.33	14.75	20.15	18.7	3.23333	17.8667	2.46618	6.67037e-73
ncbi_110530525	DNM2	dynamin-3-like [Oncorhynchus kisutch]	11.04	10.42	12.76	0.04	0.16	0.05	11.4067	0.0833333	-7.09677	7.18007e-73
ncbi_110523057	OCA2	P protein [Salmo trutta]	1.93	1.52	1.12	11.32	12.21	11.97	1.52333	11.8333	2.95755	7.22744e-73
ncbi_110485217	TSTA3	GDP-L-fucose synthase-like [Oncorhynchus nerka]	6.43	7.13	7.6	38.41	44.48	60.77	7.05333	47.8867	2.76325	7.84999e-73
ncbi_110498973	NRXN1A	PREDICTED: neurexin-1a-like isoform X2 [Salmo salar]	9.07	9.8	11.22	0.78	1.03	0.9	10.03	0.903333	-3.47292	1.04661e-72
ncbi_110513982	--	collagen alpha-1(I) chain-like [Oncorhynchus mykiss]	87.66	84.72	62.47	0.04	0	0.1	78.2833	0.0466667	-10.7121	1.21468e-72
ncbi_110519502	CYP27C1	PREDICTED: cytochrome P450 27C1 isoform X1 [Salmo salar]	2.13	1.8	1.82	10.18	13.94	14.66	1.91667	12.9267	2.75368	1.33e-72
ncbi_110514524	CPXM2	inactive carboxypeptidase-like protein X2 [Oncorhynchus kisutch]	0.28	0.64	0.21	12.57	11.16	10.02	0.376667	11.25	4.90049	1.74828e-72
ncbi_110514890	LMNA	lamin-A-like [Oncorhynchus mykiss]	16.69	16.54	16.58	47.23	59.23	60.08	16.6033	55.5133	1.74136	2.34249e-72
MSTRG.15764	KDM6B	lysine-specific demethylase 6B-like [Oncorhynchus mykiss]	21.17	20	21.06	3.04	3.38	3.81	20.7433	3.41	-2.6048	3.51779e-72
MSTRG.11438	--	fibroin heavy chain-like, partial [Anabas testudineus]	3.86	3.17	4.13	30.77	37.6	43.69	3.72	37.3533	3.32786	4.668e-72
MSTRG.18847	--	defensin beta 1 [Salmo salar]	1.56	2.14	2.01	28.05	24.47	25.02	1.90333	25.8467	3.76338	4.77697e-72
ncbi_110519250	MROH1	maestro heat-like repeat-containing protein family member 1 [Oncorhynchus mykiss]	2.09	2.19	1.94	7.32	9.13	9.18	2.07333	8.54333	2.04285	4.80477e-72
ncbi_110526190	C1QTNF4	complement C1q tumor necrosis factor-related protein 4-like [Oncorhynchus mykiss]	13.19	13.44	17.44	0.18	0.13	0.21	14.69	0.173333	-6.40514	6.95984e-72
ncbi_110488228	TXNIP	thioredoxin-interacting protein-like [Oncorhynchus tshawytscha]	7.85	6.89	7.07	28.66	28.37	28.55	7.27	28.5267	1.97228	1.05529e-71
ncbi_110502792	PDE6G	Retinal rod rhodopsin-sensitive cGMP 3,5-cyclic phosphodiesterase subunit gamma [Salmo salar]	24.77	23.18	32.64	0.02	0.08	0.21	26.8633	0.103333	-8.02219	1.103e-71
ncbi_110524569	ANO1	anoctamin-1-like isoform X1 [Oncorhynchus nerka]	2.13	2.25	2.25	9.34	10.18	10.43	2.21	9.98333	2.17548	1.70565e-71
ncbi_110507444	FXYD6	FXYD domain-containing ion transport regulator 6-like isoform X1 [Oncorhynchus mykiss]	24.79	21.65	28.39	0.66	1.3	1.19	24.9433	1.05	-4.57019	2.18993e-71
ncbi_110523040	OLFML2B	olfactomedin-like protein 2B isoform X1 [Oncorhynchus kisutch]	1.13	0.92	0.83	15.07	15.98	10.4	0.96	13.8167	3.84723	2.6786e-71
ncbi_110505358	ALK	ALK tyrosine kinase receptor-like [Oncorhynchus mykiss]	0.91	0.76	0.8	4.84	5.65	5.08	0.823333	5.19	2.65619	2.70599e-71
ncbi_110486130	IAAA	K13051 beta-aspartyl-peptidase (threonine type) [Scophthalmus maximus]	0.76	0.91	0.39	9.58	9.97	8.78	0.686667	9.44333	3.78161	2.98706e-71
ncbi_110499167	HBB2	hemoglobin subunit beta-2-like [Oncorhynchus mykiss]	989.95	840.84	656.19	0.08	0.37	0	828.993	0.15	-12.4322	3.3892e-71
ncbi_110528035	CAMTA1	calmodulin-binding transcription activator 1-like isoform X1 [Oncorhynchus tshawytscha]	4.54	4.49	5.31	0.07	0.04	0.03	4.78	0.0466667	-6.67847	5.62188e-71
ncbi_110529216	COE3	PREDICTED: transcription factor COE3-like isoform X1 [Salmo salar]	18.67	19.79	20.65	1.4	1.75	1.18	19.7033	1.44333	-3.77096	5.94755e-71
ncbi_100136644	C6	complement component C6 isoform X2 [Oncorhynchus mykiss]	8.07	7.19	3.85	68.04	65.5	61.71	6.37	65.0833	3.35292	6.48233e-71
ncbi_110527738	SYT2	synaptotagmin-2-like isoform X1 [Oncorhynchus kisutch]	6.06	5.83	6.59	0.17	0.11	0.22	6.16	0.166667	-5.20789	8.94971e-71
ncbi_100136068	KRT13	keratin, type I cytoskeletal 13 [Oncorhynchus mykiss]	691.15	719.72	747.46	2759.02	3666.65	4399.85	719.443	3608.51	2.32645	1.29874e-70
ncbi_110520593	TFPI	tissue factor pathway inhibitor-like [Oncorhynchus mykiss]	13.93	13.16	12.6	59.67	49.79	56.57	13.23	55.3433	2.0646	1.70814e-70
MSTRG.2934	SV2B	synaptic vesicle glycoprotein 2B-like [Oncorhynchus mykiss]	10.23	9.35	12.28	0.49	0.33	0.43	10.62	0.416667	-4.67175	1.90398e-70
ncbi_110485896	KRT13	keratin, type I cytoskeletal 13 isoform X2 [Oncorhynchus mykiss]	58.96	70.08	74.17	6.55	7.82	8.04	67.7367	7.47	-3.18076	2.09676e-70
ncbi_110505933	NENF	neudesin [Oncorhynchus kisutch]	5.16	5.88	5.3	24.73	28.22	28.97	5.44667	27.3067	2.32581	2.92967e-70
ncbi_110532510	DNAJC5	PREDICTED: dnaJ homolog subfamily C member 5-like isoform X1 [Salmo salar]	14.99	15.37	18.63	0.22	0.14	0.04	16.33	0.133333	-6.93634	3.88433e-70
ncbi_100135802	BPI	LBP (LPS binding protein)/BPI (bactericidal/permeability-increasing protein) like-2 precursor [Oncorhynchus mykiss]	1.52	1.87	1.31	14.3	14.72	14.15	1.56667	14.39	3.1993	4.179e-70
ncbi_110529436	SOX11	transcription factor SOX-11-like [Oncorhynchus mykiss]	24.9	25.37	33.28	1.61	1.24	1.48	27.85	1.44333	-4.2702	4.55168e-70
ncbi_110520353	--	fibrous sheath CABYR-binding protein-like [Oncorhynchus mykiss]	45.59	45.79	37.8	155.91	186.33	233.75	43.06	191.997	2.15666	5.20404e-70
ncbi_110531583	CAPN1	calpain-1 catalytic subunit-like [Oncorhynchus tshawytscha]	9.72	8.93	7.47	28.49	32.73	34.28	8.70667	31.8333	1.87035	6.17599e-70
ncbi_110486128	CTSD	cathepsin D-like [Oncorhynchus mykiss]	6.72	6.74	6.22	27.12	27.92	25.68	6.56	26.9067	2.0362	6.47074e-70
MSTRG.23857	PTPRN2	receptor-type tyrosine-protein phosphatase N2 isoform X2 [Oncorhynchus mykiss]	7.32	7.1	8.91	0.08	0.07	0.15	7.77667	0.1	-6.28108	7.23315e-70
ncbi_110523905	APC	adenomatous polyposis coli protein-like [Oncorhynchus mykiss]	13.65	12.6	13.82	1.79	2.02	2.12	13.3567	1.97667	-2.75642	1.09782e-69
ncbi_110522864	DHFR	dihydrofolate reductase-like isoform X1 [Oncorhynchus mykiss]	2.11	1.2	1.51	16.41	21.05	19.03	1.60667	18.83	3.55089	1.16526e-69
ncbi_118937719	--	BEN domain-containing protein 6 [Bagarius yarrelli]	5.05	4.57	5.93	34.22	33.77	30.45	5.18333	32.8133	2.66233	1.48101e-69
ncbi_110489613	--	lipocalin-like [Oncorhynchus mykiss]	10.51	17.53	11.04	97.09	104.88	101.41	13.0267	101.127	2.95662	1.86626e-69
ncbi_110490790	VNX1	low affinity vacuolar monovalent cation/H(+) antiporter-like isoform X1 [Oncorhynchus kisutch]	0.58	0.36	0.24	7.34	7.41	7.96	0.393333	7.57	4.26647	1.90426e-69
ncbi_110509849	ENTPD2	ectonucleoside triphosphate diphosphohydrolase 2 isoform X1 [Oncorhynchus kisutch]	2.3	2.76	2.71	16.1	17.03	21.76	2.59	18.2967	2.82056	2.27415e-69
ncbi_110494727	PACSIN1B	protein kinase C and casein kinase substrate in neurons protein 1-like isoform X1 [Oncorhynchus mykiss]	9.11	9.72	12.4	0.36	0.52	0.44	10.41	0.44	-4.56432	2.27415e-69
ncbi_110535435	COL6A1	collagen alpha-1(VI) chain-like [Oncorhynchus mykiss]	5.98	7.06	4	34.13	41.31	45.55	5.68	40.33	2.82789	2.94316e-69
ncbi_110493949	TWIST2	twist-related protein 2-like [Oncorhynchus mykiss]	12.37	11.65	8.97	44.29	59.06	54.38	10.9967	52.5767	2.25736	3.45647e-69
ncbi_110488269	S100A13	protein S100-A13 [Oncorhynchus kisutch]	77.01	88.06	71.75	219.15	245.53	255.58	78.94	240.087	1.60473	5.91623e-69
ncbi_110492746	DNMT3B	DNA (cytosine-5)-methyltransferase 3A-like isoform X1 [Oncorhynchus tshawytscha]	9.78	10.59	10.28	1.19	1.21	1.5	10.2167	1.3	-2.97434	6.80185e-69
ncbi_110488052	DGAT1	diacylglycerol O-acyltransferase 1-like isoform X1 [Oncorhynchus mykiss]	3.08	3.32	2.48	38.74	30.24	25.44	2.96	31.4733	3.41046	7.50796e-69
ncbi_110509690	TRAF2	TNF receptor-associated factor 2-like [Oncorhynchus mykiss]	6.24	7.22	7.47	0.25	0.2	0.33	6.97667	0.26	-4.74595	8.66732e-69
ncbi_110520824	LMTK3	PREDICTED: serine/threonine-protein kinase LMTK3 isoform X1 [Salmo salar]	4.03	3.49	4.56	0.02	0.09	0.09	4.02667	0.0666667	-5.91648	1.33784e-68
ncbi_110508136	EHD2	EH domain-containing protein 2-like isoform X1 [Oncorhynchus mykiss]	3.87	3.79	3.62	23.71	24.17	18.9	3.76	22.26	2.56565	1.46368e-68
ncbi_110488383	CRYBG2	mucin-17-like isoform X1 [Salmo trutta]	1.05	1.01	0.86	4.28	5.09	5.9	0.973333	5.09	2.38666	1.47245e-68
ncbi_110508648	LAMA3	laminin subunit alpha-3-like isoform X1 [Oncorhynchus mykiss]	2.54	2.52	1.57	11.78	14.31	16.03	2.21	14.04	2.66742	1.48705e-68
ncbi_110508483	MMP14	matrix metalloproteinase-14-like [Oncorhynchus mykiss]	18.14	15.69	10.99	82.57	87.14	84.36	14.94	84.69	2.50301	1.66371e-68
ncbi_110534279	SOD3	extracellular superoxide dismutase [Cu-Zn] [Oncorhynchus mykiss]	6.19	6.14	3.6	47.87	47.64	42.88	5.31	46.13	3.11892	2.0966e-68
ncbi_110520885	--	PREDICTED: protein S100-A5-like [Salmo salar]	11.84	14.06	12.91	56.24	57.11	67.13	12.9367	60.16	2.21734	2.40858e-68
ncbi_100136674	CAST	calpastatin [Oncorhynchus mykiss]	26.02	25.1	26.64	72.58	86.13	87.35	25.92	82.02	1.66191	2.42197e-68
ncbi_110529014	LAMB3	laminin subunit beta-3 [Oncorhynchus kisutch]	2.24	1.7	1.2	17.56	17.29	14.63	1.71333	16.4933	3.26701	2.74277e-68
ncbi_110530103	GSN	gelsolin-like [Oncorhynchus mykiss]	38.89	40.98	28.95	185.1	173.36	162.97	36.2733	173.81	2.26053	3.22561e-68
MSTRG.38107	VWA5A	von Willebrand factor A domain-containing protein 5A-like [Oncorhynchus tshawytscha]	8.55	9.99	8.19	30.83	39.34	35.83	8.91	35.3333	1.98753	3.733e-68
ncbi_110498847	DKK3	dickkopf-related protein 3-like [Oncorhynchus mykiss]	3.01	3.5	3.05	23.73	22.9	23.13	3.18667	23.2533	2.86732	4.15729e-68
ncbi_110498314	NEFL	neurofilament light polypeptide-like [Oncorhynchus mykiss]	13.74	13.46	17.34	0.53	0.42	0.22	14.8467	0.39	-5.25052	4.49266e-68
ncbi_110535709	NR2F1A	nuclear receptor subfamily 2 group F member 1-A isoform X1 [Oncorhynchus kisutch]	26.87	24.24	25.46	1.52	2.25	2.49	25.5233	2.08667	-3.61254	5.54801e-68
ncbi_110501062	LAMB1	laminin subunit beta-1-like [Oncorhynchus kisutch]	7.05	7.34	5.44	32.46	30.49	28.51	6.61	30.4867	2.20546	6.8165e-68
ncbi_110494036	TKT	transketolase-like isoform X1 [Oncorhynchus tshawytscha]	18.66	15.8	22.48	0.96	1.12	1.29	18.98	1.12333	-4.07862	6.82217e-68
ncbi_110531177	CELSR3	PREDICTED: cadherin EGF LAG seven-pass G-type receptor 3 isoform X1 [Salmo salar]	2.47	2.42	3	0.07	0.07	0.06	2.63	0.0666667	-5.30195	1.27078e-67
ncbi_110492690	AHCYL1	S-adenosylhomocysteine hydrolase-like protein 1 [Oncorhynchus mykiss]	15.21	17.15	10.74	0.17	0.15	0.13	14.3667	0.15	-6.58162	1.2868e-67
ncbi_110530977	EGFR	epidermal growth factor receptor-like [Oncorhynchus kisutch]	2.1	1.67	1.36	11.05	11.84	10.13	1.71	11.0067	2.68631	1.54401e-67
ncbi_110495507	TSPAN7	tetraspanin-7-like [Oncorhynchus kisutch]	24.46	20.97	24.12	0.04	0.07	0.18	23.1833	0.0966667	-7.90585	1.66602e-67
ncbi_110492333	TKT	transketolase-like [Oncorhynchus mykiss]	15.65	13.1	17.48	0.51	0.3	0.43	15.41	0.413333	-5.22042	1.89025e-67
ncbi_110535427	COL6A6	collagen alpha-6(VI) chain-like [Oncorhynchus mykiss]	0.9	0.97	0.49	6.93	7.57	7.08	0.786667	7.19333	3.19284	2.28532e-67
ncbi_110490236	AKR1B1	aldose reductase-like [Oncorhynchus mykiss]	34.39	34.54	30.19	87.11	91.3	92.46	33.04	90.29	1.45035	4.15153e-67
ncbi_110488109	IRX1	iroquois-class homeodomain protein irx-1-like [Oncorhynchus mykiss]	3.59	3.08	3.45	21.49	27.76	20.94	3.37333	23.3967	2.79406	5.73723e-67
ncbi_110507920	SERPINE2	glia-derived nexin-like [Oncorhynchus mykiss]	11.85	12.42	9.53	40.64	40.9	45.01	11.2667	42.1833	1.90461	7.80827e-67
ncbi_110492827	PRSS12	neurotrypsin [Oncorhynchus kisutch]	6.71	6.66	8.33	0.25	0.19	0.25	7.23333	0.23	-4.97495	8.89736e-67
ncbi_110522131	COL10A1	collagen alpha-1(X) chain-like [Oncorhynchus mykiss]	82.7	68.51	64	499.32	546.03	956.22	71.7367	667.19	3.21732	1.27069e-66
ncbi_110496349	TXNIP	thioredoxin-interacting protein-like [Oncorhynchus mykiss]	31.98	29.49	28.23	76.21	89.5	87.1	29.9	84.27	1.49487	1.63406e-66
ncbi_110507797	IGSF9B	protein turtle homolog B-like isoform X1 [Oncorhynchus mykiss]	3.59	3.05	3.24	0.12	0.12	0.11	3.29333	0.116667	-4.81908	1.75101e-66
ncbi_110516351	IPL1	serine/threonine-protein kinase Nek8-like isoform X1 [Oncorhynchus mykiss]	1.19	0.93	0.78	10.45	15.77	20.93	0.966667	15.7167	4.02313	2.02266e-66
ncbi_110490462	TNNT2	troponin T, cardiac muscle isoforms-like [Chanos chanos]	32.78	32.35	35.08	0.27	0.31	0.14	33.4033	0.24	-7.12081	2.26992e-66
ncbi_110485875	PTP4A1	protein tyrosine phosphatase type IVA 1-like [Oncorhynchus mykiss]	62.22	59.9	65.92	7.89	10.04	9.47	62.68	9.13333	-2.77879	2.46092e-66
ncbi_110505189	TNMD	tenomodulin-like isoform X1 [Oncorhynchus mykiss]	7.3	6.64	5.76	62.83	53.91	41.48	6.56667	52.74	3.00566	2.76725e-66
ncbi_110527935	CIDEC	cell death activator CIDE-3 isoform X1 [Oncorhynchus kisutch]	0.19	0	0.11	59.14	56.61	42.98	0.1	52.91	9.0474	3.21802e-66
ncbi_110489835	PSME2	proteasome activator complex subunit 2-like [Oncorhynchus mykiss]	31.55	29.42	29.24	81.26	84.62	89.4	30.07	85.0933	1.50072	4.59811e-66
ncbi_110532640	TUBA1C	PREDICTED: tubulin alpha-1C chain [Salmo salar]	4.89	5.64	5.34	30.27	32.34	25.5	5.29	29.37	2.473	7.03739e-66
ncbi_110499464	PLAU	urokinase-type plasminogen activator [Oncorhynchus mykiss]	4.77	3.9	4.01	22.25	22.86	30.23	4.22667	25.1133	2.57086	8.6411e-66
ncbi_110502727	--	serglycin [Oncorhynchus mykiss]	2.9	3.1	2.42	14.54	18.23	22.03	2.80667	18.2667	2.70228	9.29166e-66
ncbi_110487479	MEX3A	RNA-binding protein MEX3A-like [Oncorhynchus mykiss]	10.58	9.85	12.5	0.89	0.99	1.25	10.9767	1.04333	-3.39517	9.44954e-66
ncbi_110495486	NR2F2	PREDICTED: COUP transcription factor 2 isoform X1 [Salmo salar]	22.53	23.93	20.41	1.85	3.02	2.13	22.29	2.33333	-3.25593	1.06459e-65
ncbi_110499227	RFNG	beta-1,3-N-acetylglucosaminyltransferase radical fringe [Oncorhynchus mykiss]	2.77	2.45	3.54	15.42	18.86	16.91	2.92	17.0633	2.54686	1.0697e-65
ncbi_110505709	MEIS2	homeobox protein Meis2 [Oncorhynchus mykiss]	13.78	12.15	13.94	1.03	1.35	1.48	13.29	1.28667	-3.36863	1.13279e-65
ncbi_110513724	MLPH	melanophilin-like isoform X3 [Salmo trutta]	0.81	1.18	0.51	10.52	10.67	10.43	0.833333	10.54	3.66084	1.21902e-65
ncbi_110486272	--	bryoporin-like isoform X2 [Oncorhynchus tshawytscha]	14.54	15.39	13.21	45.23	54.15	61.21	14.38	53.53	1.89628	1.27923e-65
ncbi_110488980	TNMD	tenomodulin-like [Oncorhynchus mykiss]	6.13	4.28	3.72	52.4	48.41	37.13	4.71	45.98	3.28721	1.43302e-65
ncbi_100135787	SOX11-A	transcription factor SOX-11b [Oncorhynchus mykiss]	19.02	21.25	23.47	1.63	1.5	1.42	21.2467	1.51667	-3.80826	1.45761e-65
ncbi_110529932	--	brain acid soluble protein 1 [Oncorhynchus mykiss]	18.17	17.92	18.51	0.14	0.13	0.16	18.2	0.143333	-6.98842	1.9831e-65
ncbi_110520036	CRYBA2	PREDICTED: beta-crystallin A2-like [Salmo salar]	203.94	172.3	165.51	0.06	0.21	0.22	180.583	0.163333	-10.1106	2.04441e-65
ncbi_110538038	SCN4AB	sodium channel protein type 4 subunit alpha B-like isoform X1 [Oncorhynchus mykiss]	2.9	2.54	1.97	11.09	15.11	13.6	2.47	13.2667	2.42522	2.12644e-65
ncbi_110520755	COL6A2	collagen alpha-2(VI) chain isoform X1 [Oncorhynchus kisutch]	4.8	4.36	2.88	23.45	24.06	24.53	4.01333	24.0133	2.58096	2.37703e-65
ncbi_110503603	EML1	echinoderm microtubule-associated protein-like 2 isoform X1 [Oncorhynchus mykiss]	14.51	14.2	12.24	39.78	42.98	46.2	13.65	42.9867	1.65499	2.38805e-65
MSTRG.22753	PCDHAC2	protocadherin alpha-C2-like isoform X2 [Oncorhynchus nerka]	14.82	15.95	16.72	0.12	0.03	0.02	15.83	0.0566667	-8.12595	5.22701e-65
ncbi_110527505	APMAP	PREDICTED: adipocyte plasma membrane-associated protein [Salmo salar]	7.66	8.02	8.05	49.3	45.02	37.57	7.91	43.9633	2.47455	7.19922e-65
ncbi_110488547	LYG2	lysozyme g-like isoform X1 [Oncorhynchus mykiss]	14.9	15.97	10.68	72.85	92.6	103.57	13.85	89.6733	2.69479	8.00676e-65
ncbi_118936255	LGALS1	Beta-galactoside-binding lectin [Oncorhynchus mykiss]	32.36	42.44	37.65	181.73	178.7	253	37.4833	204.477	2.44762	8.3295e-65
ncbi_110485743	--	regulation of nuclear pre-mRNA domain-containing protein 2-like isoform X2 [Oncorhynchus kisutch]	6.07	6.16	6.22	0.52	0.61	0.53	6.15	0.553333	-3.47437	8.82071e-65
ncbi_110492174	SYT2	PREDICTED: synaptotagmin-2-like isoform X1 [Salmo salar]	10.4	9.27	11.22	0.02	0.02	0.04	10.2967	0.0266667	-8.59292	1.00876e-64
ncbi_110488347	PSMB8	proteasome subunit beta type-8-like [Oncorhynchus mykiss]	0.56	0.47	0.33	9.77	11.74	15.85	0.453333	12.4533	4.77982	1.12493e-64
ncbi_110498068	BDH1	D-beta-hydroxybutyrate dehydrogenase, mitochondrial-like [Oncorhynchus mykiss]	0.54	0.51	0.47	11.24	9.66	8.36	0.506667	9.75333	4.26679	1.26475e-64
ncbi_110486012	MDH1	malate dehydrogenase, cytoplasmic-like isoform X1 [Oncorhynchus mykiss]	53.98	56.09	58.98	152.75	163.82	173.81	56.35	163.46	1.53645	1.93837e-64
ncbi_110521947	MAPK8IP2	C-Jun-amino-terminal kinase-interacting protein 2-like [Oncorhynchus mykiss]	3.54	3.33	3.66	0.2	0.29	0.23	3.51	0.24	-3.87036	3.44461e-64
ncbi_110536278	LOXL2B	lysyl oxidase homolog 2B [Oncorhynchus mykiss]	7.95	6.21	4.95	31.45	32.5	33.6	6.37	32.5167	2.35181	4.05548e-64
ncbi_110527533	S100B	protein S100-B-like [Oncorhynchus mykiss]	26.15	24.42	28.42	0.46	0.43	0.39	26.33	0.426667	-5.94745	4.60828e-64
ncbi_110506505	VAT1L	synaptic vesicle membrane protein VAT-1 homolog-like [Oncorhynchus mykiss]	10.16	9.54	9.33	0.5	0.39	0.51	9.67667	0.466667	-4.37405	5.67121e-64
ncbi_110500235	TFEC	transcription factor EC-like isoform X1 [Oncorhynchus mykiss]	1.63	1.42	1.12	8.76	9.93	10.33	1.39	9.67333	2.79893	5.81046e-64
ncbi_110521836	LHX9	LIM/homeobox protein Lhx9 isoform X1 [Oncorhynchus kisutch]	10.42	9.85	13.87	0.17	0.16	0.3	11.38	0.21	-5.75997	6.49156e-64
ncbi_110526920	SCG3	secretogranin-3 isoform X1 [Oncorhynchus kisutch]	12.38	12.84	16.73	0.36	0.14	0.46	13.9833	0.32	-5.44949	6.92125e-64
ncbi_110504748	SPON2	spondin-2 [Oncorhynchus mykiss]	3	3.33	2.38	13.96	15.42	18.16	2.90333	15.8467	2.4484	9.45494e-64
MSTRG.6445	RNF165	E3 ubiquitin-protein ligase RNF165 isoform X1 [Salvelinus alpinus]	10.12	9.96	10.85	1.2	1.48	1.34	10.31	1.34	-2.94374	1.10526e-63
ncbi_110508903	RAB3A	PREDICTED: ras-related protein Rab-3A-like [Salmo salar]	11.79	12.57	15.49	0.41	0.44	0.68	13.2833	0.51	-4.70298	1.44165e-63
ncbi_110507961	HES6	transcription cofactor HES-6-like [Oncorhynchus mykiss]	29.17	27.68	38.07	1.39	1.52	1.24	31.64	1.38333	-4.51553	1.45484e-63
ncbi_110535369	--	PREDICTED: extensin-2-like isoform X1 [Salmo salar]	14.13	11.91	8.8	0.55	0.56	0.57	11.6133	0.56	-4.37421	1.49001e-63
ncbi_110538100	IGF2BP1	insulin-like growth factor 2 mRNA-binding protein 1 isoform X1 [Oncorhynchus kisutch]	23.7	23.18	24.05	3.09	4.01	4.26	23.6433	3.78667	-2.64243	1.60439e-63
ncbi_110524245	HAPLN4	hyaluronan and proteoglycan link protein 4 [Oncorhynchus kisutch]	1.15	1.08	0.94	7.19	7.89	7.38	1.05667	7.48667	2.8248	2.22166e-63
ncbi_110508450	ITGA6	integrin alpha-6-like [Oncorhynchus mykiss]	10.72	9.38	7.67	32.68	36.61	34.8	9.25667	34.6967	1.90623	2.33867e-63
ncbi_100136763	FABP3	fatty acid-binding protein, heart [Oncorhynchus mykiss]	148.36	146.5	154.51	893.84	767.19	657.5	149.79	772.843	2.36723	3.41568e-63
ncbi_110534808	FGL1	fibrinogen-like protein 1 isoform X1 [Oncorhynchus kisutch]	1.25	0.95	0.76	10.56	9.96	8.52	0.986667	9.68	3.29437	4.86281e-63
ncbi_110530496	MYL3	myosin light chain 1, cardiac muscle [Oncorhynchus kisutch]	48.95	50.45	53.21	759.77	435.05	452.31	50.87	549.043	3.43203	4.86997e-63
ncbi_110506127	UNC13C	protein unc-13 homolog C-like isoform X1 [Salmo trutta]	2.83	2.81	3.08	0.09	0.06	0.07	2.90667	0.0733333	-5.30875	5.66296e-63
ncbi_110494414	FOXP4	forkhead box protein P4-like [Oncorhynchus mykiss]	24.07	21.22	18.82	2.61	3.72	3.73	21.37	3.35333	-2.67192	6.44337e-63
MSTRG.8486	SORBS3	vinexin-like isoform X1 [Oncorhynchus nerka]	1.34	1.66	1.31	7.36	8.86	8.14	1.43667	8.12	2.49875	7.38523e-63
ncbi_100653450	TSPAN3	tetraspanin-3 [Oncorhynchus kisutch]	18.84	19.62	24.39	0.42	0.3	0.21	20.95	0.31	-6.07854	8.30128e-63
ncbi_110530735	CAMK2N2	PREDICTED: calcium/calmodulin-dependent protein kinase II inhibitor 2-like [Salmo salar]	12.96	12.73	14.85	0.39	0.31	0.27	13.5133	0.323333	-5.38522	8.4738e-63
ncbi_110522322	SNAP91	clathrin coat assembly protein AP180 isoform X1 [Oncorhynchus kisutch]	8.81	9.21	10.65	0.12	0.13	0.08	9.55667	0.11	-6.44093	1.89804e-62
ncbi_110490427	PAH	phenylalanine-4-hydroxylase-like isoform X1 [Oncorhynchus mykiss]	18.27	19.31	17.52	58.29	82.05	74.09	18.3667	71.4767	1.96038	4.88593e-62
ncbi_110497393	GPM6A	neuronal membrane glycoprotein M6-a isoform X1 [Oncorhynchus mykiss]	36.77	37.15	48.79	3.93	5.24	4.19	40.9033	4.45333	-3.19926	5.23442e-62
ncbi_110509971	GNG3	guanine nucleotide-binding protein G(I)/G(S)/G(O) subunit gamma-3 [Esox lucius]	26.93	26.48	31.36	0.26	0.08	0.43	28.2567	0.256667	-6.78255	5.26485e-62
ncbi_110494772	NDUFA4	cytochrome c oxidase subunit NDUFA4-like [Oncorhynchus kisutch]	45.17	49.74	46.87	6.29	6.17	6.63	47.26	6.36333	-2.89277	5.35434e-62
ncbi_110534245	ATF5	Cyclic AMP-dependent transcription factor ATF-5 [Anabarilius grahami]	9.31	10.27	13.89	0.28	0.31	0.36	11.1567	0.316667	-5.1388	5.45585e-62
ncbi_110494719	SYT2	synaptotagmin-2 isoform X1 [Salvelinus alpinus]	7.13	6.84	7.29	0.47	0.54	0.54	7.08667	0.516667	-3.7778	5.57314e-62
ncbi_110511384	ECM2	extracellular matrix protein 2 [Oncorhynchus nerka]	1.1	0.85	0.69	9.87	7.5	8.37	0.88	8.58	3.2854	5.59549e-62
ncbi_110525548	MSI1	RNA-binding protein Musashi homolog 1 isoform X1 [Oncorhynchus kisutch]	17.11	18.72	22	0.1	0.02	0.1	19.2767	0.0733333	-8.03817	6.33836e-62
ncbi_110532552	SLC39A10	zinc transporter ZIP10-like [Oncorhynchus mykiss]	0.59	0.54	0.49	5.97	6.55	6.73	0.54	6.41667	3.57079	7.06862e-62
ncbi_110509487	MMP11	stromelysin-3-like [Oncorhynchus mykiss]	0.44	0.46	0.43	5.05	6.57	7.83	0.443333	6.48333	3.87027	8.12352e-62
ncbi_110506675	SOX6	transcription factor SOX-6-like isoform X1 [Oncorhynchus kisutch]	6.82	6.9	6.44	0.79	0.92	1.02	6.72	0.91	-2.88452	9.85311e-62
ncbi_110533948	--	extensin-like isoform X2 [Oncorhynchus mykiss]	16.28	13.34	14.17	0.67	0.97	0.71	14.5967	0.783333	-4.21987	9.86224e-62
ncbi_110505411	QPCT	glutaminyl-peptide cyclotransferase-like [Oncorhynchus mykiss]	9.96	10.19	11.87	45.67	54.65	45.47	10.6733	48.5967	2.18685	9.86224e-62
ncbi_110532823	CA6	carbonic anhydrase 6-like [Oncorhynchus mykiss]	6.16	5.72	4.7	22.33	24.45	31.21	5.52667	25.9967	2.23385	1.00779e-61
ncbi_110537927	PRRT2	tumor suppressor candidate 5 homolog [Oncorhynchus mykiss]	4.92	5.14	6.57	0.13	0.11	0.23	5.54333	0.156667	-5.14498	1.063e-61
ncbi_110494026	BSN	protein bassoon-like [Oncorhynchus nerka]	1.96	1.74	1.93	0.05	0.04	0.05	1.87667	0.0466667	-5.32964	1.29141e-61
ncbi_110511826	SLC7A5	large neutral amino acids transporter small subunit 1-like [Oncorhynchus mykiss]	11.51	10.85	12.22	1.32	1.42	1.33	11.5267	1.35667	-3.08684	1.36386e-61
ncbi_110500773	FABP2	fatty acid-binding protein, intestinal [Oncorhynchus kisutch]	149.1	145.52	177.09	16.53	11.25	15.16	157.237	14.3133	-3.45751	1.79105e-61
ncbi_100136793	KRT8	simple type II keratin K8b (S2) [Oncorhynchus mykiss]	258.66	252.43	239.75	806.15	809.92	712.23	250.28	776.1	1.6327	1.86881e-61
ncbi_110504560	--	thymosin beta-a-like [Oncorhynchus mykiss]	100.29	98.32	89.87	311.1	430.16	486.21	96.16	409.157	2.08914	1.9185e-61
ncbi_110496544	FABP3	fatty acid-binding protein, heart-like [Oncorhynchus mykiss]	49.42	44.08	37.37	195.94	179.17	172	43.6233	182.37	2.0637	1.94936e-61
ncbi_110500005	SYT1	synaptotagmin-1 isoform X1 [Oncorhynchus kisutch]	7.58	7.62	7.93	0.05	0.03	0.08	7.71	0.0533333	-7.17555	2.34489e-61
ncbi_110495612	MLPH	melanophilin-like isoform X1 [Oncorhynchus kisutch]	2.52	1.57	1.42	13.8	15.54	14.59	1.83667	14.6433	2.99508	2.8288e-61
ncbi_110535684	RASEF	ras and EF-hand domain-containing protein-like [Oncorhynchus mykiss]	1.07	1.27	0.95	6.5	9.35	9.28	1.09667	8.37667	2.93325	3.07924e-61
ncbi_100136633	KRT8	simple type II keratin K8a (S1) [Oncorhynchus mykiss]	147.58	139.67	132.12	645.11	612.72	499.94	139.79	585.923	2.06745	3.12364e-61
ncbi_110486231	ITGB3	integrin beta-3-like [Oncorhynchus mykiss]	2.18	3.08	1.97	13.84	15.7	19.7	2.41	16.4133	2.76776	3.15918e-61
ncbi_110533592	MYL2	myosin regulatory light chain 2, ventricular/cardiac muscle isoform [Oncorhynchus kisutch]	39	34.45	36.93	323.96	206.64	247.2	36.7933	259.267	2.81692	3.453e-61
ncbi_110539100	-	-	0.42	0.83	0.33	13.61	15.79	13.16	0.526667	14.1867	4.7515	3.60482e-61
ncbi_110495126	JUP	junction plakoglobin-like [Oncorhynchus nerka]	32.55	30.38	27.85	70.92	79.21	81.59	30.26	77.24	1.35194	4.37903e-61
ncbi_110497058	COL2A1	LOW QUALITY PROTEIN: collagen alpha-2(V) chain-like [Oncorhynchus kisutch]	2.71	2.62	2.45	21.73	17.15	34.55	2.59333	24.4767	3.23853	4.9421e-61
ncbi_110501439	CHN1	N-chimaerin [Oncorhynchus kisutch]	12.1	13.51	16.58	0.07	0.24	0.11	14.0633	0.14	-6.65037	5.32458e-61
ncbi_110499387	GSTA2	glutathione S-transferase 3-like [Oncorhynchus mykiss]	14.92	17.43	14.07	46.84	52.11	55.35	15.4733	51.4333	1.73292	6.17974e-61
ncbi_110489919	SNAP91	clathrin coat assembly protein AP180-like isoform X1 [Oncorhynchus mykiss]	7.28	6.34	8.15	0.21	0.07	0.14	7.25667	0.14	-5.69581	7.16058e-61
ncbi_100136652	TSPO	translocator protein [Oncorhynchus mykiss]	35.57	35.55	32.14	96.08	94.15	100.78	34.42	97.0033	1.49479	9.3792e-61
ncbi_110491473	AP3B2	AP-3 complex subunit beta-2 isoform X1 [Oncorhynchus mykiss]	8.16	8.31	9.21	0.75	0.57	0.48	8.56	0.6	-3.83458	1.35491e-60
ncbi_110537396	POF1B	protein POF1B-like isoform X1 [Oncorhynchus mykiss]	12.47	12.67	10.23	38.37	49.75	54.82	11.79	47.6467	2.01481	1.48645e-60
ncbi_110490384	GSN	gelsolin-like isoform X1 [Oncorhynchus mykiss]	3.41	3.53	3.36	12.34	13.34	15.48	3.43333	13.72	1.9986	1.51643e-60
ncbi_110494365	NBL1	neuroblastoma suppressor of tumorigenicity 1-like isoform X1 [Oncorhynchus mykiss]	9.36	10.81	8.99	38.59	41.89	37.94	9.72	39.4733	2.02185	1.73708e-60
ncbi_100301979	--	apolipoprotein A-II precursor [Oncorhynchus mykiss]	267.48	444.29	541.69	0.06	0.14	0.14	417.82	0.113333	-11.8481	1.83623e-60
ncbi_110519937	ZIC2	zinc finger protein ZIC 2-like [Oncorhynchus mykiss]	8.06	9.32	8.87	0.14	0.19	0.13	8.75	0.153333	-5.83454	2.17827e-60
ncbi_110527806	CACNA2D2	voltage-dependent calcium channel subunit alpha-2/delta-2 isoform X3 [Oncorhynchus kisutch]	4.05	3.53	4.24	0.14	0.13	0.14	3.94	0.136667	-4.84946	2.29272e-60
ncbi_110485398	HEBP2	heme-binding protein 1 [Oncorhynchus kisutch]	10.29	9.99	12.56	0.39	0.35	0.39	10.9467	0.376667	-4.86106	3.31551e-60
MSTRG.5280	TC1A	mitotic spindle assembly checkpoint protein MAD2B isoform X1 [Pangasianodon hypophthalmus]	1.03	0.99	0.87	5.51	4.86	5.85	0.963333	5.40667	2.48863	4.28115e-60
ncbi_110486385	AOC3	membrane primary amine oxidase-like [Oncorhynchus mykiss]	1.66	2.25	1.73	10.86	11.58	10.71	1.88	11.05	2.55524	6.37972e-60
ncbi_110534129	CFB	complement factor B-like [Oncorhynchus mykiss]	15.47	24.77	20.95	0.02	0.14	0.22	20.3967	0.126667	-7.33115	6.75895e-60
ncbi_110486735	ADGRE5	CD97 antigen-like [Oncorhynchus mykiss]	1.32	1.01	0.85	6.66	7.44	8.19	1.06	7.43	2.8093	6.80312e-60
ncbi_110533360	GABRG2	gamma-aminobutyric acid receptor subunit gamma-2 isoform X1 [Oncorhynchus mykiss]	4.42	4.61	5.52	0.16	0.25	0.16	4.85	0.19	-4.67391	7.67733e-60
ncbi_110489358	CLSTN3	calsyntenin-3-like isoform X1 [Oncorhynchus mykiss]	7.13	7.14	9.19	0.05	0.07	0.04	7.82	0.0533333	-7.19599	7.87688e-60
ncbi_110525438	NAAA	N-acylethanolamine-hydrolyzing acid amidase [Oncorhynchus mykiss]	3.71	2.85	2.39	16.28	17.36	18.1	2.98333	17.2467	2.53132	8.7003e-60
MSTRG.9135	PARP6	PREDICTED: poly [ADP-ribose] polymerase 6 isoform X1 [Salmo salar]	7.81	8.13	10.07	0.16	0.11	0.04	8.67	0.103333	-6.39065	1.00762e-59
ncbi_110520543	FHL2	four and a half LIM domains protein 2 isoform X1 [Oncorhynchus nerka]	5.67	4.6	4.99	33.19	27.36	36.64	5.08667	32.3967	2.67105	1.11915e-59
MSTRG.6199	--	cingulin-like protein 1 isoform X1 [Oncorhynchus kisutch]	1.54	1.17	0.84	11.95	16.11	20.89	1.18333	16.3167	3.78542	1.17989e-59
ncbi_110525603	PBX3	pre-B-cell leukemia transcription factor 3 isoform X1 [Oncorhynchus kisutch]	8.59	7.89	8.03	0.08	0.09	0.09	8.17	0.0866667	-6.55872	1.23616e-59
ncbi_110521143	ISLR2	immunoglobulin superfamily containing leucine-rich repeat protein 2 [Oncorhynchus mykiss]	30.35	30.61	34.74	0.04	0.05	0.02	31.9	0.0366667	-9.76487	1.63061e-59
ncbi_110489092	PPP3CA	serine/threonine-protein phosphatase 2B catalytic subunit alpha isoform-like isoform X1 [Oncorhynchus kisutch]	11.8	12.29	13.92	0.48	0.46	0.67	12.67	0.536667	-4.56125	1.67324e-59
ncbi_118940344	LGALS2	galectin-2-like [Oncorhynchus mykiss]	42.94	43.84	53.65	0.43	0.65	0.76	46.81	0.613333	-6.254	1.96952e-59
ncbi_110489791	COL15A1	collagen alpha-1(XVIII) chain-like [Oncorhynchus mykiss]	3.92	3.84	2.63	17.04	16.41	16.46	3.46333	16.6367	2.26413	2.11102e-59
ncbi_110528471	NSG1	neuronal vesicle trafficking-associated protein 1 isoform X4 [Oncorhynchus kisutch]	18.99	17.92	21.25	0.66	1.22	1.37	19.3867	1.08333	-4.16152	2.72848e-59
ncbi_110528885	COL8A2	myosin-7B-like isoform X2 [Oncorhynchus mykiss]	0.09	0.03	0.12	34.77	27.7	26.73	0.08	29.7333	8.53787	2.95876e-59
ncbi_110506470	PARP6	poly [ADP-ribose] polymerase 6 isoform X1 [Oncorhynchus mykiss]	7.69	7.38	9.48	0.07	0.17	0.09	8.18333	0.11	-6.21711	3.32841e-59
ncbi_110487571	MS4A8	transmembrane protein 176A-like [Salmo trutta]	39.87	44.3	36.53	105.33	118.76	130.86	40.2333	118.317	1.55619	3.34417e-59
ncbi_110532359	VWA1	von Willebrand factor A domain-containing protein 1-like isoform X1 [Oncorhynchus mykiss]	2.85	3.42	3.19	11.8	14.55	15.22	3.15333	13.8567	2.13563	3.54763e-59
ncbi_110523157	LYS	lysozyme C II precursor [Oncorhynchus mykiss]	23.49	24	20.88	66.97	76.99	89.52	22.79	77.8267	1.77186	3.61873e-59
ncbi_110524668	DSP	desmoplakin-like isoform X1 [Oncorhynchus mykiss]	16.02	15.42	12.49	50.99	70.23	78.36	14.6433	66.5267	2.18369	3.7526e-59
ncbi_101268927	C1QTNF5	adiponectin 2 isoform X1 [Oncorhynchus mykiss]	3.73	3.23	2.7	19.42	25.67	19.34	3.22	21.4767	2.73764	5.30858e-59
ncbi_110529828	VSNL1	PREDICTED: visinin-like protein 1 isoform X2 [Salmo salar]	9.63	9.74	9.86	0.03	0.14	0.26	9.74333	0.143333	-6.08697	5.89989e-59
ncbi_110523936	STRBP	spermatid perinuclear RNA-binding protein-like isoform X1 [Oncorhynchus tshawytscha]	5.55	5.32	4.54	0.73	0.93	1.19	5.13667	0.95	-2.43483	6.48667e-59
ncbi_110507399	CAPN8	calpain-9-like isoform X1 [Oncorhynchus mykiss]	2.6	2.35	2.14	10.82	14.3	13.71	2.36333	12.9433	2.45331	8.0033e-59
ncbi_110510781	COL6A1	collagen alpha-1(VI) chain-like isoform X1 [Oncorhynchus mykiss]	60.51	56.53	38.68	289.43	255.33	253.72	51.9067	266.16	2.3583	8.01066e-59
ncbi_110537156	PDLIM5	PDZ and LIM domain protein 5-like isoform X1 [Oncorhynchus mykiss]	2.74	2.01	2.41	10.39	13.51	12.61	2.38667	12.17	2.35026	8.60628e-59
ncbi_110524640	DSG2	desmoglein-2 isoform X1 [Salvelinus alpinus]	1.66	1.59	0.98	9.1	12.95	16.22	1.41	12.7567	3.17748	9.69104e-59
ncbi_110527431	GPM6B	neuronal membrane glycoprotein M6-b-like isoform X1 [Oncorhynchus kisutch]	18.3	16.35	21.63	1.51	1.92	2.15	18.76	1.86	-3.33429	9.94922e-59
ncbi_110520890	S100A4	Ictacalcin [Oncorhynchus mykiss]	833.76	780.18	794.96	2397.92	3463.8	3630.86	802.967	3164.19	1.97843	1.53898e-58
ncbi_110535284	TMEFF1	tomoregulin-1-like [Oncorhynchus mykiss]	15.56	16.37	16.32	1.59	1.39	1.63	16.0833	1.53667	-3.38769	1.70117e-58
ncbi_110495377	PCDH20	protocadherin-20-like [Oncorhynchus mykiss]	0.32	0.31	0.29	4.23	4.22	5.52	0.306667	4.65667	3.92455	1.99313e-58
ncbi_110503905	YWHAG1	14-3-3 protein gamma-2-like [Oncorhynchus kisutch]	15.05	14.84	15.6	1.25	0.67	0.8	15.1633	0.906667	-4.06387	2.26393e-58
ncbi_110499294	ZBTB18	zinc finger and BTB domain-containing protein 18 isoform X1 [Oncorhynchus kisutch]	9.99	10.79	11.71	0.26	0.7	0.32	10.83	0.426667	-4.66578	2.55298e-58
ncbi_100305293	FXYD1	phospholemman isoform X1 [Oncorhynchus mykiss]	55.9	59.77	47.83	137.86	156.28	162.55	54.5	152.23	1.48192	2.86711e-58
ncbi_110532545	CD63	CD63 antigen-like [Oncorhynchus mykiss]	43.32	41.42	32.46	126.87	137.24	127.71	39.0667	130.607	1.74122	3.86471e-58
ncbi_110507492	CAPNS1	calpain regulatory subunit [Oncorhynchus mykiss]	98.3	106.97	80.65	265.38	314.56	316.79	95.3067	298.91	1.64906	4.1955e-58
ncbi_110534308	SPARC	SPARC-like protein 1 [Oncorhynchus nerka]	10.39	9.9	8.23	0.11	0.21	0.04	9.50667	0.12	-6.30783	4.32997e-58
ncbi_100136232	CD63	CD63 antigen [Oncorhynchus mykiss]	46.97	42.89	37.46	130.29	144.18	129.57	42.44	134.68	1.66604	4.82799e-58
ncbi_110522544	CRIP2	cysteine-rich protein 2 [Oncorhynchus kisutch]	28.02	31.41	36.09	0.27	0.19	0	31.84	0.153333	-7.69803	4.86069e-58
ncbi_100136108	C7	complement component 7a precursor [Oncorhynchus mykiss]	23.5	23.22	16.21	136	126.08	101.88	20.9767	121.32	2.53196	5.16622e-58
ncbi_110521722	GSN	gelsolin-like [Oncorhynchus mykiss]	62.24	59.48	50.31	203.99	292.84	342.63	57.3433	279.82	2.2868	5.38523e-58
ncbi_110528005	CHD5	chromodomain-helicase-DNA-binding protein 5-like isoform X1 [Oncorhynchus mykiss]	2.95	2.7	3.05	0.13	0.14	0.1	2.9	0.123333	-4.55542	6.68493e-58
ncbi_110535796	RORB	nuclear receptor ROR-beta [Oncorhynchus mykiss]	7.69	7.85	11.92	0.2	0.32	0.37	9.15333	0.296667	-4.94738	6.99442e-58
ncbi_110530144	CLSTN2	calsyntenin-2-like isoform X1 [Oncorhynchus mykiss]	5.66	5.72	7.32	0.26	0.27	0.16	6.23333	0.23	-4.7603	7.04184e-58
ncbi_110526510	PKP3	plakophilin-3-like isoform X1 [Oncorhynchus mykiss]	1.14	1.49	1.02	10.42	13	9.38	1.21667	10.9333	3.16773	7.23423e-58
ncbi_110500732	TRIM14	tripartite motif-containing protein 14-like [Oncorhynchus mykiss]	1.81	1.98	1.22	12.42	17.87	17.51	1.67	15.9333	3.25413	9.05776e-58
ncbi_110535923	MSI1	PREDICTED: RNA-binding protein Musashi homolog 1 isoform X4 [Salmo salar]	9.92	10.92	11.2	0.09	0.18	0.13	10.68	0.133333	-6.32373	9.10999e-58
ncbi_110495844	GPD1	glycerol-3-phosphate dehydrogenase [NAD(+)], cytoplasmic-like [Oncorhynchus mykiss]	32.37	28.75	28.76	74.42	86.48	91.36	29.96	84.0867	1.48884	9.27886e-58
ncbi_110522235	SCARA3	scavenger receptor class A member 3-like isoform X1 [Oncorhynchus mykiss]	3.35	3.2	2.3	13.97	17.92	15.22	2.95	15.7033	2.41228	9.94516e-58
ncbi_110520757	NR2F2	PREDICTED: COUP transcription factor 2-like isoform X1 [Salmo salar]	18.17	18.49	15.26	1.93	2.3	1.64	17.3067	1.95667	-3.14486	1.33507e-57
ncbi_110503813	--	cell wall protein RBR3-like [Oncorhynchus tshawytscha]	3.91	4.96	3.86	19.97	19.97	18.65	4.24333	19.53	2.20242	1.73634e-57
ncbi_110485753	--	endonuclease domain-containing 1 protein-like [Oncorhynchus tshawytscha]	4.52	4.02	3.58	15.65	16.52	19.76	4.04	17.31	2.09918	1.84804e-57
ncbi_100136949	CSF1R1	macrophage colony-stimulating factor receptor precursor [Oncorhynchus mykiss]	2.09	2.11	1.35	9.3	9.81	11.28	1.85	10.13	2.45304	1.90035e-57
ncbi_110503611	--	A-kinase anchor protein 12-like [Oncorhynchus mykiss]	35.16	35.2	48.11	3.55	3.76	3.34	39.49	3.55	-3.4756	2.75904e-57
ncbi_110491930	MIP	LOW QUALITY PROTEIN: lens fiber major intrinsic protein-like [Oncorhynchus kisutch]	24.84	20.03	19.72	0.03	0.03	0.07	21.53	0.0433333	-8.95666	2.94407e-57
ncbi_110509800	ASS1	argininosuccinate synthase [Oncorhynchus mykiss]	25.64	26.56	25.27	76.73	90.1	111.59	25.8233	92.8067	1.84555	3.33552e-57
ncbi_110501902	DCT	L-dopachrome tautomerase-like [Oncorhynchus mykiss]	4.8	4.82	4.37	18.88	19.94	17.4	4.66333	18.74	2.00669	3.38719e-57
ncbi_110493006	--	mucin-2-like isoform X1 [Oncorhynchus mykiss]	13.8	14.4	17.31	1.41	1.02	1.01	15.17	1.14667	-3.7257	4.32341e-57
ncbi_110509031	MFAP2	microfibrillar-associated protein 5-like [Oncorhynchus mykiss]	3.49	2.76	2.84	34.24	25.4	25.2	3.03	28.28	3.22239	4.88347e-57
ncbi_110494070	LUM	lumican-like [Oncorhynchus mykiss]	2.9	3.83	2.49	17.64	17.59	17.11	3.07333	17.4467	2.50508	5.21297e-57
ncbi_110530311	TNR	tenascin-R-like isoform X1 [Oncorhynchus mykiss]	3.26	3.65	3.76	0.04	0.02	0.08	3.55667	0.0466667	-6.25199	5.9636e-57
ncbi_110531229	PLXNA2	plexin-A2-like isoform X1 [Salmo trutta]	2.93	2.72	3.04	0.17	0.23	0.23	2.89667	0.21	-3.78593	6.38798e-57
ncbi_110532422	PACSIN1B	protein kinase C and casein kinase substrate in neurons protein 1 isoform X1 [Salvelinus alpinus]	6.48	5.61	6.48	0.31	0.34	0.17	6.19	0.273333	-4.50121	6.57983e-57
[truncated: 16,000 more rows]

## Sheet: YR45d-vs-YR90d
Table S1 Differentially expressed genes (DEGs) between YR45d and YR90d groups with |log2 fold change| ≥1 and (FDR) <0.05.
[truncated: 5,620 more rows]
