# Supplementary material for: Analysis of yellow mutant rainbow trout transcriptomes at different developmental stages reveals dynamic regulation of skin pigmentation genes
Source: Sci Rep. 2022 Jan 7;12:256. doi: 10.1038/s41598-021-04255-y (PMC8742018; doi:10.1038/s41598-021-04255-y)
Supplement: Supplementary file 2 — Supplementary Table S2. [file 41598_2021_4255_MOESM2_ESM.xlsx]

## Sheet: YR1d-vs-YR45d
Table S2 Gene Ontology (GO) enrichment result of DEGs with q-value <0.05 (YR1d-vs-YR45d).
GO ID	GO_Term	GO_function	GO_class	q-value	Gene_ID	Gene_name	Description	FDR
GO:0097458	neuron part	Cellular Component	1004	8.25e-46	MSTRG.10622	CAMK2N2	calcium/calmodulin-dependent protein kinase II inhibitor 2-like [Oncorhynchus kisutch]	7.22e-38
GO:0097458	neuron part	Cellular Component	1004	8.25e-46	MSTRG.11473	ASIC1B	acid-sensing ion channel 1 isoform X1 [Oncorhynchus kisutch]	0.000341589
GO:0097458	neuron part	Cellular Component	1004	8.25e-46	MSTRG.11534	ATP2B2	plasma membrane calcium-transporting ATPase 2 isoform X5 [Oncorhynchus kisutch]	6.93e-15
GO:0097458	neuron part	Cellular Component	1004	8.25e-46	MSTRG.11836	MACO1	macoilin-like [Oncorhynchus mykiss]	7.25e-51
GO:0097458	neuron part	Cellular Component	1004	8.25e-46	MSTRG.12218	GLRX5	glutaredoxin-related protein 5, mitochondrial-like [Oncorhynchus mykiss]	0.000594696
GO:0097458	neuron part	Cellular Component	1004	8.25e-46	MSTRG.12219	GLRX5	glutaredoxin-related protein 5, mitochondrial-like [Oncorhynchus mykiss]	1.22e-13
GO:0097458	neuron part	Cellular Component	1004	8.25e-46	MSTRG.13230	RHEB	PREDICTED: GTP-binding protein Rheb-like [Salmo salar]	1.11e-15
GO:0097458	neuron part	Cellular Component	1004	8.25e-46	MSTRG.13495	SLC8A1	LOW QUALITY PROTEIN: sodium/calcium exchanger 1 [Oncorhynchus kisutch]	9.24e-23
GO:0097458	neuron part	Cellular Component	1004	8.25e-46	MSTRG.14579	RAPGEF3	rap guanine nucleotide exchange factor 3-like isoform X2 [Oncorhynchus mykiss]	8.79e-06
GO:0097458	neuron part	Cellular Component	1004	8.25e-46	MSTRG.15203	DPYSL3	dihydropyrimidinase-related protein 3 isoform X1 [Oncorhynchus nerka]	1.86e-83
GO:0097458	neuron part	Cellular Component	1004	8.25e-46	MSTRG.15204	DPYSL3	dihydropyrimidinase-related protein 3 isoform X3 [Esox lucius]	5.79e-14
GO:0097458	neuron part	Cellular Component	1004	8.25e-46	MSTRG.15507	CXADR	coxsackievirus and adenovirus receptor homolog [Oncorhynchus mykiss]	3.98e-17
GO:0097458	neuron part	Cellular Component	1004	8.25e-46	MSTRG.19124	OTX5	homeobox protein otx5-like isoform X1 [Oncorhynchus kisutch]	3.95e-19
GO:0097458	neuron part	Cellular Component	1004	8.25e-46	MSTRG.19989	TMEM100	transmembrane protein 100-like [Oncorhynchus mykiss]	3.51e-08
GO:0097458	neuron part	Cellular Component	1004	8.25e-46	MSTRG.21088	MYH10	Enamelin, partial [Cuculus canorus]	7.2e-29
GO:0097458	neuron part	Cellular Component	1004	8.25e-46	MSTRG.23156	ADRB2	beta-2 adrenergic receptor-like isoform X1 [Oncorhynchus mykiss]	0.00918518
GO:0097458	neuron part	Cellular Component	1004	8.25e-46	MSTRG.23857	PTPRN2	receptor-type tyrosine-protein phosphatase N2 isoform X2 [Oncorhynchus mykiss]	1e-92
GO:0097458	neuron part	Cellular Component	1004	8.25e-46	MSTRG.25869	SYN2	synapsin-2 isoform X1 [Oncorhynchus kisutch]	8.59e-64
GO:0097458	neuron part	Cellular Component	1004	8.25e-46	MSTRG.28376	DAG1	dystroglycan-like, partial [Salvelinus alpinus]	0.0125176
GO:0097458	neuron part	Cellular Component	1004	8.25e-46	MSTRG.29193	SCN1B	sodium channel subunit beta-1-like isoform X1 [Oncorhynchus mykiss]	9.77e-31
GO:0097458	neuron part	Cellular Component	1004	8.25e-46	MSTRG.2934	SV2B	synaptic vesicle glycoprotein 2B-like [Oncorhynchus mykiss]	1.47e-99
GO:0097458	neuron part	Cellular Component	1004	8.25e-46	MSTRG.29788	GNGT1	probable acyl-CoA dehydrogenase 6 [Oncorhynchus nerka]	8.76e-15
GO:0097458	neuron part	Cellular Component	1004	8.25e-46	MSTRG.34313	SYNDIG1	synapse differentiation-inducing gene protein 1-like [Oncorhynchus mykiss]	6.4e-13
GO:0097458	neuron part	Cellular Component	1004	8.25e-46	MSTRG.35045	SPTBN4	spectrin beta chain, non-erythrocytic 4-like [Oncorhynchus mykiss]	1.1e-40
GO:0097458	neuron part	Cellular Component	1004	8.25e-46	MSTRG.35379	IGSF9B	protein turtle homolog B isoform X2 [Oncorhynchus kisutch]	5.1e-70
GO:0097458	neuron part	Cellular Component	1004	8.25e-46	MSTRG.37209	MYO5A	PREDICTED: unconventional myosin-Va-like [Salmo salar]	7.4e-34
GO:0097458	neuron part	Cellular Component	1004	8.25e-46	MSTRG.37588	SPTBN4	spectrin beta chain, non-erythrocytic 4-like isoform X2 [Oncorhynchus kisutch]	8.96e-36
GO:0097458	neuron part	Cellular Component	1004	8.25e-46	MSTRG.37730	DNER	delta and Notch-like epidermal growth factor-related receptor [Oncorhynchus mykiss]	2.64e-52
GO:0097458	neuron part	Cellular Component	1004	8.25e-46	MSTRG.39004	APOD	apolipoprotein D-like isoform X1 [Oncorhynchus mykiss]	0.000122041
GO:0097458	neuron part	Cellular Component	1004	8.25e-46	MSTRG.39553	DPYSL2	PREDICTED: dihydropyrimidinase-related protein 2 isoform X2 [Salmo salar]	7.65e-91
GO:0097458	neuron part	Cellular Component	1004	8.25e-46	MSTRG.41674	LDLRAP1	low density lipoprotein receptor adapter protein 1-A-like [Oncorhynchus mykiss]	5.15e-07
GO:0097458	neuron part	Cellular Component	1004	8.25e-46	MSTRG.42806	BMPR2	bone morphogenetic protein receptor type-2-like [Oncorhynchus mykiss]	5.99e-05
GO:0097458	neuron part	Cellular Component	1004	8.25e-46	MSTRG.8403	CABP1	calcium-binding protein 1-like isoform X1 [Oncorhynchus mykiss]	1.14e-07
GO:0097458	neuron part	Cellular Component	1004	8.25e-46	MSTRG.8449	IGSF9	protein turtle homolog A-like isoform X1 [Oncorhynchus mykiss]	4.2e-48
GO:0097458	neuron part	Cellular Component	1004	8.25e-46	MSTRG.9130	NPTN	neuroplastin-like isoform X1 [Oncorhynchus mykiss]	0.00155085
GO:0097458	neuron part	Cellular Component	1004	8.25e-46	MSTRG.916	LHFPL3	LHFPL tetraspan subfamily member 3 protein-like isoform X2 [Oncorhynchus kisutch]	1.69e-12
GO:0097458	neuron part	Cellular Component	1004	8.25e-46	MSTRG.9299	SLC17A6B	vesicular glutamate transporter 2.1-like [Oncorhynchus mykiss]	1.57e-26
GO:0097458	neuron part	Cellular Component	1004	8.25e-46	MSTRG.9467	MAP1B	LOW QUALITY PROTEIN: microtubule-associated protein 1B [Oncorhynchus kisutch]	5.21e-81
GO:0097458	neuron part	Cellular Component	1004	8.25e-46	MSTRG.9753	CIB2	calcium and integrin-binding family member 2-like [Oncorhynchus kisutch]	1.48e-06
GO:0097458	neuron part	Cellular Component	1004	8.25e-46	ncbi_100135789	AR	androgen receptor beta [Oncorhynchus mykiss]	1.26e-08
GO:0097458	neuron part	Cellular Component	1004	8.25e-46	ncbi_100135826	CA1	carbonic anhydrase 1 [Oncorhynchus mykiss]	1.01e-151
GO:0097458	neuron part	Cellular Component	1004	8.25e-46	ncbi_100135827	CAHZ	carbonic anhydrase [Oncorhynchus mykiss]	2.32e-107
GO:0097458	neuron part	Cellular Component	1004	8.25e-46	ncbi_100135836	HSP70	heat shock protein 70a [Oncorhynchus mykiss]	2.63e-10
GO:0097458	neuron part	Cellular Component	1004	8.25e-46	ncbi_100135842	HSC71	LOW QUALITY PROTEIN: heat shock cognate 70 kDa protein-like [Oncorhynchus mykiss]	5.89e-13
GO:0097458	neuron part	Cellular Component	1004	8.25e-46	ncbi_100135845	ACTB	Actin, cytoplasmic 2 [Triplophysa tibetana]	1.11e-10
GO:0097458	neuron part	Cellular Component	1004	8.25e-46	ncbi_100135891	CYP11B	11-beta-hydroxylase [Oncorhynchus mykiss]	0.0128372
GO:0097458	neuron part	Cellular Component	1004	8.25e-46	ncbi_100135974	GLUL	glutamine synthetase [Oncorhynchus mykiss]	4.5e-15
GO:0097458	neuron part	Cellular Component	1004	8.25e-46	ncbi_100135975	GLUL	glutamine synthetase-like [Oncorhynchus kisutch]	1.54e-18
GO:0097458	neuron part	Cellular Component	1004	8.25e-46	ncbi_100135981	RHO	rhodopsin [Oncorhynchus kisutch]	3.15e-17
GO:0097458	neuron part	Cellular Component	1004	8.25e-46	ncbi_100136016	UCN	UI precursor [Oncorhynchus mykiss]	0.000811134
GO:0097458	neuron part	Cellular Component	1004	8.25e-46	ncbi_100136019	CCK	cholecystokinin-like [Oncorhynchus tshawytscha]	0.000659843
GO:0097458	neuron part	Cellular Component	1004	8.25e-46	ncbi_100136022	SLC8A3	sodium/calcium exchanger 3 [Oncorhynchus mykiss]	3.39e-05
GO:0097458	neuron part	Cellular Component	1004	8.25e-46	ncbi_100136026	ESR1	estrogen receptor [Oncorhynchus mykiss]	2.27e-06
GO:0097458	neuron part	Cellular Component	1004	8.25e-46	ncbi_100136061	D215	dopamine D2 receptor 1 [Oncorhynchus mykiss]	0.000214435
GO:0097458	neuron part	Cellular Component	1004	8.25e-46	ncbi_100136062	D215	D(2) dopamine receptor isoform X1 [Oncorhynchus kisutch]	0.0249593
GO:0097458	neuron part	Cellular Component	1004	8.25e-46	ncbi_100136120	CLU	clusterin-1 [Oncorhynchus mykiss]	1.02e-152
GO:0097458	neuron part	Cellular Component	1004	8.25e-46	ncbi_100136125	CLU	clusterin [Oncorhynchus mykiss]	1.17e-12
GO:0097458	neuron part	Cellular Component	1004	8.25e-46	ncbi_100136153	ADRB2	beta-2 adrenergic receptor isoform X1 [Oncorhynchus mykiss]	0.00060711
GO:0097458	neuron part	Cellular Component	1004	8.25e-46	ncbi_100136168	GFAP	glial fibrillary acidic protein [Oncorhynchus mykiss]	1.2e-10
GO:0097458	neuron part	Cellular Component	1004	8.25e-46	ncbi_100136182	ATP1A2	sodium/potassium-transporting ATPase subunit alpha-2 [Oncorhynchus mykiss]	2.6e-13
GO:0097458	neuron part	Cellular Component	1004	8.25e-46	ncbi_100136220	CRHR1	PREDICTED: corticotropin-releasing factor receptor 1-like isoform X1 [Salmo salar]	0.000335961
GO:0097458	neuron part	Cellular Component	1004	8.25e-46	ncbi_100136227	SHHA	sonic hedgehog protein A-like [Oncorhynchus kisutch]	1.23e-05
GO:0097458	neuron part	Cellular Component	1004	8.25e-46	ncbi_100136331	CRTAC1	cartilage acidic protein 1 [Oncorhynchus mykiss]	3.66e-181
GO:0097458	neuron part	Cellular Component	1004	8.25e-46	ncbi_100136592	SUMO1	small ubiquitin-related modifier 1 precursor [Oncorhynchus mykiss]	0.00723495
GO:0097458	neuron part	Cellular Component	1004	8.25e-46	ncbi_100136608	SLC8A1	cardiac sodium-calcium exchanger isoform X1 [Oncorhynchus mykiss]	1.63e-10
GO:0097458	neuron part	Cellular Component	1004	8.25e-46	ncbi_100136632	CCK	cholecystokinin-like [Oncorhynchus tshawytscha]	3.35e-09
GO:0097458	neuron part	Cellular Component	1004	8.25e-46	ncbi_100136645	MYC	transcription factor Myc isoform X1 [Oncorhynchus mykiss]	6.19e-13
GO:0097458	neuron part	Cellular Component	1004	8.25e-46	ncbi_100136653	CRF1	corticotropin-releasing factor isoform 2 precursor [Oncorhynchus mykiss]	0.00719523
GO:0097458	neuron part	Cellular Component	1004	8.25e-46	ncbi_100136657	ATP1A3	sodium/potassium-transporting ATPase subunit alpha-3-like isoform X1 [Oncorhynchus kisutch]	2.31e-100
GO:0097458	neuron part	Cellular Component	1004	8.25e-46	ncbi_100136659	CRHBP	corticotropin releasing factor binding protein precursor [Oncorhynchus mykiss]	0.000150456
GO:0097458	neuron part	Cellular Component	1004	8.25e-46	ncbi_100136701	SCN5A	sodium channel protein type 4 subunit alpha-like isoform X1 [Oncorhynchus kisutch]	0.00387507
GO:0097458	neuron part	Cellular Component	1004	8.25e-46	ncbi_100136752	CST3	cystatin precursor [Oncorhynchus mykiss]	2.38e-62
GO:0097458	neuron part	Cellular Component	1004	8.25e-46	ncbi_100136784	VIM	vimentin [Oncorhynchus nerka]	1.68e-57
GO:0097458	neuron part	Cellular Component	1004	8.25e-46	ncbi_100301566	CYBA	cytochrome b558 alpha-subunit [Oncorhynchus mykiss]	1.9e-28
GO:0097458	neuron part	Cellular Component	1004	8.25e-46	ncbi_100301648	KCNMA1	calcium-activated potassium channel subunit alpha-1-like isoform X2 [Salmo trutta]	2.51e-42
GO:0097458	neuron part	Cellular Component	1004	8.25e-46	ncbi_100301691	HSC71	heat shock cognate 70 kDa protein-like [Oncorhynchus mykiss]	1.95e-81
GO:0097458	neuron part	Cellular Component	1004	8.25e-46	ncbi_100301765	SUMO1	small ubiquitin-related modifier 1 isoform X1 [Oncorhynchus kisutch]	7.91e-34
GO:0097458	neuron part	Cellular Component	1004	8.25e-46	ncbi_100301773	RPL28	60S ribosomal protein L28 isoform X1 [Oncorhynchus mykiss]	8.08e-37
GO:0097458	neuron part	Cellular Component	1004	8.25e-46	ncbi_100302644	NEL	protein kinase C-binding protein NELL2-like [Oncorhynchus kisutch]	3.47e-43
GO:0097458	neuron part	Cellular Component	1004	8.25e-46	ncbi_100305252	--	Profilin-1 [Oncorhynchus mykiss]	2.19e-178
GO:0097458	neuron part	Cellular Component	1004	8.25e-46	ncbi_101268964	GFRA1	GDNF family receptor alpha-1-like isoform X1 [Oncorhynchus nerka]	1.21e-41
GO:0097458	neuron part	Cellular Component	1004	8.25e-46	ncbi_110485169	CNTNAP1	contactin-associated protein 1-like [Oncorhynchus nerka]	2.29e-45
GO:0097458	neuron part	Cellular Component	1004	8.25e-46	ncbi_110485196	TMEM100	transmembrane protein 100-like [Oncorhynchus kisutch]	0.000610392
GO:0097458	neuron part	Cellular Component	1004	8.25e-46	ncbi_110485205	SHANK1	SH3 and multiple ankyrin repeat domains protein 1-like isoform X1 [Oncorhynchus kisutch]	5.39e-22
GO:0097458	neuron part	Cellular Component	1004	8.25e-46	ncbi_110485210	ADGRL1	adhesion G protein-coupled receptor L1 [Oncorhynchus mykiss]	1.21e-12
GO:0097458	neuron part	Cellular Component	1004	8.25e-46	ncbi_110485310	RAC3	ras-related C3 botulinum toxin substrate 3-like [Oncorhynchus kisutch]	0.043815
GO:0097458	neuron part	Cellular Component	1004	8.25e-46	ncbi_110485313	RAC3	ras-related C3 botulinum toxin substrate 3-like [Oncorhynchus kisutch]	0.00197726
GO:0097458	neuron part	Cellular Component	1004	8.25e-46	ncbi_110485465	ZFYVE27	protrudin isoform X1 [Oncorhynchus kisutch]	5.5e-15
GO:0097458	neuron part	Cellular Component	1004	8.25e-46	ncbi_110485474	CRTAC1	cartilage acidic protein 1-like isoform X1 [Oncorhynchus kisutch]	8.96e-51
GO:0097458	neuron part	Cellular Component	1004	8.25e-46	ncbi_110485502	KCNIP4	Kv channel-interacting protein 4 isoform X1 [Esox lucius]	0.000151195
GO:0097458	neuron part	Cellular Component	1004	8.25e-46	ncbi_110485591	NPTXR	PREDICTED: neuronal pentraxin receptor-like [Salmo salar]	5.83e-06
GO:0097458	neuron part	Cellular Component	1004	8.25e-46	ncbi_110485784	NEURL1	E3 ubiquitin-protein ligase NEURL1-like [Oncorhynchus mykiss]	2.77e-07
GO:0097458	neuron part	Cellular Component	1004	8.25e-46	ncbi_110485864	CCSAP	centriole, cilia and spindle-associated protein-like [Oncorhynchus mykiss]	1.51e-22
GO:0097458	neuron part	Cellular Component	1004	8.25e-46	ncbi_110485869	CCR1	C-C chemokine receptor type 1-like [Oncorhynchus mykiss]	0.0213349
GO:0097458	neuron part	Cellular Component	1004	8.25e-46	ncbi_110485888	CCR5	C-C chemokine receptor type 5-like [Oncorhynchus tshawytscha]	3.28e-07
GO:0097458	neuron part	Cellular Component	1004	8.25e-46	ncbi_110485968	DDC	aromatic-L-amino-acid decarboxylase-like [Oncorhynchus mykiss]	2.24e-45
GO:0097458	neuron part	Cellular Component	1004	8.25e-46	ncbi_110486056	SPTBN1	spectrin beta chain, non-erythrocytic 1 isoform X5 [Oncorhynchus kisutch]	2.72e-12
GO:0097458	neuron part	Cellular Component	1004	8.25e-46	ncbi_110486091	ACT3	PREDICTED: actin, non-muscle 6.2 [Salmo salar]	9.49e-07
GO:0097458	neuron part	Cellular Component	1004	8.25e-46	ncbi_110486092	ACT3	PREDICTED: actin, non-muscle 6.2 [Salmo salar]	5.21e-05
GO:0097458	neuron part	Cellular Component	1004	8.25e-46	ncbi_110486094	ACT3	PREDICTED: actin, non-muscle 6.2 [Salmo salar]	9.51e-05
GO:0097458	neuron part	Cellular Component	1004	8.25e-46	ncbi_110486120	PVALB7	parvalbumin-7-like isoform X1 [Oncorhynchus mykiss]	1.21e-45
GO:0097458	neuron part	Cellular Component	1004	8.25e-46	ncbi_110486134	CRHR1	corticotropin-releasing factor receptor 1 [Oncorhynchus kisutch]	3.19e-06
GO:0097458	neuron part	Cellular Component	1004	8.25e-46	ncbi_110486138	MAPT	microtubule-associated protein tau-like isoform X1 [Oncorhynchus mykiss]	1.49e-159
GO:0097458	neuron part	Cellular Component	1004	8.25e-46	ncbi_110486178	IGF2BP1	insulin-like growth factor 2 mRNA-binding protein 1 isoform X1 [Oncorhynchus mykiss]	7.65e-53
GO:0097458	neuron part	Cellular Component	1004	8.25e-46	ncbi_110486300	ELFN1	protein ELFN1-like [Oncorhynchus mykiss]	8.27e-21
GO:0097458	neuron part	Cellular Component	1004	8.25e-46	ncbi_110486332	GPER1	G-protein coupled estrogen receptor 1 [Oncorhynchus mykiss]	0.000195052
GO:0097458	neuron part	Cellular Component	1004	8.25e-46	ncbi_110486338	SHISA9B	protein shisa-9B [Oncorhynchus kisutch]	9.97e-09
GO:0097458	neuron part	Cellular Component	1004	8.25e-46	ncbi_110486360	DOCK7	dedicator of cytokinesis protein 7-like isoform X1 [Oncorhynchus kisutch]	2.47e-30
GO:0097458	neuron part	Cellular Component	1004	8.25e-46	ncbi_110486482	CNN1	calponin-1-like [Oncorhynchus mykiss]	4.93e-23
GO:0097458	neuron part	Cellular Component	1004	8.25e-46	ncbi_110486598	CALB1	PREDICTED: calbindin-like [Salmo salar]	4.66e-24
GO:0097458	neuron part	Cellular Component	1004	8.25e-46	ncbi_110486610	RCVRN	recoverin-like [Oncorhynchus mykiss]	1.1e-07
GO:0097458	neuron part	Cellular Component	1004	8.25e-46	ncbi_110486646	SLC1A2	excitatory amino acid transporter 2-like [Oncorhynchus kisutch]	1.62e-06
GO:0097458	neuron part	Cellular Component	1004	8.25e-46	ncbi_110486654	LRRC4B	leucine-rich repeat-containing protein 4B-like [Oncorhynchus mykiss]	2.65e-35
GO:0097458	neuron part	Cellular Component	1004	8.25e-46	ncbi_110486660	PPP1CA	serine/threonine-protein phosphatase alpha-2 isoform-like [Astyanax mexicanus]	4.87e-18
GO:0097458	neuron part	Cellular Component	1004	8.25e-46	ncbi_110486711	ASIC2	acid-sensing ion channel 2-like isoform X1 [Oncorhynchus kisutch]	4.58e-35
GO:0097458	neuron part	Cellular Component	1004	8.25e-46	ncbi_110486715	TUBB4B	PREDICTED: tubulin beta-4B chain-like [Salmo salar]	2.42e-51
GO:0097458	neuron part	Cellular Component	1004	8.25e-46	ncbi_110486794	RAC1	PREDICTED: ras-related C3 botulinum toxin substrate 1-like [Salmo salar]	4.83e-17
GO:0097458	neuron part	Cellular Component	1004	8.25e-46	ncbi_110486800	PRKCA	protein kinase C alpha type-like isoform X2 [Oncorhynchus kisutch]	1.65e-17
GO:0097458	neuron part	Cellular Component	1004	8.25e-46	ncbi_110487029	SLC17A7	vesicular glutamate transporter 1-like [Oncorhynchus mykiss]	0.000349608
GO:0097458	neuron part	Cellular Component	1004	8.25e-46	ncbi_110487505	ADGRL1	PREDICTED: latrophilin-1-like, partial [Salmo salar]	2.83e-09
GO:0097458	neuron part	Cellular Component	1004	8.25e-46	ncbi_110487532	GNGT2	guanine nucleotide-binding protein G(I)/G(S)/G(O) subunit gamma-T2-like [Oncorhynchus kisutch]	1.69e-16
GO:0097458	neuron part	Cellular Component	1004	8.25e-46	ncbi_110487605	EPHA7	LOW QUALITY PROTEIN: ephrin type-A receptor 7-like [Oncorhynchus nerka]	4.07e-14
GO:0097458	neuron part	Cellular Component	1004	8.25e-46	ncbi_110487639	SV2A	synaptic vesicle glycoprotein 2A-like [Oncorhynchus mykiss]	3.51e-42
GO:0097458	neuron part	Cellular Component	1004	8.25e-46	ncbi_110487707	NTRK1	high affinity nerve growth factor receptor-like isoform X1 [Oncorhynchus mykiss]	1.12e-05
GO:0097458	neuron part	Cellular Component	1004	8.25e-46	ncbi_110487720	SPOCK1	PREDICTED: testican-1-like isoform X1 [Salmo salar]	1.79e-69
GO:0097458	neuron part	Cellular Component	1004	8.25e-46	ncbi_110487865	GABBR1	gamma-aminobutyric acid type B receptor subunit 1-like [Oncorhynchus kisutch]	7.22e-16
GO:0097458	neuron part	Cellular Component	1004	8.25e-46	ncbi_110487975	IGF2BP3	insulin-like growth factor 2 mRNA-binding protein 3 isoform X1 [Oncorhynchus mykiss]	7.65e-14
GO:0097458	neuron part	Cellular Component	1004	8.25e-46	ncbi_110488009	AGO2	PREDICTED: protein argonaute-2 isoform X1 [Salmo salar]	1.29e-10
GO:0097458	neuron part	Cellular Component	1004	8.25e-46	ncbi_110488094	CDK5R1	cyclin-dependent kinase 5 activator 1-like [Oncorhynchus mykiss]	7.12e-06
GO:0097458	neuron part	Cellular Component	1004	8.25e-46	ncbi_110488095	MYO1G	unconventional myosin-Ig-like [Oncorhynchus mykiss]	7.16e-22
GO:0097458	neuron part	Cellular Component	1004	8.25e-46	ncbi_110488142	TAC1	protachykinin-1 [Oncorhynchus mykiss]	5.53e-14
GO:0097458	neuron part	Cellular Component	1004	8.25e-46	ncbi_110488154	RARB	retinoic acid receptor beta isoform X2 [Oncorhynchus kisutch]	8.59e-05
GO:0097458	neuron part	Cellular Component	1004	8.25e-46	ncbi_110488211	DTNBP1	dysbindin-like isoform X1 [Oncorhynchus mykiss]	0.000262637
GO:0097458	neuron part	Cellular Component	1004	8.25e-46	ncbi_110488212	SV2A	synaptic vesicle glycoprotein 2A [Oncorhynchus kisutch]	3.79e-103
GO:0097458	neuron part	Cellular Component	1004	8.25e-46	ncbi_110488220	--	PREDICTED: tropomyosin alpha-3 chain isoform X3 [Salmo salar]	4.84e-39
GO:0097458	neuron part	Cellular Component	1004	8.25e-46	ncbi_110488299	GABBR1	gamma-aminobutyric acid type B receptor subunit 1-like [Oncorhynchus mykiss]	1.78e-31
GO:0097458	neuron part	Cellular Component	1004	8.25e-46	ncbi_110488363	TUBB	Tubulin beta chain [Salmo salar]	4e-53
GO:0097458	neuron part	Cellular Component	1004	8.25e-46	ncbi_110488366	ATP1A3	sodium/potassium-transporting ATPase subunit alpha-3 [Oncorhynchus kisutch]	1.71e-07
GO:0097458	neuron part	Cellular Component	1004	8.25e-46	ncbi_110488370	GSK3B	glycogen synthase kinase-3 beta-like [Oncorhynchus mykiss]	6.84e-08
GO:0097458	neuron part	Cellular Component	1004	8.25e-46	ncbi_110488373	GNB3	guanine nucleotide-binding protein G(I)/G(S)/G(T) subunit beta-3 [Oncorhynchus kisutch]	7.94e-08
GO:0097458	neuron part	Cellular Component	1004	8.25e-46	ncbi_110488551	IL1RAPL2	X-linked interleukin-1 receptor accessory protein-like 2 [Oncorhynchus mykiss]	0.00758144
GO:0097458	neuron part	Cellular Component	1004	8.25e-46	ncbi_110488586	DSCAM	Down syndrome cell adhesion molecule homolog isoform X1 [Oncorhynchus mykiss]	0.00678795
GO:0097458	neuron part	Cellular Component	1004	8.25e-46	ncbi_110488612	RGS14	regulator of G-protein signaling 14-like isoform X1 [Oncorhynchus mykiss]	0.000106568
GO:0097458	neuron part	Cellular Component	1004	8.25e-46	ncbi_110488635	ALDOB	fructose-bisphosphate aldolase B-like isoform X2 [Oncorhynchus kisutch]	3.29e-53
GO:0097458	neuron part	Cellular Component	1004	8.25e-46	ncbi_110488650	KCNIP1	Kv channel-interacting protein 1-like isoform X1 [Salmo trutta]	3.16e-48
GO:0097458	neuron part	Cellular Component	1004	8.25e-46	ncbi_110488737	AIPL1	DNA ligase 1-like [Oncorhynchus mykiss]	0.000103871
GO:0097458	neuron part	Cellular Component	1004	8.25e-46	ncbi_110488756	FGF13	fibroblast growth factor 13 isoform X1 [Oncorhynchus kisutch]	3.74e-40
GO:0097458	neuron part	Cellular Component	1004	8.25e-46	ncbi_110488763	ARR3	arrestin-C-like isoform X1 [Oncorhynchus mykiss]	2.64e-34
GO:0097458	neuron part	Cellular Component	1004	8.25e-46	ncbi_110488814	CHRNA3	neuronal acetylcholine receptor subunit alpha-3-like [Salmo trutta]	3.52e-07
GO:0097458	neuron part	Cellular Component	1004	8.25e-46	ncbi_110488815	CHRNA7	neuronal acetylcholine receptor subunit alpha-7-like [Oncorhynchus kisutch]	0.000649904
GO:0097458	neuron part	Cellular Component	1004	8.25e-46	ncbi_110488871	CPLX1	PREDICTED: complexin-1-like [Salmo salar]	4.44e-97
GO:0097458	neuron part	Cellular Component	1004	8.25e-46	ncbi_110488904	GABRA2	gamma-aminobutyric acid receptor subunit alpha-2-like isoform X1 [Oncorhynchus mykiss]	1.26e-10
GO:0097458	neuron part	Cellular Component	1004	8.25e-46	ncbi_110488924	GPM6A	PREDICTED: neuronal membrane glycoprotein M6-a [Salmo salar]	2.32e-104
GO:0097458	neuron part	Cellular Component	1004	8.25e-46	ncbi_110488928	TENM3	teneurin-3-like isoform X1 [Oncorhynchus mykiss]	1.58e-45
GO:0097458	neuron part	Cellular Component	1004	8.25e-46	ncbi_110489115	CPEB4	cytoplasmic polyadenylation element-binding protein 4-like isoform X1 [Oncorhynchus mykiss]	3.32e-06
GO:0097458	neuron part	Cellular Component	1004	8.25e-46	ncbi_110489203	NEUROG1	neurogenin-1-like [Oncorhynchus kisutch]	1.14e-11
GO:0097458	neuron part	Cellular Component	1004	8.25e-46	ncbi_110489220	NEUROG1	neurogenin-1-like [Oncorhynchus mykiss]	1.1e-08
GO:0097458	neuron part	Cellular Component	1004	8.25e-46	ncbi_110489247	--	beta-synuclein isoform X1 [Oncorhynchus kisutch]	6.03e-11
GO:0097458	neuron part	Cellular Component	1004	8.25e-46	ncbi_110489429	GNB3	guanine nucleotide-binding protein G(I)/G(S)/G(T) subunit beta-3-like isoform X1 [Oncorhynchus mykiss]	8.02e-29
GO:0097458	neuron part	Cellular Component	1004	8.25e-46	ncbi_110489646	TNK2	activated CDC42 kinase 1-like isoform X1 [Oncorhynchus kisutch]	7.52e-13
GO:0097458	neuron part	Cellular Component	1004	8.25e-46	ncbi_110489733	SCN5A	sodium channel protein type 4 subunit alpha-like isoform X3 [Oncorhynchus mykiss]	9.69e-07
GO:0097458	neuron part	Cellular Component	1004	8.25e-46	ncbi_110489739	RHEB	PREDICTED: GTP-binding protein Rheb-like isoform X1 [Salmo salar]	9.95e-37
GO:0097458	neuron part	Cellular Component	1004	8.25e-46	ncbi_110489744	EPB41L3	band 4.1-like protein 3 isoform X1 [Salvelinus alpinus]	1.53e-15
GO:0097458	neuron part	Cellular Component	1004	8.25e-46	ncbi_110489846	GAD2	glutamate decarboxylase 2 [Oncorhynchus kisutch]	8.72e-26
GO:0097458	neuron part	Cellular Component	1004	8.25e-46	ncbi_110489978	HTR5A	PREDICTED: 5-hydroxytryptamine receptor 5A isoform X1 [Salmo salar]	1.33e-07
GO:0097458	neuron part	Cellular Component	1004	8.25e-46	ncbi_110489979	ENG2A	homeobox protein engrailed-2 [Oncorhynchus mykiss]	1.38e-11
GO:0097458	neuron part	Cellular Component	1004	8.25e-46	ncbi_110489984	SHHA	sonic hedgehog protein A-like [Oncorhynchus tshawytscha]	1.15e-24
GO:0097458	neuron part	Cellular Component	1004	8.25e-46	ncbi_110490075	AP2M1B	PREDICTED: AP-2 complex subunit mu isoform X1 [Salmo salar]	2.88e-22
GO:0097458	neuron part	Cellular Component	1004	8.25e-46	ncbi_110490195	OPN1SW1	SWS1 opsin [Oncorhynchus mykiss]	1.19e-11
GO:0097458	neuron part	Cellular Component	1004	8.25e-46	ncbi_110490220	SYN3	synapsin-3-like isoform X1 [Oncorhynchus mykiss]	9.59e-36
GO:0097458	neuron part	Cellular Component	1004	8.25e-46	ncbi_110490268	PRKAR2B	cAMP-dependent protein kinase type II-beta regulatory subunit-like [Oncorhynchus mykiss]	6.52e-13
GO:0097458	neuron part	Cellular Component	1004	8.25e-46	ncbi_110490471	HCLS1	hematopoietic lineage cell-specific protein-like isoform X1 [Oncorhynchus mykiss]	5.61e-12
GO:0097458	neuron part	Cellular Component	1004	8.25e-46	ncbi_110490476	GUCA1A	guanylyl cyclase-activating protein 1-like [Oncorhynchus kisutch]	0.0244644
GO:0097458	neuron part	Cellular Component	1004	8.25e-46	ncbi_110490478	LHFPL3	PREDICTED: lipoma HMGIC fusion partner-like 3 protein [Salmo salar]	1.89e-08
GO:0097458	neuron part	Cellular Component	1004	8.25e-46	ncbi_110490531	MAGI2	membrane-associated guanylate kinase, WW and PDZ domain-containing protein 2-like isoform X1 [Oncorhynchus mykiss]	0.0469322
GO:0097458	neuron part	Cellular Component	1004	8.25e-46	ncbi_110490712	NEL	protein kinase C-binding protein NELL2-like [Oncorhynchus kisutch]	2.37e-29
GO:0097458	neuron part	Cellular Component	1004	8.25e-46	ncbi_110490739	DGKI	diacylglycerol kinase iota isoform X1 [Oncorhynchus kisutch]	5.38e-05
GO:0097458	neuron part	Cellular Component	1004	8.25e-46	ncbi_110490779	SORT1	sortilin-like isoform X1 [Oncorhynchus kisutch]	1.2e-12
GO:0097458	neuron part	Cellular Component	1004	8.25e-46	ncbi_110490795	TH	tyrosine 3-monooxygenase [Oncorhynchus mykiss]	6.85e-18
GO:0097458	neuron part	Cellular Component	1004	8.25e-46	ncbi_110490817	LRRC4	leucine-rich repeat-containing protein 4-like [Oncorhynchus kisutch]	1.4e-19
GO:0097458	neuron part	Cellular Component	1004	8.25e-46	ncbi_110490910	CTNND2	catenin delta-2-like [Oncorhynchus kisutch]	0.00196226
GO:0097458	neuron part	Cellular Component	1004	8.25e-46	ncbi_110490923	APOD	apolipoprotein D-like [Oncorhynchus nerka]	3.77e-48
GO:0097458	neuron part	Cellular Component	1004	8.25e-46	ncbi_110490937	LAMA1	laminin subunit alpha-1-like [Oncorhynchus kisutch]	1.77e-09
GO:0097458	neuron part	Cellular Component	1004	8.25e-46	ncbi_110490949	MYO3A	myosin-IIIb-like isoform X2 [Oncorhynchus nerka]	2.58e-08
GO:0097458	neuron part	Cellular Component	1004	8.25e-46	ncbi_110490953	PALM	paralemmin-1-like isoform X1 [Oncorhynchus mykiss]	1.27e-45
GO:0097458	neuron part	Cellular Component	1004	8.25e-46	ncbi_110491049	ESPN	espin-like isoform X1 [Oncorhynchus tshawytscha]	0.0104769
GO:0097458	neuron part	Cellular Component	1004	8.25e-46	ncbi_110491084	GUCA1B	guanylyl cyclase-activating protein 2 [Oncorhynchus kisutch]	0.0103621
GO:0097458	neuron part	Cellular Component	1004	8.25e-46	ncbi_110491106	SEMA3AB	semaphorin-3ab-like isoform X1 [Oncorhynchus kisutch]	1.34e-12
GO:0097458	neuron part	Cellular Component	1004	8.25e-46	ncbi_110491170	NTSR1	neurotensin receptor type 1-like [Oncorhynchus nerka]	0.0322398
GO:0097458	neuron part	Cellular Component	1004	8.25e-46	ncbi_110491174	ADORA1	adenosine receptor A1-like [Oncorhynchus kisutch]	5.12e-06
GO:0097458	neuron part	Cellular Component	1004	8.25e-46	ncbi_110491266	PDE10A	cAMP and cAMP-inhibited cGMP 3',5'-cyclic phosphodiesterase 10A [Oncorhynchus kisutch]	1.86e-17
GO:0097458	neuron part	Cellular Component	1004	8.25e-46	ncbi_110491376	PTEN	phosphatidylinositol 3,4,5-trisphosphate 3-phosphatase and dual-specificity protein phosphatase PTEN-like isoform X1 [Oncorhynchus kisutch]	1.04e-29
GO:0097458	neuron part	Cellular Component	1004	8.25e-46	ncbi_110491397	HTR7	5-hydroxytryptamine receptor 7-like [Oncorhynchus mykiss]	0.00150819
GO:0097458	neuron part	Cellular Component	1004	8.25e-46	ncbi_110491440	MAPK8A	mitogen-activated protein kinase 8 isoform X2 [Oncorhynchus nerka]	1.32e-18
GO:0097458	neuron part	Cellular Component	1004	8.25e-46	ncbi_110491493	CDK5R1	cyclin-dependent kinase 5 activator 1-like [Oncorhynchus kisutch]	7.97e-19
GO:0097458	neuron part	Cellular Component	1004	8.25e-46	ncbi_110491557	RARAA	PREDICTED: retinoic acid receptor alpha-A isoform X1 [Salmo salar]	7.95e-09
GO:0097458	neuron part	Cellular Component	1004	8.25e-46	ncbi_110491576	SLC17A7	vesicular glutamate transporter 1-like [Oncorhynchus mykiss]	2.7e-12
GO:0097458	neuron part	Cellular Component	1004	8.25e-46	ncbi_110491610	BBS4	Bardet-Biedl syndrome 4 protein isoform X1 [Oncorhynchus kisutch]	1.53e-06
GO:0097458	neuron part	Cellular Component	1004	8.25e-46	ncbi_110491644	LRRC4B	leucine-rich repeat-containing protein 4B-like [Oncorhynchus kisutch]	5.17e-28
GO:0097458	neuron part	Cellular Component	1004	8.25e-46	ncbi_110491677	PNMT	phenylethanolamine N-methyltransferase [Oncorhynchus mykiss]	2.88e-07
GO:0097458	neuron part	Cellular Component	1004	8.25e-46	ncbi_110491800	SLC18A3A	probable vesicular acetylcholine transporter-A [Oncorhynchus mykiss]	4.06e-10
GO:0097458	neuron part	Cellular Component	1004	8.25e-46	ncbi_110491832	CHRNA7	neuronal acetylcholine receptor subunit alpha-7-like isoform X1 [Oncorhynchus mykiss]	0.00530108
GO:0097458	neuron part	Cellular Component	1004	8.25e-46	ncbi_110491852	PRKCZ	protein kinase C zeta type-like isoform X1 [Oncorhynchus tshawytscha]	2.19e-47
GO:0097458	neuron part	Cellular Component	1004	8.25e-46	ncbi_110491907	LHFPL4	lipoma HMGIC fusion partner-like 3 protein isoform X1 [Oncorhynchus mykiss]	3.72e-09
GO:0097458	neuron part	Cellular Component	1004	8.25e-46	ncbi_110491967	ACVRL1	serine/threonine-protein kinase receptor R3 isoform X1 [Oncorhynchus kisutch]	2.96e-39
GO:0097458	neuron part	Cellular Component	1004	8.25e-46	ncbi_110491968	IHH	indian hedgehog protein-like [Oncorhynchus mykiss]	1.07e-07
GO:0097458	neuron part	Cellular Component	1004	8.25e-46	ncbi_110491981	LRP1	low-density lipoprotein receptor-related protein 1-like [Oncorhynchus mykiss]	3.95e-45
GO:0097458	neuron part	Cellular Component	1004	8.25e-46	ncbi_110492097	RAPGEF3	rap guanine nucleotide exchange factor 3-like isoform X1 [Oncorhynchus mykiss]	1.68e-12
GO:0097458	neuron part	Cellular Component	1004	8.25e-46	ncbi_110492289	EPHB2	ephrin type-B receptor 2-like isoform X1 [Oncorhynchus mykiss]	1.07e-24
GO:0097458	neuron part	Cellular Component	1004	8.25e-46	ncbi_110492306	BSN	protein bassoon-like isoform X2 [Oncorhynchus mykiss]	2.91e-45
GO:0097458	neuron part	Cellular Component	1004	8.25e-46	ncbi_110492321	MGLL	monoglyceride lipase-like isoform X1 [Oncorhynchus mykiss]	4.12e-52
GO:0097458	neuron part	Cellular Component	1004	8.25e-46	ncbi_110492360	MAP3K12	mitogen-activated protein kinase kinase kinase 12-like isoform X1 [Oncorhynchus mykiss]	5.67e-12
GO:0097458	neuron part	Cellular Component	1004	8.25e-46	ncbi_110492366	ASIC1	acid-sensing ion channel 1 isoform X1 [Oncorhynchus kisutch]	4.1e-10
GO:0097458	neuron part	Cellular Component	1004	8.25e-46	ncbi_110492401	DTNBP1	dysbindin-like [Oncorhynchus tshawytscha]	2.05e-07
GO:0097458	neuron part	Cellular Component	1004	8.25e-46	ncbi_110492407	SLC6A1	sodium- and chloride-dependent GABA transporter 1-like isoform X1 [Oncorhynchus kisutch]	2.88e-27
GO:0097458	neuron part	Cellular Component	1004	8.25e-46	ncbi_110492468	SLC12A5	solute carrier family 12 member 5-like isoform X3 [Oncorhynchus mykiss]	1.75e-15
GO:0097458	neuron part	Cellular Component	1004	8.25e-46	ncbi_110492494	USH1C	harmonin isoform X2 [Oncorhynchus nerka]	1.21e-06
GO:0097458	neuron part	Cellular Component	1004	8.25e-46	ncbi_110492572	PTPN5	tyrosine-protein phosphatase non-receptor type 5 [Oncorhynchus kisutch]	3.23e-19
GO:0097458	neuron part	Cellular Component	1004	8.25e-46	ncbi_110492618	ITPR3	inositol 1,4,5-trisphosphate receptor type 3-like isoform X1 [Oncorhynchus kisutch]	3.76e-36
GO:0097458	neuron part	Cellular Component	1004	8.25e-46	ncbi_110492633	ATP2B1	plasma membrane calcium-transporting ATPase 1-like [Oncorhynchus mykiss]	9.37e-18
GO:0097458	neuron part	Cellular Component	1004	8.25e-46	ncbi_110492689	HSP70	heat shock 70 kDa protein-like [Oncorhynchus mykiss]	1.63e-65
GO:0097458	neuron part	Cellular Component	1004	8.25e-46	ncbi_110492749	DNAJC5	PREDICTED: dnaJ homolog subfamily C member 5-like isoform X1 [Salmo salar]	1.05e-45
GO:0097458	neuron part	Cellular Component	1004	8.25e-46	ncbi_110492798	SRD5A2	LOW QUALITY PROTEIN: 3-oxo-5-alpha-steroid 4-dehydrogenase 2-like [Salvelinus alpinus]	1.55e-07
GO:0097458	neuron part	Cellular Component	1004	8.25e-46	ncbi_110492827	PRSS12	neurotrypsin [Oncorhynchus kisutch]	8.24e-80
GO:0097458	neuron part	Cellular Component	1004	8.25e-46	ncbi_110492828	--	alpha-synuclein-like isoform X2 [Oncorhynchus kisutch]	8.15e-57
GO:0097458	neuron part	Cellular Component	1004	8.25e-46	ncbi_110492850	SHANK1	PREDICTED: SH3 and multiple ankyrin repeat domains protein 1-like isoform X1 [Salmo salar]	1.35e-14
GO:0097458	neuron part	Cellular Component	1004	8.25e-46	ncbi_110493196	ERC2	ERC protein 2-like isoform X3 [Oncorhynchus kisutch]	1.6e-41
GO:0097458	neuron part	Cellular Component	1004	8.25e-46	ncbi_110493290	MAP3K12	PREDICTED: mitogen-activated protein kinase kinase kinase 12 isoform X1 [Salmo salar]	3.05e-12
GO:0097458	neuron part	Cellular Component	1004	8.25e-46	ncbi_110493299	ASIC1	acid-sensing ion channel 1 isoform X1 [Oncorhynchus kisutch]	1.5e-07
GO:0097458	neuron part	Cellular Component	1004	8.25e-46	ncbi_110493538	NEURL1	E3 ubiquitin-protein ligase NEURL1-like [Oncorhynchus mykiss]	8.05e-14
GO:0097458	neuron part	Cellular Component	1004	8.25e-46	ncbi_110493595	CCSAP	centriole, cilia and spindle-associated protein-like [Oncorhynchus mykiss]	2.33e-05
GO:0097458	neuron part	Cellular Component	1004	8.25e-46	ncbi_110493623	NELL2	protein kinase C-binding protein NELL2-like [Oncorhynchus mykiss]	3.32e-34
GO:0097458	neuron part	Cellular Component	1004	8.25e-46	ncbi_110493760	SRD5A2	3-oxo-5-alpha-steroid 4-dehydrogenase 2 [Oncorhynchus kisutch]	4.06e-38
GO:0097458	neuron part	Cellular Component	1004	8.25e-46	ncbi_110493787	SLC8A1	sodium/calcium exchanger 1-like isoform X1 [Oncorhynchus mykiss]	0.00315374
GO:0097458	neuron part	Cellular Component	1004	8.25e-46	ncbi_110493888	SLC12A5	solute carrier family 12 member 5-like isoform X2 [Oncorhynchus mykiss]	6.92e-50
GO:0097458	neuron part	Cellular Component	1004	8.25e-46	ncbi_110493931	LHFPL4	PREDICTED: lipoma HMGIC fusion partner-like 3 protein isoform X1 [Salmo salar]	1.96e-14
GO:0097458	neuron part	Cellular Component	1004	8.25e-46	ncbi_110494026	BSN	protein bassoon-like [Oncorhynchus nerka]	1.31e-54
GO:0097458	neuron part	Cellular Component	1004	8.25e-46	ncbi_110494060	CNTN2	contactin-2 [Oncorhynchus kisutch]	4.37e-40
GO:0097458	neuron part	Cellular Component	1004	8.25e-46	ncbi_110494199	PRPH	plasticin-like [Oncorhynchus mykiss]	6.31e-91
GO:0097458	neuron part	Cellular Component	1004	8.25e-46	ncbi_110494318	RHEB	ras homolog enriched in brain [Salmo salar]	7.95e-15
GO:0097458	neuron part	Cellular Component	1004	8.25e-46	ncbi_110494420	KCNAB2	voltage-gated potassium channel subunit beta-2 isoform X1 [Oncorhynchus mykiss]	3.07e-60
GO:0097458	neuron part	Cellular Component	1004	8.25e-46	ncbi_110494422	PARK7	protein/nucleic acid deglycase DJ-1-like [Oncorhynchus kisutch]	9.3e-17
GO:0097458	neuron part	Cellular Component	1004	8.25e-46	ncbi_110494446	EPHB2	ephrin type-B receptor 2 isoform X1 [Oncorhynchus mykiss]	7e-21
GO:0097458	neuron part	Cellular Component	1004	8.25e-46	ncbi_110494605	CNTN3	contactin-3-like isoform X1 [Oncorhynchus mykiss]	0.00267181
GO:0097458	neuron part	Cellular Component	1004	8.25e-46	ncbi_110494607	CNTN4	contactin-4-like [Oncorhynchus mykiss]	0.0129184
GO:0097458	neuron part	Cellular Component	1004	8.25e-46	ncbi_110494608	CNTN4	contactin-4-like isoform X1 [Oncorhynchus mykiss]	2.13e-06
GO:0097458	neuron part	Cellular Component	1004	8.25e-46	ncbi_110494713	TULP1	tubby-related protein 1-like isoform X1 [Oncorhynchus mykiss]	6.41e-26
GO:0097458	neuron part	Cellular Component	1004	8.25e-46	ncbi_110494753	ADORA1	adenosine receptor A1 [Oncorhynchus mykiss]	1.24e-18
GO:0097458	neuron part	Cellular Component	1004	8.25e-46	ncbi_110494763	CAMK2N2	calcium/calmodulin-dependent protein kinase II inhibitor 2 [Esox lucius]	1.24e-13
GO:0097458	neuron part	Cellular Component	1004	8.25e-46	ncbi_110494842	SYN2	synapsin-2-like isoform X1 [Oncorhynchus mykiss]	5.01e-37
GO:0097458	neuron part	Cellular Component	1004	8.25e-46	ncbi_110494866	KCNIP4	Kv channel-interacting protein 4 isoform X1 [Esox lucius]	0.0300398
GO:0097458	neuron part	Cellular Component	1004	8.25e-46	ncbi_110494975	PRKAR2A	cAMP-dependent protein kinase type II-alpha regulatory subunit-like isoform X1 [Oncorhynchus kisutch]	5.45e-18
GO:0097458	neuron part	Cellular Component	1004	8.25e-46	ncbi_110495285	CALB2	PREDICTED: calretinin-like [Salmo salar]	6.07e-34
GO:0097458	neuron part	Cellular Component	1004	8.25e-46	ncbi_110495463	IL1RAPL1B	interleukin-1 receptor accessory protein-like 1 isoform X1 [Salmo trutta]	8.33e-20
GO:0097458	neuron part	Cellular Component	1004	8.25e-46	ncbi_110495483	IL1RAPL1B	interleukin-1 receptor accessory protein-like 1 isoform X1 [Salmo trutta]	3.04e-05
GO:0097458	neuron part	Cellular Component	1004	8.25e-46	ncbi_110495549	BIN1	myc box-dependent-interacting protein 1 isoform X1 [Oncorhynchus kisutch]	4.75e-06
GO:0097458	neuron part	Cellular Component	1004	8.25e-46	ncbi_110495551	IHHB	indian hedgehog B protein-like [Oncorhynchus mykiss]	1.49e-08
GO:0097458	neuron part	Cellular Component	1004	8.25e-46	ncbi_110495566	IHHB	indian hedgehog B protein-like [Oncorhynchus mykiss]	6.59e-08
GO:0097458	neuron part	Cellular Component	1004	8.25e-46	ncbi_110495826	GABRA5	gamma-aminobutyric acid receptor subunit alpha-5-like isoform X1 [Oncorhynchus mykiss]	2.66e-27
GO:0097458	neuron part	Cellular Component	1004	8.25e-46	ncbi_110495854	TANC1	protein TANC1-like [Oncorhynchus mykiss]	0.00116375
GO:0097458	neuron part	Cellular Component	1004	8.25e-46	ncbi_110495871	SUMO1	small ubiquitin-related modifier 1 [Oncorhynchus mykiss]	1.64e-25
GO:0097458	neuron part	Cellular Component	1004	8.25e-46	ncbi_110495896	RASGRF1	ras-specific guanine nucleotide-releasing factor 1 [Oncorhynchus nerka]	1.74e-09
GO:0097458	neuron part	Cellular Component	1004	8.25e-46	ncbi_110495932	GSK3B	glycogen synthase kinase-3 beta-like isoform X1 [Oncorhynchus mykiss]	3.69e-29
GO:0097458	neuron part	Cellular Component	1004	8.25e-46	ncbi_110495958	TUBB4B	PREDICTED: tubulin beta-4B chain-like [Salmo salar]	4.73e-08
GO:0097458	neuron part	Cellular Component	1004	8.25e-46	ncbi_110495975	NCAM2	neural cell adhesion molecule 2-like isoform X1 [Oncorhynchus mykiss]	1.06e-26
GO:0097458	neuron part	Cellular Component	1004	8.25e-46	ncbi_110496009	CHRNA7	neuronal acetylcholine receptor subunit alpha-7-like [Oncorhynchus mykiss]	0.00152776
GO:0097458	neuron part	Cellular Component	1004	8.25e-46	ncbi_110496076	SCN1B	sodium channel subunit beta-1-like [Oncorhynchus mykiss]	5.69e-58
GO:0097458	neuron part	Cellular Component	1004	8.25e-46	ncbi_110496174	LRRC4	leucine-rich repeat-containing protein 4-like [Oncorhynchus mykiss]	2.13e-22
GO:0097458	neuron part	Cellular Component	1004	8.25e-46	ncbi_110496208	GSK3B	glycogen synthase kinase-3 beta isoform X2 [Oncorhynchus kisutch]	6.37e-08
GO:0097458	neuron part	Cellular Component	1004	8.25e-46	ncbi_110496211	ATP1A3	sodium/potassium-transporting ATPase subunit alpha-3 [Oncorhynchus mykiss]	1.18e-38
GO:0097458	neuron part	Cellular Component	1004	8.25e-46	ncbi_110496362	SV2A	synaptic vesicle glycoprotein 2A-like [Oncorhynchus mykiss]	5.87e-57
GO:0097458	neuron part	Cellular Component	1004	8.25e-46	ncbi_110496434	TAC1	protachykinin-like [Oncorhynchus mykiss]	1.4e-09
GO:0097458	neuron part	Cellular Component	1004	8.25e-46	ncbi_110496472	ADCY2	LOW QUALITY PROTEIN: adenylate cyclase type 2-like [Oncorhynchus nerka]	5.56e-08
GO:0097458	neuron part	Cellular Component	1004	8.25e-46	ncbi_110496519	BTD	biotinidase-like [Oncorhynchus mykiss]	0.00130187
GO:0097458	neuron part	Cellular Component	1004	8.25e-46	ncbi_110496587	IGF2BP3	insulin-like growth factor 2 mRNA-binding protein 3 [Oncorhynchus mykiss]	2.4e-22
GO:0097458	neuron part	Cellular Component	1004	8.25e-46	ncbi_110496638	GNGT1	guanine nucleotide-binding protein G(T) subunit gamma-T1-like [Oncorhynchus mykiss]	7.53e-11
GO:0097458	neuron part	Cellular Component	1004	8.25e-46	ncbi_110496701	CDK5R1	cyclin-dependent kinase 5 activator 1-like [Oncorhynchus nerka]	9.9e-06
GO:0097458	neuron part	Cellular Component	1004	8.25e-46	ncbi_110496810	EPHA7	ephrin type-A receptor 7-like [Oncorhynchus nerka]	0.000491003
GO:0097458	neuron part	Cellular Component	1004	8.25e-46	ncbi_110496841	RARB	PREDICTED: retinoic acid receptor alpha-A-like isoform X2 [Salmo salar]	8.31e-15
GO:0097458	neuron part	Cellular Component	1004	8.25e-46	ncbi_110496873	PPP1R9A	neurabin-1 isoform X1 [Oncorhynchus kisutch]	8.24e-17
GO:0097458	neuron part	Cellular Component	1004	8.25e-46	ncbi_110496896	ATAT1	alpha-tubulin N-acetyltransferase 1-like isoform X2 [Oncorhynchus kisutch]	0.00352587
GO:0097458	neuron part	Cellular Component	1004	8.25e-46	ncbi_110496897	GABBR1	gamma-aminobutyric acid type B receptor subunit 1-like [Oncorhynchus mykiss]	1.83e-10
GO:0097458	neuron part	Cellular Component	1004	8.25e-46	ncbi_110496905	DLGAP3	LOW QUALITY PROTEIN: disks large-associated protein 3-like [Oncorhynchus kisutch]	1.76e-05
GO:0097458	neuron part	Cellular Component	1004	8.25e-46	ncbi_110497098	GABRG3	gamma-aminobutyric acid receptor subunit gamma-3-like isoform X1 [Oncorhynchus nerka]	0.00151562
GO:0097458	neuron part	Cellular Component	1004	8.25e-46	ncbi_110497158	SLC1A2	excitatory amino acid transporter 2-like isoform X1 [Oncorhynchus mykiss]	2.97e-66
GO:0097458	neuron part	Cellular Component	1004	8.25e-46	ncbi_110497165	LRRC4C	leucine-rich repeat-containing protein 4C [Oncorhynchus kisutch]	1.63e-23
GO:0097458	neuron part	Cellular Component	1004	8.25e-46	ncbi_110497205	CHRNA7	PREDICTED: neuronal acetylcholine receptor subunit alpha-7-like [Salmo salar]	4.39e-07
GO:0097458	neuron part	Cellular Component	1004	8.25e-46	ncbi_110497392	GLRA3	glycine receptor subunit alpha-3-like [Oncorhynchus mykiss]	1.62e-08
GO:0097458	neuron part	Cellular Component	1004	8.25e-46	ncbi_110497393	GPM6A	neuronal membrane glycoprotein M6-a isoform X1 [Oncorhynchus mykiss]	1.15e-86
GO:0097458	neuron part	Cellular Component	1004	8.25e-46	ncbi_110497421	CPLX1	Complexin-1 [Salmo salar]	1.24e-36
GO:0097458	neuron part	Cellular Component	1004	8.25e-46	ncbi_110497516	LRRTM1	leucine-rich repeat transmembrane neuronal protein 1-like isoform X1 [Oncorhynchus mykiss]	1.6e-19
GO:0097458	neuron part	Cellular Component	1004	8.25e-46	ncbi_110497517	CTNNA2	LOW QUALITY PROTEIN: catenin alpha-2 [Oncorhynchus kisutch]	1.25e-33
GO:0097458	neuron part	Cellular Component	1004	8.25e-46	ncbi_110497602	DPYSL5	dihydropyrimidinase-related protein 5-like [Oncorhynchus mykiss]	2.14e-185
GO:0097458	neuron part	Cellular Component	1004	8.25e-46	ncbi_110497630	SPTBN1	spectrin beta chain, erythrocytic-like [Oncorhynchus mykiss]	1.57e-14
GO:0097458	neuron part	Cellular Component	1004	8.25e-46	ncbi_110497694	ITPR2	inositol 1,4,5-trisphosphate receptor type 2-like [Oncorhynchus mykiss]	3.15e-59
GO:0097458	neuron part	Cellular Component	1004	8.25e-46	ncbi_110497737	CALM1	calmodulin-like [Astyanax mexicanus]	8.3e-11
GO:0097458	neuron part	Cellular Component	1004	8.25e-46	ncbi_110497787	GABRB1	PREDICTED: gamma-aminobutyric acid receptor subunit beta-1-like isoform X1 [Salmo salar]	2.09e-10
GO:0097458	neuron part	Cellular Component	1004	8.25e-46	ncbi_110497788	GABRA2	gamma-aminobutyric acid receptor subunit alpha-2-like [Oncorhynchus mykiss]	7.83e-16
GO:0097458	neuron part	Cellular Component	1004	8.25e-46	ncbi_110497789	GABRG1	gamma-aminobutyric acid receptor subunit gamma-1-like [Oncorhynchus mykiss]	1.49e-40
GO:0097458	neuron part	Cellular Component	1004	8.25e-46	ncbi_110497889	OTX2	homeobox protein OTX2 [Oncorhynchus kisutch]	6.8e-20
GO:0097458	neuron part	Cellular Component	1004	8.25e-46	ncbi_110498124	MYO6	unconventional myosin-VI-like [Oncorhynchus mykiss]	5.18e-35
GO:0097458	neuron part	Cellular Component	1004	8.25e-46	ncbi_110498131	CNR1A	cannabinoid receptor type 1A-like [Oncorhynchus mykiss]	4.41e-13
GO:0097458	neuron part	Cellular Component	1004	8.25e-46	ncbi_110498263	TRIM9	E3 ubiquitin-protein ligase TRIM9 isoform X1 [Salmo trutta]	0.00970612
GO:0097458	neuron part	Cellular Component	1004	8.25e-46	ncbi_110498314	NEFL	neurofilament light polypeptide-like [Oncorhynchus mykiss]	6.74e-45
GO:0097458	neuron part	Cellular Component	1004	8.25e-46	ncbi_110498381	USH2A	PREDICTED: LOW QUALITY PROTEIN: usherin [Salmo salar]	2.57e-34
GO:0097458	neuron part	Cellular Component	1004	8.25e-46	ncbi_110498406	ATL1	atlastin-1 isoform X1 [Oncorhynchus kisutch]	3.24e-07
GO:0097458	neuron part	Cellular Component	1004	8.25e-46	ncbi_110498604	PRKCBB	protein kinase C beta type isoform X1 [Esox lucius]	0.000580138
GO:0097458	neuron part	Cellular Component	1004	8.25e-46	ncbi_110498728	SHANK1	SH3 and multiple ankyrin repeat domains protein 1 [Oncorhynchus kisutch]	3.14e-08
GO:0097458	neuron part	Cellular Component	1004	8.25e-46	ncbi_110498769	ARHGAP44	rho GTPase-activating protein 44-like isoform X6 [Oncorhynchus kisutch]	0.000307307
GO:0097458	neuron part	Cellular Component	1004	8.25e-46	ncbi_110498796	LRRC4B	leucine-rich repeat-containing protein 4B-like [Oncorhynchus mykiss]	5.44e-32
GO:0097458	neuron part	Cellular Component	1004	8.25e-46	ncbi_110498846	SLC17A7	vesicular glutamate transporter 1-like isoform X1 [Oncorhynchus mykiss]	1.13e-12
GO:0097458	neuron part	Cellular Component	1004	8.25e-46	ncbi_110498952	--	PREDICTED: alpha-synuclein-like isoform X3 [Salmo salar]	3.36e-127
GO:0097458	neuron part	Cellular Component	1004	8.25e-46	ncbi_110498982	PTEN	phosphatidylinositol 3,4,5-trisphosphate 3-phosphatase and dual-specificity protein phosphatase PTEN isoform X1 [Oncorhynchus mykiss]	9.15e-17
GO:0097458	neuron part	Cellular Component	1004	8.25e-46	ncbi_110499118	CDK5R1	cyclin-dependent kinase 5 activator 1-like [Oncorhynchus kisutch]	1.23e-15
GO:0097458	neuron part	Cellular Component	1004	8.25e-46	ncbi_110499161	SHISA9A	protein shisa-9 [Oncorhynchus nerka]	9.06e-09
GO:0097458	neuron part	Cellular Component	1004	8.25e-46	ncbi_110499196	PVALB2	Parvalbumin, thymic [Salmo salar]	0.0299652
GO:0097458	neuron part	Cellular Component	1004	8.25e-46	ncbi_110499218	RAC3	ras-related C3 botulinum toxin substrate 3 isoform X1 [Esox lucius]	7.49e-80
GO:0097458	neuron part	Cellular Component	1004	8.25e-46	ncbi_110499248	PPP1R9B	neurabin-2-like [Oncorhynchus mykiss]	9.25e-30
GO:0097458	neuron part	Cellular Component	1004	8.25e-46	ncbi_110499251	GNGT2	guanine nucleotide-binding protein G(I)/G(S)/G(O) subunit gamma-T2b [Salmo salar]	1.4e-06
GO:0097458	neuron part	Cellular Component	1004	8.25e-46	ncbi_110499383	ELOVL5	elongation of very long chain fatty acids protein 5-like [Oncorhynchus mykiss]	0.00142462
GO:0097458	neuron part	Cellular Component	1004	8.25e-46	ncbi_110499408	TACR3	neuromedin-K receptor-like isoform X1 [Oncorhynchus mykiss]	1.08e-05
GO:0097458	neuron part	Cellular Component	1004	8.25e-46	ncbi_110499443	RBFOX3	RNA binding protein fox-1 homolog 3-like [Labrus bergylta]	0.0112794
GO:0097458	neuron part	Cellular Component	1004	8.25e-46	ncbi_110499491	SLC18A3A	probable vesicular acetylcholine transporter-B [Oncorhynchus kisutch]	2.1e-10
GO:0097458	neuron part	Cellular Component	1004	8.25e-46	ncbi_110499558	CHAT	LOW QUALITY PROTEIN: choline O-acetyltransferase-like [Oncorhynchus kisutch]	5.3e-05
GO:0097458	neuron part	Cellular Component	1004	8.25e-46	ncbi_110499692	NTS	neurotensin/neuromedin N-like [Oncorhynchus kisutch]	0.00226177
GO:0097458	neuron part	Cellular Component	1004	8.25e-46	ncbi_110499739	GRIP1	LOW QUALITY PROTEIN: glutamate receptor-interacting protein 1 [Oncorhynchus kisutch]	3.22e-18
GO:0097458	neuron part	Cellular Component	1004	8.25e-46	ncbi_110499813	CIB2	calcium and integrin-binding family member 2-like [Oncorhynchus kisutch]	3.18e-10
GO:0097458	neuron part	Cellular Component	1004	8.25e-46	ncbi_110499842	SLC6A1	sodium- and chloride-dependent GABA transporter 1-like [Oncorhynchus mykiss]	0.000359609
GO:0097458	neuron part	Cellular Component	1004	8.25e-46	ncbi_110499875	LRRC4	leucine-rich repeat-containing protein 4-like [Oncorhynchus mykiss]	3.96e-30
GO:0097458	neuron part	Cellular Component	1004	8.25e-46	ncbi_110499990	LHFPL3	lipoma HMGIC fusion partner-like 3 protein [Oncorhynchus mykiss]	2.89e-07
GO:0097458	neuron part	Cellular Component	1004	8.25e-46	ncbi_110499995	HCLS1	hematopoietic lineage cell-specific protein-like isoform X1 [Oncorhynchus mykiss]	5.41e-41
GO:0097458	neuron part	Cellular Component	1004	8.25e-46	ncbi_110500050	TH	tyrosine 3-monooxygenase-like isoform X1 [Oncorhynchus mykiss]	0.000519441
GO:0097458	neuron part	Cellular Component	1004	8.25e-46	ncbi_110500209	PRKAR2B	cAMP-dependent protein kinase type II-beta regulatory subunit-like [Oncorhynchus mykiss]	4.31e-15
GO:0097458	neuron part	Cellular Component	1004	8.25e-46	ncbi_110500248	SYN3	synapsin-3-like isoform X1 [Oncorhynchus mykiss]	8.88e-31
GO:0097458	neuron part	Cellular Component	1004	8.25e-46	ncbi_110500349	ARRB2	arrestin red cell-like [Oncorhynchus mykiss]	6.93e-19
GO:0097458	neuron part	Cellular Component	1004	8.25e-46	ncbi_110500394	ADCY2	adenylate cyclase type 4-like isoform X2 [Oncorhynchus mykiss]	3.14e-38
GO:0097458	neuron part	Cellular Component	1004	8.25e-46	ncbi_110500475	PRKAR2B	cAMP-dependent protein kinase type II-beta regulatory subunit [Oncorhynchus mykiss]	1.88e-08
GO:0097458	neuron part	Cellular Component	1004	8.25e-46	ncbi_110500564	ARHGEF15	rho guanine nucleotide exchange factor 15-like [Oncorhynchus mykiss]	1.03e-06
GO:0097458	neuron part	Cellular Component	1004	8.25e-46	ncbi_110500611	LHFPL3	LHFPL tetraspan subfamily member 3 protein-like isoform X1 [Oncorhynchus kisutch]	2.11e-11
GO:0097458	neuron part	Cellular Component	1004	8.25e-46	ncbi_110500612	KCNIP4	Kv channel-interacting protein 4 isoform X1 [Oncorhynchus kisutch]	2.21e-05
GO:0097458	neuron part	Cellular Component	1004	8.25e-46	ncbi_110500663	ADRA2C	alpha-2 adrenergic receptor-like [Oncorhynchus kisutch]	0.00220475
GO:0097458	neuron part	Cellular Component	1004	8.25e-46	ncbi_110500677	YBX2-A	Y-box-binding protein 2-A-like isoform X1 [Oncorhynchus mykiss]	4.8e-12
GO:0097458	neuron part	Cellular Component	1004	8.25e-46	ncbi_110500839	NPTN	neuroplastin-like isoform X1 [Oncorhynchus kisutch]	1.56e-12
GO:0097458	neuron part	Cellular Component	1004	8.25e-46	ncbi_110500941	GNB5A	guanine nucleotide-binding protein subunit beta-5a-like [Oncorhynchus mykiss]	1.51e-15
GO:0097458	neuron part	Cellular Component	1004	8.25e-46	ncbi_110501060	DGKI	diacylglycerol kinase iota-like isoform X1 [Salmo trutta]	2.91e-33
GO:0097458	neuron part	Cellular Component	1004	8.25e-46	ncbi_110501421	CIB2	PREDICTED: calcium and integrin-binding family member 2-like [Salmo salar]	2.7e-07
GO:0097458	neuron part	Cellular Component	1004	8.25e-46	ncbi_110501447	RAPGEF4	rap guanine nucleotide exchange factor 4-like [Oncorhynchus mykiss]	1.62e-09
GO:0097458	neuron part	Cellular Component	1004	8.25e-46	ncbi_110501463	GAD1	glutamate decarboxylase 1-like isoform X1 [Oncorhynchus mykiss]	1.63e-19
GO:0097458	neuron part	Cellular Component	1004	8.25e-46	ncbi_110501505	CYP11A1	cholesterol side-chain cleavage enzyme, mitochondrial [Oncorhynchus kisutch]	0.000333889
GO:0097458	neuron part	Cellular Component	1004	8.25e-46	ncbi_110501539	ASIC4A	acid-sensing ion channel 4-like isoform X1 [Oncorhynchus mykiss]	4.21e-07
GO:0097458	neuron part	Cellular Component	1004	8.25e-46	ncbi_110501544	STAT1	signal transducer and activator of transcription 1-alpha/beta-like isoform X2 [Oncorhynchus mykiss]	2.04e-14
GO:0097458	neuron part	Cellular Component	1004	8.25e-46	ncbi_110501574	VIL1	villin-1 [Oncorhynchus mykiss]	4.42e-42
GO:0097458	neuron part	Cellular Component	1004	8.25e-46	ncbi_110501619	GSK3B	glycogen synthase kinase-3 beta-like isoform X1 [Oncorhynchus tshawytscha]	1.26e-17
GO:0097458	neuron part	Cellular Component	1004	8.25e-46	ncbi_110501952	BIN1	myc box-dependent-interacting protein 1-like [Oncorhynchus mykiss]	9.74e-66
GO:0097458	neuron part	Cellular Component	1004	8.25e-46	ncbi_110501953	IHHB	indian hedgehog B protein-like [Oncorhynchus mykiss]	4.04e-09
GO:0097458	neuron part	Cellular Component	1004	8.25e-46	ncbi_110501974	ALS2	alsin-like isoform X2 [Oncorhynchus kisutch]	3.38e-09
GO:0097458	neuron part	Cellular Component	1004	8.25e-46	ncbi_110502007	APP	amyloid beta A4 protein-like isoform X1 [Oncorhynchus mykiss]	1.41e-07
GO:0097458	neuron part	Cellular Component	1004	8.25e-46	ncbi_110502069	IL1RAPL1	PREDICTED: interleukin-1 receptor accessory protein-like 1-B isoform X1 [Salmo salar]	1.98e-08
GO:0097458	neuron part	Cellular Component	1004	8.25e-46	ncbi_110502255	KCNIP4	Kv channel-interacting protein 2 isoform X3 [Oncorhynchus mykiss]	0.000445758
GO:0097458	neuron part	Cellular Component	1004	8.25e-46	ncbi_110502304	CPEB3	cytoplasmic polyadenylation element-binding protein 3 isoform X1 [Oncorhynchus tshawytscha]	7e-06
GO:0097458	neuron part	Cellular Component	1004	8.25e-46	ncbi_110502380	--	synuclein-like isoform X1 [Oncorhynchus tshawytscha]	4.48e-74
GO:0097458	neuron part	Cellular Component	1004	8.25e-46	ncbi_110502383	MAPK8IP1	C-Jun-amino-terminal kinase-interacting protein 1-like, partial [Oncorhynchus mykiss]	4.88e-18
GO:0097458	neuron part	Cellular Component	1004	8.25e-46	ncbi_110502441	PRSS12	neurotrypsin-like [Oncorhynchus mykiss]	2.5e-30
GO:0097458	neuron part	Cellular Component	1004	8.25e-46	ncbi_110502469	PTEN	phosphatidylinositol 3,4,5-trisphosphate 3-phosphatase and dual-specificity protein phosphatase PTEN-like isoform X1 [Oncorhynchus mykiss]	9.58e-06
GO:0097458	neuron part	Cellular Component	1004	8.25e-46	ncbi_110502521	ACTN2	alpha-actinin-2-like isoform X2 [Oncorhynchus tshawytscha]	4.62e-10
GO:0097458	neuron part	Cellular Component	1004	8.25e-46	ncbi_110502566	SLC1A3	excitatory amino acid transporter 1-like isoform X1 [Oncorhynchus mykiss]	2.31e-07
GO:0097458	neuron part	Cellular Component	1004	8.25e-46	ncbi_110502600	SLC8A1	sodium/calcium exchanger 1-like isoform X1 [Oncorhynchus mykiss]	5.01e-25
GO:0097458	neuron part	Cellular Component	1004	8.25e-46	ncbi_110502626	NEFM	proteoglycan 4 [Oncorhynchus kisutch]	1.96e-17
GO:0097458	neuron part	Cellular Component	1004	8.25e-46	ncbi_110502673	GOT1	aspartate aminotransferase, cytoplasmic-like [Oncorhynchus mykiss]	1.78e-10
GO:0097458	neuron part	Cellular Component	1004	8.25e-46	ncbi_110502732	TACR3	neuromedin-K receptor-like [Oncorhynchus mykiss]	1.58e-05
GO:0097458	neuron part	Cellular Component	1004	8.25e-46	ncbi_110502768	TMEM100	transmembrane protein 100-like [Oncorhynchus mykiss]	7.61e-13
GO:0097458	neuron part	Cellular Component	1004	8.25e-46	ncbi_110502837	CHAT	choline O-acetyltransferase-like [Oncorhynchus mykiss]	1.51e-29
GO:0097458	neuron part	Cellular Component	1004	8.25e-46	ncbi_110502838	SLC18A3A	probable vesicular acetylcholine transporter-B [Oncorhynchus mykiss]	1.12e-16
GO:0097458	neuron part	Cellular Component	1004	8.25e-46	ncbi_110502890	SHISA9A	protein shisa-9B-like [Oncorhynchus kisutch]	6.82e-05
GO:0097458	neuron part	Cellular Component	1004	8.25e-46	ncbi_110503024	RAC3	ras-related C3 botulinum toxin substrate 3-like isoform X1 [Oncorhynchus tshawytscha]	1.07e-31
GO:0097458	neuron part	Cellular Component	1004	8.25e-46	ncbi_110503032	PPP1R9B	LOW QUALITY PROTEIN: neurabin-2-like [Oncorhynchus tshawytscha]	3.03e-08
GO:0097458	neuron part	Cellular Component	1004	8.25e-46	ncbi_110503109	CRTAC1	cartilage acidic protein 1 [Oncorhynchus tshawytscha]	3.42e-06
GO:0097458	neuron part	Cellular Component	1004	8.25e-46	ncbi_110503216	KCNAB1	voltage-gated potassium channel subunit beta-1 isoform X1 [Oncorhynchus kisutch]	2.07e-05
GO:0097458	neuron part	Cellular Component	1004	8.25e-46	ncbi_110503286	SYNDIG1	transmembrane protein 91 [Oncorhynchus kisutch]	2.21e-06
GO:0097458	neuron part	Cellular Component	1004	8.25e-46	ncbi_110503317	SLC8A2	sodium/calcium exchanger 2-like isoform X2 [Oncorhynchus kisutch]	1.79e-54
GO:0097458	neuron part	Cellular Component	1004	8.25e-46	ncbi_110503319	DNER	delta and Notch-like epidermal growth factor-related receptor [Oncorhynchus tshawytscha]	2.2e-35
GO:0097458	neuron part	Cellular Component	1004	8.25e-46	ncbi_110503383	EPHA4	ephrin type-A receptor 4 [Oncorhynchus tshawytscha]	9.75e-06
GO:0097458	neuron part	Cellular Component	1004	8.25e-46	ncbi_110503394	ROBO2	PREDICTED: roundabout homolog 2-like isoform X1 [Salmo salar]	2.27e-20
GO:0097458	neuron part	Cellular Component	1004	8.25e-46	ncbi_110503418	VMN2R1	LOW QUALITY PROTEIN: vomeronasal type-2 receptor 1-like [Oncorhynchus kisutch]	1.39e-05
GO:0097458	neuron part	Cellular Component	1004	8.25e-46	ncbi_110503429	ARRB1	beta-arrestin-1 [Oncorhynchus kisutch]	0.000134884
GO:0097458	neuron part	Cellular Component	1004	8.25e-46	ncbi_110503503	CALM1	calmodulin-like [Astyanax mexicanus]	1.53e-09
GO:0097458	neuron part	Cellular Component	1004	8.25e-46	ncbi_110503534	HEPACAM	hepatocyte cell adhesion molecule-like isoform X2 [Oncorhynchus mykiss]	8.33e-12
GO:0097458	neuron part	Cellular Component	1004	8.25e-46	ncbi_110503535	PDE9A	PREDICTED: high affinity cGMP-specific 3',5'-cyclic phosphodiesterase 9A-like isoform X1 [Salmo salar]	7.6e-06
GO:0097458	neuron part	Cellular Component	1004	8.25e-46	ncbi_110503644	YWHAE	14-3-3 protein epsilon-like isoform X1 [Oncorhynchus mykiss]	6.22e-14
GO:0097458	neuron part	Cellular Component	1004	8.25e-46	ncbi_110503676	BACE1	beta-secretase 1-like [Oncorhynchus mykiss]	7.52e-25
GO:0097458	neuron part	Cellular Component	1004	8.25e-46	ncbi_110503696	OTX5-A	homeobox protein otx5-like [Oncorhynchus mykiss]	4.06e-24
GO:0097458	neuron part	Cellular Component	1004	8.25e-46	ncbi_110503721	KLC2	kinesin light chain 1-like [Oncorhynchus tshawytscha]	0.00751314
GO:0097458	neuron part	Cellular Component	1004	8.25e-46	ncbi_110503823	OMP	olfactory marker protein-like [Oncorhynchus mykiss]	0.0421403
GO:0097458	neuron part	Cellular Component	1004	8.25e-46	ncbi_110503849	SARM1	sterile alpha and TIR motif-containing protein 1-like [Oncorhynchus mykiss]	1.48e-36
GO:0097458	neuron part	Cellular Component	1004	8.25e-46	ncbi_110503860	AIPL1	aryl-hydrocarbon-interacting protein-like 1 [Oncorhynchus mykiss]	2.45e-10
GO:0097458	neuron part	Cellular Component	1004	8.25e-46	ncbi_110503925	ALDOCA	fructose-bisphosphate aldolase C [Oncorhynchus kisutch]	1.21e-12
GO:0097458	neuron part	Cellular Component	1004	8.25e-46	ncbi_110503966	NTRK1	high affinity nerve growth factor receptor [Salvelinus alpinus]	2.54e-05
GO:0097458	neuron part	Cellular Component	1004	8.25e-46	ncbi_110503972	HSC71	heat shock cognate 70 kDa protein-like [Oncorhynchus mykiss]	1.3e-90
GO:0097458	neuron part	Cellular Component	1004	8.25e-46	ncbi_110503983	GABBR1	gamma-aminobutyric acid type B receptor subunit 1-like [Oncorhynchus nerka]	2.98e-36
GO:0097458	neuron part	Cellular Component	1004	8.25e-46	ncbi_110503997	DSCAM	Down syndrome cell adhesion molecule homolog isoform X1 [Oncorhynchus mykiss]	3.82e-43
GO:0097458	neuron part	Cellular Component	1004	8.25e-46	ncbi_110504052	SEZ6	seizure protein 6 homolog isoform X1 [Oncorhynchus kisutch]	3.56e-26
GO:0097458	neuron part	Cellular Component	1004	8.25e-46	ncbi_110504380	TENM2	teneurin-2-like [Salmo trutta]	3.05e-33
GO:0097458	neuron part	Cellular Component	1004	8.25e-46	ncbi_110504439	DRP2	PREDICTED: dystrophin-related protein 2-like [Salmo salar]	3.64e-08
GO:0097458	neuron part	Cellular Component	1004	8.25e-46	ncbi_110504454	CANX	calnexin-like [Oncorhynchus mykiss]	5.2e-08
GO:0097458	neuron part	Cellular Component	1004	8.25e-46	ncbi_110504503	SLC6A1	sodium- and chloride-dependent GABA transporter 1-like [Oncorhynchus mykiss]	6.52e-37
GO:0097458	neuron part	Cellular Component	1004	8.25e-46	ncbi_110504513	SHTN1	shootin-1-like [Oncorhynchus kisutch]	1.46e-34
GO:0097458	neuron part	Cellular Component	1004	8.25e-46	ncbi_110504516	CPLX1	complexin-2 [Oncorhynchus kisutch]	0.000588701
GO:0097458	neuron part	Cellular Component	1004	8.25e-46	ncbi_110504531	GSK3B	glycogen synthase kinase-3 beta isoform X1 [Oncorhynchus kisutch]	1.59e-14
GO:0097458	neuron part	Cellular Component	1004	8.25e-46	ncbi_110504643	IL1RAPL1B	interleukin-1 receptor accessory protein-like 1-B isoform X1 [Oncorhynchus kisutch]	0.000453353
GO:0097458	neuron part	Cellular Component	1004	8.25e-46	ncbi_110504671	PURA	PREDICTED: transcriptional activator protein Pur-alpha [Salmo salar]	5.03e-21
GO:0097458	neuron part	Cellular Component	1004	8.25e-46	ncbi_110504742	CASK	peripheral plasma membrane protein CASK-like isoform X1 [Salmo trutta]	2.23e-11
GO:0097458	neuron part	Cellular Component	1004	8.25e-46	ncbi_110504767	IL1RAPL2	X-linked interleukin-1 receptor accessory protein-like 2 [Oncorhynchus mykiss]	2.39e-05
GO:0097458	neuron part	Cellular Component	1004	8.25e-46	ncbi_110504840	ALDOB	fructose-bisphosphate aldolase B [Oncorhynchus kisutch]	5.51e-08
GO:0097458	neuron part	Cellular Component	1004	8.25e-46	ncbi_110504851	WFS1	wolframin-like [Oncorhynchus tshawytscha]	2.32e-20
GO:0097458	neuron part	Cellular Component	1004	8.25e-46	ncbi_110504854	KCNIP1	Kv channel-interacting protein 1-like isoform X2 [Oncorhynchus tshawytscha]	1.78e-20
GO:0097458	neuron part	Cellular Component	1004	8.25e-46	ncbi_110504900	SPOCK1	testican-1 [Oncorhynchus mykiss]	2.08e-29
GO:0097458	neuron part	Cellular Component	1004	8.25e-46	ncbi_110504932	CYBB	cytochrome b-245 heavy chain-like [Oncorhynchus mykiss]	5.91e-09
GO:0097458	neuron part	Cellular Component	1004	8.25e-46	ncbi_110504949	FGF13	fibroblast growth factor 13 isoform X1 [Oncorhynchus kisutch]	6.43e-52
GO:0097458	neuron part	Cellular Component	1004	8.25e-46	ncbi_110504958	ARR3	arrestin-C-like isoform X1 [Oncorhynchus mykiss]	2.01e-44
GO:0097458	neuron part	Cellular Component	1004	8.25e-46	ncbi_110504983	BMPR2	bone morphogenetic protein receptor type-2-like [Oncorhynchus kisutch]	0.0128998
GO:0097458	neuron part	Cellular Component	1004	8.25e-46	ncbi_110504996	GFRA4	GDNF family receptor alpha-4-like [Oncorhynchus mykiss]	0.00018753
GO:0097458	neuron part	Cellular Component	1004	8.25e-46	ncbi_110505019	CHRNA7	neuronal acetylcholine receptor subunit alpha-7-like [Oncorhynchus kisutch]	0.00255811
GO:0097458	neuron part	Cellular Component	1004	8.25e-46	ncbi_110505020	CHRNA3	neuronal acetylcholine receptor subunit alpha-3-like [Oncorhynchus mykiss]	0.000761752
GO:0097458	neuron part	Cellular Component	1004	8.25e-46	ncbi_110505070	CPLX1	complexin-1-like [Oncorhynchus kisutch]	2.37e-100
GO:0097458	neuron part	Cellular Component	1004	8.25e-46	ncbi_110505100	GABRA2	gamma-aminobutyric acid receptor subunit alpha-2 [Oncorhynchus kisutch]	2.14e-16
GO:0097458	neuron part	Cellular Component	1004	8.25e-46	ncbi_110505120	GPM6A	neuronal membrane glycoprotein M6-a [Oncorhynchus kisutch]	6.15e-108
GO:0097458	neuron part	Cellular Component	1004	8.25e-46	ncbi_110505123	TENM3	teneurin-3-like isoform X1 [Oncorhynchus mykiss]	7.19e-15
GO:0097458	neuron part	Cellular Component	1004	8.25e-46	ncbi_110505307	SNX14	sorting nexin-14-like isoform X1 [Oncorhynchus mykiss]	1.21e-12
GO:0097458	neuron part	Cellular Component	1004	8.25e-46	ncbi_110505438	MACO1	macoilin [Oncorhynchus mykiss]	0.00160103
GO:0097458	neuron part	Cellular Component	1004	8.25e-46	ncbi_110505442	LDLRAP1	low density lipoprotein receptor adapter protein 1-B-like isoform X1 [Oncorhynchus mykiss]	1.46e-24
GO:0097458	neuron part	Cellular Component	1004	8.25e-46	ncbi_110505577	OTX2	homeobox protein OTX2 [Oncorhynchus kisutch]	1.17e-14
GO:0097458	neuron part	Cellular Component	1004	8.25e-46	ncbi_110505609	NGFR	PREDICTED: tumor necrosis factor receptor superfamily member 16-like [Salmo salar]	7.34e-94
GO:0097458	neuron part	Cellular Component	1004	8.25e-46	ncbi_110505676	GABRB1	gamma-aminobutyric acid receptor subunit beta-1-like [Oncorhynchus kisutch]	0.0297193
GO:0097458	neuron part	Cellular Component	1004	8.25e-46	ncbi_110505769	STRN3	striatin-3-like [Oncorhynchus mykiss]	2.38e-09
GO:0097458	neuron part	Cellular Component	1004	8.25e-46	ncbi_110505815	GABRR2	gamma-aminobutyric acid receptor subunit rho-2-like [Oncorhynchus nerka]	0.0293947
GO:0097458	neuron part	Cellular Component	1004	8.25e-46	ncbi_110505825	SPTBN1	LOW QUALITY PROTEIN: spectrin beta chain, erythrocytic-like [Oncorhynchus tshawytscha]	9.31e-09
GO:0097458	neuron part	Cellular Component	1004	8.25e-46	ncbi_110505845	DPYSL5	dihydropyrimidinase-related protein 5-like isoform X1 [Oncorhynchus mykiss]	2.52e-105
GO:0097458	neuron part	Cellular Component	1004	8.25e-46	ncbi_110505958	ATL1	atlastin-1-like [Oncorhynchus mykiss]	2.65e-25
GO:0097458	neuron part	Cellular Component	1004	8.25e-46	ncbi_110506000	SLC8A3	sodium/calcium exchanger 3-like isoform X1 [Oncorhynchus kisutch]	6.98e-07
GO:0097458	neuron part	Cellular Component	1004	8.25e-46	ncbi_110506200	CHRNA7	neuronal acetylcholine receptor subunit alpha-7-like [Oncorhynchus mykiss]	0.000888633
GO:0097458	neuron part	Cellular Component	1004	8.25e-46	ncbi_110506240	MAPK8IP1	C-Jun-amino-terminal kinase-interacting protein 1 isoform X2 [Oncorhynchus mykiss]	3.22e-06
GO:0097458	neuron part	Cellular Component	1004	8.25e-46	ncbi_110506276	SHANK2	SH3 and multiple ankyrin repeat domains protein 2-like isoform X6 [Oncorhynchus mykiss]	6.11e-18
GO:0097458	neuron part	Cellular Component	1004	8.25e-46	ncbi_110506354	CDH8	cadherin-8-like isoform X1 [Oncorhynchus mykiss]	1.02e-32
GO:0097458	neuron part	Cellular Component	1004	8.25e-46	ncbi_110506379	TSHZ3	teashirt homolog 3-like isoform X1 [Oncorhynchus mykiss]	5.94e-13
GO:0097458	neuron part	Cellular Component	1004	8.25e-46	ncbi_110506405	CDH1	B-cadherin-like [Oncorhynchus mykiss]	8.87e-51
GO:0097458	neuron part	Cellular Component	1004	8.25e-46	ncbi_110506432	DTNBP1A	dysbindin-A-like [Oncorhynchus mykiss]	1.3e-31
GO:0097458	neuron part	Cellular Component	1004	8.25e-46	ncbi_110506460	CHRNA3	neuronal acetylcholine receptor subunit alpha-3-like [Oncorhynchus mykiss]	0.000191444
GO:0097458	neuron part	Cellular Component	1004	8.25e-46	ncbi_110506461	CHRNA5	neuronal acetylcholine receptor subunit alpha-5-like [Oncorhynchus mykiss]	5.39e-06
GO:0097458	neuron part	Cellular Component	1004	8.25e-46	ncbi_110506465	NPTN	neuroplastin-like [Oncorhynchus mykiss]	1.31e-07
GO:0097458	neuron part	Cellular Component	1004	8.25e-46	ncbi_110506525	PHLPP2	PH domain leucine-rich repeat-containing protein phosphatase 2-like [Oncorhynchus mykiss]	8.25e-05
GO:0097458	neuron part	Cellular Component	1004	8.25e-46	ncbi_110506578	CALB2	calretinin-like [Oncorhynchus mykiss]	1.72e-08
GO:0097458	neuron part	Cellular Component	1004	8.25e-46	ncbi_110506645	SLC17A6B	vesicular glutamate transporter 2.1 [Oncorhynchus mykiss]	1.31e-37
GO:0097458	neuron part	Cellular Component	1004	8.25e-46	ncbi_110506694	AIF1	allograft inflammatory factor 1-like [Oncorhynchus kisutch]	1.77e-12
GO:0097458	neuron part	Cellular Component	1004	8.25e-46	ncbi_110506705	CPLX3	complexin-3 [Oncorhynchus mykiss]	3.9e-08
GO:0097458	neuron part	Cellular Component	1004	8.25e-46	ncbi_110506750	SLC6A2	sodium-dependent noradrenaline transporter-like [Oncorhynchus mykiss]	4.93e-19
GO:0097458	neuron part	Cellular Component	1004	8.25e-46	ncbi_110506946	CHRNA7	neuronal acetylcholine receptor subunit alpha-7-like [Oncorhynchus mykiss]	4.47e-07
GO:0097458	neuron part	Cellular Component	1004	8.25e-46	ncbi_110506961	BBS4	Bardet-Biedl syndrome 4 protein-like isoform X1 [Oncorhynchus mykiss]	7.92e-07
GO:0097458	neuron part	Cellular Component	1004	8.25e-46	ncbi_110506980	LRRC4C	leucine-rich repeat-containing protein 4C-like [Oncorhynchus mykiss]	2.04e-06
GO:0097458	neuron part	Cellular Component	1004	8.25e-46	ncbi_110507072	BACE1	beta-secretase 1-like isoform X2 [Oncorhynchus tshawytscha]	1.43e-23
GO:0097458	neuron part	Cellular Component	1004	8.25e-46	ncbi_110507118	LIMK1	LIM domain kinase 1 isoform X1 [Oncorhynchus kisutch]	4.4e-07
GO:0097458	neuron part	Cellular Component	1004	8.25e-46	ncbi_110507315	SAG	S-arrestin-like isoform X1 [Oncorhynchus mykiss]	2.19e-38
GO:0097458	neuron part	Cellular Component	1004	8.25e-46	ncbi_110507375	HEPACAM	hepatocyte cell adhesion molecule-like isoform X2 [Oncorhynchus mykiss]	3.98e-24
GO:0097458	neuron part	Cellular Component	1004	8.25e-46	ncbi_110507376	PDE9A	high affinity cGMP-specific 3',5'-cyclic phosphodiesterase 9A-like isoform X1 [Oncorhynchus mykiss]	0.00694157
GO:0097458	neuron part	Cellular Component	1004	8.25e-46	ncbi_110507573	OTX5-A	homeobox protein otx5-like [Oncorhynchus kisutch]	6.72e-27
GO:0097458	neuron part	Cellular Component	1004	8.25e-46	ncbi_110507584	SLC8A2	sodium/calcium exchanger 2-like [Oncorhynchus mykiss]	7.09e-10
GO:0097458	neuron part	Cellular Component	1004	8.25e-46	ncbi_110507603	KLC4	kinesin light chain 1-like [Oncorhynchus mykiss]	1.15e-07
GO:0097458	neuron part	Cellular Component	1004	8.25e-46	ncbi_110507658	OMP	olfactory marker protein-like [Oncorhynchus mykiss]	0.00311877
GO:0097458	neuron part	Cellular Component	1004	8.25e-46	ncbi_110507683	SARM1	sterile alpha and TIR motif-containing protein 1-like [Oncorhynchus mykiss]	3.64e-44
GO:0097458	neuron part	Cellular Component	1004	8.25e-46	ncbi_110507766	ALDOCA	fructose-bisphosphate aldolase C-like [Oncorhynchus kisutch]	6.32e-15
GO:0097458	neuron part	Cellular Component	1004	8.25e-46	ncbi_110507804	ALCAMA	CD166 antigen homolog A-like isoform X1 [Oncorhynchus mykiss]	3.28e-30
GO:0097458	neuron part	Cellular Component	1004	8.25e-46	ncbi_110507829	DSCAM	Down syndrome cell adhesion molecule homolog isoform X1 [Oncorhynchus mykiss]	4.49e-17
GO:0097458	neuron part	Cellular Component	1004	8.25e-46	ncbi_110507882	SEZ6	seizure protein 6-like isoform X1 [Oncorhynchus mykiss]	3.14e-16
GO:0097458	neuron part	Cellular Component	1004	8.25e-46	ncbi_110507966	ROBO2	roundabout homolog 2-like [Oncorhynchus mykiss]	1.39e-37
GO:0097458	neuron part	Cellular Component	1004	8.25e-46	ncbi_110507969	STIM1	stromal interaction molecule 1-like isoform X1 [Oncorhynchus mykiss]	4.32e-28
GO:0097458	neuron part	Cellular Component	1004	8.25e-46	ncbi_110507983	FAT3	protocadherin Fat 3 isoform X3 [Oncorhynchus kisutch]	1.66e-26
GO:0097458	neuron part	Cellular Component	1004	8.25e-46	ncbi_110508036	KCNAB1	voltage-gated potassium channel subunit beta-2-like [Oncorhynchus tshawytscha]	0.00412355
GO:0097458	neuron part	Cellular Component	1004	8.25e-46	ncbi_110508054	MME	neprilysin [Oncorhynchus mykiss]	1.61e-08
GO:0097458	neuron part	Cellular Component	1004	8.25e-46	ncbi_110508096	CADM2	cell adhesion molecule 2-like isoform X1 [Oncorhynchus kisutch]	1e-17
GO:0097458	neuron part	Cellular Component	1004	8.25e-46	ncbi_110508201	PALMD	palmdelphin-like [Oncorhynchus mykiss]	9.14e-31
GO:0097458	neuron part	Cellular Component	1004	8.25e-46	ncbi_110508241	TNK2	activated CDC42 kinase 1-like isoform X1 [Oncorhynchus kisutch]	1.19e-10
GO:0097458	neuron part	Cellular Component	1004	8.25e-46	ncbi_110508279	SHHB	tiggy-winkle hedgehog protein-like [Oncorhynchus mykiss]	0.0102242
GO:0097458	neuron part	Cellular Component	1004	8.25e-46	ncbi_110508352	CAMK2N2	PREDICTED: calcium/calmodulin-dependent protein kinase II inhibitor 2-like [Salmo salar]	1.35e-29
GO:0097458	neuron part	Cellular Component	1004	8.25e-46	ncbi_110508391	ATF4	cyclic AMP-dependent transcription factor ATF-4-like [Oncorhynchus mykiss]	4.76e-16
GO:0097458	neuron part	Cellular Component	1004	8.25e-46	ncbi_110508453	--	C-C motif chemokine 2-like isoform X1 [Oncorhynchus mykiss]	1.62e-22
GO:0097458	neuron part	Cellular Component	1004	8.25e-46	ncbi_110508532	DNM2	dynamin-3-like isoform X5 [Oncorhynchus nerka]	3.08e-28
GO:0097458	neuron part	Cellular Component	1004	8.25e-46	ncbi_110508566	CRHR2	corticotropin-releasing factor receptor 2-like isoform X2 [Oncorhynchus mykiss]	7.33e-05
GO:0097458	neuron part	Cellular Component	1004	8.25e-46	ncbi_110508601	MYH10	myosin-10-like [Oncorhynchus mykiss]	5.05e-12
GO:0097458	neuron part	Cellular Component	1004	8.25e-46	ncbi_110508655	NELL2	protein kinase C-binding protein NELL2-like [Oncorhynchus mykiss]	2.26e-39
GO:0097458	neuron part	Cellular Component	1004	8.25e-46	ncbi_110508678	CNTNAP2	contactin-associated protein-like 2 isoform X1 [Oncorhynchus mykiss]	1.06e-38
GO:0097458	neuron part	Cellular Component	1004	8.25e-46	ncbi_110508694	ENG2B	homeobox protein engrailed-2b-like [Oncorhynchus kisutch]	1.76e-11
GO:0097458	neuron part	Cellular Component	1004	8.25e-46	ncbi_110508700	CAHZ	carbonic anhydrase-like [Oncorhynchus mykiss]	5.38e-43
GO:0097458	neuron part	Cellular Component	1004	8.25e-46	ncbi_110508746	BRINP3	BMP/retinoic acid-inducible neural-specific protein 2 [Oncorhynchus mykiss]	1.17e-34
GO:0097458	neuron part	Cellular Component	1004	8.25e-46	ncbi_110508764	RBFOX1L	RNA binding protein fox-1 homolog 1-like isoform X1 [Oncorhynchus mykiss]	1.72e-35
GO:0097458	neuron part	Cellular Component	1004	8.25e-46	ncbi_110508770	PTPRN2	receptor-type tyrosine-protein phosphatase N2-like [Oncorhynchus mykiss]	1.73e-54
GO:0097458	neuron part	Cellular Component	1004	8.25e-46	ncbi_110508791	EPHB1	PREDICTED: ephrin type-B receptor 1 isoform X1 [Salmo salar]	7.2e-07
GO:0097458	neuron part	Cellular Component	1004	8.25e-46	ncbi_110509007	PFN2	profilin-2-like isoform X2 [Oncorhynchus mykiss]	4.95e-27
GO:0097458	neuron part	Cellular Component	1004	8.25e-46	ncbi_110509020	RCVRN	recoverin-like [Oncorhynchus mykiss]	1.3e-14
GO:0097458	neuron part	Cellular Component	1004	8.25e-46	ncbi_110509024	BRINP3	BMP/retinoic acid-inducible neural-specific protein 3-like [Oncorhynchus mykiss]	0.000100466
GO:0097458	neuron part	Cellular Component	1004	8.25e-46	ncbi_110509047	APOD	apolipoprotein D [Oncorhynchus kisutch]	0
GO:0097458	neuron part	Cellular Component	1004	8.25e-46	ncbi_110509179	VIM	vimentin A2-like [Oncorhynchus mykiss]	1.05e-100
GO:0097458	neuron part	Cellular Component	1004	8.25e-46	ncbi_110509193	KCNAB1	voltage-gated potassium channel subunit beta-1-like [Oncorhynchus nerka]	6.23e-06
GO:0097458	neuron part	Cellular Component	1004	8.25e-46	ncbi_110509206	GAD1	glutamate decarboxylase 1-like isoform X1 [Oncorhynchus nerka]	0.000127865
GO:0097458	neuron part	Cellular Component	1004	8.25e-46	ncbi_110509208	PPP1R9A	neurabin-1-like [Oncorhynchus mykiss]	1.62e-06
GO:0097458	neuron part	Cellular Component	1004	8.25e-46	ncbi_110509209	RAPGEF4	rap guanine nucleotide exchange factor 4 isoform X1 [Oncorhynchus kisutch]	4.82e-39
GO:0097458	neuron part	Cellular Component	1004	8.25e-46	ncbi_110509211	EPHA3	ephrin type-A receptor 3 isoform X1 [Oncorhynchus kisutch]	3.62e-24
GO:0097458	neuron part	Cellular Component	1004	8.25e-46	ncbi_110509316	TACR1	substance-P receptor [Oncorhynchus kisutch]	0.0154408
GO:0097458	neuron part	Cellular Component	1004	8.25e-46	ncbi_110509404	SLC8A1	sodium/calcium exchanger 1-like [Oncorhynchus tshawytscha]	1.82e-17
GO:0097458	neuron part	Cellular Component	1004	8.25e-46	ncbi_110509417	IHHB	indian hedgehog B protein-like [Oncorhynchus tshawytscha]	0.000179824
GO:0097458	neuron part	Cellular Component	1004	8.25e-46	ncbi_110509551	CAMK2B	PREDICTED: calcium/calmodulin-dependent protein kinase type II subunit beta-like isoform X1 [Salmo salar]	4.21e-54
GO:0097458	neuron part	Cellular Component	1004	8.25e-46	ncbi_110509597	MAP1B	microtubule-associated protein 1B-like [Oncorhynchus mykiss]	1.34e-73
GO:0097458	neuron part	Cellular Component	1004	8.25e-46	ncbi_110509601	AIF1L	PREDICTED: allograft inflammatory factor 1-like isoform X2 [Salmo salar]	5.67e-46
GO:0097458	neuron part	Cellular Component	1004	8.25e-46	ncbi_110509650	NPY1R	neuropeptide Y receptor type 1-like isoform X2 [Oncorhynchus mykiss]	1.47e-05
GO:0097458	neuron part	Cellular Component	1004	8.25e-46	ncbi_110509713	STXBP1	PREDICTED: syntaxin-binding protein 1-like isoform X1 [Salmo salar]	3.23e-106
GO:0097458	neuron part	Cellular Component	1004	8.25e-46	ncbi_110509726	ADORA2A	adenosine receptor A2b-like [Oncorhynchus mykiss]	0.00530144
GO:0097458	neuron part	Cellular Component	1004	8.25e-46	ncbi_110509750	NEFM	neurofilament medium polypeptide-like [Oncorhynchus mykiss]	7.8e-71
GO:0097458	neuron part	Cellular Component	1004	8.25e-46	ncbi_110509754	HTR1A-B	5-hydroxytryptamine receptor 1A-beta-like [Oncorhynchus mykiss]	0.00476141
GO:0097458	neuron part	Cellular Component	1004	8.25e-46	ncbi_110509819	BRINP1	BMP/retinoic acid-inducible neural-specific protein 1 [Oncorhynchus tshawytscha]	1.53e-46
GO:0097458	neuron part	Cellular Component	1004	8.25e-46	ncbi_110509833	OXT	isotocin-neurophysin IT 1 [Oncorhynchus kisutch]	1.32e-05
GO:0097458	neuron part	Cellular Component	1004	8.25e-46	ncbi_110509838	LZTS3	rootletin-like [Xiphophorus hellerii]	2.8e-07
GO:0097458	neuron part	Cellular Component	1004	8.25e-46	ncbi_110509916	KCNIP1	PREDICTED: Kv channel-interacting protein 1-like isoform X1 [Salmo salar]	3.21e-15
GO:0097458	neuron part	Cellular Component	1004	8.25e-46	ncbi_110509938	GABRA3	gamma-aminobutyric acid receptor subunit alpha-3-like isoform X1 [Oncorhynchus nerka]	1.82e-08
GO:0097458	neuron part	Cellular Component	1004	8.25e-46	ncbi_110509985	CNIH2	PREDICTED: protein cornichon homolog 2-like isoform X2 [Salmo salar]	1.95e-13
GO:0097458	neuron part	Cellular Component	1004	8.25e-46	ncbi_110510003	SV2B	synaptic vesicle glycoprotein 2B-like isoform X1 [Oncorhynchus mykiss]	2.74e-42
GO:0097458	neuron part	Cellular Component	1004	8.25e-46	ncbi_110510087	CASR	extracellular calcium-sensing receptor [Oncorhynchus mykiss]	0.0118666
GO:0097458	neuron part	Cellular Component	1004	8.25e-46	ncbi_110510139	FGF13	fibroblast growth factor 13 [Oncorhynchus kisutch]	5.5e-22
GO:0097458	neuron part	Cellular Component	1004	8.25e-46	ncbi_110510141	ARR3	arrestin-C-like [Oncorhynchus mykiss]	9.81e-14
GO:0097458	neuron part	Cellular Component	1004	8.25e-46	ncbi_110510184	CAMK2A	calcium/calmodulin-dependent protein kinase type II subunit alpha-like isoform X1 [Oncorhynchus kisutch]	7.9e-12
GO:0097458	neuron part	Cellular Component	1004	8.25e-46	ncbi_110510278	CADM2	cell adhesion molecule 2-like isoform X1 [Salmo trutta]	2.29e-18
GO:0097458	neuron part	Cellular Component	1004	8.25e-46	ncbi_110510426	BIN1	myc box-dependent-interacting protein 1-like isoform X2 [Salmo trutta]	3.35e-07
GO:0097458	neuron part	Cellular Component	1004	8.25e-46	ncbi_110510730	PRKCBB	protein kinase C beta type-like isoform X2 [Salmo trutta]	1.29e-15
GO:0097458	neuron part	Cellular Component	1004	8.25e-46	ncbi_110510809	CPE	LOW QUALITY PROTEIN: carboxypeptidase E [Oncorhynchus kisutch]	3.36e-78
GO:0097458	neuron part	Cellular Component	1004	8.25e-46	ncbi_110510856	KIRREL1	kin of IRRE-like protein 1 isoform X1 [Oncorhynchus mykiss]	3.66e-46
GO:0097458	neuron part	Cellular Component	1004	8.25e-46	ncbi_110510910	ACTN2	alpha-actinin-2 isoform X1 [Esox lucius]	3.49e-31
GO:0097458	neuron part	Cellular Component	1004	8.25e-46	ncbi_110511064	UCHL1	ubiquitin carboxyl-terminal hydrolase isozyme L1-like [Oncorhynchus mykiss]	2.02e-17
GO:0097458	neuron part	Cellular Component	1004	8.25e-46	ncbi_110511094	SLC6A3	sodium-dependent dopamine transporter [Salmo trutta]	2.21e-06
GO:0097458	neuron part	Cellular Component	1004	8.25e-46	ncbi_110511297	CADM2	cell adhesion molecule 2-like [Oncorhynchus kisutch]	3.79e-06
GO:0097458	neuron part	Cellular Component	1004	8.25e-46	ncbi_110511300	NADL1.1	neural cell adhesion molecule L1.1-like isoform X1 [Oncorhynchus kisutch]	1.82e-73
GO:0097458	neuron part	Cellular Component	1004	8.25e-46	ncbi_110512290	ACTN1	alpha-actinin-1 isoform X3 [Oncorhynchus kisutch]	1.42e-26
GO:0097458	neuron part	Cellular Component	1004	8.25e-46	ncbi_110512574	PTPRO	receptor-type tyrosine-protein phosphatase O-like isoform X1 [Oncorhynchus kisutch]	0.0087685
GO:0097458	neuron part	Cellular Component	1004	8.25e-46	ncbi_110512666	ATP6V0D1	PREDICTED: V-type proton ATPase subunit d 1 [Salmo salar]	2.35e-11
GO:0097458	neuron part	Cellular Component	1004	8.25e-46	ncbi_110512703	CCR4	C-C chemokine receptor type 4-like [Oncorhynchus mykiss]	7.2e-05
GO:0097458	neuron part	Cellular Component	1004	8.25e-46	ncbi_110512762	CHRNA3	neuronal acetylcholine receptor subunit alpha-3-like isoform X1 [Oncorhynchus kisutch]	2.43e-09
GO:0097458	neuron part	Cellular Component	1004	8.25e-46	ncbi_110512786	PRKCA	protein kinase C alpha type [Esox lucius]	2.16e-09
GO:0097458	neuron part	Cellular Component	1004	8.25e-46	ncbi_110512845	HSP70	heat shock protein 70b [Oncorhynchus mykiss]	4.75e-09
GO:0097458	neuron part	Cellular Component	1004	8.25e-46	ncbi_110512870	DDC	aromatic-L-amino-acid decarboxylase-like [Oncorhynchus mykiss]	3.54e-29
GO:0097458	neuron part	Cellular Component	1004	8.25e-46	ncbi_110512934	CAMK2D2	calcium/calmodulin-dependent protein kinase type II delta 2 chain isoform X4 [Myripristis murdjan]	2.43e-14
GO:0097458	neuron part	Cellular Component	1004	8.25e-46	ncbi_110512986	PCDH9	PREDICTED: protocadherin-9 [Salmo salar]	1.76e-05
GO:0097458	neuron part	Cellular Component	1004	8.25e-46	ncbi_110513199	DCC	LOW QUALITY PROTEIN: netrin receptor DCC-like [Oncorhynchus kisutch]	3.44e-08
GO:0097458	neuron part	Cellular Component	1004	8.25e-46	ncbi_110513544	ELFN1	protein ELFN1-like [Oncorhynchus kisutch]	1.06e-08
GO:0097458	neuron part	Cellular Component	1004	8.25e-46	ncbi_110513633	--	tropomyosin alpha-3 chain-like isoform X1 [Oncorhynchus nerka]	1.9e-51
GO:0097458	neuron part	Cellular Component	1004	8.25e-46	ncbi_110513756	CALB1	PREDICTED: calbindin-like [Salmo salar]	8e-14
GO:0097458	neuron part	Cellular Component	1004	8.25e-46	ncbi_110513918	--	beta-synuclein-like isoform X1 [Oncorhynchus kisutch]	3.42e-49
GO:0097458	neuron part	Cellular Component	1004	8.25e-46	ncbi_110514283	IQGAP1	ras GTPase-activating-like protein IQGAP1 [Oncorhynchus kisutch]	5.69e-19
GO:0097458	neuron part	Cellular Component	1004	8.25e-46	ncbi_110514534	ADRA2C	alpha-2C adrenergic receptor-like [Oncorhynchus mykiss]	0.00942829
GO:0097458	neuron part	Cellular Component	1004	8.25e-46	ncbi_110514837	GNB5B	guanine nucleotide-binding protein subunit beta-5b isoform X1 [Oncorhynchus kisutch]	2.81e-05
GO:0097458	neuron part	Cellular Component	1004	8.25e-46	ncbi_110514965	DLGAP3	LOW QUALITY PROTEIN: disks large-associated protein 3-like [Oncorhynchus kisutch]	3.74e-05
GO:0097458	neuron part	Cellular Component	1004	8.25e-46	ncbi_110515097	SV2A	synaptic vesicle glycoprotein 2A-like isoform X1 [Oncorhynchus mykiss]	7.23e-17
GO:0097458	neuron part	Cellular Component	1004	8.25e-46	ncbi_110515373	FSCN1	fascin-like [Oncorhynchus mykiss]	2.53e-11
GO:0097458	neuron part	Cellular Component	1004	8.25e-46	ncbi_110515429	CRMP1	dihydropyrimidinase-related protein 1 isoform X1 [Esox lucius]	2.3e-14
GO:0097458	neuron part	Cellular Component	1004	8.25e-46	ncbi_110515566	CHRNA3	neuronal acetylcholine receptor subunit alpha-3-like isoform X1 [Oncorhynchus kisutch]	2.94e-10
GO:0097458	neuron part	Cellular Component	1004	8.25e-46	ncbi_110515568	CPLX3	PREDICTED: complexin-3-like [Salmo salar]	2e-13
GO:0097458	neuron part	Cellular Component	1004	8.25e-46	ncbi_110515790	CCL13	C-C motif chemokine 13-like [Oncorhynchus mykiss]	0.00071213
GO:0097458	neuron part	Cellular Component	1004	8.25e-46	ncbi_110515947	CNTNAP2	contactin-associated protein-like 2 isoform X3 [Esox lucius]	2.2e-23
GO:0097458	neuron part	Cellular Component	1004	8.25e-46	ncbi_110516285	SCN1B	sodium channel subunit beta-1-like isoform X1 [Oncorhynchus mykiss]	0.000887086
GO:0097458	neuron part	Cellular Component	1004	8.25e-46	ncbi_110516429	FLNA	filamin-A-like isoform X2 [Oncorhynchus kisutch]	0.00644791
GO:0097458	neuron part	Cellular Component	1004	8.25e-46	ncbi_110516630	CCL24	C-C motif chemokine 13-like [Oncorhynchus mykiss]	4.93e-20
GO:0097458	neuron part	Cellular Component	1004	8.25e-46	ncbi_110516720	ADCY9	adenylate cyclase type 9 [Oncorhynchus mykiss]	1.11e-12
GO:0097458	neuron part	Cellular Component	1004	8.25e-46	ncbi_110517126	CNR2	cannabinoid receptor 2-like [Oncorhynchus mykiss]	1.42e-06
GO:0097458	neuron part	Cellular Component	1004	8.25e-46	ncbi_110517766	ATP1A3	sodium/potassium-transporting ATPase subunit alpha-3-like isoform X1 [Oncorhynchus kisutch]	6.69e-171
GO:0097458	neuron part	Cellular Component	1004	8.25e-46	ncbi_110517956	PTPRO	receptor-type tyrosine-protein phosphatase O-like isoform X1 [Oncorhynchus kisutch]	4.67e-16
GO:0097458	neuron part	Cellular Component	1004	8.25e-46	ncbi_110517987	GNB3	PREDICTED: guanine nucleotide-binding protein G(I)/G(S)/G(T) subunit beta-3-like isoform X1 [Salmo salar]	9.53e-13
GO:0097458	neuron part	Cellular Component	1004	8.25e-46	ncbi_110518127	SCN3B	sodium channel subunit beta-1-like isoform X2 [Oncorhynchus mykiss]	3.95e-12
GO:0097458	neuron part	Cellular Component	1004	8.25e-46	ncbi_110518248	FSCN1	fascin-like [Oncorhynchus mykiss]	1.54e-13
GO:0097458	neuron part	Cellular Component	1004	8.25e-46	ncbi_110518541	ERC2	ERC protein 2 isoform X2 [Esox lucius]	0.00695974
GO:0097458	neuron part	Cellular Component	1004	8.25e-46	ncbi_110518974	SNAP91	clathrin coat assembly protein AP180-like isoform X1 [Oncorhynchus mykiss]	1.6e-53
GO:0097458	neuron part	Cellular Component	1004	8.25e-46	ncbi_110519363	ACTN2	alpha-actinin-2 isoform X1 [Esox lucius]	4.71e-36
GO:0097458	neuron part	Cellular Component	1004	8.25e-46	ncbi_110519923	NCAM1	neural cell adhesion molecule 1-like isoform X1 [Oncorhynchus mykiss]	3.47e-13
GO:0097458	neuron part	Cellular Component	1004	8.25e-46	ncbi_110520031	ASIC4A	acid-sensing ion channel 4-like isoform X1 [Oncorhynchus tshawytscha]	3.4e-13
GO:0097458	neuron part	Cellular Component	1004	8.25e-46	ncbi_110520034	CDK5R1	cyclin-dependent kinase 5 activator 1-like [Oncorhynchus mykiss]	3.2e-08
GO:0097458	neuron part	Cellular Component	1004	8.25e-46	ncbi_110520058	TANC1	protein TANC1-like isoform X1 [Oncorhynchus mykiss]	1.01e-35
GO:0097458	neuron part	Cellular Component	1004	8.25e-46	ncbi_110520095	MYO3B	myosin-IIIb isoform X3 [Oncorhynchus kisutch]	3.02e-05
GO:0097458	neuron part	Cellular Component	1004	8.25e-46	ncbi_110520097	GAD1	glutamate decarboxylase 1-like isoform X1 [Oncorhynchus mykiss]	1.83e-57
GO:0097458	neuron part	Cellular Component	1004	8.25e-46	ncbi_110520531	ARHGEF7	rho guanine nucleotide exchange factor 7-like isoform X2 [Oncorhynchus kisutch]	1.14e-20
GO:0097458	neuron part	Cellular Component	1004	8.25e-46	ncbi_110520547	CALB2	calretinin-like [Oncorhynchus mykiss]	5.15e-09
GO:0097458	neuron part	Cellular Component	1004	8.25e-46	ncbi_110520629	PDE9A	high affinity cGMP-specific 3',5'-cyclic phosphodiesterase 9A [Oncorhynchus mykiss]	0.016129
GO:0097458	neuron part	Cellular Component	1004	8.25e-46	ncbi_110520708	PDE11A	dual 3',5'-cyclic-AMP and -GMP phosphodiesterase 11A-like [Oncorhynchus kisutch]	0.00177933
GO:0097458	neuron part	Cellular Component	1004	8.25e-46	ncbi_110520908	EPHB5	ephrin type-B receptor 5-like isoform X1 [Oncorhynchus kisutch]	0.0123791
GO:0097458	neuron part	Cellular Component	1004	8.25e-46	ncbi_110521121	LDLRAP1	low density lipoprotein receptor adapter protein 1-like [Oncorhynchus kisutch]	0.00705018
GO:0097458	neuron part	Cellular Component	1004	8.25e-46	ncbi_110521189	SLC17A6B	vesicular glutamate transporter 2.1-like [Oncorhynchus mykiss]	1.03e-41
GO:0097458	neuron part	Cellular Component	1004	8.25e-46	ncbi_110521204	GNB5A	PREDICTED: guanine nucleotide-binding protein subunit beta-5-like [Salmo salar]	6.46e-29
GO:0097458	neuron part	Cellular Component	1004	8.25e-46	ncbi_110521231	NPTN	neuroplastin-like [Oncorhynchus mykiss]	8.04e-57
GO:0097458	neuron part	Cellular Component	1004	8.25e-46	ncbi_110521239	RASGRF1	ras-specific guanine nucleotide-releasing factor 1-like isoform X1 [Oncorhynchus mykiss]	1.04e-10
GO:0097458	neuron part	Cellular Component	1004	8.25e-46	ncbi_110521300	USH1C	harmonin-like [Oncorhynchus mykiss]	4.73e-10
GO:0097458	neuron part	Cellular Component	1004	8.25e-46	ncbi_110521305	PTPN5	tyrosine-protein phosphatase non-receptor type 5-like [Oncorhynchus nerka]	2.19e-16
GO:0097458	neuron part	Cellular Component	1004	8.25e-46	ncbi_110521309	ATP2B1	plasma membrane calcium-transporting ATPase 1-like [Oncorhynchus mykiss]	1.3e-31
GO:0097458	neuron part	Cellular Component	1004	8.25e-46	ncbi_110521343	PTPRZ1	receptor-type tyrosine-protein phosphatase zeta-like isoform X4 [Oncorhynchus mykiss]	2.7e-07
GO:0097458	neuron part	Cellular Component	1004	8.25e-46	ncbi_110521537	EPHB1	ephrin type-B receptor 1-like [Oncorhynchus mykiss]	3.6e-08
GO:0097458	neuron part	Cellular Component	1004	8.25e-46	ncbi_110521548	LRRC7	leucine-rich repeat-containing protein 7-like isoform X1 [Oncorhynchus mykiss]	1.02e-09
GO:0097458	neuron part	Cellular Component	1004	8.25e-46	ncbi_110521579	LRRC4	leucine-rich repeat-containing protein 4-like [Oncorhynchus mykiss]	2.53e-22
GO:0097458	neuron part	Cellular Component	1004	8.25e-46	ncbi_110521624	MYOC	myocilin-like [Oncorhynchus mykiss]	2.7e-11
GO:0097458	neuron part	Cellular Component	1004	8.25e-46	ncbi_110521690	UAP1	UDP-N-acetylhexosamine pyrophosphorylase-like isoform X1 [Oncorhynchus mykiss]	5.8e-21
GO:0097458	neuron part	Cellular Component	1004	8.25e-46	ncbi_110521697	BRINP3	BMP/retinoic acid-inducible neural-specific protein 3-like isoform X2 [Oncorhynchus mykiss]	0.0101274
GO:0097458	neuron part	Cellular Component	1004	8.25e-46	ncbi_110521699	BRINP3	BMP/retinoic acid-inducible neural-specific protein 3-like [Oncorhynchus mykiss]	8.42e-10
GO:0097458	neuron part	Cellular Component	1004	8.25e-46	ncbi_110521931	CDK5R1	cyclin-dependent kinase 5 activator 1-like [Oncorhynchus mykiss]	2.66e-17
GO:0097458	neuron part	Cellular Component	1004	8.25e-46	ncbi_110521950	SHANK3	SH3 and multiple ankyrin repeat domains protein 3-like [Oncorhynchus kisutch]	1.21e-13
GO:0097458	neuron part	Cellular Component	1004	8.25e-46	ncbi_110521961	LPAR3	lysophosphatidic acid receptor 3 [Oncorhynchus mykiss]	2.15e-08
GO:0097458	neuron part	Cellular Component	1004	8.25e-46	ncbi_110522107	CNR1A	cannabinoid receptor type 1A [Oncorhynchus kisutch]	1.05e-08
GO:0097458	neuron part	Cellular Component	1004	8.25e-46	ncbi_110522109	GABRR2	gamma-aminobutyric acid receptor subunit rho-2-like isoform X2 [Oncorhynchus mykiss]	4.62e-11
GO:0097458	neuron part	Cellular Component	1004	8.25e-46	ncbi_110522138	MARCKS	myristoylated alanine-rich C-kinase substrate-like [Oncorhynchus mykiss]	7.15e-60
GO:0097458	neuron part	Cellular Component	1004	8.25e-46	ncbi_110522228	TRIM9	tripartite motif-containing protein 67 isoform X1 [Oncorhynchus mykiss]	2.83e-29
GO:0097458	neuron part	Cellular Component	1004	8.25e-46	ncbi_110522284	CNIH3	PREDICTED: protein cornichon homolog 3-like isoform X2 [Salmo salar]	0.000618772
GO:0097458	neuron part	Cellular Component	1004	8.25e-46	ncbi_110522289	TNFRSF21	tumor necrosis factor receptor superfamily member 21-like isoform X1 [Oncorhynchus mykiss]	1.53e-09
GO:0097458	neuron part	Cellular Component	1004	8.25e-46	ncbi_110522323	SLC1A2	excitatory amino acid transporter 2-like isoform X1 [Oncorhynchus mykiss]	4.91e-75
GO:0097458	neuron part	Cellular Component	1004	8.25e-46	ncbi_110522368	LRRC4C	leucine-rich repeat-containing protein 4C-like [Oncorhynchus mykiss]	4.5e-20
GO:0097458	neuron part	Cellular Component	1004	8.25e-46	ncbi_110522448	PLCB4	1-phosphatidylinositol 4,5-bisphosphate phosphodiesterase beta-4-like isoform X2 [Salmo trutta]	1e-15
GO:0097458	neuron part	Cellular Component	1004	8.25e-46	ncbi_110522467	OTX2	homeobox protein OTX2-like [Oncorhynchus mykiss]	1.09e-16
GO:0097458	neuron part	Cellular Component	1004	8.25e-46	ncbi_110522555	MPP5A	MAGUK p55 subfamily member 5-A-like [Oncorhynchus mykiss]	3.05e-14
GO:0097458	neuron part	Cellular Component	1004	8.25e-46	ncbi_110522611	SYNDIG1L	synapse differentiation-inducing gene protein 1-like [Oncorhynchus mykiss]	6.85e-05
GO:0097458	neuron part	Cellular Component	1004	8.25e-46	ncbi_110522681	ITPR2	inositol 1,4,5-trisphosphate receptor type 2-like isoform X1 [Oncorhynchus nerka]	2.15e-14
GO:0097458	neuron part	Cellular Component	1004	8.25e-46	ncbi_110522721	MAP1B	microtubule-associated protein 1B isoform X1 [Oncorhynchus kisutch]	6.89e-82
GO:0097458	neuron part	Cellular Component	1004	8.25e-46	ncbi_110522808	GCIP	guanylyl cyclase inhibitory protein-like [Oncorhynchus tshawytscha]	6.63e-05
GO:0097458	neuron part	Cellular Component	1004	8.25e-46	ncbi_110522865	NSMF	NMDA receptor synaptonuclear signaling and neuronal migration factor-like [Oncorhynchus kisutch]	0.000202501
GO:0097458	neuron part	Cellular Component	1004	8.25e-46	ncbi_110522901	NEFM	neurofilament medium polypeptide-like isoform X1 [Oncorhynchus nerka]	5.89e-08
GO:0097458	neuron part	Cellular Component	1004	8.25e-46	ncbi_110522919	IGSF9	protein turtle homolog A-like [Oncorhynchus tshawytscha]	1.09e-07
GO:0097458	neuron part	Cellular Component	1004	8.25e-46	ncbi_110522923	OSBP2	oxysterol-binding protein 2-like [Oncorhynchus nerka]	4.77e-19
GO:0097458	neuron part	Cellular Component	1004	8.25e-46	ncbi_110522925	CABP1	calcium-binding protein 1-like isoform X2 [Oncorhynchus kisutch]	2.88e-15
GO:0097458	neuron part	Cellular Component	1004	8.25e-46	ncbi_110522929	BMPR1B	bone morphogenetic protein receptor type-1B [Oncorhynchus kisutch]	1.85e-06
GO:0097458	neuron part	Cellular Component	1004	8.25e-46	ncbi_110522935	MYO5B	unconventional myosin-Vb-like isoform X2 [Oncorhynchus nerka]	4.51e-28
GO:0097458	neuron part	Cellular Component	1004	8.25e-46	ncbi_110523035	PDC	PREDICTED: phosducin-like [Salmo salar]	0.0112426
GO:0097458	neuron part	Cellular Component	1004	8.25e-46	ncbi_110523192	PLK2	serine/threonine-protein kinase PLK2 [Oncorhynchus mykiss]	2.97e-41
GO:0097458	neuron part	Cellular Component	1004	8.25e-46	ncbi_110523237	TUBB4B	PREDICTED: tubulin beta-4B chain [Salmo salar]	4.3e-08
GO:0097458	neuron part	Cellular Component	1004	8.25e-46	ncbi_110523332	CAMK2B	calcium/calmodulin-dependent protein kinase type II subunit beta-like isoform X1 [Oncorhynchus kisutch]	5.8e-07
GO:0097458	neuron part	Cellular Component	1004	8.25e-46	ncbi_110523380	MAP1B	microtubule-associated protein 1B-like [Oncorhynchus mykiss]	1.75e-186
GO:0097458	neuron part	Cellular Component	1004	8.25e-46	ncbi_110523387	AIF1L	allograft inflammatory factor 1-like isoform X1 [Oncorhynchus mykiss]	2.98e-09
GO:0097458	neuron part	Cellular Component	1004	8.25e-46	ncbi_110523399	TACR1	substance-P receptor-like [Oncorhynchus mykiss]	0.00706512
GO:0097458	neuron part	Cellular Component	1004	8.25e-46	ncbi_110523410	CLDN5	claudin-4-like [Oncorhynchus mykiss]	0.000383458
GO:0097458	neuron part	Cellular Component	1004	8.25e-46	ncbi_110523411	SEPTIN5	septin-5-like [Oncorhynchus mykiss]	1.01e-46
GO:0097458	neuron part	Cellular Component	1004	8.25e-46	ncbi_110523450	SCAMP1	secretory carrier-associated membrane protein 1-like [Oncorhynchus mykiss]	2.76e-16
GO:0097458	neuron part	Cellular Component	1004	8.25e-46	ncbi_110523456	CRHBP	corticotropin-releasing factor-binding protein-like [Oncorhynchus mykiss]	0.00885945
GO:0097458	neuron part	Cellular Component	1004	8.25e-46	ncbi_110523504	STXBP1	PREDICTED: syntaxin-binding protein 1 isoform X1 [Salmo salar]	1.35e-207
GO:0097458	neuron part	Cellular Component	1004	8.25e-46	ncbi_110523536	NEFM	neurofilament medium polypeptide-like [Oncorhynchus kisutch]	5.52e-27
GO:0097458	neuron part	Cellular Component	1004	8.25e-46	ncbi_110523555	APBA1	amyloid beta A4 precursor protein-binding family A member 1-like isoform X1 [Oncorhynchus mykiss]	3.02e-26
GO:0097458	neuron part	Cellular Component	1004	8.25e-46	ncbi_110523605	BRINP1	BMP/retinoic acid-inducible neural-specific protein 1 [Oncorhynchus kisutch]	2.77e-30
GO:0097458	neuron part	Cellular Component	1004	8.25e-46	ncbi_110523622	LZTS3	rootletin-like isoform X2 [Xiphophorus couchianus]	2.42e-11
GO:0097458	neuron part	Cellular Component	1004	8.25e-46	ncbi_110523656	DPYSL2	dihydropyrimidinase-related protein 2-like [Oncorhynchus mykiss]	7.26e-34
GO:0097458	neuron part	Cellular Component	1004	8.25e-46	ncbi_110523696	INPP5J	inositol polyphosphate 5-phosphatase K-like [Oncorhynchus mykiss]	4.03e-12
GO:0097458	neuron part	Cellular Component	1004	8.25e-46	ncbi_110523705	KCNIP3	calsenilin-like [Oncorhynchus nerka]	0.00875316
GO:0097458	neuron part	Cellular Component	1004	8.25e-46	ncbi_110523754	RTN4R	reticulon-4 receptor-like [Oncorhynchus mykiss]	9.35e-07
GO:0097458	neuron part	Cellular Component	1004	8.25e-46	ncbi_110523776	SLC1A3	excitatory amino acid transporter 1-like [Oncorhynchus kisutch]	1.72e-06
GO:0097458	neuron part	Cellular Component	1004	8.25e-46	ncbi_110523884	NTRK2	BDNF/NT-3 growth factors receptor-like isoform X1 [Oncorhynchus mykiss]	9.76e-11
GO:0097458	neuron part	Cellular Component	1004	8.25e-46	ncbi_110523905	APC	adenomatous polyposis coli protein-like [Oncorhynchus mykiss]	1.66e-104
GO:0097458	neuron part	Cellular Component	1004	8.25e-46	ncbi_110523906	CNTNAP4	contactin-associated protein-like 4 isoform X1 [Oncorhynchus mykiss]	1.08e-18
GO:0097458	neuron part	Cellular Component	1004	8.25e-46	ncbi_110523919	ITGA2	integrin alpha-2-like [Oncorhynchus mykiss]	5.22e-100
GO:0097458	neuron part	Cellular Component	1004	8.25e-46	ncbi_110523967	--	alpha-synuclein-like isoform X1 [Oncorhynchus mykiss]	8.41e-05
GO:0097458	neuron part	Cellular Component	1004	8.25e-46	ncbi_110523969	VIM	vimentin-like [Oncorhynchus mykiss]	1.57e-49
GO:0097458	neuron part	Cellular Component	1004	8.25e-46	ncbi_110524004	PFN2	profilin-2-like isoform X2 [Oncorhynchus mykiss]	2.04e-23
GO:0097458	neuron part	Cellular Component	1004	8.25e-46	ncbi_110524010	PEX5L	PEX5-related protein-like [Oncorhynchus tshawytscha]	0.0135685
GO:0097458	neuron part	Cellular Component	1004	8.25e-46	ncbi_110524123	PALM	paralemmin-1-like isoform X1 [Oncorhynchus mykiss]	4.17e-29
GO:0097458	neuron part	Cellular Component	1004	8.25e-46	ncbi_110524162	APBA1	amyloid beta A4 precursor protein-binding family A member 3-like [Oncorhynchus mykiss]	0.000501365
GO:0097458	neuron part	Cellular Component	1004	8.25e-46	ncbi_110524216	SLC1A3	excitatory amino acid transporter 1-like [Oncorhynchus mykiss]	3.28e-13
GO:0097458	neuron part	Cellular Component	1004	8.25e-46	ncbi_110524222	NRTN	neurturin-like [Oncorhynchus mykiss]	0.00429459
GO:0097458	neuron part	Cellular Component	1004	8.25e-46	ncbi_110524289	MYO5A	unconventional myosin-Vb-like [Oncorhynchus mykiss]	2.64e-07
GO:0097458	neuron part	Cellular Component	1004	8.25e-46	ncbi_110524404	EPHB1	PREDICTED: ephrin type-B receptor 1-like [Salmo salar]	8.55e-21
GO:0097458	neuron part	Cellular Component	1004	8.25e-46	ncbi_110524441	NTS	neurotensin/neuromedin N-like [Oncorhynchus tshawytscha]	0.00264383
GO:0097458	neuron part	Cellular Component	1004	8.25e-46	ncbi_110524536	MAPK8IP1	C-Jun-amino-terminal kinase-interacting protein 1-like [Oncorhynchus mykiss]	4.49e-21
GO:0097458	neuron part	Cellular Component	1004	8.25e-46	ncbi_110524563	SHANK2	SH3 and multiple ankyrin repeat domains protein 2-like [Oncorhynchus mykiss]	1.93e-16
GO:0097458	neuron part	Cellular Component	1004	8.25e-46	ncbi_110524582	BRINP3	BMP/retinoic acid-inducible neural-specific protein 3-like [Oncorhynchus mykiss]	5.36e-15
GO:0097458	neuron part	Cellular Component	1004	8.25e-46	ncbi_110524583	BRINP3	BMP/retinoic acid-inducible neural-specific protein 3-like [Oncorhynchus tshawytscha]	1.65e-18
GO:0097458	neuron part	Cellular Component	1004	8.25e-46	ncbi_110524722	SGIP1	SH3-containing GRB2-like protein 3-interacting protein 1 [Oncorhynchus mykiss]	2.1e-11
GO:0097458	neuron part	Cellular Component	1004	8.25e-46	ncbi_110524869	GABRA5	gamma-aminobutyric acid receptor subunit alpha-5-like [Oncorhynchus mykiss]	1.62e-08
GO:0097458	neuron part	Cellular Component	1004	8.25e-46	ncbi_110525095	SEMA6A	semaphorin-6A isoform X1 [Oncorhynchus kisutch]	3.52e-22
GO:0097458	neuron part	Cellular Component	1004	8.25e-46	ncbi_110525138	RUFY3	protein RUFY3-like isoform X5 [Oncorhynchus kisutch]	1.21e-20
GO:0097458	neuron part	Cellular Component	1004	8.25e-46	ncbi_110525287	PRKAR2B	cAMP-dependent protein kinase type II-beta regulatory subunit-like [Oncorhynchus mykiss]	2.82e-11
GO:0097458	neuron part	Cellular Component	1004	8.25e-46	ncbi_110525330	DAB2IP	disabled homolog 2-interacting protein-like isoform X1 [Oncorhynchus mykiss]	0.00810776
GO:0097458	neuron part	Cellular Component	1004	8.25e-46	ncbi_110525364	TRPV4	transient receptor potential cation channel subfamily V member 4-like [Oncorhynchus mykiss]	2.37e-10
GO:0097458	neuron part	Cellular Component	1004	8.25e-46	ncbi_110525378	NTRK2	BDNF/NT-3 growth factors receptor isoform X1 [Oncorhynchus mykiss]	9.26e-35
GO:0097458	neuron part	Cellular Component	1004	8.25e-46	ncbi_110525598	NCS1	PREDICTED: neuronal calcium sensor 1 [Salmo salar]	8.61e-07
GO:0097458	neuron part	Cellular Component	1004	8.25e-46	ncbi_110525607	SYN2	synapsin-1-like isoform X1 [Oncorhynchus mykiss]	1.62e-17
GO:0097458	neuron part	Cellular Component	1004	8.25e-46	ncbi_110525617	DPYSL2	dihydropyrimidinase-related protein 2-like [Oncorhynchus mykiss]	1.03e-133
GO:0097458	neuron part	Cellular Component	1004	8.25e-46	ncbi_110525630	NPY1R	neuropeptide Y receptor type 1-like [Oncorhynchus mykiss]	8e-13
GO:0097458	neuron part	Cellular Component	1004	8.25e-46	ncbi_110525707	INPP5J	phosphatidylinositol 4,5-bisphosphate 5-phosphatase A-like [Oncorhynchus mykiss]	8.62e-12
GO:0097458	neuron part	Cellular Component	1004	8.25e-46	ncbi_110525767	NEFH	neurofilament medium polypeptide-like [Oncorhynchus mykiss]	7.17e-12
GO:0097458	neuron part	Cellular Component	1004	8.25e-46	ncbi_110525803	SEPTIN5	septin-5 isoform X1 [Oncorhynchus mykiss]	2.48e-41
GO:0097458	neuron part	Cellular Component	1004	8.25e-46	ncbi_110525805	CLDN6	claudin-4-like [Oncorhynchus kisutch]	1.04e-23
GO:0097458	neuron part	Cellular Component	1004	8.25e-46	ncbi_110525828	KCNIP3	calsenilin-like isoform X1 [Oncorhynchus mykiss]	5.84e-06
GO:0097458	neuron part	Cellular Component	1004	8.25e-46	ncbi_110525867	INA	low molecular weight neuronal intermediate filament-like [Oncorhynchus mykiss]	3.32e-12
GO:0097458	neuron part	Cellular Component	1004	8.25e-46	ncbi_110525914	NSMF	NMDA receptor synaptonuclear signaling and neuronal migration factor-like isoform X1 [Oncorhynchus mykiss]	4.64e-19
GO:0097458	neuron part	Cellular Component	1004	8.25e-46	ncbi_110525935	MYL7	myosin regulatory light chain 2, atrial isoform-like [Oncorhynchus mykiss]	6.05e-07
GO:0097458	neuron part	Cellular Component	1004	8.25e-46	ncbi_110525944	MAPK8A	PREDICTED: mitogen-activated protein kinase 8-like isoform X1 [Salmo salar]	2.31e-58
GO:0097458	neuron part	Cellular Component	1004	8.25e-46	ncbi_110525982	HTR1AA	5-hydroxytryptamine receptor 1A-alpha [Oncorhynchus kisutch]	1.62e-07
GO:0097458	neuron part	Cellular Component	1004	8.25e-46	ncbi_110525991	STXBP1	syntaxin-binding protein 1-like isoform X1 [Oncorhynchus mykiss]	4.54e-27
GO:0097458	neuron part	Cellular Component	1004	8.25e-46	ncbi_110525992	WHRN	whirlin-like isoform X1 [Oncorhynchus mykiss]	0.00801853
GO:0097458	neuron part	Cellular Component	1004	8.25e-46	ncbi_110526035	CAMK2B	calcium/calmodulin-dependent protein kinase type II subunit beta isoform X1 [Salmo trutta]	6.04e-22
GO:0097458	neuron part	Cellular Component	1004	8.25e-46	ncbi_110526043	APBA1	amyloid beta A4 precursor protein-binding family A member 1-like isoform X1 [Oncorhynchus mykiss]	3.36e-30
GO:0097458	neuron part	Cellular Component	1004	8.25e-46	ncbi_110526122	KCNIP4	Kv channel-interacting protein 2-like isoform X2 [Oncorhynchus mykiss]	0.00288519
GO:0097458	neuron part	Cellular Component	1004	8.25e-46	ncbi_110526148	MAPK8IP1	C-Jun-amino-terminal kinase-interacting protein 1 isoform X1 [Oncorhynchus mykiss]	1.48e-13
GO:0097458	neuron part	Cellular Component	1004	8.25e-46	ncbi_110526252	TSHZ3	teashirt homolog 3 [Oncorhynchus mykiss]	1.54e-13
GO:0097458	neuron part	Cellular Component	1004	8.25e-46	ncbi_110526275	CDH8	cadherin-8-like isoform X1 [Oncorhynchus mykiss]	4.62e-37
GO:0097458	neuron part	Cellular Component	1004	8.25e-46	ncbi_110526344	CHRNA3	neuronal acetylcholine receptor subunit alpha-3-like [Oncorhynchus mykiss]	0.0242847
GO:0097458	neuron part	Cellular Component	1004	8.25e-46	ncbi_110526345	CHRNA5	neuronal acetylcholine receptor subunit alpha-5-like isoform X1 [Oncorhynchus mykiss]	9.33e-07
GO:0097458	neuron part	Cellular Component	1004	8.25e-46	ncbi_110526382	RAC2	ras-related C3 botulinum toxin substrate 2-like [Oncorhynchus mykiss]	2.02e-16
GO:0097458	neuron part	Cellular Component	1004	8.25e-46	ncbi_110526451	CALB2	calretinin-like isoform X1 [Oncorhynchus mykiss]	2.52e-06
GO:0097458	neuron part	Cellular Component	1004	8.25e-46	ncbi_110526471	TUBB3	tubulin beta-3 chain-like [Oncorhynchus nerka]	5.86e-11
GO:0097458	neuron part	Cellular Component	1004	8.25e-46	ncbi_110526630	--	PREDICTED: tropomyosin alpha-1 chain-like isoform X1 [Salmo salar]	6.11e-114
GO:0097458	neuron part	Cellular Component	1004	8.25e-46	ncbi_110526634	--	tropomyosin alpha-1 chain-like isoform X1 [Oncorhynchus mykiss]	8.23e-142
GO:0097458	neuron part	Cellular Component	1004	8.25e-46	ncbi_110526647	GNB5B	guanine nucleotide-binding protein subunit beta-5b isoform X1 [Oncorhynchus kisutch]	1.51e-10
GO:0097458	neuron part	Cellular Component	1004	8.25e-46	ncbi_110526678	CPEB3	cytoplasmic polyadenylation element-binding protein 3-like isoform X1 [Oncorhynchus mykiss]	1.33e-06
GO:0097458	neuron part	Cellular Component	1004	8.25e-46	ncbi_110526925	SHANK2	SH3 and multiple ankyrin repeat domains protein 2-like [Oncorhynchus nerka]	0.00116288
GO:0097458	neuron part	Cellular Component	1004	8.25e-46	ncbi_110526958	GABRB3	gamma-aminobutyric acid receptor subunit beta-3-like [Oncorhynchus mykiss]	0.00325578
GO:0097458	neuron part	Cellular Component	1004	8.25e-46	ncbi_110527037	SV2B	synaptic vesicle glycoprotein 2B-like [Oncorhynchus kisutch]	3.38e-10
GO:0097458	neuron part	Cellular Component	1004	8.25e-46	ncbi_110527242	CDK5R1	cyclin-dependent kinase 5 activator 1-like [Oncorhynchus mykiss]	2.26e-07
GO:0097458	neuron part	Cellular Component	1004	8.25e-46	ncbi_110527247	PRKN	E3 ubiquitin-protein ligase parkin isoform X2 [Oncorhynchus kisutch]	1.41e-14
GO:0097458	neuron part	Cellular Component	1004	8.25e-46	ncbi_110527354	ARHGEF7	rho guanine nucleotide exchange factor 7-like isoform X1 [Oncorhynchus kisutch]	1.6e-05
GO:0097458	neuron part	Cellular Component	1004	8.25e-46	ncbi_110527381	PALM	paralemmin-1-like [Salmo trutta]	9.29e-71
GO:0097458	neuron part	Cellular Component	1004	8.25e-46	ncbi_110527447	GABRA5	gamma-aminobutyric acid receptor subunit alpha-5-like [Oncorhynchus nerka]	7.97e-18
GO:0097458	neuron part	Cellular Component	1004	8.25e-46	ncbi_110527448	GABRG3	gamma-aminobutyric acid receptor subunit gamma-3-like isoform X1 [Oncorhynchus mykiss]	4.7e-07
GO:0097458	neuron part	Cellular Component	1004	8.25e-46	ncbi_110527495	CLCN4	H(+)/Cl(-) exchange transporter 4 [Oncorhynchus mykiss]	1.44e-05
GO:0097458	neuron part	Cellular Component	1004	8.25e-46	ncbi_110527544	GSK3B	glycogen synthase kinase-3 beta-like isoform X1 [Oncorhynchus tshawytscha]	5.09e-18
GO:0097458	neuron part	Cellular Component	1004	8.25e-46	ncbi_110527571	TUBB4B	PREDICTED: tubulin beta-4B chain-like [Salmo salar]	0.034574
GO:0097458	neuron part	Cellular Component	1004	8.25e-46	ncbi_110527687	--	synuclein isoform X1 [Oncorhynchus kisutch]	1.12e-45
GO:0097458	neuron part	Cellular Component	1004	8.25e-46	ncbi_110527748	TULP1	tubby-related protein 1-like isoform X1 [Oncorhynchus mykiss]	3.91e-18
GO:0097458	neuron part	Cellular Component	1004	8.25e-46	ncbi_110527752	ADORA1	adenosine receptor A1-like [Oncorhynchus mykiss]	1.39e-05
GO:0097458	neuron part	Cellular Component	1004	8.25e-46	ncbi_110527865	CNTN4	contactin-4-like isoform X3 [Oncorhynchus mykiss]	6.94e-30
GO:0097458	neuron part	Cellular Component	1004	8.25e-46	ncbi_110527866	CNTN4	contactin-4-like isoform X1 [Oncorhynchus mykiss]	4.34e-11
GO:0097458	neuron part	Cellular Component	1004	8.25e-46	ncbi_110527893	COMTB	catechol O-methyltransferase B isoform X2 [Oncorhynchus kisutch]	9.79e-10
GO:0097458	neuron part	Cellular Component	1004	8.25e-46	ncbi_110528000	EPHB2	PREDICTED: ephrin type-B receptor 2-like isoform X5 [Salmo salar]	1.15e-39
GO:0097458	neuron part	Cellular Component	1004	8.25e-46	ncbi_110528119	RHEB	GTP-binding protein Rheb-like [Oncorhynchus mykiss]	6.29e-12
GO:0097458	neuron part	Cellular Component	1004	8.25e-46	ncbi_110528148	SLC18A2	synaptic vesicular amine transporter-like [Oncorhynchus mykiss]	2.71e-16
GO:0097458	neuron part	Cellular Component	1004	8.25e-46	ncbi_110528225	PRPH	plasticin-like [Oncorhynchus mykiss]	4.29e-112
GO:0097458	neuron part	Cellular Component	1004	8.25e-46	ncbi_110528239	AVIL	advillin isoform X1 [Oncorhynchus kisutch]	1.25e-44
GO:0097458	neuron part	Cellular Component	1004	8.25e-46	ncbi_110528359	CNTN2	PREDICTED: contactin-2-like [Salmo salar]	2.87e-60
GO:0097458	neuron part	Cellular Component	1004	8.25e-46	ncbi_110528436	ERC2	ERC protein 2-like [Salmo trutta]	9.75e-16
GO:0097458	neuron part	Cellular Component	1004	8.25e-46	ncbi_110528438	BSN	protein bassoon-like isoform X1 [Oncorhynchus mykiss]	2.83e-09
GO:0097458	neuron part	Cellular Component	1004	8.25e-46	ncbi_110528624	DAG1	dystroglycan [Oncorhynchus tshawytscha]	2.31e-10
GO:0097458	neuron part	Cellular Component	1004	8.25e-46	ncbi_110528657	SLC6A1	sodium- and chloride-dependent GABA transporter 1 [Oncorhynchus kisutch]	2.28e-24
GO:0097458	neuron part	Cellular Component	1004	8.25e-46	ncbi_110528658	SLC6A1	sodium- and chloride-dependent GABA transporter 1-like [Oncorhynchus tshawytscha]	3.99e-12
GO:0097458	neuron part	Cellular Component	1004	8.25e-46	ncbi_110528956	CNTN3	contactin-3-like [Oncorhynchus nerka]	1.97e-26
GO:0097458	neuron part	Cellular Component	1004	8.25e-46	ncbi_110528986	PTEN	phosphatidylinositol 3,4,5-trisphosphate 3-phosphatase and dual-specificity protein phosphatase PTEN-like isoform X1 [Oncorhynchus mykiss]	2.31e-15
GO:0097458	neuron part	Cellular Component	1004	8.25e-46	ncbi_110529034	CHRNA4	neuronal acetylcholine receptor subunit alpha-4-like [Oncorhynchus mykiss]	0.0245026
GO:0097458	neuron part	Cellular Component	1004	8.25e-46	ncbi_110529040	SLC12A5	solute carrier family 12 member 5-like isoform X1 [Salmo trutta]	1.2e-51
GO:0097458	neuron part	Cellular Component	1004	8.25e-46	ncbi_110529118	APOD	apolipoprotein D-like isoform X1 [Oncorhynchus mykiss]	4.98e-14
GO:0097458	neuron part	Cellular Component	1004	8.25e-46	ncbi_110529132	RDH12	retinol dehydrogenase 12-like [Oncorhynchus mykiss]	2.2e-06
GO:0097458	neuron part	Cellular Component	1004	8.25e-46	ncbi_110529225	MPP5A	MAGUK p55 subfamily member 5-A-like [Oncorhynchus nerka]	1.46e-05
GO:0097458	neuron part	Cellular Component	1004	8.25e-46	ncbi_110529231	DLGAP2	disks large-associated protein 2-like [Oncorhynchus kisutch]	4.63e-09
GO:0097458	neuron part	Cellular Component	1004	8.25e-46	ncbi_110529295	SYNDIG1L	synapse differentiation-inducing gene protein 1-like [Oncorhynchus mykiss]	2.65e-10
GO:0097458	neuron part	Cellular Component	1004	8.25e-46	ncbi_110529476	MYO6	unconventional myosin-VI-like [Oncorhynchus mykiss]	2.19e-06
GO:0097458	neuron part	Cellular Component	1004	8.25e-46	ncbi_110529495	CNR1A	cannabinoid receptor type 1A [Oncorhynchus kisutch]	2.6e-25
GO:0097458	neuron part	Cellular Component	1004	8.25e-46	ncbi_110529499	GABRR2	gamma-aminobutyric acid receptor subunit rho-2-like [Oncorhynchus mykiss]	3.81e-07
GO:0097458	neuron part	Cellular Component	1004	8.25e-46	ncbi_110529510	EPHA7	ephrin type-A receptor 7-like [Oncorhynchus mykiss]	4.4e-22
GO:0097458	neuron part	Cellular Component	1004	8.25e-46	ncbi_110529520	MARCKS	myristoylated alanine-rich C-kinase substrate-like [Oncorhynchus mykiss]	2.6e-126
GO:0097458	neuron part	Cellular Component	1004	8.25e-46	ncbi_110529566	HTR3A	5-hydroxytryptamine receptor 3A-like isoform X1 [Oncorhynchus mykiss]	0.00595932
GO:0097458	neuron part	Cellular Component	1004	8.25e-46	ncbi_110529651	ACTN2	alpha-actinin-2 isoform X2 [Oncorhynchus tshawytscha]	7.82e-10
GO:0097458	neuron part	Cellular Component	1004	8.25e-46	ncbi_110529662	CNIH3	protein cornichon homolog 3-like isoform X1 [Oncorhynchus nerka]	5.63e-16
GO:0097458	neuron part	Cellular Component	1004	8.25e-46	ncbi_110529670	TNFRSF21	tumor necrosis factor receptor superfamily member 21-like [Oncorhynchus mykiss]	0.000145719
GO:0097458	neuron part	Cellular Component	1004	8.25e-46	ncbi_110529731	KLC4	kinesin light chain 1-like [Oncorhynchus mykiss]	7.77e-05
GO:0097458	neuron part	Cellular Component	1004	8.25e-46	ncbi_110529854	OTX2	homeobox protein OTX2-like [Oncorhynchus mykiss]	1.46e-17
GO:0097458	neuron part	Cellular Component	1004	8.25e-46	ncbi_110529870	LAMP5	lysosome-associated membrane glycoprotein 5 [Oncorhynchus mykiss]	4.38e-38
GO:0097458	neuron part	Cellular Component	1004	8.25e-46	ncbi_110529942	AMPH	amphiphysin isoform X1 [Oncorhynchus mykiss]	2.42e-82
GO:0097458	neuron part	Cellular Component	1004	8.25e-46	ncbi_110529999	ABI1	abl interactor 1-like isoform X1 [Oncorhynchus nerka]	4.92e-20
GO:0097458	neuron part	Cellular Component	1004	8.25e-46	ncbi_110530036	BRINP3	BMP/retinoic acid-inducible neural-specific protein 3-like [Oncorhynchus mykiss]	0.00353175
GO:0097458	neuron part	Cellular Component	1004	8.25e-46	ncbi_110530043	PFN2	profilin-2-like isoform X2 [Oncorhynchus mykiss]	3.1e-23
GO:0097458	neuron part	Cellular Component	1004	8.25e-46	ncbi_110530063	ATP6V0D1	V-type proton ATPase subunit d 1-like [Oncorhynchus mykiss]	1.92e-07
GO:0097458	neuron part	Cellular Component	1004	8.25e-46	ncbi_110530169	PDC	phosducin-like [Oncorhynchus mykiss]	7.5e-09
GO:0097458	neuron part	Cellular Component	1004	8.25e-46	ncbi_110530178	PALMD	palmdelphin-like [Oncorhynchus nerka]	9.12e-29
GO:0097458	neuron part	Cellular Component	1004	8.25e-46	ncbi_110530233	EPHB1	ephrin type-B receptor 1 [Oncorhynchus mykiss]	1.33e-16
GO:0097458	neuron part	Cellular Component	1004	8.25e-46	ncbi_110530265	PTPRN2	receptor-type tyrosine-protein phosphatase N2-like isoform X1 [Oncorhynchus mykiss]	2.71e-26
GO:0097458	neuron part	Cellular Component	1004	8.25e-46	ncbi_110530277	CRH	corticoliberin-1 [Oncorhynchus kisutch]	0.0366966
GO:0097458	neuron part	Cellular Component	1004	8.25e-46	ncbi_110530307	BRINP3	BMP/retinoic acid-inducible neural-specific protein 3-like [Oncorhynchus mykiss]	1.05e-10
GO:0097458	neuron part	Cellular Component	1004	8.25e-46	ncbi_110530354	ENG2B	homeobox protein engrailed-2b-like [Oncorhynchus mykiss]	1.32e-12
GO:0097458	neuron part	Cellular Component	1004	8.25e-46	ncbi_110530356	SHHB	tiggy-winkle hedgehog protein-like [Oncorhynchus kisutch]	4.49e-05
GO:0097458	neuron part	Cellular Component	1004	8.25e-46	ncbi_110530370	CNTNAP2	contactin-associated protein-like 2 [Oncorhynchus mykiss]	3.37e-37
GO:0097458	neuron part	Cellular Component	1004	8.25e-46	ncbi_110530478	CDK5	PREDICTED: cyclin-dependent-like kinase 5 [Salmo salar]	4.35e-11
GO:0097458	neuron part	Cellular Component	1004	8.25e-46	ncbi_110530525	DNM2	dynamin-3-like [Oncorhynchus kisutch]	3.88e-90
GO:0097458	neuron part	Cellular Component	1004	8.25e-46	ncbi_110530527	MYOC	myocilin-like [Oncorhynchus mykiss]	3.14e-11
GO:0097458	neuron part	Cellular Component	1004	8.25e-46	ncbi_110530627	CXCR4	C-X-C chemokine receptor type 4-like [Oncorhynchus kisutch]	1.33e-09
GO:0097458	neuron part	Cellular Component	1004	8.25e-46	ncbi_110530647	EPHA4	ephrin type-A receptor 4-like [Oncorhynchus mykiss]	1.16e-07
GO:0097458	neuron part	Cellular Component	1004	8.25e-46	ncbi_110530656	EPHA3	ephrin type-A receptor 3-like isoform X1 [Oncorhynchus nerka]	3.81e-30
GO:0097458	neuron part	Cellular Component	1004	8.25e-46	ncbi_110530659	PPP1R9A	neurabin-1-like [Oncorhynchus mykiss]	0.0157759
GO:0097458	neuron part	Cellular Component	1004	8.25e-46	ncbi_110530669	GAD1	glutamate decarboxylase 1-like isoform X1 [Oncorhynchus mykiss]	3.92e-44
GO:0097458	neuron part	Cellular Component	1004	8.25e-46	ncbi_110530735	CAMK2N2	PREDICTED: calcium/calmodulin-dependent protein kinase II inhibitor 2-like [Salmo salar]	6.52e-77
GO:0097458	neuron part	Cellular Component	1004	8.25e-46	ncbi_110530743	KLHL24	kelch-like protein 24 [Oncorhynchus mykiss]	2.29e-19
GO:0097458	neuron part	Cellular Component	1004	8.25e-46	ncbi_110530778	EIF5A	eukaryotic translation initiation factor 5A-1-like [Oncorhynchus mykiss]	1.83e-16
GO:0097458	neuron part	Cellular Component	1004	8.25e-46	ncbi_110530793	CPLX4	complexin-4-like [Oncorhynchus mykiss]	0.0209084
GO:0097458	neuron part	Cellular Component	1004	8.25e-46	ncbi_110530865	XCR1	chemokine XC receptor 1-like [Oncorhynchus mykiss]	0.0136025
GO:0097458	neuron part	Cellular Component	1004	8.25e-46	ncbi_110530871	GIPC1	PDZ domain-containing protein GIPC1-like [Oncorhynchus kisutch]	1.66e-08
GO:0097458	neuron part	Cellular Component	1004	8.25e-46	ncbi_110530898	ACADM	medium-chain specific acyl-CoA dehydrogenase, mitochondrial [Oncorhynchus kisutch]	1.17e-32
GO:0097458	neuron part	Cellular Component	1004	8.25e-46	ncbi_110530912	UTRN	utrophin-like [Oncorhynchus tshawytscha]	4.89e-13
GO:0097458	neuron part	Cellular Component	1004	8.25e-46	ncbi_110531029	NRTN	neurturin-like [Oncorhynchus mykiss]	0.018737
GO:0097458	neuron part	Cellular Component	1004	8.25e-46	ncbi_110531178	BSN	protein bassoon [Oncorhynchus kisutch]	0.000106824
GO:0097458	neuron part	Cellular Component	1004	8.25e-46	ncbi_110531182	ESPN	espin [Oncorhynchus mykiss]	0.00145629
GO:0097458	neuron part	Cellular Component	1004	8.25e-46	ncbi_110531259	PRKCZ	protein kinase C zeta type-like isoform X1 [Oncorhynchus kisutch]	1.76e-18
GO:0097458	neuron part	Cellular Component	1004	8.25e-46	ncbi_110531272	SORT1	sortilin-like [Oncorhynchus kisutch]	8.66e-12
GO:0097458	neuron part	Cellular Component	1004	8.25e-46	ncbi_110531398	GLRX3	glutaredoxin 3-like isoform X1 [Oncorhynchus kisutch]	2.68e-17
GO:0097458	neuron part	Cellular Component	1004	8.25e-46	ncbi_110531632	SLC1A4	neutral amino acid transporter A [Oncorhynchus kisutch]	1.86e-28
GO:0097458	neuron part	Cellular Component	1004	8.25e-46	ncbi_110531639	SLC1A4	neutral amino acid transporter A [Oncorhynchus kisutch]	2.76e-29
GO:0097458	neuron part	Cellular Component	1004	8.25e-46	ncbi_110531752	KCNIP4	Kv channel-interacting protein 4-like isoform X1 [Oncorhynchus mykiss]	4.64e-06
GO:0097458	neuron part	Cellular Component	1004	8.25e-46	ncbi_110531806	ADRA2C	alpha-2 adrenergic receptor-like [Oncorhynchus mykiss]	3.03e-06
GO:0097458	neuron part	Cellular Component	1004	8.25e-46	ncbi_110531820	EIF5A	PREDICTED: eukaryotic translation initiation factor 5A-1 [Salmo salar]	2.86e-17
GO:0097458	neuron part	Cellular Component	1004	8.25e-46	ncbi_110531821	DPYSL2	dihydropyrimidinase-related protein 2-like [Oncorhynchus mykiss]	3.76e-69
GO:0097458	neuron part	Cellular Component	1004	8.25e-46	ncbi_110531958	SLC12A5	solute carrier family 12 member 5-like [Oncorhynchus tshawytscha]	4.69e-10
GO:0097458	neuron part	Cellular Component	1004	8.25e-46	ncbi_110531974	RHO	rhodopsin-like [Oncorhynchus mykiss]	0.00213229
GO:0097458	neuron part	Cellular Component	1004	8.25e-46	ncbi_110531996	SYN2	synapsin-2-like [Oncorhynchus mykiss]	7.66e-14
GO:0097458	neuron part	Cellular Component	1004	8.25e-46	ncbi_110531998	SLC6A1	sodium- and chloride-dependent GABA transporter 1-like isoform X1 [Oncorhynchus mykiss]	2.59e-31
GO:0097458	neuron part	Cellular Component	1004	8.25e-46	ncbi_110532002	SLC9A7	sodium/hydrogen exchanger 7 isoform X1 [Oncorhynchus kisutch]	7.85e-07
GO:0097458	neuron part	Cellular Component	1004	8.25e-46	ncbi_110532037	ASIC1	acid-sensing ion channel 1-like [Oncorhynchus mykiss]	4.21e-11
GO:0097458	neuron part	Cellular Component	1004	8.25e-46	ncbi_110532042	MAP3K12	mitogen-activated protein kinase kinase kinase 12-like isoform X1 [Oncorhynchus mykiss]	3.47e-08
GO:0097458	neuron part	Cellular Component	1004	8.25e-46	ncbi_110532092	SEMA3AB	semaphorin-3ab-like [Oncorhynchus mykiss]	9.66e-31
GO:0097458	neuron part	Cellular Component	1004	8.25e-46	ncbi_110532096	BSN	protein bassoon-like [Oncorhynchus mykiss]	4.9e-41
GO:0097458	neuron part	Cellular Component	1004	8.25e-46	ncbi_110532127	EPHB2	ephrin type-B receptor 2-like isoform X1 [Oncorhynchus tshawytscha]	4.76e-42
GO:0097458	neuron part	Cellular Component	1004	8.25e-46	ncbi_110532249	NTSR1	neurotensin receptor type 1-like isoform X1 [Oncorhynchus mykiss]	0.00142948
GO:0097458	neuron part	Cellular Component	1004	8.25e-46	ncbi_110532262	ADNP	activity-dependent neuroprotector homeobox protein [Oncorhynchus mykiss]	1.55e-07
GO:0097458	neuron part	Cellular Component	1004	8.25e-46	ncbi_110532282	ITPR3	inositol 1,4,5-trisphosphate receptor type 3 [Oncorhynchus kisutch]	1.03e-22
GO:0097458	neuron part	Cellular Component	1004	8.25e-46	ncbi_110532312	CNTN4	contactin-4-like isoform X1 [Oncorhynchus mykiss]	8.9e-15
GO:0097458	neuron part	Cellular Component	1004	8.25e-46	ncbi_110532315	CNTN3	contactin-3-like [Oncorhynchus mykiss]	1.34e-16
GO:0097458	neuron part	Cellular Component	1004	8.25e-46	ncbi_110532382	MET	hepatocyte growth factor receptor-like [Oncorhynchus kisutch]	8.26e-12
GO:0097458	neuron part	Cellular Component	1004	8.25e-46	ncbi_110532472	CDH23	cadherin-23-like isoform X2 [Oncorhynchus kisutch]	0.0290188
GO:0097458	neuron part	Cellular Component	1004	8.25e-46	ncbi_110532510	DNAJC5	PREDICTED: dnaJ homolog subfamily C member 5-like isoform X1 [Salmo salar]	7.84e-100
GO:0097458	neuron part	Cellular Component	1004	8.25e-46	ncbi_110532702	IHH	indian hedgehog protein-like [Oncorhynchus mykiss]	3.09e-05
GO:0097458	neuron part	Cellular Component	1004	8.25e-46	ncbi_110532741	SLC8A1	sodium/calcium exchanger 1-like isoform X1 [Oncorhynchus kisutch]	6.16e-09
GO:0097458	neuron part	Cellular Component	1004	8.25e-46	ncbi_110532749	LHFPL4	lipoma HMGIC fusion partner-like 4 protein isoform X1 [Oncorhynchus mykiss]	4.86e-07
GO:0097458	neuron part	Cellular Component	1004	8.25e-46	ncbi_110532767	NEFM	neurofilament medium polypeptide-like [Oncorhynchus tshawytscha]	3.02e-07
GO:0097458	neuron part	Cellular Component	1004	8.25e-46	ncbi_110532773	NEFM	mucin-2-like [Oncorhynchus mykiss]	0.00389758
GO:0097458	neuron part	Cellular Component	1004	8.25e-46	ncbi_110532793	ALOX5	arachidonate 5-lipoxygenase-like isoform X1 [Oncorhynchus tshawytscha]	6.78e-19
GO:0097458	neuron part	Cellular Component	1004	8.25e-46	ncbi_110532795	ADORA1	adenosine receptor A1-like [Oncorhynchus kisutch]	4.91e-05
GO:0097458	neuron part	Cellular Component	1004	8.25e-46	ncbi_110533099	PDE2A	cGMP-dependent 3',5'-cyclic phosphodiesterase-like isoform X2 [Oncorhynchus tshawytscha]	0.0016121
GO:0097458	neuron part	Cellular Component	1004	8.25e-46	ncbi_110533148	TACR3	neuromedin-K receptor [Oncorhynchus kisutch]	0.0109774
GO:0097458	neuron part	Cellular Component	1004	8.25e-46	ncbi_110533185	TENM3	PREDICTED: teneurin-3 isoform X1 [Salmo salar]	2.51e-25
GO:0097458	neuron part	Cellular Component	1004	8.25e-46	ncbi_110533186	GLRA3	glycine receptor subunit alpha-3-like [Oncorhynchus kisutch]	1.37e-08
GO:0097458	neuron part	Cellular Component	1004	8.25e-46	ncbi_110533360	GABRG2	gamma-aminobutyric acid receptor subunit gamma-2 isoform X1 [Oncorhynchus mykiss]	2.66e-77
GO:0097458	neuron part	Cellular Component	1004	8.25e-46	ncbi_110533361	GABRA1	gamma-aminobutyric acid receptor subunit alpha-1-like isoform X1 [Oncorhynchus mykiss]	5.39e-36
GO:0097458	neuron part	Cellular Component	1004	8.25e-46	ncbi_110533362	GABRA6	gamma-aminobutyric acid receptor subunit alpha-6-like isoform X1 [Oncorhynchus nerka]	0.000109875
GO:0097458	neuron part	Cellular Component	1004	8.25e-46	ncbi_110533436	CLIP2	CAP-Gly domain-containing linker protein 2-like isoform X1 [Oncorhynchus mykiss]	7.51e-24
GO:0097458	neuron part	Cellular Component	1004	8.25e-46	ncbi_110533456	HEPACAM	hepatocyte cell adhesion molecule-like [Oncorhynchus mykiss]	3.73e-07
GO:0097458	neuron part	Cellular Component	1004	8.25e-46	ncbi_110533481	OTX5	homeobox protein otx5-like isoform X1 [Oncorhynchus nerka]	2.39e-17
GO:0097458	neuron part	Cellular Component	1004	8.25e-46	ncbi_110533493	SLC8A2	sodium/calcium exchanger 2-like isoform X1 [Oncorhynchus mykiss]	4.43e-13
GO:0097458	neuron part	Cellular Component	1004	8.25e-46	ncbi_110533508	HSC71	heat shock cognate 71 kDa protein [Oncorhynchus mykiss]	9.15e-29
GO:0097458	neuron part	Cellular Component	1004	8.25e-46	ncbi_110533519	ROBO1	roundabout homolog 1-like isoform X1 [Oncorhynchus mykiss]	5.63e-17
GO:0097458	neuron part	Cellular Component	1004	8.25e-46	ncbi_110533523	FEZ1	fasciculation and elongation protein zeta-1-like isoform X1 [Oncorhynchus mykiss]	1.22e-53
GO:0097458	neuron part	Cellular Component	1004	8.25e-46	ncbi_110533527	IGSF9B	protein turtle homolog B-like isoform X4 [Oncorhynchus mykiss]	5.2e-06
GO:0097458	neuron part	Cellular Component	1004	8.25e-46	ncbi_110533625	TRPV1	transient receptor potential cation channel subfamily V member 1-like isoform X1 [Oncorhynchus mykiss]	2e-61
GO:0097458	neuron part	Cellular Component	1004	8.25e-46	ncbi_110533671	SPTBN4	spectrin beta chain, non-erythrocytic 4-like isoform X1 [Oncorhynchus nerka]	3.33e-09
GO:0097458	neuron part	Cellular Component	1004	8.25e-46	ncbi_110533726	GNB1	guanine nucleotide-binding protein G(I)/G(S)/G(T) subunit beta-2 isoform X1 [Esox lucius]	3.09e-12
GO:0097458	neuron part	Cellular Component	1004	8.25e-46	ncbi_110533890	ROBO2	roundabout homolog 2-like isoform X1 [Oncorhynchus mykiss]	1.33e-07
GO:0097458	neuron part	Cellular Component	1004	8.25e-46	ncbi_110533955	GABRA3	gamma-aminobutyric acid receptor subunit alpha-3-like [Oncorhynchus nerka]	1.14e-06
GO:0097458	neuron part	Cellular Component	1004	8.25e-46	ncbi_110533974	SLC8A1	sodium/calcium exchanger 1-like [Oncorhynchus mykiss]	9.94e-23
GO:0097458	neuron part	Cellular Component	1004	8.25e-46	ncbi_110533994	CNIH2	protein cornichon homolog 2-like [Oncorhynchus kisutch]	2.56e-27
GO:0097458	neuron part	Cellular Component	1004	8.25e-46	ncbi_110534011	SIPA1L2	signal-induced proliferation-associated 1-like protein 1 [Oncorhynchus mykiss]	7.18e-23
GO:0097458	neuron part	Cellular Component	1004	8.25e-46	ncbi_110534145	FGF13	fibroblast growth factor 13-like isoform X1 [Oncorhynchus mykiss]	3.56e-07
GO:0097458	neuron part	Cellular Component	1004	8.25e-46	ncbi_110534170	FRMD7	FERM domain-containing protein 7 [Oncorhynchus mykiss]	0.000131049
GO:0097458	neuron part	Cellular Component	1004	8.25e-46	ncbi_110534177	CAMK2A	PREDICTED: calcium/calmodulin-dependent protein kinase type II subunit alpha isoform X1 [Salmo salar]	1.44e-15
GO:0097458	neuron part	Cellular Component	1004	8.25e-46	ncbi_110534190	RGS14	regulator of G-protein signaling 14-like isoform X2 [Oncorhynchus mykiss]	2.85e-11
GO:0097458	neuron part	Cellular Component	1004	8.25e-46	ncbi_110534248	HMBS	porphobilinogen deaminase isoform X1 [Oncorhynchus mykiss]	2.23e-08
GO:0097458	neuron part	Cellular Component	1004	8.25e-46	ncbi_110534321	MYH10	myosin-10-like [Salmo trutta]	5.54e-13
GO:0097458	neuron part	Cellular Component	1004	8.25e-46	ncbi_110534326	CTNNA2	PREDICTED: catenin alpha-2 isoform X1 [Salmo salar]	2.03e-34
GO:0097458	neuron part	Cellular Component	1004	8.25e-46	ncbi_110534327	LRRTM1	leucine-rich repeat transmembrane neuronal protein 1-like [Oncorhynchus mykiss]	3.26e-16
GO:0097458	neuron part	Cellular Component	1004	8.25e-46	ncbi_110534457	CPLX1	Complexin-1 [Salmo salar]	1.28e-30
GO:0097458	neuron part	Cellular Component	1004	8.25e-46	ncbi_110534487	GPM6A	neuronal membrane glycoprotein M6-a-like isoform X1 [Oncorhynchus nerka]	3.1e-125
GO:0097458	neuron part	Cellular Component	1004	8.25e-46	ncbi_110534851	TENM2	teneurin-2-like isoform X1 [Oncorhynchus kisutch]	9.22e-31
GO:0097458	neuron part	Cellular Component	1004	8.25e-46	ncbi_110534865	MYO7A	unconventional myosin-VIIa-like [Oncorhynchus kisutch]	1.3e-43
GO:0097458	neuron part	Cellular Component	1004	8.25e-46	ncbi_110534885	D215	D(2) dopamine receptor A-like isoform X2 [Oncorhynchus kisutch]	0.0195169
GO:0097458	neuron part	Cellular Component	1004	8.25e-46	ncbi_110534888	DSCAM	Down syndrome cell adhesion molecule-like isoform X1 [Oncorhynchus nerka]	3.78e-27
GO:0097458	neuron part	Cellular Component	1004	8.25e-46	ncbi_110535018	SEMA6A	semaphorin-6A isoform X1 [Oncorhynchus kisutch]	1.6e-38
GO:0097458	neuron part	Cellular Component	1004	8.25e-46	ncbi_110535099	NSMF	NMDA receptor synaptonuclear signaling and neuronal migration factor-like isoform X1 [Oncorhynchus nerka]	3.47e-10
GO:0097458	neuron part	Cellular Component	1004	8.25e-46	ncbi_110535108	STXBP1	syntaxin-binding protein 1-like isoform X1 [Oncorhynchus nerka]	5.41e-05
GO:0097458	neuron part	Cellular Component	1004	8.25e-46	ncbi_110535119	APBA1	amyloid-beta A4 precursor protein-binding family A member 1 isoform X7 [Salmo trutta]	1.86e-16
GO:0097458	neuron part	Cellular Component	1004	8.25e-46	ncbi_110535141	RUFY3	protein RUFY3-like isoform X1 [Oncorhynchus kisutch]	9.21e-44
GO:0097458	neuron part	Cellular Component	1004	8.25e-46	ncbi_110535257	EPB41L3	band 4.1-like protein 1 isoform X1 [Oncorhynchus kisutch]	3.7e-36
GO:0097458	neuron part	Cellular Component	1004	8.25e-46	ncbi_110535269	RHEB	GTP-binding protein Rheb isoform X1 [Oncorhynchus tshawytscha]	9.55e-11
GO:0097458	neuron part	Cellular Component	1004	8.25e-46	ncbi_110535328	DNAJC5	dnaJ homolog subfamily C member 5-like [Oncorhynchus mykiss]	0.00283561
GO:0097458	neuron part	Cellular Component	1004	8.25e-46	ncbi_110535368	TNK2	activated CDC42 kinase 1-like isoform X1 [Oncorhynchus mykiss]	7.99e-07
GO:0097458	neuron part	Cellular Component	1004	8.25e-46	ncbi_110535416	RDH11	retinol dehydrogenase 11-like [Oncorhynchus mykiss]	3.7e-63
GO:0097458	neuron part	Cellular Component	1004	8.25e-46	ncbi_110535425	CTNND2	catenin delta-2-like isoform X1 [Salmo trutta]	4.91e-14
GO:0097458	neuron part	Cellular Component	1004	8.25e-46	ncbi_110535542	PARD3	partitioning defective 3 homolog isoform X1 [Oncorhynchus kisutch]	2.64e-31
GO:0097458	neuron part	Cellular Component	1004	8.25e-46	ncbi_110535543	ITGB1	integrin beta-1-like isoform X1 [Oncorhynchus mykiss]	1.88e-15
GO:0097458	neuron part	Cellular Component	1004	8.25e-46	ncbi_110535575	TUBB6	tubulin beta-5 chain-like isoform X1 [Oncorhynchus mykiss]	0.00627238
GO:0097458	neuron part	Cellular Component	1004	8.25e-46	ncbi_110535589	PTPRN2	receptor-type tyrosine-protein phosphatase N2-like isoform X1 [Oncorhynchus mykiss]	1.9e-20
GO:0097458	neuron part	Cellular Component	1004	8.25e-46	ncbi_110535594	ENG2A	homeobox protein engrailed-2a-like [Oncorhynchus mykiss]	8.97e-15
GO:0097458	neuron part	Cellular Component	1004	8.25e-46	ncbi_110535737	DAB2IP	disabled homolog 2-interacting protein-like isoform X1 [Oncorhynchus nerka]	2.47e-10
GO:0097458	neuron part	Cellular Component	1004	8.25e-46	ncbi_110535765	TRPV4	transient receptor potential cation channel subfamily V member 4 [Oncorhynchus mykiss]	0.000117075
GO:0097458	neuron part	Cellular Component	1004	8.25e-46	ncbi_110535778	NTRK2	BDNF/NT-3 growth factors receptor-like isoform X1 [Oncorhynchus kisutch]	1.9e-26
GO:0097458	neuron part	Cellular Component	1004	8.25e-46	ncbi_110535810	LZTS1	leucine zipper tumor suppressor 1-like protein [Labeo rohita]	1.3e-09
GO:0097458	neuron part	Cellular Component	1004	8.25e-46	ncbi_110535828	CPLX4	PREDICTED: complexin-4-like [Salmo salar]	0.00322821
GO:0097458	neuron part	Cellular Component	1004	8.25e-46	ncbi_110535866	ADAM22	disintegrin and metalloproteinase domain-containing protein 22-like isoform X1 [Oncorhynchus kisutch]	5.85e-122
GO:0097458	neuron part	Cellular Component	1004	8.25e-46	ncbi_110535898	ADORA2A	adenosine receptor A2b-like [Oncorhynchus mykiss]	7.78e-07
GO:0097458	neuron part	Cellular Component	1004	8.25e-46	ncbi_110535973	SYN2	synapsin-1-like isoform X1 [Oncorhynchus mykiss]	6.32e-102
GO:0097458	neuron part	Cellular Component	1004	8.25e-46	ncbi_110535980	IGSF9	protein turtle homolog A-like [Oncorhynchus kisutch]	8.85e-24
GO:0097458	neuron part	Cellular Component	1004	8.25e-46	ncbi_110535981	DPYSL2	dihydropyrimidinase-related protein 2-like [Oncorhynchus mykiss]	1.54e-100
GO:0097458	neuron part	Cellular Component	1004	8.25e-46	ncbi_110535992	NEFL	neurofilament light polypeptide [Oncorhynchus mykiss]	0.00336607
GO:0097458	neuron part	Cellular Component	1004	8.25e-46	ncbi_110536025	GOT1	aspartate aminotransferase, cytoplasmic-like isoform X1 [Oncorhynchus mykiss]	0.000308179
GO:0097458	neuron part	Cellular Component	1004	8.25e-46	ncbi_110536079	INPP5J	inositol polyphosphate 5-phosphatase K-like isoform X1 [Oncorhynchus tshawytscha]	0.00661401
GO:0097458	neuron part	Cellular Component	1004	8.25e-46	ncbi_110536145	NEFH	neurofilament heavy polypeptide-like [Oncorhynchus mykiss]	4.96e-18
GO:0097458	neuron part	Cellular Component	1004	8.25e-46	ncbi_110536197	CLDN5	claudin-4-like [Oncorhynchus mykiss]	3.71e-48
GO:0097458	neuron part	Cellular Component	1004	8.25e-46	ncbi_110536199	SEPTIN5	septin-5-like isoform X1 [Oncorhynchus mykiss]	4.72e-29
GO:0097458	neuron part	Cellular Component	1004	8.25e-46	ncbi_110536207	KCNIP3	PREDICTED: calsenilin-like isoform X5 [Salmo salar]	4.09e-10
GO:0097458	neuron part	Cellular Component	1004	8.25e-46	ncbi_110536251	INA	low molecular weight neuronal intermediate filament-like [Oncorhynchus mykiss]	7.75e-17
GO:0097458	neuron part	Cellular Component	1004	8.25e-46	ncbi_110536266	TACR1	substance-P receptor-like [Oncorhynchus mykiss]	0.00152744
GO:0097458	neuron part	Cellular Component	1004	8.25e-46	ncbi_110536312	MYL7	myosin regulatory light chain 2, atrial isoform [Oncorhynchus kisutch]	9.86e-17
GO:0097458	neuron part	Cellular Component	1004	8.25e-46	ncbi_110536357	HTR1AA	5-hydroxytryptamine receptor 1A-alpha-like [Oncorhynchus kisutch]	1.47e-08
GO:0097458	neuron part	Cellular Component	1004	8.25e-46	ncbi_110536372	RTN4R	reticulon-4 receptor-like [Oncorhynchus mykiss]	4.69e-11
GO:0097458	neuron part	Cellular Component	1004	8.25e-46	ncbi_110536397	PURB	transcriptional activator protein Pur-beta [Oncorhynchus kisutch]	6.35e-12
GO:0097458	neuron part	Cellular Component	1004	8.25e-46	ncbi_110536548	LAMA1	laminin subunit alpha-1 [Oncorhynchus kisutch]	5.94e-24
GO:0097458	neuron part	Cellular Component	1004	8.25e-46	ncbi_110536569	CNTNAP2	contactin-associated protein-like 2 isoform X3 [Esox lucius]	9.2e-56
GO:0097458	neuron part	Cellular Component	1004	8.25e-46	ncbi_110536759	EPHA5	ephrin type-A receptor 5 [Oncorhynchus kisutch]	8.1e-17
GO:0097458	neuron part	Cellular Component	1004	8.25e-46	ncbi_110536807	RBFOX1L	RNA binding protein fox-1 homolog 1-like isoform X1 [Oncorhynchus mykiss]	1.26e-46
GO:0097458	neuron part	Cellular Component	1004	8.25e-46	ncbi_110536823	ROBO2	roundabout homolog 2-like isoform X1 [Oncorhynchus nerka]	1.74e-22
GO:0097458	neuron part	Cellular Component	1004	8.25e-46	ncbi_110536854	LPAR1	lysophosphatidic acid receptor 1 [Oncorhynchus mykiss]	3.15e-06
GO:0097458	neuron part	Cellular Component	1004	8.25e-46	ncbi_110536881	DCC	netrin receptor DCC-like [Oncorhynchus kisutch]	3.77e-10
GO:0097458	neuron part	Cellular Component	1004	8.25e-46	ncbi_110536894	PDE2A	cGMP-dependent 3',5'-cyclic phosphodiesterase-like [Salmo trutta]	2.67e-05
GO:0097458	neuron part	Cellular Component	1004	8.25e-46	ncbi_110536924	CPLX4	PREDICTED: complexin-4 [Salmo salar]	8.4e-29
GO:0097458	neuron part	Cellular Component	1004	8.25e-46	ncbi_110536953	VIM	desmin-like [Oncorhynchus mykiss]	7.45e-19
GO:0097458	neuron part	Cellular Component	1004	8.25e-46	ncbi_110536983	DBH	dopamine beta-hydroxylase [Oncorhynchus mykiss]	1.13e-12
GO:0097458	neuron part	Cellular Component	1004	8.25e-46	ncbi_110537004	ITGA2	integrin alpha-2-like [Oncorhynchus mykiss]	0.00097472
GO:0097458	neuron part	Cellular Component	1004	8.25e-46	ncbi_110537019	CNTNAP4	contactin-associated protein-like 4 isoform X1 [Oncorhynchus mykiss]	7.62e-40
GO:0097458	neuron part	Cellular Component	1004	8.25e-46	ncbi_110537021	APC	adenomatous polyposis coli protein-like isoform X1 [Oncorhynchus mykiss]	2.54e-37
GO:0097458	neuron part	Cellular Component	1004	8.25e-46	ncbi_110537044	NTRK2	BDNF/NT-3 growth factors receptor-like [Oncorhynchus nerka]	4.64e-10
GO:0097458	neuron part	Cellular Component	1004	8.25e-46	ncbi_110537107	RCVRN	recoverin-like [Oncorhynchus mykiss]	7.85e-22
GO:0097458	neuron part	Cellular Component	1004	8.25e-46	ncbi_110537143	MYO5B	unconventional myosin-Vb [Oncorhynchus mykiss]	3.26e-20
GO:0097458	neuron part	Cellular Component	1004	8.25e-46	ncbi_110537147	SLC1A3	excitatory amino acid transporter 1-like [Oncorhynchus kisutch]	4.27e-13
GO:0097458	neuron part	Cellular Component	1004	8.25e-46	ncbi_110537169	RTN4RL1	reticulon-4 receptor-like [Oncorhynchus mykiss]	3.42e-06
GO:0097458	neuron part	Cellular Component	1004	8.25e-46	ncbi_110537207	CABP1	calcium-binding protein 4-like isoform X2 [Oncorhynchus mykiss]	2.15e-18
GO:0097458	neuron part	Cellular Component	1004	8.25e-46	ncbi_110537244	SEZ6	seizure protein 6 homolog isoform X2 [Oncorhynchus kisutch]	6.7e-28
GO:0097458	neuron part	Cellular Component	1004	8.25e-46	ncbi_110537260	DRP2	dystrophin-related protein 2-like isoform X1 [Oncorhynchus nerka]	2.42e-06
GO:0097458	neuron part	Cellular Component	1004	8.25e-46	ncbi_110537401	GNB1	PREDICTED: guanine nucleotide-binding protein G(I)/G(S)/G(T) subunit beta-2-like [Salmo salar]	4.59e-10
GO:0097458	neuron part	Cellular Component	1004	8.25e-46	ncbi_110537435	DSCAM	Down syndrome cell adhesion molecule homolog isoform X1 [Oncorhynchus mykiss]	1.72e-55
GO:0097458	neuron part	Cellular Component	1004	8.25e-46	ncbi_110537450	SPTBN4	spectrin beta chain, non-erythrocytic 4-like [Oncorhynchus mykiss]	8.48e-19
GO:0097458	neuron part	Cellular Component	1004	8.25e-46	ncbi_110537612	CADM1	cell adhesion molecule 1-like isoform X1 [Oncorhynchus kisutch]	3.41e-82
GO:0097458	neuron part	Cellular Component	1004	8.25e-46	ncbi_110537619	FEZ1	fasciculation and elongation protein zeta-1 isoform X1 [Oncorhynchus mykiss]	1.57e-96
GO:0097458	neuron part	Cellular Component	1004	8.25e-46	ncbi_110537668	MYO7A	unconventional myosin-VIIa-like [Oncorhynchus mykiss]	5.7e-07
GO:0097458	neuron part	Cellular Component	1004	8.25e-46	ncbi_110537670	OMP	olfactory marker protein-like [Oncorhynchus mykiss]	0.00967969
GO:0097458	neuron part	Cellular Component	1004	8.25e-46	ncbi_110537689	HEPACAM	hepatocyte cell adhesion molecule-like [Oncorhynchus mykiss]	2.48e-11
GO:0097458	neuron part	Cellular Component	1004	8.25e-46	ncbi_110537696	NCF1	NADPH oxidase cytosolic protein p47phox [Oncorhynchus mykiss]	1e-14
GO:0097458	neuron part	Cellular Component	1004	8.25e-46	ncbi_110537744	DPYSL3	dihydropyrimidinase-related protein 3-like isoform X1 [Oncorhynchus mykiss]	6.02e-42
GO:0097458	neuron part	Cellular Component	1004	8.25e-46	ncbi_110537753	GABRA1	PREDICTED: gamma-aminobutyric acid receptor subunit alpha-1-like isoform X1 [Salmo salar]	4.59e-15
GO:0097458	neuron part	Cellular Component	1004	8.25e-46	ncbi_110537755	GABRG2	gamma-aminobutyric acid receptor subunit gamma-2-like isoform X1 [Oncorhynchus mykiss]	2.86e-27
GO:0097458	neuron part	Cellular Component	1004	8.25e-46	ncbi_110537780	CPEB4	cytoplasmic polyadenylation element-binding protein 4 [Oncorhynchus mykiss]	3.65e-27
GO:0097458	neuron part	Cellular Component	1004	8.25e-46	ncbi_110537818	TENM2	teneurin-2 isoform X1 [Oncorhynchus mykiss]	2.08e-39
GO:0097458	neuron part	Cellular Component	1004	8.25e-46	ncbi_110537968	CDK5R1	cyclin-dependent kinase 5 activator 1-like [Oncorhynchus mykiss]	7.03e-20
GO:0097458	neuron part	Cellular Component	1004	8.25e-46	ncbi_110538011	PVALB7	Parvalbumin alpha [Salmo salar]	7.86e-62
GO:0097458	neuron part	Cellular Component	1004	8.25e-46	ncbi_110538063	ABI1	ABI gene family member 3-like isoform X1 [Oncorhynchus mykiss]	2.44e-06
GO:0097458	neuron part	Cellular Component	1004	8.25e-46	ncbi_110538100	IGF2BP1	insulin-like growth factor 2 mRNA-binding protein 1 isoform X1 [Oncorhynchus kisutch]	3.72e-85
GO:0097458	neuron part	Cellular Component	1004	8.25e-46	ncbi_110538142	PLXDC1	plexin domain-containing protein 1-like isoform X1 [Oncorhynchus mykiss]	0.000116619
GO:0097458	neuron part	Cellular Component	1004	8.25e-46	ncbi_110538235	ELFN1	protein ELFN1-like [Oncorhynchus nerka]	2.15e-12
GO:0097458	neuron part	Cellular Component	1004	8.25e-46	ncbi_110538275	GPR146	probable G-protein coupled receptor 146 [Oncorhynchus mykiss]	7.57e-06
GO:0097458	neuron part	Cellular Component	1004	8.25e-46	ncbi_110538282	SHISA9B	protein shisa-9B-like [Oncorhynchus mykiss]	7.06e-13
GO:0097458	neuron part	Cellular Component	1004	8.25e-46	ncbi_110538304	CNN1	calponin-1-like [Oncorhynchus mykiss]	9.56e-26
GO:0097458	neuron part	Cellular Component	1004	8.25e-46	ncbi_110538403	KIRREL1	kin of IRRE-like protein 1 isoform X1 [Oncorhynchus mykiss]	4.49e-10
GO:0097458	neuron part	Cellular Component	1004	8.25e-46	ncbi_110538536	SLC9A3R1	Na(+)/H(+) exchange regulatory cofactor NHE-RF1-like [Oncorhynchus mykiss]	4.8e-07
GO:0097458	neuron part	Cellular Component	1004	8.25e-46	ncbi_110538579	RCVRN	recoverin-like [Oncorhynchus kisutch]	1.95e-09
GO:0097458	neuron part	Cellular Component	1004	8.25e-46	ncbi_110538589	RAC2	PREDICTED: ras-related C3 botulinum toxin substrate 2 [Salmo salar]	7.53e-46
GO:0097458	neuron part	Cellular Component	1004	8.25e-46	ncbi_110538611	LRRC4B	leucine-rich repeat-containing protein 4B-like [Oncorhynchus mykiss]	7.06e-21
GO:0097458	neuron part	Cellular Component	1004	8.25e-46	ncbi_110538640	GFAP	glial fibrillary acidic protein-like [Oncorhynchus mykiss]	7.23e-32
GO:0097458	neuron part	Cellular Component	1004	8.25e-46	ncbi_110538663	ASIC2	acid-sensing ion channel 2-like isoform X1 [Oncorhynchus kisutch]	6.97e-26
GO:0097458	neuron part	Cellular Component	1004	8.25e-46	ncbi_110538667	TUBB4B	PREDICTED: tubulin beta-4B chain-like [Salmo salar]	6.28e-75
GO:0097458	neuron part	Cellular Component	1004	8.25e-46	ncbi_110538674	GIPC1	PREDICTED: PDZ domain-containing protein GIPC1-like [Salmo salar]	2.19e-06
GO:0097458	neuron part	Cellular Component	1004	8.25e-46	ncbi_110538682	ADGRL1	adhesion G protein-coupled receptor L1-like isoform X1 [Oncorhynchus kisutch]	2.9e-75
GO:0097458	neuron part	Cellular Component	1004	8.25e-46	ncbi_110538895	HTR3A	PREDICTED: 5-hydroxytryptamine receptor 3B-like isoform X1 [Salmo salar]	0.000183258
GO:0097458	neuron part	Cellular Component	1004	8.25e-46	ncbi_110538896	HTR3A	PREDICTED: 5-hydroxytryptamine receptor 3A-like [Salmo salar]	7.2e-06
GO:0097458	neuron part	Cellular Component	1004	8.25e-46	ncbi_110538897	IGSF9B	protein turtle homolog B isoform X1 [Oncorhynchus kisutch]	5.13e-14
GO:0097458	neuron part	Cellular Component	1004	8.25e-46	ncbi_110538957	CNTNAP1	contactin-associated protein 1-like [Oncorhynchus tshawytscha]	6.99e-33
GO:0097458	neuron part	Cellular Component	1004	8.25e-46	ncbi_110538991	SLC1A2	excitatory amino acid transporter 2-like [Oncorhynchus kisutch]	3.97e-10
GO:0097458	neuron part	Cellular Component	1004	8.25e-46	ncbi_110538995	SHANK1	SH3 and multiple ankyrin repeat domains protein 1-like isoform X1 [Oncorhynchus kisutch]	0.00270573
GO:0097458	neuron part	Cellular Component	1004	8.25e-46	ncbi_110539056	ADCY9	adenylate cyclase type 9 [Oncorhynchus mykiss]	3.47e-12
GO:0097458	neuron part	Cellular Component	1004	8.25e-46	ncbi_110539084	FUS	RNA-binding protein FUS isoform X1 [Oncorhynchus mykiss]	2.08e-31
GO:0097458	neuron part	Cellular Component	1004	8.25e-46	ncbi_110539163	GNGT2	PREDICTED: guanine nucleotide-binding protein G(I)/G(S)/G(O) subunit gamma-T2-like [Salmo salar]	1.45e-09
GO:0097458	neuron part	Cellular Component	1004	8.25e-46	ncbi_118936350	ITGB1	integrin beta-1-like isoform X2 [Oncorhynchus mykiss]	1.92e-84
GO:0097458	neuron part	Cellular Component	1004	8.25e-46	ncbi_118936381	CRMP1	dihydropyrimidinase-related protein 1 isoform X1 [Esox lucius]	5.31e-12
GO:0097458	neuron part	Cellular Component	1004	8.25e-46	ncbi_118936423	MYH10	myosin heavy chain, embryonic smooth muscle isoform-like [Oncorhynchus mykiss]	0.00381558
GO:0097458	neuron part	Cellular Component	1004	8.25e-46	ncbi_118936521	RAC2	ras-related C3 botulinum toxin substrate 2-like [Oncorhynchus mykiss]	5.34e-07
GO:0097458	neuron part	Cellular Component	1004	8.25e-46	ncbi_118936622	CPE	carboxypeptidase E [Oncorhynchus mykiss]	8.28e-63
GO:0097458	neuron part	Cellular Component	1004	8.25e-46	ncbi_118936689	DPYSL2	dihydropyrimidinase-related protein 2-like [Oncorhynchus mykiss]	1.2e-69
GO:0097458	neuron part	Cellular Component	1004	8.25e-46	ncbi_118936807	CAMK2D2	calcium/calmodulin-dependent protein kinase type II delta 2 chain isoform X4 [Myripristis murdjan]	1.32e-23
GO:0097458	neuron part	Cellular Component	1004	8.25e-46	ncbi_118937331	NRSN1	neurensin-1-like [Oncorhynchus kisutch]	2.12e-06
GO:0097458	neuron part	Cellular Component	1004	8.25e-46	ncbi_118938190	PVALB7	PREDICTED: parvalbumin alpha [Salmo salar]	3.18e-07
GO:0097458	neuron part	Cellular Component	1004	8.25e-46	ncbi_118938279	HSP70	heat shock protein 70b [Oncorhynchus mykiss]	3.96e-05
GO:0097458	neuron part	Cellular Component	1004	8.25e-46	ncbi_118938307	MYH9	myosin heavy chain, embryonic smooth muscle isoform-like [Oncorhynchus mykiss]	0.0153543
GO:0097458	neuron part	Cellular Component	1004	8.25e-46	ncbi_118938515	ADGRL1	PREDICTED: latrophilin-1-like, partial [Salmo salar]	0.0143639
GO:0097458	neuron part	Cellular Component	1004	8.25e-46	ncbi_118938861	GRIP1	glutamate receptor-interacting protein 1 isoform X1 [Esox lucius]	1.15e-12
GO:0097458	neuron part	Cellular Component	1004	8.25e-46	ncbi_118940051	ELFN1	protein ELFN1-like [Oncorhynchus kisutch]	0.00288749
GO:0097458	neuron part	Cellular Component	1004	8.25e-46	ncbi_118940259	ADGRL1	PREDICTED: latrophilin-1-like, partial [Salmo salar]	1.08e-06
GO:0097458	neuron part	Cellular Component	1004	8.25e-46	ncbi_118941052	EPHA6	ephrin type-A receptor 6-like [Oncorhynchus kisutch]	0.0190536
GO:0097458	neuron part	Cellular Component	1004	8.25e-46	ncbi_118941092	MAP2	microtubule-associated protein 2-like isoform X2 [Oncorhynchus kisutch]	4.63e-19
GO:0097458	neuron part	Cellular Component	1004	8.25e-46	ncbi_118941106	PALM	paralemmin-1-like [Salmo trutta]	3.42e-10
GO:0097458	neuron part	Cellular Component	1004	8.25e-46	ncbi_118941433	CHRNA7	PREDICTED: neuronal acetylcholine receptor subunit alpha-7-like [Salmo salar]	2.11e-05
GO:0097458	neuron part	Cellular Component	1004	8.25e-46	ncbi_118943938	LGALSL	galectin-related protein-like [Oncorhynchus kisutch]	1.04e-23
GO:0097458	neuron part	Cellular Component	1004	8.25e-46	ncbi_118944255	CNR1A	cannabinoid receptor type 1A-like [Oncorhynchus nerka]	1.17e-10
GO:0097458	neuron part	Cellular Component	1004	8.25e-46	ncbi_118944433	ATP6V0D1	PREDICTED: V-type proton ATPase subunit d 1 [Salmo salar]	5.07e-07
GO:0097458	neuron part	Cellular Component	1004	8.25e-46	ncbi_118944472	CCL7	small inducible cytokine A13 isoform X1 [Oncorhynchus mykiss]	0.011902
GO:0097458	neuron part	Cellular Component	1004	8.25e-46	ncbi_118944531	SV2B	synaptic vesicle glycoprotein 2B-like [Oncorhynchus kisutch]	4.5e-09
GO:0097458	neuron part	Cellular Component	1004	8.25e-46	ncbi_118944827	CCK	cholecystokinin-like [Oncorhynchus tshawytscha]	0.00579611
GO:0097458	neuron part	Cellular Component	1004	8.25e-46	ncbi_118944870	RHEB	GTP-binding protein Rheb-like [Oncorhynchus kisutch]	2.31e-24
GO:0097458	neuron part	Cellular Component	1004	8.25e-46	ncbi_118945280	ALDOCB	fructose-bisphosphate aldolase C [Oncorhynchus kisutch]	5.21e-112
GO:0097458	neuron part	Cellular Component	1004	8.25e-46	ncbi_118945770	PRKCA	protein kinase C alpha type [Esox lucius]	9.14e-11
GO:0097458	neuron part	Cellular Component	1004	8.25e-46	ncbi_118947071	PRKCBB	protein kinase C beta type isoform X2 [Esox lucius]	5.36e-05
GO:0097458	neuron part	Cellular Component	1004	8.25e-46	ncbi_118947113	GNG13	PREDICTED: guanine nucleotide-binding protein G(I)/G(S)/G(O) subunit gamma-13-like [Salmo salar]	0.0438154
GO:0097458	neuron part	Cellular Component	1004	8.25e-46	ncbi_118947125	GNG13	PREDICTED: guanine nucleotide-binding protein G(I)/G(S)/G(O) subunit gamma-13-like [Salmo salar]	1.04e-10
GO:0097458	neuron part	Cellular Component	1004	8.25e-46	ncbi_118947581	GNG13	PREDICTED: guanine nucleotide-binding protein G(I)/G(S)/G(O) subunit gamma-13-like isoform X1 [Salmo salar]	3.11e-46
GO:0097458	neuron part	Cellular Component	1004	8.25e-46	ncbi_118948729	PRSS12	neurotrypsin-like [Oncorhynchus kisutch]	5.34e-15
GO:0097458	neuron part	Cellular Component	1004	8.25e-46	ncbi_118964448	FEZ1	fasciculation and elongation protein zeta-2-like isoform X1 [Oncorhynchus nerka]	2.4e-26
GO:0097458	neuron part	Cellular Component	1004	8.25e-46	ncbi_118964549	SHANK3	SH3 and multiple ankyrin repeat domains protein 3-like isoform X3 [Oncorhynchus mykiss]	0.00309829
GO:0097458	neuron part	Cellular Component	1004	8.25e-46	ncbi_118964963	LRRC4C	leucine-rich repeat-containing protein 4C-like [Oncorhynchus mykiss]	1.02e-10
GO:0097458	neuron part	Cellular Component	1004	8.25e-46	ncbi_118965239	MAP2	microtubule-associated protein 2-like isoform X3 [Oncorhynchus kisutch]	2.74e-45
GO:0097458	neuron part	Cellular Component	1004	8.25e-46	ncbi_118965483	LDLRAP1	low density lipoprotein receptor adapter protein 1 [Oncorhynchus kisutch]	8.8e-05
GO:0097458	neuron part	Cellular Component	1004	8.25e-46	ncbi_118966023	LGALSL	galectin-related protein-like [Oncorhynchus kisutch]	6e-15
GO:0097458	neuron part	Cellular Component	1004	8.25e-46	ncbi_118966721	NEFM	mucin-2-like [Oncorhynchus mykiss]	0.00100347
GO:0043005	neuron projection	Cellular Component	913	2.44e-42	MSTRG.10622	CAMK2N2	calcium/calmodulin-dependent protein kinase II inhibitor 2-like [Oncorhynchus kisutch]	7.22e-38
GO:0043005	neuron projection	Cellular Component	913	2.44e-42	MSTRG.11473	ASIC1B	acid-sensing ion channel 1 isoform X1 [Oncorhynchus kisutch]	0.000341589
GO:0043005	neuron projection	Cellular Component	913	2.44e-42	MSTRG.11534	ATP2B2	plasma membrane calcium-transporting ATPase 2 isoform X5 [Oncorhynchus kisutch]	6.93e-15
GO:0043005	neuron projection	Cellular Component	913	2.44e-42	MSTRG.11836	MACO1	macoilin-like [Oncorhynchus mykiss]	7.25e-51
GO:0043005	neuron projection	Cellular Component	913	2.44e-42	MSTRG.12218	GLRX5	glutaredoxin-related protein 5, mitochondrial-like [Oncorhynchus mykiss]	0.000594696
GO:0043005	neuron projection	Cellular Component	913	2.44e-42	MSTRG.12219	GLRX5	glutaredoxin-related protein 5, mitochondrial-like [Oncorhynchus mykiss]	1.22e-13
GO:0043005	neuron projection	Cellular Component	913	2.44e-42	MSTRG.13230	RHEB	PREDICTED: GTP-binding protein Rheb-like [Salmo salar]	1.11e-15
GO:0043005	neuron projection	Cellular Component	913	2.44e-42	MSTRG.13495	SLC8A1	LOW QUALITY PROTEIN: sodium/calcium exchanger 1 [Oncorhynchus kisutch]	9.24e-23
GO:0043005	neuron projection	Cellular Component	913	2.44e-42	MSTRG.14579	RAPGEF3	rap guanine nucleotide exchange factor 3-like isoform X2 [Oncorhynchus mykiss]	8.79e-06
GO:0043005	neuron projection	Cellular Component	913	2.44e-42	MSTRG.15203	DPYSL3	dihydropyrimidinase-related protein 3 isoform X1 [Oncorhynchus nerka]	1.86e-83
GO:0043005	neuron projection	Cellular Component	913	2.44e-42	MSTRG.15204	DPYSL3	dihydropyrimidinase-related protein 3 isoform X3 [Esox lucius]	5.79e-14
GO:0043005	neuron projection	Cellular Component	913	2.44e-42	MSTRG.15507	CXADR	coxsackievirus and adenovirus receptor homolog [Oncorhynchus mykiss]	3.98e-17
GO:0043005	neuron projection	Cellular Component	913	2.44e-42	MSTRG.19124	OTX5	homeobox protein otx5-like isoform X1 [Oncorhynchus kisutch]	3.95e-19
GO:0043005	neuron projection	Cellular Component	913	2.44e-42	MSTRG.21088	MYH10	Enamelin, partial [Cuculus canorus]	7.2e-29
GO:0043005	neuron projection	Cellular Component	913	2.44e-42	MSTRG.23156	ADRB2	beta-2 adrenergic receptor-like isoform X1 [Oncorhynchus mykiss]	0.00918518
GO:0043005	neuron projection	Cellular Component	913	2.44e-42	MSTRG.23857	PTPRN2	receptor-type tyrosine-protein phosphatase N2 isoform X2 [Oncorhynchus mykiss]	1e-92
GO:0043005	neuron projection	Cellular Component	913	2.44e-42	MSTRG.25869	SYN2	synapsin-2 isoform X1 [Oncorhynchus kisutch]	8.59e-64
GO:0043005	neuron projection	Cellular Component	913	2.44e-42	MSTRG.28376	DAG1	dystroglycan-like, partial [Salvelinus alpinus]	0.0125176
GO:0043005	neuron projection	Cellular Component	913	2.44e-42	MSTRG.29193	SCN1B	sodium channel subunit beta-1-like isoform X1 [Oncorhynchus mykiss]	9.77e-31
GO:0043005	neuron projection	Cellular Component	913	2.44e-42	MSTRG.2934	SV2B	synaptic vesicle glycoprotein 2B-like [Oncorhynchus mykiss]	1.47e-99
GO:0043005	neuron projection	Cellular Component	913	2.44e-42	MSTRG.34313	SYNDIG1	synapse differentiation-inducing gene protein 1-like [Oncorhynchus mykiss]	6.4e-13
GO:0043005	neuron projection	Cellular Component	913	2.44e-42	MSTRG.35045	SPTBN4	spectrin beta chain, non-erythrocytic 4-like [Oncorhynchus mykiss]	1.1e-40
GO:0043005	neuron projection	Cellular Component	913	2.44e-42	MSTRG.37209	MYO5A	PREDICTED: unconventional myosin-Va-like [Salmo salar]	7.4e-34
GO:0043005	neuron projection	Cellular Component	913	2.44e-42	MSTRG.37588	SPTBN4	spectrin beta chain, non-erythrocytic 4-like isoform X2 [Oncorhynchus kisutch]	8.96e-36
GO:0043005	neuron projection	Cellular Component	913	2.44e-42	MSTRG.37730	DNER	delta and Notch-like epidermal growth factor-related receptor [Oncorhynchus mykiss]	2.64e-52
GO:0043005	neuron projection	Cellular Component	913	2.44e-42	MSTRG.39004	APOD	apolipoprotein D-like isoform X1 [Oncorhynchus mykiss]	0.000122041
GO:0043005	neuron projection	Cellular Component	913	2.44e-42	MSTRG.39553	DPYSL2	PREDICTED: dihydropyrimidinase-related protein 2 isoform X2 [Salmo salar]	7.65e-91
GO:0043005	neuron projection	Cellular Component	913	2.44e-42	MSTRG.41674	LDLRAP1	low density lipoprotein receptor adapter protein 1-A-like [Oncorhynchus mykiss]	5.15e-07
GO:0043005	neuron projection	Cellular Component	913	2.44e-42	MSTRG.42806	BMPR2	bone morphogenetic protein receptor type-2-like [Oncorhynchus mykiss]	5.99e-05
GO:0043005	neuron projection	Cellular Component	913	2.44e-42	MSTRG.8403	CABP1	calcium-binding protein 1-like isoform X1 [Oncorhynchus mykiss]	1.14e-07
GO:0043005	neuron projection	Cellular Component	913	2.44e-42	MSTRG.8449	IGSF9	protein turtle homolog A-like isoform X1 [Oncorhynchus mykiss]	4.2e-48
GO:0043005	neuron projection	Cellular Component	913	2.44e-42	MSTRG.9130	NPTN	neuroplastin-like isoform X1 [Oncorhynchus mykiss]	0.00155085
GO:0043005	neuron projection	Cellular Component	913	2.44e-42	MSTRG.9299	SLC17A6B	vesicular glutamate transporter 2.1-like [Oncorhynchus mykiss]	1.57e-26
GO:0043005	neuron projection	Cellular Component	913	2.44e-42	MSTRG.9467	MAP1B	LOW QUALITY PROTEIN: microtubule-associated protein 1B [Oncorhynchus kisutch]	5.21e-81
GO:0043005	neuron projection	Cellular Component	913	2.44e-42	ncbi_100135789	AR	androgen receptor beta [Oncorhynchus mykiss]	1.26e-08
GO:0043005	neuron projection	Cellular Component	913	2.44e-42	ncbi_100135826	CA1	carbonic anhydrase 1 [Oncorhynchus mykiss]	1.01e-151
GO:0043005	neuron projection	Cellular Component	913	2.44e-42	ncbi_100135827	CAHZ	carbonic anhydrase [Oncorhynchus mykiss]	2.32e-107
GO:0043005	neuron projection	Cellular Component	913	2.44e-42	ncbi_100135836	HSP70	heat shock protein 70a [Oncorhynchus mykiss]	2.63e-10
GO:0043005	neuron projection	Cellular Component	913	2.44e-42	ncbi_100135842	HSC71	LOW QUALITY PROTEIN: heat shock cognate 70 kDa protein-like [Oncorhynchus mykiss]	5.89e-13
GO:0043005	neuron projection	Cellular Component	913	2.44e-42	ncbi_100135845	ACTB	Actin, cytoplasmic 2 [Triplophysa tibetana]	1.11e-10
GO:0043005	neuron projection	Cellular Component	913	2.44e-42	ncbi_100135974	GLUL	glutamine synthetase [Oncorhynchus mykiss]	4.5e-15
GO:0043005	neuron projection	Cellular Component	913	2.44e-42	ncbi_100135975	GLUL	glutamine synthetase-like [Oncorhynchus kisutch]	1.54e-18
GO:0043005	neuron projection	Cellular Component	913	2.44e-42	ncbi_100136016	UCN	UI precursor [Oncorhynchus mykiss]	0.000811134
GO:0043005	neuron projection	Cellular Component	913	2.44e-42	ncbi_100136019	CCK	cholecystokinin-like [Oncorhynchus tshawytscha]	0.000659843
GO:0043005	neuron projection	Cellular Component	913	2.44e-42	ncbi_100136022	SLC8A3	sodium/calcium exchanger 3 [Oncorhynchus mykiss]	3.39e-05
GO:0043005	neuron projection	Cellular Component	913	2.44e-42	ncbi_100136026	ESR1	estrogen receptor [Oncorhynchus mykiss]	2.27e-06
GO:0043005	neuron projection	Cellular Component	913	2.44e-42	ncbi_100136061	D215	dopamine D2 receptor 1 [Oncorhynchus mykiss]	0.000214435
GO:0043005	neuron projection	Cellular Component	913	2.44e-42	ncbi_100136062	D215	D(2) dopamine receptor isoform X1 [Oncorhynchus kisutch]	0.0249593
GO:0043005	neuron projection	Cellular Component	913	2.44e-42	ncbi_100136120	CLU	clusterin-1 [Oncorhynchus mykiss]	1.02e-152
GO:0043005	neuron projection	Cellular Component	913	2.44e-42	ncbi_100136125	CLU	clusterin [Oncorhynchus mykiss]	1.17e-12
GO:0043005	neuron projection	Cellular Component	913	2.44e-42	ncbi_100136153	ADRB2	beta-2 adrenergic receptor isoform X1 [Oncorhynchus mykiss]	0.00060711
GO:0043005	neuron projection	Cellular Component	913	2.44e-42	ncbi_100136168	GFAP	glial fibrillary acidic protein [Oncorhynchus mykiss]	1.2e-10
GO:0043005	neuron projection	Cellular Component	913	2.44e-42	ncbi_100136182	ATP1A2	sodium/potassium-transporting ATPase subunit alpha-2 [Oncorhynchus mykiss]	2.6e-13
GO:0043005	neuron projection	Cellular Component	913	2.44e-42	ncbi_100136220	CRHR1	PREDICTED: corticotropin-releasing factor receptor 1-like isoform X1 [Salmo salar]	0.000335961
GO:0043005	neuron projection	Cellular Component	913	2.44e-42	ncbi_100136227	SHHA	sonic hedgehog protein A-like [Oncorhynchus kisutch]	1.23e-05
GO:0043005	neuron projection	Cellular Component	913	2.44e-42	ncbi_100136331	CRTAC1	cartilage acidic protein 1 [Oncorhynchus mykiss]	3.66e-181
GO:0043005	neuron projection	Cellular Component	913	2.44e-42	ncbi_100136592	SUMO1	small ubiquitin-related modifier 1 precursor [Oncorhynchus mykiss]	0.00723495
GO:0043005	neuron projection	Cellular Component	913	2.44e-42	ncbi_100136608	SLC8A1	cardiac sodium-calcium exchanger isoform X1 [Oncorhynchus mykiss]	1.63e-10
GO:0043005	neuron projection	Cellular Component	913	2.44e-42	ncbi_100136632	CCK	cholecystokinin-like [Oncorhynchus tshawytscha]	3.35e-09
GO:0043005	neuron projection	Cellular Component	913	2.44e-42	ncbi_100136645	MYC	transcription factor Myc isoform X1 [Oncorhynchus mykiss]	6.19e-13
GO:0043005	neuron projection	Cellular Component	913	2.44e-42	ncbi_100136653	CRF1	corticotropin-releasing factor isoform 2 precursor [Oncorhynchus mykiss]	0.00719523
GO:0043005	neuron projection	Cellular Component	913	2.44e-42	ncbi_100136657	ATP1A3	sodium/potassium-transporting ATPase subunit alpha-3-like isoform X1 [Oncorhynchus kisutch]	2.31e-100
GO:0043005	neuron projection	Cellular Component	913	2.44e-42	ncbi_100136659	CRHBP	corticotropin releasing factor binding protein precursor [Oncorhynchus mykiss]	0.000150456
GO:0043005	neuron projection	Cellular Component	913	2.44e-42	ncbi_100136701	SCN5A	sodium channel protein type 4 subunit alpha-like isoform X1 [Oncorhynchus kisutch]	0.00387507
GO:0043005	neuron projection	Cellular Component	913	2.44e-42	ncbi_100136752	CST3	cystatin precursor [Oncorhynchus mykiss]	2.38e-62
GO:0043005	neuron projection	Cellular Component	913	2.44e-42	ncbi_100136784	VIM	vimentin [Oncorhynchus nerka]	1.68e-57
GO:0043005	neuron projection	Cellular Component	913	2.44e-42	ncbi_100301566	CYBA	cytochrome b558 alpha-subunit [Oncorhynchus mykiss]	1.9e-28
GO:0043005	neuron projection	Cellular Component	913	2.44e-42	ncbi_100301648	KCNMA1	calcium-activated potassium channel subunit alpha-1-like isoform X2 [Salmo trutta]	2.51e-42
GO:0043005	neuron projection	Cellular Component	913	2.44e-42	ncbi_100301691	HSC71	heat shock cognate 70 kDa protein-like [Oncorhynchus mykiss]	1.95e-81
GO:0043005	neuron projection	Cellular Component	913	2.44e-42	ncbi_100301765	SUMO1	small ubiquitin-related modifier 1 isoform X1 [Oncorhynchus kisutch]	7.91e-34
GO:0043005	neuron projection	Cellular Component	913	2.44e-42	ncbi_100301773	RPL28	60S ribosomal protein L28 isoform X1 [Oncorhynchus mykiss]	8.08e-37
GO:0043005	neuron projection	Cellular Component	913	2.44e-42	ncbi_100302644	NEL	protein kinase C-binding protein NELL2-like [Oncorhynchus kisutch]	3.47e-43
GO:0043005	neuron projection	Cellular Component	913	2.44e-42	ncbi_100305252	--	Profilin-1 [Oncorhynchus mykiss]	2.19e-178
GO:0043005	neuron projection	Cellular Component	913	2.44e-42	ncbi_101268964	GFRA1	GDNF family receptor alpha-1-like isoform X1 [Oncorhynchus nerka]	1.21e-41
GO:0043005	neuron projection	Cellular Component	913	2.44e-42	ncbi_110485169	CNTNAP1	contactin-associated protein 1-like [Oncorhynchus nerka]	2.29e-45
GO:0043005	neuron projection	Cellular Component	913	2.44e-42	ncbi_110485210	ADGRL1	adhesion G protein-coupled receptor L1 [Oncorhynchus mykiss]	1.21e-12
GO:0043005	neuron projection	Cellular Component	913	2.44e-42	ncbi_110485310	RAC3	ras-related C3 botulinum toxin substrate 3-like [Oncorhynchus kisutch]	0.043815
GO:0043005	neuron projection	Cellular Component	913	2.44e-42	ncbi_110485313	RAC3	ras-related C3 botulinum toxin substrate 3-like [Oncorhynchus kisutch]	0.00197726
GO:0043005	neuron projection	Cellular Component	913	2.44e-42	ncbi_110485465	ZFYVE27	protrudin isoform X1 [Oncorhynchus kisutch]	5.5e-15
GO:0043005	neuron projection	Cellular Component	913	2.44e-42	ncbi_110485474	CRTAC1	cartilage acidic protein 1-like isoform X1 [Oncorhynchus kisutch]	8.96e-51
GO:0043005	neuron projection	Cellular Component	913	2.44e-42	ncbi_110485502	KCNIP4	Kv channel-interacting protein 4 isoform X1 [Esox lucius]	0.000151195
GO:0043005	neuron projection	Cellular Component	913	2.44e-42	ncbi_110485591	NPTXR	PREDICTED: neuronal pentraxin receptor-like [Salmo salar]	5.83e-06
GO:0043005	neuron projection	Cellular Component	913	2.44e-42	ncbi_110485784	NEURL1	E3 ubiquitin-protein ligase NEURL1-like [Oncorhynchus mykiss]	2.77e-07
GO:0043005	neuron projection	Cellular Component	913	2.44e-42	ncbi_110485864	CCSAP	centriole, cilia and spindle-associated protein-like [Oncorhynchus mykiss]	1.51e-22
GO:0043005	neuron projection	Cellular Component	913	2.44e-42	ncbi_110485888	CCR5	C-C chemokine receptor type 5-like [Oncorhynchus tshawytscha]	3.28e-07
GO:0043005	neuron projection	Cellular Component	913	2.44e-42	ncbi_110485968	DDC	aromatic-L-amino-acid decarboxylase-like [Oncorhynchus mykiss]	2.24e-45
GO:0043005	neuron projection	Cellular Component	913	2.44e-42	ncbi_110486056	SPTBN1	spectrin beta chain, non-erythrocytic 1 isoform X5 [Oncorhynchus kisutch]	2.72e-12
GO:0043005	neuron projection	Cellular Component	913	2.44e-42	ncbi_110486091	ACT3	PREDICTED: actin, non-muscle 6.2 [Salmo salar]	9.49e-07
GO:0043005	neuron projection	Cellular Component	913	2.44e-42	ncbi_110486092	ACT3	PREDICTED: actin, non-muscle 6.2 [Salmo salar]	5.21e-05
GO:0043005	neuron projection	Cellular Component	913	2.44e-42	ncbi_110486094	ACT3	PREDICTED: actin, non-muscle 6.2 [Salmo salar]	9.51e-05
GO:0043005	neuron projection	Cellular Component	913	2.44e-42	ncbi_110486120	PVALB7	parvalbumin-7-like isoform X1 [Oncorhynchus mykiss]	1.21e-45
GO:0043005	neuron projection	Cellular Component	913	2.44e-42	ncbi_110486134	CRHR1	corticotropin-releasing factor receptor 1 [Oncorhynchus kisutch]	3.19e-06
GO:0043005	neuron projection	Cellular Component	913	2.44e-42	ncbi_110486138	MAPT	microtubule-associated protein tau-like isoform X1 [Oncorhynchus mykiss]	1.49e-159
GO:0043005	neuron projection	Cellular Component	913	2.44e-42	ncbi_110486178	IGF2BP1	insulin-like growth factor 2 mRNA-binding protein 1 isoform X1 [Oncorhynchus mykiss]	7.65e-53
GO:0043005	neuron projection	Cellular Component	913	2.44e-42	ncbi_110486300	ELFN1	protein ELFN1-like [Oncorhynchus mykiss]	8.27e-21
GO:0043005	neuron projection	Cellular Component	913	2.44e-42	ncbi_110486332	GPER1	G-protein coupled estrogen receptor 1 [Oncorhynchus mykiss]	0.000195052
GO:0043005	neuron projection	Cellular Component	913	2.44e-42	ncbi_110486338	SHISA9B	protein shisa-9B [Oncorhynchus kisutch]	9.97e-09
GO:0043005	neuron projection	Cellular Component	913	2.44e-42	ncbi_110486360	DOCK7	dedicator of cytokinesis protein 7-like isoform X1 [Oncorhynchus kisutch]	2.47e-30
GO:0043005	neuron projection	Cellular Component	913	2.44e-42	ncbi_110486482	CNN1	calponin-1-like [Oncorhynchus mykiss]	4.93e-23
GO:0043005	neuron projection	Cellular Component	913	2.44e-42	ncbi_110486598	CALB1	PREDICTED: calbindin-like [Salmo salar]	4.66e-24
GO:0043005	neuron projection	Cellular Component	913	2.44e-42	ncbi_110486610	RCVRN	recoverin-like [Oncorhynchus mykiss]	1.1e-07
GO:0043005	neuron projection	Cellular Component	913	2.44e-42	ncbi_110486646	SLC1A2	excitatory amino acid transporter 2-like [Oncorhynchus kisutch]	1.62e-06
GO:0043005	neuron projection	Cellular Component	913	2.44e-42	ncbi_110486654	LRRC4B	leucine-rich repeat-containing protein 4B-like [Oncorhynchus mykiss]	2.65e-35
GO:0043005	neuron projection	Cellular Component	913	2.44e-42	ncbi_110486660	PPP1CA	serine/threonine-protein phosphatase alpha-2 isoform-like [Astyanax mexicanus]	4.87e-18
GO:0043005	neuron projection	Cellular Component	913	2.44e-42	ncbi_110486711	ASIC2	acid-sensing ion channel 2-like isoform X1 [Oncorhynchus kisutch]	4.58e-35
GO:0043005	neuron projection	Cellular Component	913	2.44e-42	ncbi_110486715	TUBB4B	PREDICTED: tubulin beta-4B chain-like [Salmo salar]	2.42e-51
GO:0043005	neuron projection	Cellular Component	913	2.44e-42	ncbi_110486794	RAC1	PREDICTED: ras-related C3 botulinum toxin substrate 1-like [Salmo salar]	4.83e-17
GO:0043005	neuron projection	Cellular Component	913	2.44e-42	ncbi_110486800	PRKCA	protein kinase C alpha type-like isoform X2 [Oncorhynchus kisutch]	1.65e-17
GO:0043005	neuron projection	Cellular Component	913	2.44e-42	ncbi_110487029	SLC17A7	vesicular glutamate transporter 1-like [Oncorhynchus mykiss]	0.000349608
GO:0043005	neuron projection	Cellular Component	913	2.44e-42	ncbi_110487505	ADGRL1	PREDICTED: latrophilin-1-like, partial [Salmo salar]	2.83e-09
GO:0043005	neuron projection	Cellular Component	913	2.44e-42	ncbi_110487605	EPHA7	LOW QUALITY PROTEIN: ephrin type-A receptor 7-like [Oncorhynchus nerka]	4.07e-14
GO:0043005	neuron projection	Cellular Component	913	2.44e-42	ncbi_110487639	SV2A	synaptic vesicle glycoprotein 2A-like [Oncorhynchus mykiss]	3.51e-42
GO:0043005	neuron projection	Cellular Component	913	2.44e-42	ncbi_110487707	NTRK1	high affinity nerve growth factor receptor-like isoform X1 [Oncorhynchus mykiss]	1.12e-05
GO:0043005	neuron projection	Cellular Component	913	2.44e-42	ncbi_110487720	SPOCK1	PREDICTED: testican-1-like isoform X1 [Salmo salar]	1.79e-69
GO:0043005	neuron projection	Cellular Component	913	2.44e-42	ncbi_110487865	GABBR1	gamma-aminobutyric acid type B receptor subunit 1-like [Oncorhynchus kisutch]	7.22e-16
GO:0043005	neuron projection	Cellular Component	913	2.44e-42	ncbi_110487975	IGF2BP3	insulin-like growth factor 2 mRNA-binding protein 3 isoform X1 [Oncorhynchus mykiss]	7.65e-14
GO:0043005	neuron projection	Cellular Component	913	2.44e-42	ncbi_110488009	AGO2	PREDICTED: protein argonaute-2 isoform X1 [Salmo salar]	1.29e-10
GO:0043005	neuron projection	Cellular Component	913	2.44e-42	ncbi_110488094	CDK5R1	cyclin-dependent kinase 5 activator 1-like [Oncorhynchus mykiss]	7.12e-06
GO:0043005	neuron projection	Cellular Component	913	2.44e-42	ncbi_110488095	MYO1G	unconventional myosin-Ig-like [Oncorhynchus mykiss]	7.16e-22
GO:0043005	neuron projection	Cellular Component	913	2.44e-42	ncbi_110488142	TAC1	protachykinin-1 [Oncorhynchus mykiss]	5.53e-14
GO:0043005	neuron projection	Cellular Component	913	2.44e-42	ncbi_110488154	RARB	retinoic acid receptor beta isoform X2 [Oncorhynchus kisutch]	8.59e-05
GO:0043005	neuron projection	Cellular Component	913	2.44e-42	ncbi_110488211	DTNBP1	dysbindin-like isoform X1 [Oncorhynchus mykiss]	0.000262637
GO:0043005	neuron projection	Cellular Component	913	2.44e-42	ncbi_110488212	SV2A	synaptic vesicle glycoprotein 2A [Oncorhynchus kisutch]	3.79e-103
GO:0043005	neuron projection	Cellular Component	913	2.44e-42	ncbi_110488220	--	PREDICTED: tropomyosin alpha-3 chain isoform X3 [Salmo salar]	4.84e-39
GO:0043005	neuron projection	Cellular Component	913	2.44e-42	ncbi_110488299	GABBR1	gamma-aminobutyric acid type B receptor subunit 1-like [Oncorhynchus mykiss]	1.78e-31
GO:0043005	neuron projection	Cellular Component	913	2.44e-42	ncbi_110488363	TUBB	Tubulin beta chain [Salmo salar]	4e-53
GO:0043005	neuron projection	Cellular Component	913	2.44e-42	ncbi_110488366	ATP1A3	sodium/potassium-transporting ATPase subunit alpha-3 [Oncorhynchus kisutch]	1.71e-07
GO:0043005	neuron projection	Cellular Component	913	2.44e-42	ncbi_110488370	GSK3B	glycogen synthase kinase-3 beta-like [Oncorhynchus mykiss]	6.84e-08
GO:0043005	neuron projection	Cellular Component	913	2.44e-42	ncbi_110488373	GNB3	guanine nucleotide-binding protein G(I)/G(S)/G(T) subunit beta-3 [Oncorhynchus kisutch]	7.94e-08
GO:0043005	neuron projection	Cellular Component	913	2.44e-42	ncbi_110488551	IL1RAPL2	X-linked interleukin-1 receptor accessory protein-like 2 [Oncorhynchus mykiss]	0.00758144
GO:0043005	neuron projection	Cellular Component	913	2.44e-42	ncbi_110488586	DSCAM	Down syndrome cell adhesion molecule homolog isoform X1 [Oncorhynchus mykiss]	0.00678795
GO:0043005	neuron projection	Cellular Component	913	2.44e-42	ncbi_110488612	RGS14	regulator of G-protein signaling 14-like isoform X1 [Oncorhynchus mykiss]	0.000106568
GO:0043005	neuron projection	Cellular Component	913	2.44e-42	ncbi_110488635	ALDOB	fructose-bisphosphate aldolase B-like isoform X2 [Oncorhynchus kisutch]	3.29e-53
GO:0043005	neuron projection	Cellular Component	913	2.44e-42	ncbi_110488650	KCNIP1	Kv channel-interacting protein 1-like isoform X1 [Salmo trutta]	3.16e-48
GO:0043005	neuron projection	Cellular Component	913	2.44e-42	ncbi_110488756	FGF13	fibroblast growth factor 13 isoform X1 [Oncorhynchus kisutch]	3.74e-40
GO:0043005	neuron projection	Cellular Component	913	2.44e-42	ncbi_110488814	CHRNA3	neuronal acetylcholine receptor subunit alpha-3-like [Salmo trutta]	3.52e-07
GO:0043005	neuron projection	Cellular Component	913	2.44e-42	ncbi_110488815	CHRNA7	neuronal acetylcholine receptor subunit alpha-7-like [Oncorhynchus kisutch]	0.000649904
GO:0043005	neuron projection	Cellular Component	913	2.44e-42	ncbi_110488871	CPLX1	PREDICTED: complexin-1-like [Salmo salar]	4.44e-97
GO:0043005	neuron projection	Cellular Component	913	2.44e-42	ncbi_110488904	GABRA2	gamma-aminobutyric acid receptor subunit alpha-2-like isoform X1 [Oncorhynchus mykiss]	1.26e-10
GO:0043005	neuron projection	Cellular Component	913	2.44e-42	ncbi_110488924	GPM6A	PREDICTED: neuronal membrane glycoprotein M6-a [Salmo salar]	2.32e-104
GO:0043005	neuron projection	Cellular Component	913	2.44e-42	ncbi_110488928	TENM3	teneurin-3-like isoform X1 [Oncorhynchus mykiss]	1.58e-45
GO:0043005	neuron projection	Cellular Component	913	2.44e-42	ncbi_110489115	CPEB4	cytoplasmic polyadenylation element-binding protein 4-like isoform X1 [Oncorhynchus mykiss]	3.32e-06
GO:0043005	neuron projection	Cellular Component	913	2.44e-42	ncbi_110489247	--	beta-synuclein isoform X1 [Oncorhynchus kisutch]	6.03e-11
GO:0043005	neuron projection	Cellular Component	913	2.44e-42	ncbi_110489429	GNB3	guanine nucleotide-binding protein G(I)/G(S)/G(T) subunit beta-3-like isoform X1 [Oncorhynchus mykiss]	8.02e-29
GO:0043005	neuron projection	Cellular Component	913	2.44e-42	ncbi_110489733	SCN5A	sodium channel protein type 4 subunit alpha-like isoform X3 [Oncorhynchus mykiss]	9.69e-07
GO:0043005	neuron projection	Cellular Component	913	2.44e-42	ncbi_110489739	RHEB	PREDICTED: GTP-binding protein Rheb-like isoform X1 [Salmo salar]	9.95e-37
GO:0043005	neuron projection	Cellular Component	913	2.44e-42	ncbi_110489744	EPB41L3	band 4.1-like protein 3 isoform X1 [Salvelinus alpinus]	1.53e-15
GO:0043005	neuron projection	Cellular Component	913	2.44e-42	ncbi_110489846	GAD2	glutamate decarboxylase 2 [Oncorhynchus kisutch]	8.72e-26
GO:0043005	neuron projection	Cellular Component	913	2.44e-42	ncbi_110489978	HTR5A	PREDICTED: 5-hydroxytryptamine receptor 5A isoform X1 [Salmo salar]	1.33e-07
GO:0043005	neuron projection	Cellular Component	913	2.44e-42	ncbi_110489979	ENG2A	homeobox protein engrailed-2 [Oncorhynchus mykiss]	1.38e-11
GO:0043005	neuron projection	Cellular Component	913	2.44e-42	ncbi_110489984	SHHA	sonic hedgehog protein A-like [Oncorhynchus tshawytscha]	1.15e-24
GO:0043005	neuron projection	Cellular Component	913	2.44e-42	ncbi_110490075	AP2M1B	PREDICTED: AP-2 complex subunit mu isoform X1 [Salmo salar]	2.88e-22
GO:0043005	neuron projection	Cellular Component	913	2.44e-42	ncbi_110490195	OPN1SW1	SWS1 opsin [Oncorhynchus mykiss]	1.19e-11
GO:0043005	neuron projection	Cellular Component	913	2.44e-42	ncbi_110490220	SYN3	synapsin-3-like isoform X1 [Oncorhynchus mykiss]	9.59e-36
GO:0043005	neuron projection	Cellular Component	913	2.44e-42	ncbi_110490268	PRKAR2B	cAMP-dependent protein kinase type II-beta regulatory subunit-like [Oncorhynchus mykiss]	6.52e-13
GO:0043005	neuron projection	Cellular Component	913	2.44e-42	ncbi_110490471	HCLS1	hematopoietic lineage cell-specific protein-like isoform X1 [Oncorhynchus mykiss]	5.61e-12
GO:0043005	neuron projection	Cellular Component	913	2.44e-42	ncbi_110490531	MAGI2	membrane-associated guanylate kinase, WW and PDZ domain-containing protein 2-like isoform X1 [Oncorhynchus mykiss]	0.0469322
GO:0043005	neuron projection	Cellular Component	913	2.44e-42	ncbi_110490712	NEL	protein kinase C-binding protein NELL2-like [Oncorhynchus kisutch]	2.37e-29
GO:0043005	neuron projection	Cellular Component	913	2.44e-42	ncbi_110490739	DGKI	diacylglycerol kinase iota isoform X1 [Oncorhynchus kisutch]	5.38e-05
GO:0043005	neuron projection	Cellular Component	913	2.44e-42	ncbi_110490779	SORT1	sortilin-like isoform X1 [Oncorhynchus kisutch]	1.2e-12
GO:0043005	neuron projection	Cellular Component	913	2.44e-42	ncbi_110490795	TH	tyrosine 3-monooxygenase [Oncorhynchus mykiss]	6.85e-18
GO:0043005	neuron projection	Cellular Component	913	2.44e-42	ncbi_110490817	LRRC4	leucine-rich repeat-containing protein 4-like [Oncorhynchus kisutch]	1.4e-19
GO:0043005	neuron projection	Cellular Component	913	2.44e-42	ncbi_110490923	APOD	apolipoprotein D-like [Oncorhynchus nerka]	3.77e-48
GO:0043005	neuron projection	Cellular Component	913	2.44e-42	ncbi_110490937	LAMA1	laminin subunit alpha-1-like [Oncorhynchus kisutch]	1.77e-09
GO:0043005	neuron projection	Cellular Component	913	2.44e-42	ncbi_110490953	PALM	paralemmin-1-like isoform X1 [Oncorhynchus mykiss]	1.27e-45
GO:0043005	neuron projection	Cellular Component	913	2.44e-42	ncbi_110491106	SEMA3AB	semaphorin-3ab-like isoform X1 [Oncorhynchus kisutch]	1.34e-12
GO:0043005	neuron projection	Cellular Component	913	2.44e-42	ncbi_110491170	NTSR1	neurotensin receptor type 1-like [Oncorhynchus nerka]	0.0322398
GO:0043005	neuron projection	Cellular Component	913	2.44e-42	ncbi_110491174	ADORA1	adenosine receptor A1-like [Oncorhynchus kisutch]	5.12e-06
GO:0043005	neuron projection	Cellular Component	913	2.44e-42	ncbi_110491376	PTEN	phosphatidylinositol 3,4,5-trisphosphate 3-phosphatase and dual-specificity protein phosphatase PTEN-like isoform X1 [Oncorhynchus kisutch]	1.04e-29
GO:0043005	neuron projection	Cellular Component	913	2.44e-42	ncbi_110491397	HTR7	5-hydroxytryptamine receptor 7-like [Oncorhynchus mykiss]	0.00150819
GO:0043005	neuron projection	Cellular Component	913	2.44e-42	ncbi_110491440	MAPK8A	mitogen-activated protein kinase 8 isoform X2 [Oncorhynchus nerka]	1.32e-18
GO:0043005	neuron projection	Cellular Component	913	2.44e-42	ncbi_110491493	CDK5R1	cyclin-dependent kinase 5 activator 1-like [Oncorhynchus kisutch]	7.97e-19
GO:0043005	neuron projection	Cellular Component	913	2.44e-42	ncbi_110491557	RARAA	PREDICTED: retinoic acid receptor alpha-A isoform X1 [Salmo salar]	7.95e-09
GO:0043005	neuron projection	Cellular Component	913	2.44e-42	ncbi_110491576	SLC17A7	vesicular glutamate transporter 1-like [Oncorhynchus mykiss]	2.7e-12
GO:0043005	neuron projection	Cellular Component	913	2.44e-42	ncbi_110491644	LRRC4B	leucine-rich repeat-containing protein 4B-like [Oncorhynchus kisutch]	5.17e-28
GO:0043005	neuron projection	Cellular Component	913	2.44e-42	ncbi_110491677	PNMT	phenylethanolamine N-methyltransferase [Oncorhynchus mykiss]	2.88e-07
GO:0043005	neuron projection	Cellular Component	913	2.44e-42	ncbi_110491800	SLC18A3A	probable vesicular acetylcholine transporter-A [Oncorhynchus mykiss]	4.06e-10
GO:0043005	neuron projection	Cellular Component	913	2.44e-42	ncbi_110491832	CHRNA7	neuronal acetylcholine receptor subunit alpha-7-like isoform X1 [Oncorhynchus mykiss]	0.00530108
GO:0043005	neuron projection	Cellular Component	913	2.44e-42	ncbi_110491852	PRKCZ	protein kinase C zeta type-like isoform X1 [Oncorhynchus tshawytscha]	2.19e-47
GO:0043005	neuron projection	Cellular Component	913	2.44e-42	ncbi_110491967	ACVRL1	serine/threonine-protein kinase receptor R3 isoform X1 [Oncorhynchus kisutch]	2.96e-39
GO:0043005	neuron projection	Cellular Component	913	2.44e-42	ncbi_110491968	IHH	indian hedgehog protein-like [Oncorhynchus mykiss]	1.07e-07
GO:0043005	neuron projection	Cellular Component	913	2.44e-42	ncbi_110491981	LRP1	low-density lipoprotein receptor-related protein 1-like [Oncorhynchus mykiss]	3.95e-45
GO:0043005	neuron projection	Cellular Component	913	2.44e-42	ncbi_110492097	RAPGEF3	rap guanine nucleotide exchange factor 3-like isoform X1 [Oncorhynchus mykiss]	1.68e-12
GO:0043005	neuron projection	Cellular Component	913	2.44e-42	ncbi_110492289	EPHB2	ephrin type-B receptor 2-like isoform X1 [Oncorhynchus mykiss]	1.07e-24
GO:0043005	neuron projection	Cellular Component	913	2.44e-42	ncbi_110492321	MGLL	monoglyceride lipase-like isoform X1 [Oncorhynchus mykiss]	4.12e-52
GO:0043005	neuron projection	Cellular Component	913	2.44e-42	ncbi_110492360	MAP3K12	mitogen-activated protein kinase kinase kinase 12-like isoform X1 [Oncorhynchus mykiss]	5.67e-12
GO:0043005	neuron projection	Cellular Component	913	2.44e-42	ncbi_110492366	ASIC1	acid-sensing ion channel 1 isoform X1 [Oncorhynchus kisutch]	4.1e-10
GO:0043005	neuron projection	Cellular Component	913	2.44e-42	ncbi_110492401	DTNBP1	dysbindin-like [Oncorhynchus tshawytscha]	2.05e-07
GO:0043005	neuron projection	Cellular Component	913	2.44e-42	ncbi_110492407	SLC6A1	sodium- and chloride-dependent GABA transporter 1-like isoform X1 [Oncorhynchus kisutch]	2.88e-27
GO:0043005	neuron projection	Cellular Component	913	2.44e-42	ncbi_110492468	SLC12A5	solute carrier family 12 member 5-like isoform X3 [Oncorhynchus mykiss]	1.75e-15
GO:0043005	neuron projection	Cellular Component	913	2.44e-42	ncbi_110492572	PTPN5	tyrosine-protein phosphatase non-receptor type 5 [Oncorhynchus kisutch]	3.23e-19
GO:0043005	neuron projection	Cellular Component	913	2.44e-42	ncbi_110492618	ITPR3	inositol 1,4,5-trisphosphate receptor type 3-like isoform X1 [Oncorhynchus kisutch]	3.76e-36
GO:0043005	neuron projection	Cellular Component	913	2.44e-42	ncbi_110492633	ATP2B1	plasma membrane calcium-transporting ATPase 1-like [Oncorhynchus mykiss]	9.37e-18
GO:0043005	neuron projection	Cellular Component	913	2.44e-42	ncbi_110492689	HSP70	heat shock 70 kDa protein-like [Oncorhynchus mykiss]	1.63e-65
GO:0043005	neuron projection	Cellular Component	913	2.44e-42	ncbi_110492749	DNAJC5	PREDICTED: dnaJ homolog subfamily C member 5-like isoform X1 [Salmo salar]	1.05e-45
GO:0043005	neuron projection	Cellular Component	913	2.44e-42	ncbi_110492798	SRD5A2	LOW QUALITY PROTEIN: 3-oxo-5-alpha-steroid 4-dehydrogenase 2-like [Salvelinus alpinus]	1.55e-07
GO:0043005	neuron projection	Cellular Component	913	2.44e-42	ncbi_110492827	PRSS12	neurotrypsin [Oncorhynchus kisutch]	8.24e-80
GO:0043005	neuron projection	Cellular Component	913	2.44e-42	ncbi_110492828	--	alpha-synuclein-like isoform X2 [Oncorhynchus kisutch]	8.15e-57
GO:0043005	neuron projection	Cellular Component	913	2.44e-42	ncbi_110492850	SHANK1	PREDICTED: SH3 and multiple ankyrin repeat domains protein 1-like isoform X1 [Salmo salar]	1.35e-14
GO:0043005	neuron projection	Cellular Component	913	2.44e-42	ncbi_110493196	ERC2	ERC protein 2-like isoform X3 [Oncorhynchus kisutch]	1.6e-41
GO:0043005	neuron projection	Cellular Component	913	2.44e-42	ncbi_110493290	MAP3K12	PREDICTED: mitogen-activated protein kinase kinase kinase 12 isoform X1 [Salmo salar]	3.05e-12
GO:0043005	neuron projection	Cellular Component	913	2.44e-42	ncbi_110493299	ASIC1	acid-sensing ion channel 1 isoform X1 [Oncorhynchus kisutch]	1.5e-07
GO:0043005	neuron projection	Cellular Component	913	2.44e-42	ncbi_110493538	NEURL1	E3 ubiquitin-protein ligase NEURL1-like [Oncorhynchus mykiss]	8.05e-14
GO:0043005	neuron projection	Cellular Component	913	2.44e-42	ncbi_110493595	CCSAP	centriole, cilia and spindle-associated protein-like [Oncorhynchus mykiss]	2.33e-05
GO:0043005	neuron projection	Cellular Component	913	2.44e-42	ncbi_110493623	NELL2	protein kinase C-binding protein NELL2-like [Oncorhynchus mykiss]	3.32e-34
GO:0043005	neuron projection	Cellular Component	913	2.44e-42	ncbi_110493760	SRD5A2	3-oxo-5-alpha-steroid 4-dehydrogenase 2 [Oncorhynchus kisutch]	4.06e-38
GO:0043005	neuron projection	Cellular Component	913	2.44e-42	ncbi_110493787	SLC8A1	sodium/calcium exchanger 1-like isoform X1 [Oncorhynchus mykiss]	0.00315374
GO:0043005	neuron projection	Cellular Component	913	2.44e-42	ncbi_110493888	SLC12A5	solute carrier family 12 member 5-like isoform X2 [Oncorhynchus mykiss]	6.92e-50
GO:0043005	neuron projection	Cellular Component	913	2.44e-42	ncbi_110494026	BSN	protein bassoon-like [Oncorhynchus nerka]	1.31e-54
GO:0043005	neuron projection	Cellular Component	913	2.44e-42	ncbi_110494060	CNTN2	contactin-2 [Oncorhynchus kisutch]	4.37e-40
GO:0043005	neuron projection	Cellular Component	913	2.44e-42	ncbi_110494199	PRPH	plasticin-like [Oncorhynchus mykiss]	6.31e-91
GO:0043005	neuron projection	Cellular Component	913	2.44e-42	ncbi_110494318	RHEB	ras homolog enriched in brain [Salmo salar]	7.95e-15
GO:0043005	neuron projection	Cellular Component	913	2.44e-42	ncbi_110494420	KCNAB2	voltage-gated potassium channel subunit beta-2 isoform X1 [Oncorhynchus mykiss]	3.07e-60
GO:0043005	neuron projection	Cellular Component	913	2.44e-42	ncbi_110494422	PARK7	protein/nucleic acid deglycase DJ-1-like [Oncorhynchus kisutch]	9.3e-17
GO:0043005	neuron projection	Cellular Component	913	2.44e-42	ncbi_110494446	EPHB2	ephrin type-B receptor 2 isoform X1 [Oncorhynchus mykiss]	7e-21
GO:0043005	neuron projection	Cellular Component	913	2.44e-42	ncbi_110494605	CNTN3	contactin-3-like isoform X1 [Oncorhynchus mykiss]	0.00267181
GO:0043005	neuron projection	Cellular Component	913	2.44e-42	ncbi_110494607	CNTN4	contactin-4-like [Oncorhynchus mykiss]	0.0129184
GO:0043005	neuron projection	Cellular Component	913	2.44e-42	ncbi_110494608	CNTN4	contactin-4-like isoform X1 [Oncorhynchus mykiss]	2.13e-06
GO:0043005	neuron projection	Cellular Component	913	2.44e-42	ncbi_110494713	TULP1	tubby-related protein 1-like isoform X1 [Oncorhynchus mykiss]	6.41e-26
GO:0043005	neuron projection	Cellular Component	913	2.44e-42	ncbi_110494753	ADORA1	adenosine receptor A1 [Oncorhynchus mykiss]	1.24e-18
GO:0043005	neuron projection	Cellular Component	913	2.44e-42	ncbi_110494763	CAMK2N2	calcium/calmodulin-dependent protein kinase II inhibitor 2 [Esox lucius]	1.24e-13
GO:0043005	neuron projection	Cellular Component	913	2.44e-42	ncbi_110494842	SYN2	synapsin-2-like isoform X1 [Oncorhynchus mykiss]	5.01e-37
GO:0043005	neuron projection	Cellular Component	913	2.44e-42	ncbi_110494866	KCNIP4	Kv channel-interacting protein 4 isoform X1 [Esox lucius]	0.0300398
GO:0043005	neuron projection	Cellular Component	913	2.44e-42	ncbi_110494975	PRKAR2A	cAMP-dependent protein kinase type II-alpha regulatory subunit-like isoform X1 [Oncorhynchus kisutch]	5.45e-18
GO:0043005	neuron projection	Cellular Component	913	2.44e-42	ncbi_110495285	CALB2	PREDICTED: calretinin-like [Salmo salar]	6.07e-34
GO:0043005	neuron projection	Cellular Component	913	2.44e-42	ncbi_110495463	IL1RAPL1B	interleukin-1 receptor accessory protein-like 1 isoform X1 [Salmo trutta]	8.33e-20
GO:0043005	neuron projection	Cellular Component	913	2.44e-42	ncbi_110495483	IL1RAPL1B	interleukin-1 receptor accessory protein-like 1 isoform X1 [Salmo trutta]	3.04e-05
GO:0043005	neuron projection	Cellular Component	913	2.44e-42	ncbi_110495549	BIN1	myc box-dependent-interacting protein 1 isoform X1 [Oncorhynchus kisutch]	4.75e-06
GO:0043005	neuron projection	Cellular Component	913	2.44e-42	ncbi_110495551	IHHB	indian hedgehog B protein-like [Oncorhynchus mykiss]	1.49e-08
GO:0043005	neuron projection	Cellular Component	913	2.44e-42	ncbi_110495566	IHHB	indian hedgehog B protein-like [Oncorhynchus mykiss]	6.59e-08
GO:0043005	neuron projection	Cellular Component	913	2.44e-42	ncbi_110495826	GABRA5	gamma-aminobutyric acid receptor subunit alpha-5-like isoform X1 [Oncorhynchus mykiss]	2.66e-27
GO:0043005	neuron projection	Cellular Component	913	2.44e-42	ncbi_110495854	TANC1	protein TANC1-like [Oncorhynchus mykiss]	0.00116375
GO:0043005	neuron projection	Cellular Component	913	2.44e-42	ncbi_110495871	SUMO1	small ubiquitin-related modifier 1 [Oncorhynchus mykiss]	1.64e-25
GO:0043005	neuron projection	Cellular Component	913	2.44e-42	ncbi_110495896	RASGRF1	ras-specific guanine nucleotide-releasing factor 1 [Oncorhynchus nerka]	1.74e-09
GO:0043005	neuron projection	Cellular Component	913	2.44e-42	ncbi_110495932	GSK3B	glycogen synthase kinase-3 beta-like isoform X1 [Oncorhynchus mykiss]	3.69e-29
GO:0043005	neuron projection	Cellular Component	913	2.44e-42	ncbi_110495958	TUBB4B	PREDICTED: tubulin beta-4B chain-like [Salmo salar]	4.73e-08
GO:0043005	neuron projection	Cellular Component	913	2.44e-42	ncbi_110495975	NCAM2	neural cell adhesion molecule 2-like isoform X1 [Oncorhynchus mykiss]	1.06e-26
GO:0043005	neuron projection	Cellular Component	913	2.44e-42	ncbi_110496009	CHRNA7	neuronal acetylcholine receptor subunit alpha-7-like [Oncorhynchus mykiss]	0.00152776
GO:0043005	neuron projection	Cellular Component	913	2.44e-42	ncbi_110496076	SCN1B	sodium channel subunit beta-1-like [Oncorhynchus mykiss]	5.69e-58
GO:0043005	neuron projection	Cellular Component	913	2.44e-42	ncbi_110496174	LRRC4	leucine-rich repeat-containing protein 4-like [Oncorhynchus mykiss]	2.13e-22
GO:0043005	neuron projection	Cellular Component	913	2.44e-42	ncbi_110496208	GSK3B	glycogen synthase kinase-3 beta isoform X2 [Oncorhynchus kisutch]	6.37e-08
GO:0043005	neuron projection	Cellular Component	913	2.44e-42	ncbi_110496211	ATP1A3	sodium/potassium-transporting ATPase subunit alpha-3 [Oncorhynchus mykiss]	1.18e-38
GO:0043005	neuron projection	Cellular Component	913	2.44e-42	ncbi_110496362	SV2A	synaptic vesicle glycoprotein 2A-like [Oncorhynchus mykiss]	5.87e-57
GO:0043005	neuron projection	Cellular Component	913	2.44e-42	ncbi_110496434	TAC1	protachykinin-like [Oncorhynchus mykiss]	1.4e-09
GO:0043005	neuron projection	Cellular Component	913	2.44e-42	ncbi_110496472	ADCY2	LOW QUALITY PROTEIN: adenylate cyclase type 2-like [Oncorhynchus nerka]	5.56e-08
GO:0043005	neuron projection	Cellular Component	913	2.44e-42	ncbi_110496587	IGF2BP3	insulin-like growth factor 2 mRNA-binding protein 3 [Oncorhynchus mykiss]	2.4e-22
GO:0043005	neuron projection	Cellular Component	913	2.44e-42	ncbi_110496701	CDK5R1	cyclin-dependent kinase 5 activator 1-like [Oncorhynchus nerka]	9.9e-06
GO:0043005	neuron projection	Cellular Component	913	2.44e-42	ncbi_110496810	EPHA7	ephrin type-A receptor 7-like [Oncorhynchus nerka]	0.000491003
GO:0043005	neuron projection	Cellular Component	913	2.44e-42	ncbi_110496841	RARB	PREDICTED: retinoic acid receptor alpha-A-like isoform X2 [Salmo salar]	8.31e-15
GO:0043005	neuron projection	Cellular Component	913	2.44e-42	ncbi_110496873	PPP1R9A	neurabin-1 isoform X1 [Oncorhynchus kisutch]	8.24e-17
GO:0043005	neuron projection	Cellular Component	913	2.44e-42	ncbi_110496896	ATAT1	alpha-tubulin N-acetyltransferase 1-like isoform X2 [Oncorhynchus kisutch]	0.00352587
GO:0043005	neuron projection	Cellular Component	913	2.44e-42	ncbi_110496897	GABBR1	gamma-aminobutyric acid type B receptor subunit 1-like [Oncorhynchus mykiss]	1.83e-10
GO:0043005	neuron projection	Cellular Component	913	2.44e-42	ncbi_110496905	DLGAP3	LOW QUALITY PROTEIN: disks large-associated protein 3-like [Oncorhynchus kisutch]	1.76e-05
GO:0043005	neuron projection	Cellular Component	913	2.44e-42	ncbi_110497098	GABRG3	gamma-aminobutyric acid receptor subunit gamma-3-like isoform X1 [Oncorhynchus nerka]	0.00151562
GO:0043005	neuron projection	Cellular Component	913	2.44e-42	ncbi_110497158	SLC1A2	excitatory amino acid transporter 2-like isoform X1 [Oncorhynchus mykiss]	2.97e-66
GO:0043005	neuron projection	Cellular Component	913	2.44e-42	ncbi_110497165	LRRC4C	leucine-rich repeat-containing protein 4C [Oncorhynchus kisutch]	1.63e-23
GO:0043005	neuron projection	Cellular Component	913	2.44e-42	ncbi_110497205	CHRNA7	PREDICTED: neuronal acetylcholine receptor subunit alpha-7-like [Salmo salar]	4.39e-07
GO:0043005	neuron projection	Cellular Component	913	2.44e-42	ncbi_110497392	GLRA3	glycine receptor subunit alpha-3-like [Oncorhynchus mykiss]	1.62e-08
GO:0043005	neuron projection	Cellular Component	913	2.44e-42	ncbi_110497393	GPM6A	neuronal membrane glycoprotein M6-a isoform X1 [Oncorhynchus mykiss]	1.15e-86
GO:0043005	neuron projection	Cellular Component	913	2.44e-42	ncbi_110497421	CPLX1	Complexin-1 [Salmo salar]	1.24e-36
GO:0043005	neuron projection	Cellular Component	913	2.44e-42	ncbi_110497516	LRRTM1	leucine-rich repeat transmembrane neuronal protein 1-like isoform X1 [Oncorhynchus mykiss]	1.6e-19
GO:0043005	neuron projection	Cellular Component	913	2.44e-42	ncbi_110497517	CTNNA2	LOW QUALITY PROTEIN: catenin alpha-2 [Oncorhynchus kisutch]	1.25e-33
GO:0043005	neuron projection	Cellular Component	913	2.44e-42	ncbi_110497602	DPYSL5	dihydropyrimidinase-related protein 5-like [Oncorhynchus mykiss]	2.14e-185
GO:0043005	neuron projection	Cellular Component	913	2.44e-42	ncbi_110497630	SPTBN1	spectrin beta chain, erythrocytic-like [Oncorhynchus mykiss]	1.57e-14
GO:0043005	neuron projection	Cellular Component	913	2.44e-42	ncbi_110497694	ITPR2	inositol 1,4,5-trisphosphate receptor type 2-like [Oncorhynchus mykiss]	3.15e-59
GO:0043005	neuron projection	Cellular Component	913	2.44e-42	ncbi_110497737	CALM1	calmodulin-like [Astyanax mexicanus]	8.3e-11
GO:0043005	neuron projection	Cellular Component	913	2.44e-42	ncbi_110497787	GABRB1	PREDICTED: gamma-aminobutyric acid receptor subunit beta-1-like isoform X1 [Salmo salar]	2.09e-10
GO:0043005	neuron projection	Cellular Component	913	2.44e-42	ncbi_110497788	GABRA2	gamma-aminobutyric acid receptor subunit alpha-2-like [Oncorhynchus mykiss]	7.83e-16
GO:0043005	neuron projection	Cellular Component	913	2.44e-42	ncbi_110497789	GABRG1	gamma-aminobutyric acid receptor subunit gamma-1-like [Oncorhynchus mykiss]	1.49e-40
GO:0043005	neuron projection	Cellular Component	913	2.44e-42	ncbi_110497889	OTX2	homeobox protein OTX2 [Oncorhynchus kisutch]	6.8e-20
GO:0043005	neuron projection	Cellular Component	913	2.44e-42	ncbi_110498124	MYO6	unconventional myosin-VI-like [Oncorhynchus mykiss]	5.18e-35
GO:0043005	neuron projection	Cellular Component	913	2.44e-42	ncbi_110498131	CNR1A	cannabinoid receptor type 1A-like [Oncorhynchus mykiss]	4.41e-13
GO:0043005	neuron projection	Cellular Component	913	2.44e-42	ncbi_110498263	TRIM9	E3 ubiquitin-protein ligase TRIM9 isoform X1 [Salmo trutta]	0.00970612
GO:0043005	neuron projection	Cellular Component	913	2.44e-42	ncbi_110498314	NEFL	neurofilament light polypeptide-like [Oncorhynchus mykiss]	6.74e-45
GO:0043005	neuron projection	Cellular Component	913	2.44e-42	ncbi_110498381	USH2A	PREDICTED: LOW QUALITY PROTEIN: usherin [Salmo salar]	2.57e-34
GO:0043005	neuron projection	Cellular Component	913	2.44e-42	ncbi_110498406	ATL1	atlastin-1 isoform X1 [Oncorhynchus kisutch]	3.24e-07
GO:0043005	neuron projection	Cellular Component	913	2.44e-42	ncbi_110498604	PRKCBB	protein kinase C beta type isoform X1 [Esox lucius]	0.000580138
GO:0043005	neuron projection	Cellular Component	913	2.44e-42	ncbi_110498728	SHANK1	SH3 and multiple ankyrin repeat domains protein 1 [Oncorhynchus kisutch]	3.14e-08
GO:0043005	neuron projection	Cellular Component	913	2.44e-42	ncbi_110498769	ARHGAP44	rho GTPase-activating protein 44-like isoform X6 [Oncorhynchus kisutch]	0.000307307
GO:0043005	neuron projection	Cellular Component	913	2.44e-42	ncbi_110498796	LRRC4B	leucine-rich repeat-containing protein 4B-like [Oncorhynchus mykiss]	5.44e-32
GO:0043005	neuron projection	Cellular Component	913	2.44e-42	ncbi_110498846	SLC17A7	vesicular glutamate transporter 1-like isoform X1 [Oncorhynchus mykiss]	1.13e-12
GO:0043005	neuron projection	Cellular Component	913	2.44e-42	ncbi_110498952	--	PREDICTED: alpha-synuclein-like isoform X3 [Salmo salar]	3.36e-127
GO:0043005	neuron projection	Cellular Component	913	2.44e-42	ncbi_110498982	PTEN	phosphatidylinositol 3,4,5-trisphosphate 3-phosphatase and dual-specificity protein phosphatase PTEN isoform X1 [Oncorhynchus mykiss]	9.15e-17
GO:0043005	neuron projection	Cellular Component	913	2.44e-42	ncbi_110499118	CDK5R1	cyclin-dependent kinase 5 activator 1-like [Oncorhynchus kisutch]	1.23e-15
GO:0043005	neuron projection	Cellular Component	913	2.44e-42	ncbi_110499161	SHISA9A	protein shisa-9 [Oncorhynchus nerka]	9.06e-09
GO:0043005	neuron projection	Cellular Component	913	2.44e-42	ncbi_110499196	PVALB2	Parvalbumin, thymic [Salmo salar]	0.0299652
GO:0043005	neuron projection	Cellular Component	913	2.44e-42	ncbi_110499218	RAC3	ras-related C3 botulinum toxin substrate 3 isoform X1 [Esox lucius]	7.49e-80
GO:0043005	neuron projection	Cellular Component	913	2.44e-42	ncbi_110499248	PPP1R9B	neurabin-2-like [Oncorhynchus mykiss]	9.25e-30
GO:0043005	neuron projection	Cellular Component	913	2.44e-42	ncbi_110499383	ELOVL5	elongation of very long chain fatty acids protein 5-like [Oncorhynchus mykiss]	0.00142462
GO:0043005	neuron projection	Cellular Component	913	2.44e-42	ncbi_110499408	TACR3	neuromedin-K receptor-like isoform X1 [Oncorhynchus mykiss]	1.08e-05
GO:0043005	neuron projection	Cellular Component	913	2.44e-42	ncbi_110499491	SLC18A3A	probable vesicular acetylcholine transporter-B [Oncorhynchus kisutch]	2.1e-10
GO:0043005	neuron projection	Cellular Component	913	2.44e-42	ncbi_110499558	CHAT	LOW QUALITY PROTEIN: choline O-acetyltransferase-like [Oncorhynchus kisutch]	5.3e-05
GO:0043005	neuron projection	Cellular Component	913	2.44e-42	ncbi_110499692	NTS	neurotensin/neuromedin N-like [Oncorhynchus kisutch]	0.00226177
GO:0043005	neuron projection	Cellular Component	913	2.44e-42	ncbi_110499739	GRIP1	LOW QUALITY PROTEIN: glutamate receptor-interacting protein 1 [Oncorhynchus kisutch]	3.22e-18
GO:0043005	neuron projection	Cellular Component	913	2.44e-42	ncbi_110499842	SLC6A1	sodium- and chloride-dependent GABA transporter 1-like [Oncorhynchus mykiss]	0.000359609
GO:0043005	neuron projection	Cellular Component	913	2.44e-42	ncbi_110499875	LRRC4	leucine-rich repeat-containing protein 4-like [Oncorhynchus mykiss]	3.96e-30
GO:0043005	neuron projection	Cellular Component	913	2.44e-42	ncbi_110499995	HCLS1	hematopoietic lineage cell-specific protein-like isoform X1 [Oncorhynchus mykiss]	5.41e-41
GO:0043005	neuron projection	Cellular Component	913	2.44e-42	ncbi_110500050	TH	tyrosine 3-monooxygenase-like isoform X1 [Oncorhynchus mykiss]	0.000519441
GO:0043005	neuron projection	Cellular Component	913	2.44e-42	ncbi_110500209	PRKAR2B	cAMP-dependent protein kinase type II-beta regulatory subunit-like [Oncorhynchus mykiss]	4.31e-15
GO:0043005	neuron projection	Cellular Component	913	2.44e-42	ncbi_110500248	SYN3	synapsin-3-like isoform X1 [Oncorhynchus mykiss]	8.88e-31
GO:0043005	neuron projection	Cellular Component	913	2.44e-42	ncbi_110500349	ARRB2	arrestin red cell-like [Oncorhynchus mykiss]	6.93e-19
GO:0043005	neuron projection	Cellular Component	913	2.44e-42	ncbi_110500394	ADCY2	adenylate cyclase type 4-like isoform X2 [Oncorhynchus mykiss]	3.14e-38
GO:0043005	neuron projection	Cellular Component	913	2.44e-42	ncbi_110500475	PRKAR2B	cAMP-dependent protein kinase type II-beta regulatory subunit [Oncorhynchus mykiss]	1.88e-08
GO:0043005	neuron projection	Cellular Component	913	2.44e-42	ncbi_110500564	ARHGEF15	rho guanine nucleotide exchange factor 15-like [Oncorhynchus mykiss]	1.03e-06
GO:0043005	neuron projection	Cellular Component	913	2.44e-42	ncbi_110500612	KCNIP4	Kv channel-interacting protein 4 isoform X1 [Oncorhynchus kisutch]	2.21e-05
GO:0043005	neuron projection	Cellular Component	913	2.44e-42	ncbi_110500663	ADRA2C	alpha-2 adrenergic receptor-like [Oncorhynchus kisutch]	0.00220475
GO:0043005	neuron projection	Cellular Component	913	2.44e-42	ncbi_110500677	YBX2-A	Y-box-binding protein 2-A-like isoform X1 [Oncorhynchus mykiss]	4.8e-12
GO:0043005	neuron projection	Cellular Component	913	2.44e-42	ncbi_110500839	NPTN	neuroplastin-like isoform X1 [Oncorhynchus kisutch]	1.56e-12
GO:0043005	neuron projection	Cellular Component	913	2.44e-42	ncbi_110501060	DGKI	diacylglycerol kinase iota-like isoform X1 [Salmo trutta]	2.91e-33
GO:0043005	neuron projection	Cellular Component	913	2.44e-42	ncbi_110501447	RAPGEF4	rap guanine nucleotide exchange factor 4-like [Oncorhynchus mykiss]	1.62e-09
GO:0043005	neuron projection	Cellular Component	913	2.44e-42	ncbi_110501463	GAD1	glutamate decarboxylase 1-like isoform X1 [Oncorhynchus mykiss]	1.63e-19
GO:0043005	neuron projection	Cellular Component	913	2.44e-42	ncbi_110501539	ASIC4A	acid-sensing ion channel 4-like isoform X1 [Oncorhynchus mykiss]	4.21e-07
GO:0043005	neuron projection	Cellular Component	913	2.44e-42	ncbi_110501544	STAT1	signal transducer and activator of transcription 1-alpha/beta-like isoform X2 [Oncorhynchus mykiss]	2.04e-14
GO:0043005	neuron projection	Cellular Component	913	2.44e-42	ncbi_110501574	VIL1	villin-1 [Oncorhynchus mykiss]	4.42e-42
GO:0043005	neuron projection	Cellular Component	913	2.44e-42	ncbi_110501619	GSK3B	glycogen synthase kinase-3 beta-like isoform X1 [Oncorhynchus tshawytscha]	1.26e-17
GO:0043005	neuron projection	Cellular Component	913	2.44e-42	ncbi_110501952	BIN1	myc box-dependent-interacting protein 1-like [Oncorhynchus mykiss]	9.74e-66
GO:0043005	neuron projection	Cellular Component	913	2.44e-42	ncbi_110501953	IHHB	indian hedgehog B protein-like [Oncorhynchus mykiss]	4.04e-09
GO:0043005	neuron projection	Cellular Component	913	2.44e-42	ncbi_110501974	ALS2	alsin-like isoform X2 [Oncorhynchus kisutch]	3.38e-09
GO:0043005	neuron projection	Cellular Component	913	2.44e-42	ncbi_110502007	APP	amyloid beta A4 protein-like isoform X1 [Oncorhynchus mykiss]	1.41e-07
GO:0043005	neuron projection	Cellular Component	913	2.44e-42	ncbi_110502069	IL1RAPL1	PREDICTED: interleukin-1 receptor accessory protein-like 1-B isoform X1 [Salmo salar]	1.98e-08
GO:0043005	neuron projection	Cellular Component	913	2.44e-42	ncbi_110502255	KCNIP4	Kv channel-interacting protein 2 isoform X3 [Oncorhynchus mykiss]	0.000445758
GO:0043005	neuron projection	Cellular Component	913	2.44e-42	ncbi_110502304	CPEB3	cytoplasmic polyadenylation element-binding protein 3 isoform X1 [Oncorhynchus tshawytscha]	7e-06
GO:0043005	neuron projection	Cellular Component	913	2.44e-42	ncbi_110502380	--	synuclein-like isoform X1 [Oncorhynchus tshawytscha]	4.48e-74
GO:0043005	neuron projection	Cellular Component	913	2.44e-42	ncbi_110502383	MAPK8IP1	C-Jun-amino-terminal kinase-interacting protein 1-like, partial [Oncorhynchus mykiss]	4.88e-18
GO:0043005	neuron projection	Cellular Component	913	2.44e-42	ncbi_110502441	PRSS12	neurotrypsin-like [Oncorhynchus mykiss]	2.5e-30
GO:0043005	neuron projection	Cellular Component	913	2.44e-42	ncbi_110502469	PTEN	phosphatidylinositol 3,4,5-trisphosphate 3-phosphatase and dual-specificity protein phosphatase PTEN-like isoform X1 [Oncorhynchus mykiss]	9.58e-06
GO:0043005	neuron projection	Cellular Component	913	2.44e-42	ncbi_110502521	ACTN2	alpha-actinin-2-like isoform X2 [Oncorhynchus tshawytscha]	4.62e-10
GO:0043005	neuron projection	Cellular Component	913	2.44e-42	ncbi_110502566	SLC1A3	excitatory amino acid transporter 1-like isoform X1 [Oncorhynchus mykiss]	2.31e-07
GO:0043005	neuron projection	Cellular Component	913	2.44e-42	ncbi_110502600	SLC8A1	sodium/calcium exchanger 1-like isoform X1 [Oncorhynchus mykiss]	5.01e-25
GO:0043005	neuron projection	Cellular Component	913	2.44e-42	ncbi_110502626	NEFM	proteoglycan 4 [Oncorhynchus kisutch]	1.96e-17
GO:0043005	neuron projection	Cellular Component	913	2.44e-42	ncbi_110502673	GOT1	aspartate aminotransferase, cytoplasmic-like [Oncorhynchus mykiss]	1.78e-10
GO:0043005	neuron projection	Cellular Component	913	2.44e-42	ncbi_110502732	TACR3	neuromedin-K receptor-like [Oncorhynchus mykiss]	1.58e-05
GO:0043005	neuron projection	Cellular Component	913	2.44e-42	ncbi_110502837	CHAT	choline O-acetyltransferase-like [Oncorhynchus mykiss]	1.51e-29
GO:0043005	neuron projection	Cellular Component	913	2.44e-42	ncbi_110502838	SLC18A3A	probable vesicular acetylcholine transporter-B [Oncorhynchus mykiss]	1.12e-16
GO:0043005	neuron projection	Cellular Component	913	2.44e-42	ncbi_110502890	SHISA9A	protein shisa-9B-like [Oncorhynchus kisutch]	6.82e-05
GO:0043005	neuron projection	Cellular Component	913	2.44e-42	ncbi_110503024	RAC3	ras-related C3 botulinum toxin substrate 3-like isoform X1 [Oncorhynchus tshawytscha]	1.07e-31
GO:0043005	neuron projection	Cellular Component	913	2.44e-42	ncbi_110503032	PPP1R9B	LOW QUALITY PROTEIN: neurabin-2-like [Oncorhynchus tshawytscha]	3.03e-08
GO:0043005	neuron projection	Cellular Component	913	2.44e-42	ncbi_110503109	CRTAC1	cartilage acidic protein 1 [Oncorhynchus tshawytscha]	3.42e-06
GO:0043005	neuron projection	Cellular Component	913	2.44e-42	ncbi_110503216	KCNAB1	voltage-gated potassium channel subunit beta-1 isoform X1 [Oncorhynchus kisutch]	2.07e-05
GO:0043005	neuron projection	Cellular Component	913	2.44e-42	ncbi_110503286	SYNDIG1	transmembrane protein 91 [Oncorhynchus kisutch]	2.21e-06
GO:0043005	neuron projection	Cellular Component	913	2.44e-42	ncbi_110503317	SLC8A2	sodium/calcium exchanger 2-like isoform X2 [Oncorhynchus kisutch]	1.79e-54
GO:0043005	neuron projection	Cellular Component	913	2.44e-42	ncbi_110503319	DNER	delta and Notch-like epidermal growth factor-related receptor [Oncorhynchus tshawytscha]	2.2e-35
GO:0043005	neuron projection	Cellular Component	913	2.44e-42	ncbi_110503383	EPHA4	ephrin type-A receptor 4 [Oncorhynchus tshawytscha]	9.75e-06
GO:0043005	neuron projection	Cellular Component	913	2.44e-42	ncbi_110503394	ROBO2	PREDICTED: roundabout homolog 2-like isoform X1 [Salmo salar]	2.27e-20
GO:0043005	neuron projection	Cellular Component	913	2.44e-42	ncbi_110503418	VMN2R1	LOW QUALITY PROTEIN: vomeronasal type-2 receptor 1-like [Oncorhynchus kisutch]	1.39e-05
GO:0043005	neuron projection	Cellular Component	913	2.44e-42	ncbi_110503429	ARRB1	beta-arrestin-1 [Oncorhynchus kisutch]	0.000134884
GO:0043005	neuron projection	Cellular Component	913	2.44e-42	ncbi_110503503	CALM1	calmodulin-like [Astyanax mexicanus]	1.53e-09
GO:0043005	neuron projection	Cellular Component	913	2.44e-42	ncbi_110503534	HEPACAM	hepatocyte cell adhesion molecule-like isoform X2 [Oncorhynchus mykiss]	8.33e-12
GO:0043005	neuron projection	Cellular Component	913	2.44e-42	ncbi_110503644	YWHAE	14-3-3 protein epsilon-like isoform X1 [Oncorhynchus mykiss]	6.22e-14
GO:0043005	neuron projection	Cellular Component	913	2.44e-42	ncbi_110503676	BACE1	beta-secretase 1-like [Oncorhynchus mykiss]	7.52e-25
GO:0043005	neuron projection	Cellular Component	913	2.44e-42	ncbi_110503696	OTX5-A	homeobox protein otx5-like [Oncorhynchus mykiss]	4.06e-24
GO:0043005	neuron projection	Cellular Component	913	2.44e-42	ncbi_110503721	KLC2	kinesin light chain 1-like [Oncorhynchus tshawytscha]	0.00751314
GO:0043005	neuron projection	Cellular Component	913	2.44e-42	ncbi_110503823	OMP	olfactory marker protein-like [Oncorhynchus mykiss]	0.0421403
GO:0043005	neuron projection	Cellular Component	913	2.44e-42	ncbi_110503849	SARM1	sterile alpha and TIR motif-containing protein 1-like [Oncorhynchus mykiss]	1.48e-36
GO:0043005	neuron projection	Cellular Component	913	2.44e-42	ncbi_110503925	ALDOCA	fructose-bisphosphate aldolase C [Oncorhynchus kisutch]	1.21e-12
GO:0043005	neuron projection	Cellular Component	913	2.44e-42	ncbi_110503966	NTRK1	high affinity nerve growth factor receptor [Salvelinus alpinus]	2.54e-05
GO:0043005	neuron projection	Cellular Component	913	2.44e-42	ncbi_110503972	HSC71	heat shock cognate 70 kDa protein-like [Oncorhynchus mykiss]	1.3e-90
GO:0043005	neuron projection	Cellular Component	913	2.44e-42	ncbi_110503983	GABBR1	gamma-aminobutyric acid type B receptor subunit 1-like [Oncorhynchus nerka]	2.98e-36
GO:0043005	neuron projection	Cellular Component	913	2.44e-42	ncbi_110503997	DSCAM	Down syndrome cell adhesion molecule homolog isoform X1 [Oncorhynchus mykiss]	3.82e-43
GO:0043005	neuron projection	Cellular Component	913	2.44e-42	ncbi_110504052	SEZ6	seizure protein 6 homolog isoform X1 [Oncorhynchus kisutch]	3.56e-26
GO:0043005	neuron projection	Cellular Component	913	2.44e-42	ncbi_110504380	TENM2	teneurin-2-like [Salmo trutta]	3.05e-33
GO:0043005	neuron projection	Cellular Component	913	2.44e-42	ncbi_110504439	DRP2	PREDICTED: dystrophin-related protein 2-like [Salmo salar]	3.64e-08
GO:0043005	neuron projection	Cellular Component	913	2.44e-42	ncbi_110504454	CANX	calnexin-like [Oncorhynchus mykiss]	5.2e-08
GO:0043005	neuron projection	Cellular Component	913	2.44e-42	ncbi_110504503	SLC6A1	sodium- and chloride-dependent GABA transporter 1-like [Oncorhynchus mykiss]	6.52e-37
GO:0043005	neuron projection	Cellular Component	913	2.44e-42	ncbi_110504513	SHTN1	shootin-1-like [Oncorhynchus kisutch]	1.46e-34
GO:0043005	neuron projection	Cellular Component	913	2.44e-42	ncbi_110504516	CPLX1	complexin-2 [Oncorhynchus kisutch]	0.000588701
GO:0043005	neuron projection	Cellular Component	913	2.44e-42	ncbi_110504531	GSK3B	glycogen synthase kinase-3 beta isoform X1 [Oncorhynchus kisutch]	1.59e-14
GO:0043005	neuron projection	Cellular Component	913	2.44e-42	ncbi_110504643	IL1RAPL1B	interleukin-1 receptor accessory protein-like 1-B isoform X1 [Oncorhynchus kisutch]	0.000453353
GO:0043005	neuron projection	Cellular Component	913	2.44e-42	ncbi_110504671	PURA	PREDICTED: transcriptional activator protein Pur-alpha [Salmo salar]	5.03e-21
GO:0043005	neuron projection	Cellular Component	913	2.44e-42	ncbi_110504742	CASK	peripheral plasma membrane protein CASK-like isoform X1 [Salmo trutta]	2.23e-11
GO:0043005	neuron projection	Cellular Component	913	2.44e-42	ncbi_110504767	IL1RAPL2	X-linked interleukin-1 receptor accessory protein-like 2 [Oncorhynchus mykiss]	2.39e-05
GO:0043005	neuron projection	Cellular Component	913	2.44e-42	ncbi_110504840	ALDOB	fructose-bisphosphate aldolase B [Oncorhynchus kisutch]	5.51e-08
GO:0043005	neuron projection	Cellular Component	913	2.44e-42	ncbi_110504851	WFS1	wolframin-like [Oncorhynchus tshawytscha]	2.32e-20
GO:0043005	neuron projection	Cellular Component	913	2.44e-42	ncbi_110504854	KCNIP1	Kv channel-interacting protein 1-like isoform X2 [Oncorhynchus tshawytscha]	1.78e-20
GO:0043005	neuron projection	Cellular Component	913	2.44e-42	ncbi_110504900	SPOCK1	testican-1 [Oncorhynchus mykiss]	2.08e-29
GO:0043005	neuron projection	Cellular Component	913	2.44e-42	ncbi_110504932	CYBB	cytochrome b-245 heavy chain-like [Oncorhynchus mykiss]	5.91e-09
GO:0043005	neuron projection	Cellular Component	913	2.44e-42	ncbi_110504949	FGF13	fibroblast growth factor 13 isoform X1 [Oncorhynchus kisutch]	6.43e-52
GO:0043005	neuron projection	Cellular Component	913	2.44e-42	ncbi_110504983	BMPR2	bone morphogenetic protein receptor type-2-like [Oncorhynchus kisutch]	0.0128998
GO:0043005	neuron projection	Cellular Component	913	2.44e-42	ncbi_110504996	GFRA4	GDNF family receptor alpha-4-like [Oncorhynchus mykiss]	0.00018753
GO:0043005	neuron projection	Cellular Component	913	2.44e-42	ncbi_110505019	CHRNA7	neuronal acetylcholine receptor subunit alpha-7-like [Oncorhynchus kisutch]	0.00255811
GO:0043005	neuron projection	Cellular Component	913	2.44e-42	ncbi_110505020	CHRNA3	neuronal acetylcholine receptor subunit alpha-3-like [Oncorhynchus mykiss]	0.000761752
GO:0043005	neuron projection	Cellular Component	913	2.44e-42	ncbi_110505070	CPLX1	complexin-1-like [Oncorhynchus kisutch]	2.37e-100
GO:0043005	neuron projection	Cellular Component	913	2.44e-42	ncbi_110505100	GABRA2	gamma-aminobutyric acid receptor subunit alpha-2 [Oncorhynchus kisutch]	2.14e-16
GO:0043005	neuron projection	Cellular Component	913	2.44e-42	ncbi_110505120	GPM6A	neuronal membrane glycoprotein M6-a [Oncorhynchus kisutch]	6.15e-108
GO:0043005	neuron projection	Cellular Component	913	2.44e-42	ncbi_110505123	TENM3	teneurin-3-like isoform X1 [Oncorhynchus mykiss]	7.19e-15
GO:0043005	neuron projection	Cellular Component	913	2.44e-42	ncbi_110505307	SNX14	sorting nexin-14-like isoform X1 [Oncorhynchus mykiss]	1.21e-12
GO:0043005	neuron projection	Cellular Component	913	2.44e-42	ncbi_110505438	MACO1	macoilin [Oncorhynchus mykiss]	0.00160103
GO:0043005	neuron projection	Cellular Component	913	2.44e-42	ncbi_110505442	LDLRAP1	low density lipoprotein receptor adapter protein 1-B-like isoform X1 [Oncorhynchus mykiss]	1.46e-24
GO:0043005	neuron projection	Cellular Component	913	2.44e-42	ncbi_110505577	OTX2	homeobox protein OTX2 [Oncorhynchus kisutch]	1.17e-14
GO:0043005	neuron projection	Cellular Component	913	2.44e-42	ncbi_110505676	GABRB1	gamma-aminobutyric acid receptor subunit beta-1-like [Oncorhynchus kisutch]	0.0297193
GO:0043005	neuron projection	Cellular Component	913	2.44e-42	ncbi_110505769	STRN3	striatin-3-like [Oncorhynchus mykiss]	2.38e-09
GO:0043005	neuron projection	Cellular Component	913	2.44e-42	ncbi_110505815	GABRR2	gamma-aminobutyric acid receptor subunit rho-2-like [Oncorhynchus nerka]	0.0293947
GO:0043005	neuron projection	Cellular Component	913	2.44e-42	ncbi_110505825	SPTBN1	LOW QUALITY PROTEIN: spectrin beta chain, erythrocytic-like [Oncorhynchus tshawytscha]	9.31e-09
GO:0043005	neuron projection	Cellular Component	913	2.44e-42	ncbi_110505845	DPYSL5	dihydropyrimidinase-related protein 5-like isoform X1 [Oncorhynchus mykiss]	2.52e-105
GO:0043005	neuron projection	Cellular Component	913	2.44e-42	ncbi_110505958	ATL1	atlastin-1-like [Oncorhynchus mykiss]	2.65e-25
GO:0043005	neuron projection	Cellular Component	913	2.44e-42	ncbi_110506000	SLC8A3	sodium/calcium exchanger 3-like isoform X1 [Oncorhynchus kisutch]	6.98e-07
GO:0043005	neuron projection	Cellular Component	913	2.44e-42	ncbi_110506200	CHRNA7	neuronal acetylcholine receptor subunit alpha-7-like [Oncorhynchus mykiss]	0.000888633
GO:0043005	neuron projection	Cellular Component	913	2.44e-42	ncbi_110506240	MAPK8IP1	C-Jun-amino-terminal kinase-interacting protein 1 isoform X2 [Oncorhynchus mykiss]	3.22e-06
GO:0043005	neuron projection	Cellular Component	913	2.44e-42	ncbi_110506276	SHANK2	SH3 and multiple ankyrin repeat domains protein 2-like isoform X6 [Oncorhynchus mykiss]	6.11e-18
GO:0043005	neuron projection	Cellular Component	913	2.44e-42	ncbi_110506354	CDH8	cadherin-8-like isoform X1 [Oncorhynchus mykiss]	1.02e-32
GO:0043005	neuron projection	Cellular Component	913	2.44e-42	ncbi_110506379	TSHZ3	teashirt homolog 3-like isoform X1 [Oncorhynchus mykiss]	5.94e-13
GO:0043005	neuron projection	Cellular Component	913	2.44e-42	ncbi_110506405	CDH1	B-cadherin-like [Oncorhynchus mykiss]	8.87e-51
GO:0043005	neuron projection	Cellular Component	913	2.44e-42	ncbi_110506432	DTNBP1A	dysbindin-A-like [Oncorhynchus mykiss]	1.3e-31
GO:0043005	neuron projection	Cellular Component	913	2.44e-42	ncbi_110506460	CHRNA3	neuronal acetylcholine receptor subunit alpha-3-like [Oncorhynchus mykiss]	0.000191444
GO:0043005	neuron projection	Cellular Component	913	2.44e-42	ncbi_110506461	CHRNA5	neuronal acetylcholine receptor subunit alpha-5-like [Oncorhynchus mykiss]	5.39e-06
GO:0043005	neuron projection	Cellular Component	913	2.44e-42	ncbi_110506465	NPTN	neuroplastin-like [Oncorhynchus mykiss]	1.31e-07
GO:0043005	neuron projection	Cellular Component	913	2.44e-42	ncbi_110506578	CALB2	calretinin-like [Oncorhynchus mykiss]	1.72e-08
GO:0043005	neuron projection	Cellular Component	913	2.44e-42	ncbi_110506645	SLC17A6B	vesicular glutamate transporter 2.1 [Oncorhynchus mykiss]	1.31e-37
GO:0043005	neuron projection	Cellular Component	913	2.44e-42	ncbi_110506705	CPLX3	complexin-3 [Oncorhynchus mykiss]	3.9e-08
GO:0043005	neuron projection	Cellular Component	913	2.44e-42	ncbi_110506750	SLC6A2	sodium-dependent noradrenaline transporter-like [Oncorhynchus mykiss]	4.93e-19
GO:0043005	neuron projection	Cellular Component	913	2.44e-42	ncbi_110506946	CHRNA7	neuronal acetylcholine receptor subunit alpha-7-like [Oncorhynchus mykiss]	4.47e-07
GO:0043005	neuron projection	Cellular Component	913	2.44e-42	ncbi_110506980	LRRC4C	leucine-rich repeat-containing protein 4C-like [Oncorhynchus mykiss]	2.04e-06
GO:0043005	neuron projection	Cellular Component	913	2.44e-42	ncbi_110507072	BACE1	beta-secretase 1-like isoform X2 [Oncorhynchus tshawytscha]	1.43e-23
GO:0043005	neuron projection	Cellular Component	913	2.44e-42	ncbi_110507118	LIMK1	LIM domain kinase 1 isoform X1 [Oncorhynchus kisutch]	4.4e-07
GO:0043005	neuron projection	Cellular Component	913	2.44e-42	ncbi_110507375	HEPACAM	hepatocyte cell adhesion molecule-like isoform X2 [Oncorhynchus mykiss]	3.98e-24
GO:0043005	neuron projection	Cellular Component	913	2.44e-42	ncbi_110507573	OTX5-A	homeobox protein otx5-like [Oncorhynchus kisutch]	6.72e-27
GO:0043005	neuron projection	Cellular Component	913	2.44e-42	ncbi_110507584	SLC8A2	sodium/calcium exchanger 2-like [Oncorhynchus mykiss]	7.09e-10
GO:0043005	neuron projection	Cellular Component	913	2.44e-42	ncbi_110507603	KLC4	kinesin light chain 1-like [Oncorhynchus mykiss]	1.15e-07
GO:0043005	neuron projection	Cellular Component	913	2.44e-42	ncbi_110507658	OMP	olfactory marker protein-like [Oncorhynchus mykiss]	0.00311877
GO:0043005	neuron projection	Cellular Component	913	2.44e-42	ncbi_110507683	SARM1	sterile alpha and TIR motif-containing protein 1-like [Oncorhynchus mykiss]	3.64e-44
GO:0043005	neuron projection	Cellular Component	913	2.44e-42	ncbi_110507766	ALDOCA	fructose-bisphosphate aldolase C-like [Oncorhynchus kisutch]	6.32e-15
GO:0043005	neuron projection	Cellular Component	913	2.44e-42	ncbi_110507804	ALCAMA	CD166 antigen homolog A-like isoform X1 [Oncorhynchus mykiss]	3.28e-30
GO:0043005	neuron projection	Cellular Component	913	2.44e-42	ncbi_110507829	DSCAM	Down syndrome cell adhesion molecule homolog isoform X1 [Oncorhynchus mykiss]	4.49e-17
GO:0043005	neuron projection	Cellular Component	913	2.44e-42	ncbi_110507882	SEZ6	seizure protein 6-like isoform X1 [Oncorhynchus mykiss]	3.14e-16
GO:0043005	neuron projection	Cellular Component	913	2.44e-42	ncbi_110507966	ROBO2	roundabout homolog 2-like [Oncorhynchus mykiss]	1.39e-37
GO:0043005	neuron projection	Cellular Component	913	2.44e-42	ncbi_110507969	STIM1	stromal interaction molecule 1-like isoform X1 [Oncorhynchus mykiss]	4.32e-28
GO:0043005	neuron projection	Cellular Component	913	2.44e-42	ncbi_110507983	FAT3	protocadherin Fat 3 isoform X3 [Oncorhynchus kisutch]	1.66e-26
GO:0043005	neuron projection	Cellular Component	913	2.44e-42	ncbi_110508036	KCNAB1	voltage-gated potassium channel subunit beta-2-like [Oncorhynchus tshawytscha]	0.00412355
GO:0043005	neuron projection	Cellular Component	913	2.44e-42	ncbi_110508054	MME	neprilysin [Oncorhynchus mykiss]	1.61e-08
GO:0043005	neuron projection	Cellular Component	913	2.44e-42	ncbi_110508096	CADM2	cell adhesion molecule 2-like isoform X1 [Oncorhynchus kisutch]	1e-17
GO:0043005	neuron projection	Cellular Component	913	2.44e-42	ncbi_110508201	PALMD	palmdelphin-like [Oncorhynchus mykiss]	9.14e-31
GO:0043005	neuron projection	Cellular Component	913	2.44e-42	ncbi_110508241	TNK2	activated CDC42 kinase 1-like isoform X1 [Oncorhynchus kisutch]	1.19e-10
GO:0043005	neuron projection	Cellular Component	913	2.44e-42	ncbi_110508279	SHHB	tiggy-winkle hedgehog protein-like [Oncorhynchus mykiss]	0.0102242
GO:0043005	neuron projection	Cellular Component	913	2.44e-42	ncbi_110508352	CAMK2N2	PREDICTED: calcium/calmodulin-dependent protein kinase II inhibitor 2-like [Salmo salar]	1.35e-29
GO:0043005	neuron projection	Cellular Component	913	2.44e-42	ncbi_110508453	--	C-C motif chemokine 2-like isoform X1 [Oncorhynchus mykiss]	1.62e-22
GO:0043005	neuron projection	Cellular Component	913	2.44e-42	ncbi_110508532	DNM2	dynamin-3-like isoform X5 [Oncorhynchus nerka]	3.08e-28
GO:0043005	neuron projection	Cellular Component	913	2.44e-42	ncbi_110508566	CRHR2	corticotropin-releasing factor receptor 2-like isoform X2 [Oncorhynchus mykiss]	7.33e-05
GO:0043005	neuron projection	Cellular Component	913	2.44e-42	ncbi_110508601	MYH10	myosin-10-like [Oncorhynchus mykiss]	5.05e-12
GO:0043005	neuron projection	Cellular Component	913	2.44e-42	ncbi_110508655	NELL2	protein kinase C-binding protein NELL2-like [Oncorhynchus mykiss]	2.26e-39
GO:0043005	neuron projection	Cellular Component	913	2.44e-42	ncbi_110508678	CNTNAP2	contactin-associated protein-like 2 isoform X1 [Oncorhynchus mykiss]	1.06e-38
GO:0043005	neuron projection	Cellular Component	913	2.44e-42	ncbi_110508694	ENG2B	homeobox protein engrailed-2b-like [Oncorhynchus kisutch]	1.76e-11
GO:0043005	neuron projection	Cellular Component	913	2.44e-42	ncbi_110508700	CAHZ	carbonic anhydrase-like [Oncorhynchus mykiss]	5.38e-43
GO:0043005	neuron projection	Cellular Component	913	2.44e-42	ncbi_110508746	BRINP3	BMP/retinoic acid-inducible neural-specific protein 2 [Oncorhynchus mykiss]	1.17e-34
GO:0043005	neuron projection	Cellular Component	913	2.44e-42	ncbi_110508770	PTPRN2	receptor-type tyrosine-protein phosphatase N2-like [Oncorhynchus mykiss]	1.73e-54
GO:0043005	neuron projection	Cellular Component	913	2.44e-42	ncbi_110508791	EPHB1	PREDICTED: ephrin type-B receptor 1 isoform X1 [Salmo salar]	7.2e-07
GO:0043005	neuron projection	Cellular Component	913	2.44e-42	ncbi_110509007	PFN2	profilin-2-like isoform X2 [Oncorhynchus mykiss]	4.95e-27
GO:0043005	neuron projection	Cellular Component	913	2.44e-42	ncbi_110509020	RCVRN	recoverin-like [Oncorhynchus mykiss]	1.3e-14
GO:0043005	neuron projection	Cellular Component	913	2.44e-42	ncbi_110509024	BRINP3	BMP/retinoic acid-inducible neural-specific protein 3-like [Oncorhynchus mykiss]	0.000100466
GO:0043005	neuron projection	Cellular Component	913	2.44e-42	ncbi_110509047	APOD	apolipoprotein D [Oncorhynchus kisutch]	0
GO:0043005	neuron projection	Cellular Component	913	2.44e-42	ncbi_110509179	VIM	vimentin A2-like [Oncorhynchus mykiss]	1.05e-100
GO:0043005	neuron projection	Cellular Component	913	2.44e-42	ncbi_110509193	KCNAB1	voltage-gated potassium channel subunit beta-1-like [Oncorhynchus nerka]	6.23e-06
GO:0043005	neuron projection	Cellular Component	913	2.44e-42	ncbi_110509206	GAD1	glutamate decarboxylase 1-like isoform X1 [Oncorhynchus nerka]	0.000127865
GO:0043005	neuron projection	Cellular Component	913	2.44e-42	ncbi_110509208	PPP1R9A	neurabin-1-like [Oncorhynchus mykiss]	1.62e-06
GO:0043005	neuron projection	Cellular Component	913	2.44e-42	ncbi_110509209	RAPGEF4	rap guanine nucleotide exchange factor 4 isoform X1 [Oncorhynchus kisutch]	4.82e-39
GO:0043005	neuron projection	Cellular Component	913	2.44e-42	ncbi_110509211	EPHA3	ephrin type-A receptor 3 isoform X1 [Oncorhynchus kisutch]	3.62e-24
GO:0043005	neuron projection	Cellular Component	913	2.44e-42	ncbi_110509316	TACR1	substance-P receptor [Oncorhynchus kisutch]	0.0154408
GO:0043005	neuron projection	Cellular Component	913	2.44e-42	ncbi_110509404	SLC8A1	sodium/calcium exchanger 1-like [Oncorhynchus tshawytscha]	1.82e-17
GO:0043005	neuron projection	Cellular Component	913	2.44e-42	ncbi_110509417	IHHB	indian hedgehog B protein-like [Oncorhynchus tshawytscha]	0.000179824
GO:0043005	neuron projection	Cellular Component	913	2.44e-42	ncbi_110509551	CAMK2B	PREDICTED: calcium/calmodulin-dependent protein kinase type II subunit beta-like isoform X1 [Salmo salar]	4.21e-54
GO:0043005	neuron projection	Cellular Component	913	2.44e-42	ncbi_110509597	MAP1B	microtubule-associated protein 1B-like [Oncorhynchus mykiss]	1.34e-73
GO:0043005	neuron projection	Cellular Component	913	2.44e-42	ncbi_110509650	NPY1R	neuropeptide Y receptor type 1-like isoform X2 [Oncorhynchus mykiss]	1.47e-05
GO:0043005	neuron projection	Cellular Component	913	2.44e-42	ncbi_110509713	STXBP1	PREDICTED: syntaxin-binding protein 1-like isoform X1 [Salmo salar]	3.23e-106
GO:0043005	neuron projection	Cellular Component	913	2.44e-42	ncbi_110509726	ADORA2A	adenosine receptor A2b-like [Oncorhynchus mykiss]	0.00530144
GO:0043005	neuron projection	Cellular Component	913	2.44e-42	ncbi_110509750	NEFM	neurofilament medium polypeptide-like [Oncorhynchus mykiss]	7.8e-71
GO:0043005	neuron projection	Cellular Component	913	2.44e-42	ncbi_110509754	HTR1A-B	5-hydroxytryptamine receptor 1A-beta-like [Oncorhynchus mykiss]	0.00476141
GO:0043005	neuron projection	Cellular Component	913	2.44e-42	ncbi_110509819	BRINP1	BMP/retinoic acid-inducible neural-specific protein 1 [Oncorhynchus tshawytscha]	1.53e-46
GO:0043005	neuron projection	Cellular Component	913	2.44e-42	ncbi_110509833	OXT	isotocin-neurophysin IT 1 [Oncorhynchus kisutch]	1.32e-05
GO:0043005	neuron projection	Cellular Component	913	2.44e-42	ncbi_110509838	LZTS3	rootletin-like [Xiphophorus hellerii]	2.8e-07
GO:0043005	neuron projection	Cellular Component	913	2.44e-42	ncbi_110509916	KCNIP1	PREDICTED: Kv channel-interacting protein 1-like isoform X1 [Salmo salar]	3.21e-15
GO:0043005	neuron projection	Cellular Component	913	2.44e-42	ncbi_110509938	GABRA3	gamma-aminobutyric acid receptor subunit alpha-3-like isoform X1 [Oncorhynchus nerka]	1.82e-08
GO:0043005	neuron projection	Cellular Component	913	2.44e-42	ncbi_110509985	CNIH2	PREDICTED: protein cornichon homolog 2-like isoform X2 [Salmo salar]	1.95e-13
GO:0043005	neuron projection	Cellular Component	913	2.44e-42	ncbi_110510003	SV2B	synaptic vesicle glycoprotein 2B-like isoform X1 [Oncorhynchus mykiss]	2.74e-42
GO:0043005	neuron projection	Cellular Component	913	2.44e-42	ncbi_110510087	CASR	extracellular calcium-sensing receptor [Oncorhynchus mykiss]	0.0118666
GO:0043005	neuron projection	Cellular Component	913	2.44e-42	ncbi_110510139	FGF13	fibroblast growth factor 13 [Oncorhynchus kisutch]	5.5e-22
GO:0043005	neuron projection	Cellular Component	913	2.44e-42	ncbi_110510184	CAMK2A	calcium/calmodulin-dependent protein kinase type II subunit alpha-like isoform X1 [Oncorhynchus kisutch]	7.9e-12
GO:0043005	neuron projection	Cellular Component	913	2.44e-42	ncbi_110510278	CADM2	cell adhesion molecule 2-like isoform X1 [Salmo trutta]	2.29e-18
GO:0043005	neuron projection	Cellular Component	913	2.44e-42	ncbi_110510426	BIN1	myc box-dependent-interacting protein 1-like isoform X2 [Salmo trutta]	3.35e-07
GO:0043005	neuron projection	Cellular Component	913	2.44e-42	ncbi_110510730	PRKCBB	protein kinase C beta type-like isoform X2 [Salmo trutta]	1.29e-15
GO:0043005	neuron projection	Cellular Component	913	2.44e-42	ncbi_110510809	CPE	LOW QUALITY PROTEIN: carboxypeptidase E [Oncorhynchus kisutch]	3.36e-78
GO:0043005	neuron projection	Cellular Component	913	2.44e-42	ncbi_110510856	KIRREL1	kin of IRRE-like protein 1 isoform X1 [Oncorhynchus mykiss]	3.66e-46
GO:0043005	neuron projection	Cellular Component	913	2.44e-42	ncbi_110510910	ACTN2	alpha-actinin-2 isoform X1 [Esox lucius]	3.49e-31
GO:0043005	neuron projection	Cellular Component	913	2.44e-42	ncbi_110511064	UCHL1	ubiquitin carboxyl-terminal hydrolase isozyme L1-like [Oncorhynchus mykiss]	2.02e-17
GO:0043005	neuron projection	Cellular Component	913	2.44e-42	ncbi_110511094	SLC6A3	sodium-dependent dopamine transporter [Salmo trutta]	2.21e-06
GO:0043005	neuron projection	Cellular Component	913	2.44e-42	ncbi_110511297	CADM2	cell adhesion molecule 2-like [Oncorhynchus kisutch]	3.79e-06
GO:0043005	neuron projection	Cellular Component	913	2.44e-42	ncbi_110511300	NADL1.1	neural cell adhesion molecule L1.1-like isoform X1 [Oncorhynchus kisutch]	1.82e-73
GO:0043005	neuron projection	Cellular Component	913	2.44e-42	ncbi_110512290	ACTN1	alpha-actinin-1 isoform X3 [Oncorhynchus kisutch]	1.42e-26
GO:0043005	neuron projection	Cellular Component	913	2.44e-42	ncbi_110512574	PTPRO	receptor-type tyrosine-protein phosphatase O-like isoform X1 [Oncorhynchus kisutch]	0.0087685
GO:0043005	neuron projection	Cellular Component	913	2.44e-42	ncbi_110512666	ATP6V0D1	PREDICTED: V-type proton ATPase subunit d 1 [Salmo salar]	2.35e-11
GO:0043005	neuron projection	Cellular Component	913	2.44e-42	ncbi_110512703	CCR4	C-C chemokine receptor type 4-like [Oncorhynchus mykiss]	7.2e-05
GO:0043005	neuron projection	Cellular Component	913	2.44e-42	ncbi_110512762	CHRNA3	neuronal acetylcholine receptor subunit alpha-3-like isoform X1 [Oncorhynchus kisutch]	2.43e-09
GO:0043005	neuron projection	Cellular Component	913	2.44e-42	ncbi_110512786	PRKCA	protein kinase C alpha type [Esox lucius]	2.16e-09
GO:0043005	neuron projection	Cellular Component	913	2.44e-42	ncbi_110512845	HSP70	heat shock protein 70b [Oncorhynchus mykiss]	4.75e-09
GO:0043005	neuron projection	Cellular Component	913	2.44e-42	ncbi_110512870	DDC	aromatic-L-amino-acid decarboxylase-like [Oncorhynchus mykiss]	3.54e-29
GO:0043005	neuron projection	Cellular Component	913	2.44e-42	ncbi_110512934	CAMK2D2	calcium/calmodulin-dependent protein kinase type II delta 2 chain isoform X4 [Myripristis murdjan]	2.43e-14
GO:0043005	neuron projection	Cellular Component	913	2.44e-42	ncbi_110512986	PCDH9	PREDICTED: protocadherin-9 [Salmo salar]	1.76e-05
GO:0043005	neuron projection	Cellular Component	913	2.44e-42	ncbi_110513199	DCC	LOW QUALITY PROTEIN: netrin receptor DCC-like [Oncorhynchus kisutch]	3.44e-08
GO:0043005	neuron projection	Cellular Component	913	2.44e-42	ncbi_110513544	ELFN1	protein ELFN1-like [Oncorhynchus kisutch]	1.06e-08
GO:0043005	neuron projection	Cellular Component	913	2.44e-42	ncbi_110513633	--	tropomyosin alpha-3 chain-like isoform X1 [Oncorhynchus nerka]	1.9e-51
GO:0043005	neuron projection	Cellular Component	913	2.44e-42	ncbi_110513756	CALB1	PREDICTED: calbindin-like [Salmo salar]	8e-14
GO:0043005	neuron projection	Cellular Component	913	2.44e-42	ncbi_110513918	--	beta-synuclein-like isoform X1 [Oncorhynchus kisutch]	3.42e-49
GO:0043005	neuron projection	Cellular Component	913	2.44e-42	ncbi_110514283	IQGAP1	ras GTPase-activating-like protein IQGAP1 [Oncorhynchus kisutch]	5.69e-19
GO:0043005	neuron projection	Cellular Component	913	2.44e-42	ncbi_110514534	ADRA2C	alpha-2C adrenergic receptor-like [Oncorhynchus mykiss]	0.00942829
GO:0043005	neuron projection	Cellular Component	913	2.44e-42	ncbi_110514965	DLGAP3	LOW QUALITY PROTEIN: disks large-associated protein 3-like [Oncorhynchus kisutch]	3.74e-05
GO:0043005	neuron projection	Cellular Component	913	2.44e-42	ncbi_110515097	SV2A	synaptic vesicle glycoprotein 2A-like isoform X1 [Oncorhynchus mykiss]	7.23e-17
GO:0043005	neuron projection	Cellular Component	913	2.44e-42	ncbi_110515373	FSCN1	fascin-like [Oncorhynchus mykiss]	2.53e-11
GO:0043005	neuron projection	Cellular Component	913	2.44e-42	ncbi_110515429	CRMP1	dihydropyrimidinase-related protein 1 isoform X1 [Esox lucius]	2.3e-14
GO:0043005	neuron projection	Cellular Component	913	2.44e-42	ncbi_110515566	CHRNA3	neuronal acetylcholine receptor subunit alpha-3-like isoform X1 [Oncorhynchus kisutch]	2.94e-10
GO:0043005	neuron projection	Cellular Component	913	2.44e-42	ncbi_110515568	CPLX3	PREDICTED: complexin-3-like [Salmo salar]	2e-13
GO:0043005	neuron projection	Cellular Component	913	2.44e-42	ncbi_110515790	CCL13	C-C motif chemokine 13-like [Oncorhynchus mykiss]	0.00071213
GO:0043005	neuron projection	Cellular Component	913	2.44e-42	ncbi_110515947	CNTNAP2	contactin-associated protein-like 2 isoform X3 [Esox lucius]	2.2e-23
GO:0043005	neuron projection	Cellular Component	913	2.44e-42	ncbi_110516285	SCN1B	sodium channel subunit beta-1-like isoform X1 [Oncorhynchus mykiss]	0.000887086
GO:0043005	neuron projection	Cellular Component	913	2.44e-42	ncbi_110516429	FLNA	filamin-A-like isoform X2 [Oncorhynchus kisutch]	0.00644791
GO:0043005	neuron projection	Cellular Component	913	2.44e-42	ncbi_110516630	CCL24	C-C motif chemokine 13-like [Oncorhynchus mykiss]	4.93e-20
GO:0043005	neuron projection	Cellular Component	913	2.44e-42	ncbi_110516720	ADCY9	adenylate cyclase type 9 [Oncorhynchus mykiss]	1.11e-12
GO:0043005	neuron projection	Cellular Component	913	2.44e-42	ncbi_110517126	CNR2	cannabinoid receptor 2-like [Oncorhynchus mykiss]	1.42e-06
GO:0043005	neuron projection	Cellular Component	913	2.44e-42	ncbi_110517766	ATP1A3	sodium/potassium-transporting ATPase subunit alpha-3-like isoform X1 [Oncorhynchus kisutch]	6.69e-171
GO:0043005	neuron projection	Cellular Component	913	2.44e-42	ncbi_110517956	PTPRO	receptor-type tyrosine-protein phosphatase O-like isoform X1 [Oncorhynchus kisutch]	4.67e-16
GO:0043005	neuron projection	Cellular Component	913	2.44e-42	ncbi_110517987	GNB3	PREDICTED: guanine nucleotide-binding protein G(I)/G(S)/G(T) subunit beta-3-like isoform X1 [Salmo salar]	9.53e-13
GO:0043005	neuron projection	Cellular Component	913	2.44e-42	ncbi_110518127	SCN3B	sodium channel subunit beta-1-like isoform X2 [Oncorhynchus mykiss]	3.95e-12
GO:0043005	neuron projection	Cellular Component	913	2.44e-42	ncbi_110518248	FSCN1	fascin-like [Oncorhynchus mykiss]	1.54e-13
GO:0043005	neuron projection	Cellular Component	913	2.44e-42	ncbi_110518541	ERC2	ERC protein 2 isoform X2 [Esox lucius]	0.00695974
GO:0043005	neuron projection	Cellular Component	913	2.44e-42	ncbi_110518974	SNAP91	clathrin coat assembly protein AP180-like isoform X1 [Oncorhynchus mykiss]	1.6e-53
GO:0043005	neuron projection	Cellular Component	913	2.44e-42	ncbi_110519363	ACTN2	alpha-actinin-2 isoform X1 [Esox lucius]	4.71e-36
GO:0043005	neuron projection	Cellular Component	913	2.44e-42	ncbi_110520031	ASIC4A	acid-sensing ion channel 4-like isoform X1 [Oncorhynchus tshawytscha]	3.4e-13
GO:0043005	neuron projection	Cellular Component	913	2.44e-42	ncbi_110520034	CDK5R1	cyclin-dependent kinase 5 activator 1-like [Oncorhynchus mykiss]	3.2e-08
GO:0043005	neuron projection	Cellular Component	913	2.44e-42	ncbi_110520058	TANC1	protein TANC1-like isoform X1 [Oncorhynchus mykiss]	1.01e-35
GO:0043005	neuron projection	Cellular Component	913	2.44e-42	ncbi_110520097	GAD1	glutamate decarboxylase 1-like isoform X1 [Oncorhynchus mykiss]	1.83e-57
GO:0043005	neuron projection	Cellular Component	913	2.44e-42	ncbi_110520531	ARHGEF7	rho guanine nucleotide exchange factor 7-like isoform X2 [Oncorhynchus kisutch]	1.14e-20
GO:0043005	neuron projection	Cellular Component	913	2.44e-42	ncbi_110520547	CALB2	calretinin-like [Oncorhynchus mykiss]	5.15e-09
GO:0043005	neuron projection	Cellular Component	913	2.44e-42	ncbi_110520908	EPHB5	ephrin type-B receptor 5-like isoform X1 [Oncorhynchus kisutch]	0.0123791
GO:0043005	neuron projection	Cellular Component	913	2.44e-42	ncbi_110521121	LDLRAP1	low density lipoprotein receptor adapter protein 1-like [Oncorhynchus kisutch]	0.00705018
GO:0043005	neuron projection	Cellular Component	913	2.44e-42	ncbi_110521189	SLC17A6B	vesicular glutamate transporter 2.1-like [Oncorhynchus mykiss]	1.03e-41
GO:0043005	neuron projection	Cellular Component	913	2.44e-42	ncbi_110521231	NPTN	neuroplastin-like [Oncorhynchus mykiss]	8.04e-57
GO:0043005	neuron projection	Cellular Component	913	2.44e-42	ncbi_110521239	RASGRF1	ras-specific guanine nucleotide-releasing factor 1-like isoform X1 [Oncorhynchus mykiss]	1.04e-10
GO:0043005	neuron projection	Cellular Component	913	2.44e-42	ncbi_110521305	PTPN5	tyrosine-protein phosphatase non-receptor type 5-like [Oncorhynchus nerka]	2.19e-16
GO:0043005	neuron projection	Cellular Component	913	2.44e-42	ncbi_110521309	ATP2B1	plasma membrane calcium-transporting ATPase 1-like [Oncorhynchus mykiss]	1.3e-31
GO:0043005	neuron projection	Cellular Component	913	2.44e-42	ncbi_110521343	PTPRZ1	receptor-type tyrosine-protein phosphatase zeta-like isoform X4 [Oncorhynchus mykiss]	2.7e-07
GO:0043005	neuron projection	Cellular Component	913	2.44e-42	ncbi_110521537	EPHB1	ephrin type-B receptor 1-like [Oncorhynchus mykiss]	3.6e-08
GO:0043005	neuron projection	Cellular Component	913	2.44e-42	ncbi_110521548	LRRC7	leucine-rich repeat-containing protein 7-like isoform X1 [Oncorhynchus mykiss]	1.02e-09
GO:0043005	neuron projection	Cellular Component	913	2.44e-42	ncbi_110521579	LRRC4	leucine-rich repeat-containing protein 4-like [Oncorhynchus mykiss]	2.53e-22
GO:0043005	neuron projection	Cellular Component	913	2.44e-42	ncbi_110521624	MYOC	myocilin-like [Oncorhynchus mykiss]	2.7e-11
GO:0043005	neuron projection	Cellular Component	913	2.44e-42	ncbi_110521690	UAP1	UDP-N-acetylhexosamine pyrophosphorylase-like isoform X1 [Oncorhynchus mykiss]	5.8e-21
GO:0043005	neuron projection	Cellular Component	913	2.44e-42	ncbi_110521697	BRINP3	BMP/retinoic acid-inducible neural-specific protein 3-like isoform X2 [Oncorhynchus mykiss]	0.0101274
GO:0043005	neuron projection	Cellular Component	913	2.44e-42	ncbi_110521699	BRINP3	BMP/retinoic acid-inducible neural-specific protein 3-like [Oncorhynchus mykiss]	8.42e-10
GO:0043005	neuron projection	Cellular Component	913	2.44e-42	ncbi_110521931	CDK5R1	cyclin-dependent kinase 5 activator 1-like [Oncorhynchus mykiss]	2.66e-17
GO:0043005	neuron projection	Cellular Component	913	2.44e-42	ncbi_110521950	SHANK3	SH3 and multiple ankyrin repeat domains protein 3-like [Oncorhynchus kisutch]	1.21e-13
GO:0043005	neuron projection	Cellular Component	913	2.44e-42	ncbi_110521961	LPAR3	lysophosphatidic acid receptor 3 [Oncorhynchus mykiss]	2.15e-08
GO:0043005	neuron projection	Cellular Component	913	2.44e-42	ncbi_110522107	CNR1A	cannabinoid receptor type 1A [Oncorhynchus kisutch]	1.05e-08
GO:0043005	neuron projection	Cellular Component	913	2.44e-42	ncbi_110522109	GABRR2	gamma-aminobutyric acid receptor subunit rho-2-like isoform X2 [Oncorhynchus mykiss]	4.62e-11
GO:0043005	neuron projection	Cellular Component	913	2.44e-42	ncbi_110522138	MARCKS	myristoylated alanine-rich C-kinase substrate-like [Oncorhynchus mykiss]	7.15e-60
GO:0043005	neuron projection	Cellular Component	913	2.44e-42	ncbi_110522228	TRIM9	tripartite motif-containing protein 67 isoform X1 [Oncorhynchus mykiss]	2.83e-29
GO:0043005	neuron projection	Cellular Component	913	2.44e-42	ncbi_110522284	CNIH3	PREDICTED: protein cornichon homolog 3-like isoform X2 [Salmo salar]	0.000618772
GO:0043005	neuron projection	Cellular Component	913	2.44e-42	ncbi_110522289	TNFRSF21	tumor necrosis factor receptor superfamily member 21-like isoform X1 [Oncorhynchus mykiss]	1.53e-09
GO:0043005	neuron projection	Cellular Component	913	2.44e-42	ncbi_110522323	SLC1A2	excitatory amino acid transporter 2-like isoform X1 [Oncorhynchus mykiss]	4.91e-75
GO:0043005	neuron projection	Cellular Component	913	2.44e-42	ncbi_110522368	LRRC4C	leucine-rich repeat-containing protein 4C-like [Oncorhynchus mykiss]	4.5e-20
GO:0043005	neuron projection	Cellular Component	913	2.44e-42	ncbi_110522448	PLCB4	1-phosphatidylinositol 4,5-bisphosphate phosphodiesterase beta-4-like isoform X2 [Salmo trutta]	1e-15
GO:0043005	neuron projection	Cellular Component	913	2.44e-42	ncbi_110522467	OTX2	homeobox protein OTX2-like [Oncorhynchus mykiss]	1.09e-16
GO:0043005	neuron projection	Cellular Component	913	2.44e-42	ncbi_110522611	SYNDIG1L	synapse differentiation-inducing gene protein 1-like [Oncorhynchus mykiss]	6.85e-05
GO:0043005	neuron projection	Cellular Component	913	2.44e-42	ncbi_110522681	ITPR2	inositol 1,4,5-trisphosphate receptor type 2-like isoform X1 [Oncorhynchus nerka]	2.15e-14
GO:0043005	neuron projection	Cellular Component	913	2.44e-42	ncbi_110522865	NSMF	NMDA receptor synaptonuclear signaling and neuronal migration factor-like [Oncorhynchus kisutch]	0.000202501
GO:0043005	neuron projection	Cellular Component	913	2.44e-42	ncbi_110522901	NEFM	neurofilament medium polypeptide-like isoform X1 [Oncorhynchus nerka]	5.89e-08
GO:0043005	neuron projection	Cellular Component	913	2.44e-42	ncbi_110522919	IGSF9	protein turtle homolog A-like [Oncorhynchus tshawytscha]	1.09e-07
GO:0043005	neuron projection	Cellular Component	913	2.44e-42	ncbi_110522923	OSBP2	oxysterol-binding protein 2-like [Oncorhynchus nerka]	4.77e-19
GO:0043005	neuron projection	Cellular Component	913	2.44e-42	ncbi_110522925	CABP1	calcium-binding protein 1-like isoform X2 [Oncorhynchus kisutch]	2.88e-15
GO:0043005	neuron projection	Cellular Component	913	2.44e-42	ncbi_110522929	BMPR1B	bone morphogenetic protein receptor type-1B [Oncorhynchus kisutch]	1.85e-06
GO:0043005	neuron projection	Cellular Component	913	2.44e-42	ncbi_110522935	MYO5B	unconventional myosin-Vb-like isoform X2 [Oncorhynchus nerka]	4.51e-28
GO:0043005	neuron projection	Cellular Component	913	2.44e-42	ncbi_110523192	PLK2	serine/threonine-protein kinase PLK2 [Oncorhynchus mykiss]	2.97e-41
GO:0043005	neuron projection	Cellular Component	913	2.44e-42	ncbi_110523237	TUBB4B	PREDICTED: tubulin beta-4B chain [Salmo salar]	4.3e-08
GO:0043005	neuron projection	Cellular Component	913	2.44e-42	ncbi_110523332	CAMK2B	calcium/calmodulin-dependent protein kinase type II subunit beta-like isoform X1 [Oncorhynchus kisutch]	5.8e-07
GO:0043005	neuron projection	Cellular Component	913	2.44e-42	ncbi_110523380	MAP1B	microtubule-associated protein 1B-like [Oncorhynchus mykiss]	1.75e-186
GO:0043005	neuron projection	Cellular Component	913	2.44e-42	ncbi_110523399	TACR1	substance-P receptor-like [Oncorhynchus mykiss]	0.00706512
GO:0043005	neuron projection	Cellular Component	913	2.44e-42	ncbi_110523410	CLDN5	claudin-4-like [Oncorhynchus mykiss]	0.000383458
GO:0043005	neuron projection	Cellular Component	913	2.44e-42	ncbi_110523411	SEPTIN5	septin-5-like [Oncorhynchus mykiss]	1.01e-46
GO:0043005	neuron projection	Cellular Component	913	2.44e-42	ncbi_110523450	SCAMP1	secretory carrier-associated membrane protein 1-like [Oncorhynchus mykiss]	2.76e-16
GO:0043005	neuron projection	Cellular Component	913	2.44e-42	ncbi_110523456	CRHBP	corticotropin-releasing factor-binding protein-like [Oncorhynchus mykiss]	0.00885945
GO:0043005	neuron projection	Cellular Component	913	2.44e-42	ncbi_110523504	STXBP1	PREDICTED: syntaxin-binding protein 1 isoform X1 [Salmo salar]	1.35e-207
GO:0043005	neuron projection	Cellular Component	913	2.44e-42	ncbi_110523536	NEFM	neurofilament medium polypeptide-like [Oncorhynchus kisutch]	5.52e-27
GO:0043005	neuron projection	Cellular Component	913	2.44e-42	ncbi_110523555	APBA1	amyloid beta A4 precursor protein-binding family A member 1-like isoform X1 [Oncorhynchus mykiss]	3.02e-26
GO:0043005	neuron projection	Cellular Component	913	2.44e-42	ncbi_110523605	BRINP1	BMP/retinoic acid-inducible neural-specific protein 1 [Oncorhynchus kisutch]	2.77e-30
GO:0043005	neuron projection	Cellular Component	913	2.44e-42	ncbi_110523622	LZTS3	rootletin-like isoform X2 [Xiphophorus couchianus]	2.42e-11
GO:0043005	neuron projection	Cellular Component	913	2.44e-42	ncbi_110523656	DPYSL2	dihydropyrimidinase-related protein 2-like [Oncorhynchus mykiss]	7.26e-34
GO:0043005	neuron projection	Cellular Component	913	2.44e-42	ncbi_110523696	INPP5J	inositol polyphosphate 5-phosphatase K-like [Oncorhynchus mykiss]	4.03e-12
GO:0043005	neuron projection	Cellular Component	913	2.44e-42	ncbi_110523705	KCNIP3	calsenilin-like [Oncorhynchus nerka]	0.00875316
GO:0043005	neuron projection	Cellular Component	913	2.44e-42	ncbi_110523754	RTN4R	reticulon-4 receptor-like [Oncorhynchus mykiss]	9.35e-07
GO:0043005	neuron projection	Cellular Component	913	2.44e-42	ncbi_110523776	SLC1A3	excitatory amino acid transporter 1-like [Oncorhynchus kisutch]	1.72e-06
GO:0043005	neuron projection	Cellular Component	913	2.44e-42	ncbi_110523884	NTRK2	BDNF/NT-3 growth factors receptor-like isoform X1 [Oncorhynchus mykiss]	9.76e-11
GO:0043005	neuron projection	Cellular Component	913	2.44e-42	ncbi_110523905	APC	adenomatous polyposis coli protein-like [Oncorhynchus mykiss]	1.66e-104
GO:0043005	neuron projection	Cellular Component	913	2.44e-42	ncbi_110523919	ITGA2	integrin alpha-2-like [Oncorhynchus mykiss]	5.22e-100
GO:0043005	neuron projection	Cellular Component	913	2.44e-42	ncbi_110523967	--	alpha-synuclein-like isoform X1 [Oncorhynchus mykiss]	8.41e-05
GO:0043005	neuron projection	Cellular Component	913	2.44e-42	ncbi_110523969	VIM	vimentin-like [Oncorhynchus mykiss]	1.57e-49
GO:0043005	neuron projection	Cellular Component	913	2.44e-42	ncbi_110524004	PFN2	profilin-2-like isoform X2 [Oncorhynchus mykiss]	2.04e-23
GO:0043005	neuron projection	Cellular Component	913	2.44e-42	ncbi_110524010	PEX5L	PEX5-related protein-like [Oncorhynchus tshawytscha]	0.0135685
GO:0043005	neuron projection	Cellular Component	913	2.44e-42	ncbi_110524123	PALM	paralemmin-1-like isoform X1 [Oncorhynchus mykiss]	4.17e-29
GO:0043005	neuron projection	Cellular Component	913	2.44e-42	ncbi_110524162	APBA1	amyloid beta A4 precursor protein-binding family A member 3-like [Oncorhynchus mykiss]	0.000501365
GO:0043005	neuron projection	Cellular Component	913	2.44e-42	ncbi_110524216	SLC1A3	excitatory amino acid transporter 1-like [Oncorhynchus mykiss]	3.28e-13
GO:0043005	neuron projection	Cellular Component	913	2.44e-42	ncbi_110524222	NRTN	neurturin-like [Oncorhynchus mykiss]	0.00429459
GO:0043005	neuron projection	Cellular Component	913	2.44e-42	ncbi_110524289	MYO5A	unconventional myosin-Vb-like [Oncorhynchus mykiss]	2.64e-07
GO:0043005	neuron projection	Cellular Component	913	2.44e-42	ncbi_110524404	EPHB1	PREDICTED: ephrin type-B receptor 1-like [Salmo salar]	8.55e-21
GO:0043005	neuron projection	Cellular Component	913	2.44e-42	ncbi_110524536	MAPK8IP1	C-Jun-amino-terminal kinase-interacting protein 1-like [Oncorhynchus mykiss]	4.49e-21
GO:0043005	neuron projection	Cellular Component	913	2.44e-42	ncbi_110524582	BRINP3	BMP/retinoic acid-inducible neural-specific protein 3-like [Oncorhynchus mykiss]	5.36e-15
GO:0043005	neuron projection	Cellular Component	913	2.44e-42	ncbi_110524583	BRINP3	BMP/retinoic acid-inducible neural-specific protein 3-like [Oncorhynchus tshawytscha]	1.65e-18
GO:0043005	neuron projection	Cellular Component	913	2.44e-42	ncbi_110524722	SGIP1	SH3-containing GRB2-like protein 3-interacting protein 1 [Oncorhynchus mykiss]	2.1e-11
GO:0043005	neuron projection	Cellular Component	913	2.44e-42	ncbi_110524869	GABRA5	gamma-aminobutyric acid receptor subunit alpha-5-like [Oncorhynchus mykiss]	1.62e-08
GO:0043005	neuron projection	Cellular Component	913	2.44e-42	ncbi_110525095	SEMA6A	semaphorin-6A isoform X1 [Oncorhynchus kisutch]	3.52e-22
GO:0043005	neuron projection	Cellular Component	913	2.44e-42	ncbi_110525138	RUFY3	protein RUFY3-like isoform X5 [Oncorhynchus kisutch]	1.21e-20
GO:0043005	neuron projection	Cellular Component	913	2.44e-42	ncbi_110525287	PRKAR2B	cAMP-dependent protein kinase type II-beta regulatory subunit-like [Oncorhynchus mykiss]	2.82e-11
GO:0043005	neuron projection	Cellular Component	913	2.44e-42	ncbi_110525330	DAB2IP	disabled homolog 2-interacting protein-like isoform X1 [Oncorhynchus mykiss]	0.00810776
GO:0043005	neuron projection	Cellular Component	913	2.44e-42	ncbi_110525364	TRPV4	transient receptor potential cation channel subfamily V member 4-like [Oncorhynchus mykiss]	2.37e-10
GO:0043005	neuron projection	Cellular Component	913	2.44e-42	ncbi_110525378	NTRK2	BDNF/NT-3 growth factors receptor isoform X1 [Oncorhynchus mykiss]	9.26e-35
GO:0043005	neuron projection	Cellular Component	913	2.44e-42	ncbi_110525598	NCS1	PREDICTED: neuronal calcium sensor 1 [Salmo salar]	8.61e-07
GO:0043005	neuron projection	Cellular Component	913	2.44e-42	ncbi_110525607	SYN2	synapsin-1-like isoform X1 [Oncorhynchus mykiss]	1.62e-17
GO:0043005	neuron projection	Cellular Component	913	2.44e-42	ncbi_110525617	DPYSL2	dihydropyrimidinase-related protein 2-like [Oncorhynchus mykiss]	1.03e-133
GO:0043005	neuron projection	Cellular Component	913	2.44e-42	ncbi_110525630	NPY1R	neuropeptide Y receptor type 1-like [Oncorhynchus mykiss]	8e-13
GO:0043005	neuron projection	Cellular Component	913	2.44e-42	ncbi_110525707	INPP5J	phosphatidylinositol 4,5-bisphosphate 5-phosphatase A-like [Oncorhynchus mykiss]	8.62e-12
GO:0043005	neuron projection	Cellular Component	913	2.44e-42	ncbi_110525767	NEFH	neurofilament medium polypeptide-like [Oncorhynchus mykiss]	7.17e-12
GO:0043005	neuron projection	Cellular Component	913	2.44e-42	ncbi_110525803	SEPTIN5	septin-5 isoform X1 [Oncorhynchus mykiss]	2.48e-41
GO:0043005	neuron projection	Cellular Component	913	2.44e-42	ncbi_110525805	CLDN6	claudin-4-like [Oncorhynchus kisutch]	1.04e-23
GO:0043005	neuron projection	Cellular Component	913	2.44e-42	ncbi_110525828	KCNIP3	calsenilin-like isoform X1 [Oncorhynchus mykiss]	5.84e-06
GO:0043005	neuron projection	Cellular Component	913	2.44e-42	ncbi_110525867	INA	low molecular weight neuronal intermediate filament-like [Oncorhynchus mykiss]	3.32e-12
GO:0043005	neuron projection	Cellular Component	913	2.44e-42	ncbi_110525914	NSMF	NMDA receptor synaptonuclear signaling and neuronal migration factor-like isoform X1 [Oncorhynchus mykiss]	4.64e-19
GO:0043005	neuron projection	Cellular Component	913	2.44e-42	ncbi_110525935	MYL7	myosin regulatory light chain 2, atrial isoform-like [Oncorhynchus mykiss]	6.05e-07
GO:0043005	neuron projection	Cellular Component	913	2.44e-42	ncbi_110525944	MAPK8A	PREDICTED: mitogen-activated protein kinase 8-like isoform X1 [Salmo salar]	2.31e-58
GO:0043005	neuron projection	Cellular Component	913	2.44e-42	ncbi_110525982	HTR1AA	5-hydroxytryptamine receptor 1A-alpha [Oncorhynchus kisutch]	1.62e-07
GO:0043005	neuron projection	Cellular Component	913	2.44e-42	ncbi_110525991	STXBP1	syntaxin-binding protein 1-like isoform X1 [Oncorhynchus mykiss]	4.54e-27
GO:0043005	neuron projection	Cellular Component	913	2.44e-42	ncbi_110525992	WHRN	whirlin-like isoform X1 [Oncorhynchus mykiss]	0.00801853
GO:0043005	neuron projection	Cellular Component	913	2.44e-42	ncbi_110526035	CAMK2B	calcium/calmodulin-dependent protein kinase type II subunit beta isoform X1 [Salmo trutta]	6.04e-22
GO:0043005	neuron projection	Cellular Component	913	2.44e-42	ncbi_110526043	APBA1	amyloid beta A4 precursor protein-binding family A member 1-like isoform X1 [Oncorhynchus mykiss]	3.36e-30
GO:0043005	neuron projection	Cellular Component	913	2.44e-42	ncbi_110526122	KCNIP4	Kv channel-interacting protein 2-like isoform X2 [Oncorhynchus mykiss]	0.00288519
GO:0043005	neuron projection	Cellular Component	913	2.44e-42	ncbi_110526148	MAPK8IP1	C-Jun-amino-terminal kinase-interacting protein 1 isoform X1 [Oncorhynchus mykiss]	1.48e-13
GO:0043005	neuron projection	Cellular Component	913	2.44e-42	ncbi_110526252	TSHZ3	teashirt homolog 3 [Oncorhynchus mykiss]	1.54e-13
GO:0043005	neuron projection	Cellular Component	913	2.44e-42	ncbi_110526275	CDH8	cadherin-8-like isoform X1 [Oncorhynchus mykiss]	4.62e-37
GO:0043005	neuron projection	Cellular Component	913	2.44e-42	ncbi_110526344	CHRNA3	neuronal acetylcholine receptor subunit alpha-3-like [Oncorhynchus mykiss]	0.0242847
GO:0043005	neuron projection	Cellular Component	913	2.44e-42	ncbi_110526345	CHRNA5	neuronal acetylcholine receptor subunit alpha-5-like isoform X1 [Oncorhynchus mykiss]	9.33e-07
GO:0043005	neuron projection	Cellular Component	913	2.44e-42	ncbi_110526382	RAC2	ras-related C3 botulinum toxin substrate 2-like [Oncorhynchus mykiss]	2.02e-16
GO:0043005	neuron projection	Cellular Component	913	2.44e-42	ncbi_110526451	CALB2	calretinin-like isoform X1 [Oncorhynchus mykiss]	2.52e-06
GO:0043005	neuron projection	Cellular Component	913	2.44e-42	ncbi_110526471	TUBB3	tubulin beta-3 chain-like [Oncorhynchus nerka]	5.86e-11
GO:0043005	neuron projection	Cellular Component	913	2.44e-42	ncbi_110526630	--	PREDICTED: tropomyosin alpha-1 chain-like isoform X1 [Salmo salar]	6.11e-114
GO:0043005	neuron projection	Cellular Component	913	2.44e-42	ncbi_110526634	--	tropomyosin alpha-1 chain-like isoform X1 [Oncorhynchus mykiss]	8.23e-142
GO:0043005	neuron projection	Cellular Component	913	2.44e-42	ncbi_110526678	CPEB3	cytoplasmic polyadenylation element-binding protein 3-like isoform X1 [Oncorhynchus mykiss]	1.33e-06
GO:0043005	neuron projection	Cellular Component	913	2.44e-42	ncbi_110526958	GABRB3	gamma-aminobutyric acid receptor subunit beta-3-like [Oncorhynchus mykiss]	0.00325578
GO:0043005	neuron projection	Cellular Component	913	2.44e-42	ncbi_110527037	SV2B	synaptic vesicle glycoprotein 2B-like [Oncorhynchus kisutch]	3.38e-10
GO:0043005	neuron projection	Cellular Component	913	2.44e-42	ncbi_110527242	CDK5R1	cyclin-dependent kinase 5 activator 1-like [Oncorhynchus mykiss]	2.26e-07
GO:0043005	neuron projection	Cellular Component	913	2.44e-42	ncbi_110527247	PRKN	E3 ubiquitin-protein ligase parkin isoform X2 [Oncorhynchus kisutch]	1.41e-14
GO:0043005	neuron projection	Cellular Component	913	2.44e-42	ncbi_110527354	ARHGEF7	rho guanine nucleotide exchange factor 7-like isoform X1 [Oncorhynchus kisutch]	1.6e-05
GO:0043005	neuron projection	Cellular Component	913	2.44e-42	ncbi_110527381	PALM	paralemmin-1-like [Salmo trutta]	9.29e-71
GO:0043005	neuron projection	Cellular Component	913	2.44e-42	ncbi_110527447	GABRA5	gamma-aminobutyric acid receptor subunit alpha-5-like [Oncorhynchus nerka]	7.97e-18
GO:0043005	neuron projection	Cellular Component	913	2.44e-42	ncbi_110527448	GABRG3	gamma-aminobutyric acid receptor subunit gamma-3-like isoform X1 [Oncorhynchus mykiss]	4.7e-07
GO:0043005	neuron projection	Cellular Component	913	2.44e-42	ncbi_110527495	CLCN4	H(+)/Cl(-) exchange transporter 4 [Oncorhynchus mykiss]	1.44e-05
GO:0043005	neuron projection	Cellular Component	913	2.44e-42	ncbi_110527544	GSK3B	glycogen synthase kinase-3 beta-like isoform X1 [Oncorhynchus tshawytscha]	5.09e-18
GO:0043005	neuron projection	Cellular Component	913	2.44e-42	ncbi_110527571	TUBB4B	PREDICTED: tubulin beta-4B chain-like [Salmo salar]	0.034574
GO:0043005	neuron projection	Cellular Component	913	2.44e-42	ncbi_110527687	--	synuclein isoform X1 [Oncorhynchus kisutch]	1.12e-45
GO:0043005	neuron projection	Cellular Component	913	2.44e-42	ncbi_110527748	TULP1	tubby-related protein 1-like isoform X1 [Oncorhynchus mykiss]	3.91e-18
GO:0043005	neuron projection	Cellular Component	913	2.44e-42	ncbi_110527752	ADORA1	adenosine receptor A1-like [Oncorhynchus mykiss]	1.39e-05
GO:0043005	neuron projection	Cellular Component	913	2.44e-42	ncbi_110527865	CNTN4	contactin-4-like isoform X3 [Oncorhynchus mykiss]	6.94e-30
GO:0043005	neuron projection	Cellular Component	913	2.44e-42	ncbi_110527866	CNTN4	contactin-4-like isoform X1 [Oncorhynchus mykiss]	4.34e-11
GO:0043005	neuron projection	Cellular Component	913	2.44e-42	ncbi_110527893	COMTB	catechol O-methyltransferase B isoform X2 [Oncorhynchus kisutch]	9.79e-10
GO:0043005	neuron projection	Cellular Component	913	2.44e-42	ncbi_110528000	EPHB2	PREDICTED: ephrin type-B receptor 2-like isoform X5 [Salmo salar]	1.15e-39
GO:0043005	neuron projection	Cellular Component	913	2.44e-42	ncbi_110528119	RHEB	GTP-binding protein Rheb-like [Oncorhynchus mykiss]	6.29e-12
GO:0043005	neuron projection	Cellular Component	913	2.44e-42	ncbi_110528148	SLC18A2	synaptic vesicular amine transporter-like [Oncorhynchus mykiss]	2.71e-16
GO:0043005	neuron projection	Cellular Component	913	2.44e-42	ncbi_110528225	PRPH	plasticin-like [Oncorhynchus mykiss]	4.29e-112
GO:0043005	neuron projection	Cellular Component	913	2.44e-42	ncbi_110528239	AVIL	advillin isoform X1 [Oncorhynchus kisutch]	1.25e-44
GO:0043005	neuron projection	Cellular Component	913	2.44e-42	ncbi_110528359	CNTN2	PREDICTED: contactin-2-like [Salmo salar]	2.87e-60
GO:0043005	neuron projection	Cellular Component	913	2.44e-42	ncbi_110528436	ERC2	ERC protein 2-like [Salmo trutta]	9.75e-16
GO:0043005	neuron projection	Cellular Component	913	2.44e-42	ncbi_110528438	BSN	protein bassoon-like isoform X1 [Oncorhynchus mykiss]	2.83e-09
GO:0043005	neuron projection	Cellular Component	913	2.44e-42	ncbi_110528624	DAG1	dystroglycan [Oncorhynchus tshawytscha]	2.31e-10
GO:0043005	neuron projection	Cellular Component	913	2.44e-42	ncbi_110528657	SLC6A1	sodium- and chloride-dependent GABA transporter 1 [Oncorhynchus kisutch]	2.28e-24
GO:0043005	neuron projection	Cellular Component	913	2.44e-42	ncbi_110528658	SLC6A1	sodium- and chloride-dependent GABA transporter 1-like [Oncorhynchus tshawytscha]	3.99e-12
GO:0043005	neuron projection	Cellular Component	913	2.44e-42	ncbi_110528956	CNTN3	contactin-3-like [Oncorhynchus nerka]	1.97e-26
GO:0043005	neuron projection	Cellular Component	913	2.44e-42	ncbi_110528986	PTEN	phosphatidylinositol 3,4,5-trisphosphate 3-phosphatase and dual-specificity protein phosphatase PTEN-like isoform X1 [Oncorhynchus mykiss]	2.31e-15
GO:0043005	neuron projection	Cellular Component	913	2.44e-42	ncbi_110529034	CHRNA4	neuronal acetylcholine receptor subunit alpha-4-like [Oncorhynchus mykiss]	0.0245026
GO:0043005	neuron projection	Cellular Component	913	2.44e-42	ncbi_110529040	SLC12A5	solute carrier family 12 member 5-like isoform X1 [Salmo trutta]	1.2e-51
GO:0043005	neuron projection	Cellular Component	913	2.44e-42	ncbi_110529118	APOD	apolipoprotein D-like isoform X1 [Oncorhynchus mykiss]	4.98e-14
GO:0043005	neuron projection	Cellular Component	913	2.44e-42	ncbi_110529231	DLGAP2	disks large-associated protein 2-like [Oncorhynchus kisutch]	4.63e-09
GO:0043005	neuron projection	Cellular Component	913	2.44e-42	ncbi_110529295	SYNDIG1L	synapse differentiation-inducing gene protein 1-like [Oncorhynchus mykiss]	2.65e-10
GO:0043005	neuron projection	Cellular Component	913	2.44e-42	ncbi_110529476	MYO6	unconventional myosin-VI-like [Oncorhynchus mykiss]	2.19e-06
GO:0043005	neuron projection	Cellular Component	913	2.44e-42	ncbi_110529495	CNR1A	cannabinoid receptor type 1A [Oncorhynchus kisutch]	2.6e-25
GO:0043005	neuron projection	Cellular Component	913	2.44e-42	ncbi_110529499	GABRR2	gamma-aminobutyric acid receptor subunit rho-2-like [Oncorhynchus mykiss]	3.81e-07
GO:0043005	neuron projection	Cellular Component	913	2.44e-42	ncbi_110529510	EPHA7	ephrin type-A receptor 7-like [Oncorhynchus mykiss]	4.4e-22
GO:0043005	neuron projection	Cellular Component	913	2.44e-42	ncbi_110529520	MARCKS	myristoylated alanine-rich C-kinase substrate-like [Oncorhynchus mykiss]	2.6e-126
GO:0043005	neuron projection	Cellular Component	913	2.44e-42	ncbi_110529566	HTR3A	5-hydroxytryptamine receptor 3A-like isoform X1 [Oncorhynchus mykiss]	0.00595932
GO:0043005	neuron projection	Cellular Component	913	2.44e-42	ncbi_110529651	ACTN2	alpha-actinin-2 isoform X2 [Oncorhynchus tshawytscha]	7.82e-10
GO:0043005	neuron projection	Cellular Component	913	2.44e-42	ncbi_110529662	CNIH3	protein cornichon homolog 3-like isoform X1 [Oncorhynchus nerka]	5.63e-16
GO:0043005	neuron projection	Cellular Component	913	2.44e-42	ncbi_110529670	TNFRSF21	tumor necrosis factor receptor superfamily member 21-like [Oncorhynchus mykiss]	0.000145719
GO:0043005	neuron projection	Cellular Component	913	2.44e-42	ncbi_110529731	KLC4	kinesin light chain 1-like [Oncorhynchus mykiss]	7.77e-05
GO:0043005	neuron projection	Cellular Component	913	2.44e-42	ncbi_110529854	OTX2	homeobox protein OTX2-like [Oncorhynchus mykiss]	1.46e-17
GO:0043005	neuron projection	Cellular Component	913	2.44e-42	ncbi_110529870	LAMP5	lysosome-associated membrane glycoprotein 5 [Oncorhynchus mykiss]	4.38e-38
GO:0043005	neuron projection	Cellular Component	913	2.44e-42	ncbi_110529942	AMPH	amphiphysin isoform X1 [Oncorhynchus mykiss]	2.42e-82
GO:0043005	neuron projection	Cellular Component	913	2.44e-42	ncbi_110529999	ABI1	abl interactor 1-like isoform X1 [Oncorhynchus nerka]	4.92e-20
GO:0043005	neuron projection	Cellular Component	913	2.44e-42	ncbi_110530036	BRINP3	BMP/retinoic acid-inducible neural-specific protein 3-like [Oncorhynchus mykiss]	0.00353175
GO:0043005	neuron projection	Cellular Component	913	2.44e-42	ncbi_110530043	PFN2	profilin-2-like isoform X2 [Oncorhynchus mykiss]	3.1e-23
GO:0043005	neuron projection	Cellular Component	913	2.44e-42	ncbi_110530063	ATP6V0D1	V-type proton ATPase subunit d 1-like [Oncorhynchus mykiss]	1.92e-07
GO:0043005	neuron projection	Cellular Component	913	2.44e-42	ncbi_110530178	PALMD	palmdelphin-like [Oncorhynchus nerka]	9.12e-29
GO:0043005	neuron projection	Cellular Component	913	2.44e-42	ncbi_110530233	EPHB1	ephrin type-B receptor 1 [Oncorhynchus mykiss]	1.33e-16
GO:0043005	neuron projection	Cellular Component	913	2.44e-42	ncbi_110530265	PTPRN2	receptor-type tyrosine-protein phosphatase N2-like isoform X1 [Oncorhynchus mykiss]	2.71e-26
GO:0043005	neuron projection	Cellular Component	913	2.44e-42	ncbi_110530277	CRH	corticoliberin-1 [Oncorhynchus kisutch]	0.0366966
GO:0043005	neuron projection	Cellular Component	913	2.44e-42	ncbi_110530307	BRINP3	BMP/retinoic acid-inducible neural-specific protein 3-like [Oncorhynchus mykiss]	1.05e-10
GO:0043005	neuron projection	Cellular Component	913	2.44e-42	ncbi_110530354	ENG2B	homeobox protein engrailed-2b-like [Oncorhynchus mykiss]	1.32e-12
GO:0043005	neuron projection	Cellular Component	913	2.44e-42	ncbi_110530356	SHHB	tiggy-winkle hedgehog protein-like [Oncorhynchus kisutch]	4.49e-05
GO:0043005	neuron projection	Cellular Component	913	2.44e-42	ncbi_110530370	CNTNAP2	contactin-associated protein-like 2 [Oncorhynchus mykiss]	3.37e-37
GO:0043005	neuron projection	Cellular Component	913	2.44e-42	ncbi_110530478	CDK5	PREDICTED: cyclin-dependent-like kinase 5 [Salmo salar]	4.35e-11
GO:0043005	neuron projection	Cellular Component	913	2.44e-42	ncbi_110530525	DNM2	dynamin-3-like [Oncorhynchus kisutch]	3.88e-90
GO:0043005	neuron projection	Cellular Component	913	2.44e-42	ncbi_110530527	MYOC	myocilin-like [Oncorhynchus mykiss]	3.14e-11
GO:0043005	neuron projection	Cellular Component	913	2.44e-42	ncbi_110530627	CXCR4	C-X-C chemokine receptor type 4-like [Oncorhynchus kisutch]	1.33e-09
GO:0043005	neuron projection	Cellular Component	913	2.44e-42	ncbi_110530647	EPHA4	ephrin type-A receptor 4-like [Oncorhynchus mykiss]	1.16e-07
GO:0043005	neuron projection	Cellular Component	913	2.44e-42	ncbi_110530656	EPHA3	ephrin type-A receptor 3-like isoform X1 [Oncorhynchus nerka]	3.81e-30
GO:0043005	neuron projection	Cellular Component	913	2.44e-42	ncbi_110530659	PPP1R9A	neurabin-1-like [Oncorhynchus mykiss]	0.0157759
GO:0043005	neuron projection	Cellular Component	913	2.44e-42	ncbi_110530669	GAD1	glutamate decarboxylase 1-like isoform X1 [Oncorhynchus mykiss]	3.92e-44
GO:0043005	neuron projection	Cellular Component	913	2.44e-42	ncbi_110530735	CAMK2N2	PREDICTED: calcium/calmodulin-dependent protein kinase II inhibitor 2-like [Salmo salar]	6.52e-77
GO:0043005	neuron projection	Cellular Component	913	2.44e-42	ncbi_110530743	KLHL24	kelch-like protein 24 [Oncorhynchus mykiss]	2.29e-19
GO:0043005	neuron projection	Cellular Component	913	2.44e-42	ncbi_110530778	EIF5A	eukaryotic translation initiation factor 5A-1-like [Oncorhynchus mykiss]	1.83e-16
GO:0043005	neuron projection	Cellular Component	913	2.44e-42	ncbi_110530793	CPLX4	complexin-4-like [Oncorhynchus mykiss]	0.0209084
GO:0043005	neuron projection	Cellular Component	913	2.44e-42	ncbi_110530871	GIPC1	PDZ domain-containing protein GIPC1-like [Oncorhynchus kisutch]	1.66e-08
GO:0043005	neuron projection	Cellular Component	913	2.44e-42	ncbi_110530898	ACADM	medium-chain specific acyl-CoA dehydrogenase, mitochondrial [Oncorhynchus kisutch]	1.17e-32
GO:0043005	neuron projection	Cellular Component	913	2.44e-42	ncbi_110530912	UTRN	utrophin-like [Oncorhynchus tshawytscha]	4.89e-13
GO:0043005	neuron projection	Cellular Component	913	2.44e-42	ncbi_110531029	NRTN	neurturin-like [Oncorhynchus mykiss]	0.018737
GO:0043005	neuron projection	Cellular Component	913	2.44e-42	ncbi_110531178	BSN	protein bassoon [Oncorhynchus kisutch]	0.000106824
GO:0043005	neuron projection	Cellular Component	913	2.44e-42	ncbi_110531259	PRKCZ	protein kinase C zeta type-like isoform X1 [Oncorhynchus kisutch]	1.76e-18
GO:0043005	neuron projection	Cellular Component	913	2.44e-42	ncbi_110531272	SORT1	sortilin-like [Oncorhynchus kisutch]	8.66e-12
GO:0043005	neuron projection	Cellular Component	913	2.44e-42	ncbi_110531398	GLRX3	glutaredoxin 3-like isoform X1 [Oncorhynchus kisutch]	2.68e-17
GO:0043005	neuron projection	Cellular Component	913	2.44e-42	ncbi_110531632	SLC1A4	neutral amino acid transporter A [Oncorhynchus kisutch]	1.86e-28
GO:0043005	neuron projection	Cellular Component	913	2.44e-42	ncbi_110531639	SLC1A4	neutral amino acid transporter A [Oncorhynchus kisutch]	2.76e-29
GO:0043005	neuron projection	Cellular Component	913	2.44e-42	ncbi_110531752	KCNIP4	Kv channel-interacting protein 4-like isoform X1 [Oncorhynchus mykiss]	4.64e-06
GO:0043005	neuron projection	Cellular Component	913	2.44e-42	ncbi_110531806	ADRA2C	alpha-2 adrenergic receptor-like [Oncorhynchus mykiss]	3.03e-06
GO:0043005	neuron projection	Cellular Component	913	2.44e-42	ncbi_110531820	EIF5A	PREDICTED: eukaryotic translation initiation factor 5A-1 [Salmo salar]	2.86e-17
GO:0043005	neuron projection	Cellular Component	913	2.44e-42	ncbi_110531821	DPYSL2	dihydropyrimidinase-related protein 2-like [Oncorhynchus mykiss]	3.76e-69
GO:0043005	neuron projection	Cellular Component	913	2.44e-42	ncbi_110531958	SLC12A5	solute carrier family 12 member 5-like [Oncorhynchus tshawytscha]	4.69e-10
GO:0043005	neuron projection	Cellular Component	913	2.44e-42	ncbi_110531996	SYN2	synapsin-2-like [Oncorhynchus mykiss]	7.66e-14
GO:0043005	neuron projection	Cellular Component	913	2.44e-42	ncbi_110531998	SLC6A1	sodium- and chloride-dependent GABA transporter 1-like isoform X1 [Oncorhynchus mykiss]	2.59e-31
GO:0043005	neuron projection	Cellular Component	913	2.44e-42	ncbi_110532002	SLC9A7	sodium/hydrogen exchanger 7 isoform X1 [Oncorhynchus kisutch]	7.85e-07
GO:0043005	neuron projection	Cellular Component	913	2.44e-42	ncbi_110532037	ASIC1	acid-sensing ion channel 1-like [Oncorhynchus mykiss]	4.21e-11
GO:0043005	neuron projection	Cellular Component	913	2.44e-42	ncbi_110532042	MAP3K12	mitogen-activated protein kinase kinase kinase 12-like isoform X1 [Oncorhynchus mykiss]	3.47e-08
GO:0043005	neuron projection	Cellular Component	913	2.44e-42	ncbi_110532092	SEMA3AB	semaphorin-3ab-like [Oncorhynchus mykiss]	9.66e-31
GO:0043005	neuron projection	Cellular Component	913	2.44e-42	ncbi_110532096	BSN	protein bassoon-like [Oncorhynchus mykiss]	4.9e-41
GO:0043005	neuron projection	Cellular Component	913	2.44e-42	ncbi_110532127	EPHB2	ephrin type-B receptor 2-like isoform X1 [Oncorhynchus tshawytscha]	4.76e-42
GO:0043005	neuron projection	Cellular Component	913	2.44e-42	ncbi_110532249	NTSR1	neurotensin receptor type 1-like isoform X1 [Oncorhynchus mykiss]	0.00142948
GO:0043005	neuron projection	Cellular Component	913	2.44e-42	ncbi_110532262	ADNP	activity-dependent neuroprotector homeobox protein [Oncorhynchus mykiss]	1.55e-07
GO:0043005	neuron projection	Cellular Component	913	2.44e-42	ncbi_110532282	ITPR3	inositol 1,4,5-trisphosphate receptor type 3 [Oncorhynchus kisutch]	1.03e-22
GO:0043005	neuron projection	Cellular Component	913	2.44e-42	ncbi_110532312	CNTN4	contactin-4-like isoform X1 [Oncorhynchus mykiss]	8.9e-15
GO:0043005	neuron projection	Cellular Component	913	2.44e-42	ncbi_110532315	CNTN3	contactin-3-like [Oncorhynchus mykiss]	1.34e-16
GO:0043005	neuron projection	Cellular Component	913	2.44e-42	ncbi_110532382	MET	hepatocyte growth factor receptor-like [Oncorhynchus kisutch]	8.26e-12
GO:0043005	neuron projection	Cellular Component	913	2.44e-42	ncbi_110532510	DNAJC5	PREDICTED: dnaJ homolog subfamily C member 5-like isoform X1 [Salmo salar]	7.84e-100
GO:0043005	neuron projection	Cellular Component	913	2.44e-42	ncbi_110532702	IHH	indian hedgehog protein-like [Oncorhynchus mykiss]	3.09e-05
GO:0043005	neuron projection	Cellular Component	913	2.44e-42	ncbi_110532741	SLC8A1	sodium/calcium exchanger 1-like isoform X1 [Oncorhynchus kisutch]	6.16e-09
GO:0043005	neuron projection	Cellular Component	913	2.44e-42	ncbi_110532767	NEFM	neurofilament medium polypeptide-like [Oncorhynchus tshawytscha]	3.02e-07
GO:0043005	neuron projection	Cellular Component	913	2.44e-42	ncbi_110532773	NEFM	mucin-2-like [Oncorhynchus mykiss]	0.00389758
GO:0043005	neuron projection	Cellular Component	913	2.44e-42	ncbi_110532793	ALOX5	arachidonate 5-lipoxygenase-like isoform X1 [Oncorhynchus tshawytscha]	6.78e-19
GO:0043005	neuron projection	Cellular Component	913	2.44e-42	ncbi_110532795	ADORA1	adenosine receptor A1-like [Oncorhynchus kisutch]	4.91e-05
GO:0043005	neuron projection	Cellular Component	913	2.44e-42	ncbi_110533099	PDE2A	cGMP-dependent 3',5'-cyclic phosphodiesterase-like isoform X2 [Oncorhynchus tshawytscha]	0.0016121
GO:0043005	neuron projection	Cellular Component	913	2.44e-42	ncbi_110533148	TACR3	neuromedin-K receptor [Oncorhynchus kisutch]	0.0109774
GO:0043005	neuron projection	Cellular Component	913	2.44e-42	ncbi_110533185	TENM3	PREDICTED: teneurin-3 isoform X1 [Salmo salar]	2.51e-25
GO:0043005	neuron projection	Cellular Component	913	2.44e-42	ncbi_110533186	GLRA3	glycine receptor subunit alpha-3-like [Oncorhynchus kisutch]	1.37e-08
GO:0043005	neuron projection	Cellular Component	913	2.44e-42	ncbi_110533360	GABRG2	gamma-aminobutyric acid receptor subunit gamma-2 isoform X1 [Oncorhynchus mykiss]	2.66e-77
GO:0043005	neuron projection	Cellular Component	913	2.44e-42	ncbi_110533361	GABRA1	gamma-aminobutyric acid receptor subunit alpha-1-like isoform X1 [Oncorhynchus mykiss]	5.39e-36
GO:0043005	neuron projection	Cellular Component	913	2.44e-42	ncbi_110533362	GABRA6	gamma-aminobutyric acid receptor subunit alpha-6-like isoform X1 [Oncorhynchus nerka]	0.000109875
GO:0043005	neuron projection	Cellular Component	913	2.44e-42	ncbi_110533436	CLIP2	CAP-Gly domain-containing linker protein 2-like isoform X1 [Oncorhynchus mykiss]	7.51e-24
GO:0043005	neuron projection	Cellular Component	913	2.44e-42	ncbi_110533456	HEPACAM	hepatocyte cell adhesion molecule-like [Oncorhynchus mykiss]	3.73e-07
GO:0043005	neuron projection	Cellular Component	913	2.44e-42	ncbi_110533481	OTX5	homeobox protein otx5-like isoform X1 [Oncorhynchus nerka]	2.39e-17
GO:0043005	neuron projection	Cellular Component	913	2.44e-42	ncbi_110533493	SLC8A2	sodium/calcium exchanger 2-like isoform X1 [Oncorhynchus mykiss]	4.43e-13
GO:0043005	neuron projection	Cellular Component	913	2.44e-42	ncbi_110533508	HSC71	heat shock cognate 71 kDa protein [Oncorhynchus mykiss]	9.15e-29
GO:0043005	neuron projection	Cellular Component	913	2.44e-42	ncbi_110533519	ROBO1	roundabout homolog 1-like isoform X1 [Oncorhynchus mykiss]	5.63e-17
GO:0043005	neuron projection	Cellular Component	913	2.44e-42	ncbi_110533523	FEZ1	fasciculation and elongation protein zeta-1-like isoform X1 [Oncorhynchus mykiss]	1.22e-53
GO:0043005	neuron projection	Cellular Component	913	2.44e-42	ncbi_110533625	TRPV1	transient receptor potential cation channel subfamily V member 1-like isoform X1 [Oncorhynchus mykiss]	2e-61
GO:0043005	neuron projection	Cellular Component	913	2.44e-42	ncbi_110533671	SPTBN4	spectrin beta chain, non-erythrocytic 4-like isoform X1 [Oncorhynchus nerka]	3.33e-09
GO:0043005	neuron projection	Cellular Component	913	2.44e-42	ncbi_110533726	GNB1	guanine nucleotide-binding protein G(I)/G(S)/G(T) subunit beta-2 isoform X1 [Esox lucius]	3.09e-12
GO:0043005	neuron projection	Cellular Component	913	2.44e-42	ncbi_110533890	ROBO2	roundabout homolog 2-like isoform X1 [Oncorhynchus mykiss]	1.33e-07
GO:0043005	neuron projection	Cellular Component	913	2.44e-42	ncbi_110533955	GABRA3	gamma-aminobutyric acid receptor subunit alpha-3-like [Oncorhynchus nerka]	1.14e-06
GO:0043005	neuron projection	Cellular Component	913	2.44e-42	ncbi_110533974	SLC8A1	sodium/calcium exchanger 1-like [Oncorhynchus mykiss]	9.94e-23
GO:0043005	neuron projection	Cellular Component	913	2.44e-42	ncbi_110533994	CNIH2	protein cornichon homolog 2-like [Oncorhynchus kisutch]	2.56e-27
GO:0043005	neuron projection	Cellular Component	913	2.44e-42	ncbi_110534011	SIPA1L2	signal-induced proliferation-associated 1-like protein 1 [Oncorhynchus mykiss]	7.18e-23
GO:0043005	neuron projection	Cellular Component	913	2.44e-42	ncbi_110534145	FGF13	fibroblast growth factor 13-like isoform X1 [Oncorhynchus mykiss]	3.56e-07
GO:0043005	neuron projection	Cellular Component	913	2.44e-42	ncbi_110534170	FRMD7	FERM domain-containing protein 7 [Oncorhynchus mykiss]	0.000131049
GO:0043005	neuron projection	Cellular Component	913	2.44e-42	ncbi_110534177	CAMK2A	PREDICTED: calcium/calmodulin-dependent protein kinase type II subunit alpha isoform X1 [Salmo salar]	1.44e-15
GO:0043005	neuron projection	Cellular Component	913	2.44e-42	ncbi_110534190	RGS14	regulator of G-protein signaling 14-like isoform X2 [Oncorhynchus mykiss]	2.85e-11
GO:0043005	neuron projection	Cellular Component	913	2.44e-42	ncbi_110534248	HMBS	porphobilinogen deaminase isoform X1 [Oncorhynchus mykiss]	2.23e-08
GO:0043005	neuron projection	Cellular Component	913	2.44e-42	ncbi_110534321	MYH10	myosin-10-like [Salmo trutta]	5.54e-13
GO:0043005	neuron projection	Cellular Component	913	2.44e-42	ncbi_110534326	CTNNA2	PREDICTED: catenin alpha-2 isoform X1 [Salmo salar]	2.03e-34
GO:0043005	neuron projection	Cellular Component	913	2.44e-42	ncbi_110534327	LRRTM1	leucine-rich repeat transmembrane neuronal protein 1-like [Oncorhynchus mykiss]	3.26e-16
GO:0043005	neuron projection	Cellular Component	913	2.44e-42	ncbi_110534457	CPLX1	Complexin-1 [Salmo salar]	1.28e-30
GO:0043005	neuron projection	Cellular Component	913	2.44e-42	ncbi_110534487	GPM6A	neuronal membrane glycoprotein M6-a-like isoform X1 [Oncorhynchus nerka]	3.1e-125
GO:0043005	neuron projection	Cellular Component	913	2.44e-42	ncbi_110534851	TENM2	teneurin-2-like isoform X1 [Oncorhynchus kisutch]	9.22e-31
GO:0043005	neuron projection	Cellular Component	913	2.44e-42	ncbi_110534885	D215	D(2) dopamine receptor A-like isoform X2 [Oncorhynchus kisutch]	0.0195169
GO:0043005	neuron projection	Cellular Component	913	2.44e-42	ncbi_110534888	DSCAM	Down syndrome cell adhesion molecule-like isoform X1 [Oncorhynchus nerka]	3.78e-27
GO:0043005	neuron projection	Cellular Component	913	2.44e-42	ncbi_110535018	SEMA6A	semaphorin-6A isoform X1 [Oncorhynchus kisutch]	1.6e-38
GO:0043005	neuron projection	Cellular Component	913	2.44e-42	ncbi_110535099	NSMF	NMDA receptor synaptonuclear signaling and neuronal migration factor-like isoform X1 [Oncorhynchus nerka]	3.47e-10
GO:0043005	neuron projection	Cellular Component	913	2.44e-42	ncbi_110535108	STXBP1	syntaxin-binding protein 1-like isoform X1 [Oncorhynchus nerka]	5.41e-05
GO:0043005	neuron projection	Cellular Component	913	2.44e-42	ncbi_110535119	APBA1	amyloid-beta A4 precursor protein-binding family A member 1 isoform X7 [Salmo trutta]	1.86e-16
GO:0043005	neuron projection	Cellular Component	913	2.44e-42	ncbi_110535141	RUFY3	protein RUFY3-like isoform X1 [Oncorhynchus kisutch]	9.21e-44
GO:0043005	neuron projection	Cellular Component	913	2.44e-42	ncbi_110535257	EPB41L3	band 4.1-like protein 1 isoform X1 [Oncorhynchus kisutch]	3.7e-36
GO:0043005	neuron projection	Cellular Component	913	2.44e-42	ncbi_110535269	RHEB	GTP-binding protein Rheb isoform X1 [Oncorhynchus tshawytscha]	9.55e-11
GO:0043005	neuron projection	Cellular Component	913	2.44e-42	ncbi_110535328	DNAJC5	dnaJ homolog subfamily C member 5-like [Oncorhynchus mykiss]	0.00283561
GO:0043005	neuron projection	Cellular Component	913	2.44e-42	ncbi_110535542	PARD3	partitioning defective 3 homolog isoform X1 [Oncorhynchus kisutch]	2.64e-31
GO:0043005	neuron projection	Cellular Component	913	2.44e-42	ncbi_110535543	ITGB1	integrin beta-1-like isoform X1 [Oncorhynchus mykiss]	1.88e-15
GO:0043005	neuron projection	Cellular Component	913	2.44e-42	ncbi_110535575	TUBB6	tubulin beta-5 chain-like isoform X1 [Oncorhynchus mykiss]	0.00627238
GO:0043005	neuron projection	Cellular Component	913	2.44e-42	ncbi_110535589	PTPRN2	receptor-type tyrosine-protein phosphatase N2-like isoform X1 [Oncorhynchus mykiss]	1.9e-20
GO:0043005	neuron projection	Cellular Component	913	2.44e-42	ncbi_110535594	ENG2A	homeobox protein engrailed-2a-like [Oncorhynchus mykiss]	8.97e-15
GO:0043005	neuron projection	Cellular Component	913	2.44e-42	ncbi_110535737	DAB2IP	disabled homolog 2-interacting protein-like isoform X1 [Oncorhynchus nerka]	2.47e-10
GO:0043005	neuron projection	Cellular Component	913	2.44e-42	ncbi_110535765	TRPV4	transient receptor potential cation channel subfamily V member 4 [Oncorhynchus mykiss]	0.000117075
GO:0043005	neuron projection	Cellular Component	913	2.44e-42	ncbi_110535778	NTRK2	BDNF/NT-3 growth factors receptor-like isoform X1 [Oncorhynchus kisutch]	1.9e-26
GO:0043005	neuron projection	Cellular Component	913	2.44e-42	ncbi_110535810	LZTS1	leucine zipper tumor suppressor 1-like protein [Labeo rohita]	1.3e-09
GO:0043005	neuron projection	Cellular Component	913	2.44e-42	ncbi_110535828	CPLX4	PREDICTED: complexin-4-like [Salmo salar]	0.00322821
GO:0043005	neuron projection	Cellular Component	913	2.44e-42	ncbi_110535866	ADAM22	disintegrin and metalloproteinase domain-containing protein 22-like isoform X1 [Oncorhynchus kisutch]	5.85e-122
GO:0043005	neuron projection	Cellular Component	913	2.44e-42	ncbi_110535898	ADORA2A	adenosine receptor A2b-like [Oncorhynchus mykiss]	7.78e-07
GO:0043005	neuron projection	Cellular Component	913	2.44e-42	ncbi_110535973	SYN2	synapsin-1-like isoform X1 [Oncorhynchus mykiss]	6.32e-102
GO:0043005	neuron projection	Cellular Component	913	2.44e-42	ncbi_110535980	IGSF9	protein turtle homolog A-like [Oncorhynchus kisutch]	8.85e-24
GO:0043005	neuron projection	Cellular Component	913	2.44e-42	ncbi_110535981	DPYSL2	dihydropyrimidinase-related protein 2-like [Oncorhynchus mykiss]	1.54e-100
GO:0043005	neuron projection	Cellular Component	913	2.44e-42	ncbi_110535992	NEFL	neurofilament light polypeptide [Oncorhynchus mykiss]	0.00336607
GO:0043005	neuron projection	Cellular Component	913	2.44e-42	ncbi_110536025	GOT1	aspartate aminotransferase, cytoplasmic-like isoform X1 [Oncorhynchus mykiss]	0.000308179
GO:0043005	neuron projection	Cellular Component	913	2.44e-42	ncbi_110536079	INPP5J	inositol polyphosphate 5-phosphatase K-like isoform X1 [Oncorhynchus tshawytscha]	0.00661401
GO:0043005	neuron projection	Cellular Component	913	2.44e-42	ncbi_110536145	NEFH	neurofilament heavy polypeptide-like [Oncorhynchus mykiss]	4.96e-18
GO:0043005	neuron projection	Cellular Component	913	2.44e-42	ncbi_110536197	CLDN5	claudin-4-like [Oncorhynchus mykiss]	3.71e-48
GO:0043005	neuron projection	Cellular Component	913	2.44e-42	ncbi_110536199	SEPTIN5	septin-5-like isoform X1 [Oncorhynchus mykiss]	4.72e-29
GO:0043005	neuron projection	Cellular Component	913	2.44e-42	ncbi_110536207	KCNIP3	PREDICTED: calsenilin-like isoform X5 [Salmo salar]	4.09e-10
GO:0043005	neuron projection	Cellular Component	913	2.44e-42	ncbi_110536251	INA	low molecular weight neuronal intermediate filament-like [Oncorhynchus mykiss]	7.75e-17
GO:0043005	neuron projection	Cellular Component	913	2.44e-42	ncbi_110536266	TACR1	substance-P receptor-like [Oncorhynchus mykiss]	0.00152744
GO:0043005	neuron projection	Cellular Component	913	2.44e-42	ncbi_110536312	MYL7	myosin regulatory light chain 2, atrial isoform [Oncorhynchus kisutch]	9.86e-17
GO:0043005	neuron projection	Cellular Component	913	2.44e-42	ncbi_110536357	HTR1AA	5-hydroxytryptamine receptor 1A-alpha-like [Oncorhynchus kisutch]	1.47e-08
GO:0043005	neuron projection	Cellular Component	913	2.44e-42	ncbi_110536372	RTN4R	reticulon-4 receptor-like [Oncorhynchus mykiss]	4.69e-11
GO:0043005	neuron projection	Cellular Component	913	2.44e-42	ncbi_110536397	PURB	transcriptional activator protein Pur-beta [Oncorhynchus kisutch]	6.35e-12
GO:0043005	neuron projection	Cellular Component	913	2.44e-42	ncbi_110536548	LAMA1	laminin subunit alpha-1 [Oncorhynchus kisutch]	5.94e-24
GO:0043005	neuron projection	Cellular Component	913	2.44e-42	ncbi_110536569	CNTNAP2	contactin-associated protein-like 2 isoform X3 [Esox lucius]	9.2e-56
GO:0043005	neuron projection	Cellular Component	913	2.44e-42	ncbi_110536759	EPHA5	ephrin type-A receptor 5 [Oncorhynchus kisutch]	8.1e-17
GO:0043005	neuron projection	Cellular Component	913	2.44e-42	ncbi_110536823	ROBO2	roundabout homolog 2-like isoform X1 [Oncorhynchus nerka]	1.74e-22
GO:0043005	neuron projection	Cellular Component	913	2.44e-42	ncbi_110536854	LPAR1	lysophosphatidic acid receptor 1 [Oncorhynchus mykiss]	3.15e-06
GO:0043005	neuron projection	Cellular Component	913	2.44e-42	ncbi_110536881	DCC	netrin receptor DCC-like [Oncorhynchus kisutch]	3.77e-10
GO:0043005	neuron projection	Cellular Component	913	2.44e-42	ncbi_110536894	PDE2A	cGMP-dependent 3',5'-cyclic phosphodiesterase-like [Salmo trutta]	2.67e-05
GO:0043005	neuron projection	Cellular Component	913	2.44e-42	ncbi_110536924	CPLX4	PREDICTED: complexin-4 [Salmo salar]	8.4e-29
GO:0043005	neuron projection	Cellular Component	913	2.44e-42	ncbi_110536953	VIM	desmin-like [Oncorhynchus mykiss]	7.45e-19
GO:0043005	neuron projection	Cellular Component	913	2.44e-42	ncbi_110536983	DBH	dopamine beta-hydroxylase [Oncorhynchus mykiss]	1.13e-12
GO:0043005	neuron projection	Cellular Component	913	2.44e-42	ncbi_110537004	ITGA2	integrin alpha-2-like [Oncorhynchus mykiss]	0.00097472
GO:0043005	neuron projection	Cellular Component	913	2.44e-42	ncbi_110537021	APC	adenomatous polyposis coli protein-like isoform X1 [Oncorhynchus mykiss]	2.54e-37
GO:0043005	neuron projection	Cellular Component	913	2.44e-42	ncbi_110537044	NTRK2	BDNF/NT-3 growth factors receptor-like [Oncorhynchus nerka]	4.64e-10
GO:0043005	neuron projection	Cellular Component	913	2.44e-42	ncbi_110537107	RCVRN	recoverin-like [Oncorhynchus mykiss]	7.85e-22
GO:0043005	neuron projection	Cellular Component	913	2.44e-42	ncbi_110537143	MYO5B	unconventional myosin-Vb [Oncorhynchus mykiss]	3.26e-20
GO:0043005	neuron projection	Cellular Component	913	2.44e-42	ncbi_110537147	SLC1A3	excitatory amino acid transporter 1-like [Oncorhynchus kisutch]	4.27e-13
GO:0043005	neuron projection	Cellular Component	913	2.44e-42	ncbi_110537169	RTN4RL1	reticulon-4 receptor-like [Oncorhynchus mykiss]	3.42e-06
GO:0043005	neuron projection	Cellular Component	913	2.44e-42	ncbi_110537207	CABP1	calcium-binding protein 4-like isoform X2 [Oncorhynchus mykiss]	2.15e-18
GO:0043005	neuron projection	Cellular Component	913	2.44e-42	ncbi_110537244	SEZ6	seizure protein 6 homolog isoform X2 [Oncorhynchus kisutch]	6.7e-28
GO:0043005	neuron projection	Cellular Component	913	2.44e-42	ncbi_110537260	DRP2	dystrophin-related protein 2-like isoform X1 [Oncorhynchus nerka]	2.42e-06
GO:0043005	neuron projection	Cellular Component	913	2.44e-42	ncbi_110537401	GNB1	PREDICTED: guanine nucleotide-binding protein G(I)/G(S)/G(T) subunit beta-2-like [Salmo salar]	4.59e-10
GO:0043005	neuron projection	Cellular Component	913	2.44e-42	ncbi_110537435	DSCAM	Down syndrome cell adhesion molecule homolog isoform X1 [Oncorhynchus mykiss]	1.72e-55
GO:0043005	neuron projection	Cellular Component	913	2.44e-42	ncbi_110537450	SPTBN4	spectrin beta chain, non-erythrocytic 4-like [Oncorhynchus mykiss]	8.48e-19
GO:0043005	neuron projection	Cellular Component	913	2.44e-42	ncbi_110537612	CADM1	cell adhesion molecule 1-like isoform X1 [Oncorhynchus kisutch]	3.41e-82
GO:0043005	neuron projection	Cellular Component	913	2.44e-42	ncbi_110537619	FEZ1	fasciculation and elongation protein zeta-1 isoform X1 [Oncorhynchus mykiss]	1.57e-96
GO:0043005	neuron projection	Cellular Component	913	2.44e-42	ncbi_110537670	OMP	olfactory marker protein-like [Oncorhynchus mykiss]	0.00967969
GO:0043005	neuron projection	Cellular Component	913	2.44e-42	ncbi_110537689	HEPACAM	hepatocyte cell adhesion molecule-like [Oncorhynchus mykiss]	2.48e-11
GO:0043005	neuron projection	Cellular Component	913	2.44e-42	ncbi_110537696	NCF1	NADPH oxidase cytosolic protein p47phox [Oncorhynchus mykiss]	1e-14
GO:0043005	neuron projection	Cellular Component	913	2.44e-42	ncbi_110537744	DPYSL3	dihydropyrimidinase-related protein 3-like isoform X1 [Oncorhynchus mykiss]	6.02e-42
GO:0043005	neuron projection	Cellular Component	913	2.44e-42	ncbi_110537753	GABRA1	PREDICTED: gamma-aminobutyric acid receptor subunit alpha-1-like isoform X1 [Salmo salar]	4.59e-15
GO:0043005	neuron projection	Cellular Component	913	2.44e-42	ncbi_110537755	GABRG2	gamma-aminobutyric acid receptor subunit gamma-2-like isoform X1 [Oncorhynchus mykiss]	2.86e-27
GO:0043005	neuron projection	Cellular Component	913	2.44e-42	ncbi_110537780	CPEB4	cytoplasmic polyadenylation element-binding protein 4 [Oncorhynchus mykiss]	3.65e-27
GO:0043005	neuron projection	Cellular Component	913	2.44e-42	ncbi_110537818	TENM2	teneurin-2 isoform X1 [Oncorhynchus mykiss]	2.08e-39
GO:0043005	neuron projection	Cellular Component	913	2.44e-42	ncbi_110537968	CDK5R1	cyclin-dependent kinase 5 activator 1-like [Oncorhynchus mykiss]	7.03e-20
GO:0043005	neuron projection	Cellular Component	913	2.44e-42	ncbi_110538011	PVALB7	Parvalbumin alpha [Salmo salar]	7.86e-62
GO:0043005	neuron projection	Cellular Component	913	2.44e-42	ncbi_110538063	ABI1	ABI gene family member 3-like isoform X1 [Oncorhynchus mykiss]	2.44e-06
GO:0043005	neuron projection	Cellular Component	913	2.44e-42	ncbi_110538100	IGF2BP1	insulin-like growth factor 2 mRNA-binding protein 1 isoform X1 [Oncorhynchus kisutch]	3.72e-85
GO:0043005	neuron projection	Cellular Component	913	2.44e-42	ncbi_110538235	ELFN1	protein ELFN1-like [Oncorhynchus nerka]	2.15e-12
GO:0043005	neuron projection	Cellular Component	913	2.44e-42	ncbi_110538275	GPR146	probable G-protein coupled receptor 146 [Oncorhynchus mykiss]	7.57e-06
GO:0043005	neuron projection	Cellular Component	913	2.44e-42	ncbi_110538282	SHISA9B	protein shisa-9B-like [Oncorhynchus mykiss]	7.06e-13
GO:0043005	neuron projection	Cellular Component	913	2.44e-42	ncbi_110538304	CNN1	calponin-1-like [Oncorhynchus mykiss]	9.56e-26
GO:0043005	neuron projection	Cellular Component	913	2.44e-42	ncbi_110538403	KIRREL1	kin of IRRE-like protein 1 isoform X1 [Oncorhynchus mykiss]	4.49e-10
GO:0043005	neuron projection	Cellular Component	913	2.44e-42	ncbi_110538579	RCVRN	recoverin-like [Oncorhynchus kisutch]	1.95e-09
GO:0043005	neuron projection	Cellular Component	913	2.44e-42	ncbi_110538589	RAC2	PREDICTED: ras-related C3 botulinum toxin substrate 2 [Salmo salar]	7.53e-46
GO:0043005	neuron projection	Cellular Component	913	2.44e-42	ncbi_110538611	LRRC4B	leucine-rich repeat-containing protein 4B-like [Oncorhynchus mykiss]	7.06e-21
GO:0043005	neuron projection	Cellular Component	913	2.44e-42	ncbi_110538640	GFAP	glial fibrillary acidic protein-like [Oncorhynchus mykiss]	7.23e-32
GO:0043005	neuron projection	Cellular Component	913	2.44e-42	ncbi_110538663	ASIC2	acid-sensing ion channel 2-like isoform X1 [Oncorhynchus kisutch]	6.97e-26
GO:0043005	neuron projection	Cellular Component	913	2.44e-42	ncbi_110538667	TUBB4B	PREDICTED: tubulin beta-4B chain-like [Salmo salar]	6.28e-75
GO:0043005	neuron projection	Cellular Component	913	2.44e-42	ncbi_110538674	GIPC1	PREDICTED: PDZ domain-containing protein GIPC1-like [Salmo salar]	2.19e-06
GO:0043005	neuron projection	Cellular Component	913	2.44e-42	ncbi_110538682	ADGRL1	adhesion G protein-coupled receptor L1-like isoform X1 [Oncorhynchus kisutch]	2.9e-75
GO:0043005	neuron projection	Cellular Component	913	2.44e-42	ncbi_110538895	HTR3A	PREDICTED: 5-hydroxytryptamine receptor 3B-like isoform X1 [Salmo salar]	0.000183258
GO:0043005	neuron projection	Cellular Component	913	2.44e-42	ncbi_110538896	HTR3A	PREDICTED: 5-hydroxytryptamine receptor 3A-like [Salmo salar]	7.2e-06
GO:0043005	neuron projection	Cellular Component	913	2.44e-42	ncbi_110538957	CNTNAP1	contactin-associated protein 1-like [Oncorhynchus tshawytscha]	6.99e-33
GO:0043005	neuron projection	Cellular Component	913	2.44e-42	ncbi_110538991	SLC1A2	excitatory amino acid transporter 2-like [Oncorhynchus kisutch]	3.97e-10
GO:0043005	neuron projection	Cellular Component	913	2.44e-42	ncbi_110538995	SHANK1	SH3 and multiple ankyrin repeat domains protein 1-like isoform X1 [Oncorhynchus kisutch]	0.00270573
GO:0043005	neuron projection	Cellular Component	913	2.44e-42	ncbi_110539056	ADCY9	adenylate cyclase type 9 [Oncorhynchus mykiss]	3.47e-12
GO:0043005	neuron projection	Cellular Component	913	2.44e-42	ncbi_110539084	FUS	RNA-binding protein FUS isoform X1 [Oncorhynchus mykiss]	2.08e-31
GO:0043005	neuron projection	Cellular Component	913	2.44e-42	ncbi_118936350	ITGB1	integrin beta-1-like isoform X2 [Oncorhynchus mykiss]	1.92e-84
GO:0043005	neuron projection	Cellular Component	913	2.44e-42	ncbi_118936381	CRMP1	dihydropyrimidinase-related protein 1 isoform X1 [Esox lucius]	5.31e-12
GO:0043005	neuron projection	Cellular Component	913	2.44e-42	ncbi_118936423	MYH10	myosin heavy chain, embryonic smooth muscle isoform-like [Oncorhynchus mykiss]	0.00381558
GO:0043005	neuron projection	Cellular Component	913	2.44e-42	ncbi_118936521	RAC2	ras-related C3 botulinum toxin substrate 2-like [Oncorhynchus mykiss]	5.34e-07
GO:0043005	neuron projection	Cellular Component	913	2.44e-42	ncbi_118936622	CPE	carboxypeptidase E [Oncorhynchus mykiss]	8.28e-63
GO:0043005	neuron projection	Cellular Component	913	2.44e-42	ncbi_118936689	DPYSL2	dihydropyrimidinase-related protein 2-like [Oncorhynchus mykiss]	1.2e-69
GO:0043005	neuron projection	Cellular Component	913	2.44e-42	ncbi_118936807	CAMK2D2	calcium/calmodulin-dependent protein kinase type II delta 2 chain isoform X4 [Myripristis murdjan]	1.32e-23
GO:0043005	neuron projection	Cellular Component	913	2.44e-42	ncbi_118937331	NRSN1	neurensin-1-like [Oncorhynchus kisutch]	2.12e-06
GO:0043005	neuron projection	Cellular Component	913	2.44e-42	ncbi_118938190	PVALB7	PREDICTED: parvalbumin alpha [Salmo salar]	3.18e-07
GO:0043005	neuron projection	Cellular Component	913	2.44e-42	ncbi_118938279	HSP70	heat shock protein 70b [Oncorhynchus mykiss]	3.96e-05
GO:0043005	neuron projection	Cellular Component	913	2.44e-42	ncbi_118938307	MYH9	myosin heavy chain, embryonic smooth muscle isoform-like [Oncorhynchus mykiss]	0.0153543
GO:0043005	neuron projection	Cellular Component	913	2.44e-42	ncbi_118938861	GRIP1	glutamate receptor-interacting protein 1 isoform X1 [Esox lucius]	1.15e-12
GO:0043005	neuron projection	Cellular Component	913	2.44e-42	ncbi_118940051	ELFN1	protein ELFN1-like [Oncorhynchus kisutch]	0.00288749
GO:0043005	neuron projection	Cellular Component	913	2.44e-42	ncbi_118940259	ADGRL1	PREDICTED: latrophilin-1-like, partial [Salmo salar]	1.08e-06
GO:0043005	neuron projection	Cellular Component	913	2.44e-42	ncbi_118941052	EPHA6	ephrin type-A receptor 6-like [Oncorhynchus kisutch]	0.0190536
GO:0043005	neuron projection	Cellular Component	913	2.44e-42	ncbi_118941092	MAP2	microtubule-associated protein 2-like isoform X2 [Oncorhynchus kisutch]	4.63e-19
GO:0043005	neuron projection	Cellular Component	913	2.44e-42	ncbi_118941106	PALM	paralemmin-1-like [Salmo trutta]	3.42e-10
GO:0043005	neuron projection	Cellular Component	913	2.44e-42	ncbi_118941433	CHRNA7	PREDICTED: neuronal acetylcholine receptor subunit alpha-7-like [Salmo salar]	2.11e-05
GO:0043005	neuron projection	Cellular Component	913	2.44e-42	ncbi_118943938	LGALSL	galectin-related protein-like [Oncorhynchus kisutch]	1.04e-23
GO:0043005	neuron projection	Cellular Component	913	2.44e-42	ncbi_118944255	CNR1A	cannabinoid receptor type 1A-like [Oncorhynchus nerka]	1.17e-10
GO:0043005	neuron projection	Cellular Component	913	2.44e-42	ncbi_118944433	ATP6V0D1	PREDICTED: V-type proton ATPase subunit d 1 [Salmo salar]	5.07e-07
GO:0043005	neuron projection	Cellular Component	913	2.44e-42	ncbi_118944472	CCL7	small inducible cytokine A13 isoform X1 [Oncorhynchus mykiss]	0.011902
GO:0043005	neuron projection	Cellular Component	913	2.44e-42	ncbi_118944531	SV2B	synaptic vesicle glycoprotein 2B-like [Oncorhynchus kisutch]	4.5e-09
GO:0043005	neuron projection	Cellular Component	913	2.44e-42	ncbi_118944827	CCK	cholecystokinin-like [Oncorhynchus tshawytscha]	0.00579611
GO:0043005	neuron projection	Cellular Component	913	2.44e-42	ncbi_118944870	RHEB	GTP-binding protein Rheb-like [Oncorhynchus kisutch]	2.31e-24
GO:0043005	neuron projection	Cellular Component	913	2.44e-42	ncbi_118945280	ALDOCB	fructose-bisphosphate aldolase C [Oncorhynchus kisutch]	5.21e-112
GO:0043005	neuron projection	Cellular Component	913	2.44e-42	ncbi_118945770	PRKCA	protein kinase C alpha type [Esox lucius]	9.14e-11
GO:0043005	neuron projection	Cellular Component	913	2.44e-42	ncbi_118947071	PRKCBB	protein kinase C beta type isoform X2 [Esox lucius]	5.36e-05
GO:0043005	neuron projection	Cellular Component	913	2.44e-42	ncbi_118947113	GNG13	PREDICTED: guanine nucleotide-binding protein G(I)/G(S)/G(O) subunit gamma-13-like [Salmo salar]	0.0438154
GO:0043005	neuron projection	Cellular Component	913	2.44e-42	ncbi_118947125	GNG13	PREDICTED: guanine nucleotide-binding protein G(I)/G(S)/G(O) subunit gamma-13-like [Salmo salar]	1.04e-10
GO:0043005	neuron projection	Cellular Component	913	2.44e-42	ncbi_118947581	GNG13	PREDICTED: guanine nucleotide-binding protein G(I)/G(S)/G(O) subunit gamma-13-like isoform X1 [Salmo salar]	3.11e-46
GO:0043005	neuron projection	Cellular Component	913	2.44e-42	ncbi_118948729	PRSS12	neurotrypsin-like [Oncorhynchus kisutch]	5.34e-15
GO:0043005	neuron projection	Cellular Component	913	2.44e-42	ncbi_118964448	FEZ1	fasciculation and elongation protein zeta-2-like isoform X1 [Oncorhynchus nerka]	2.4e-26
GO:0043005	neuron projection	Cellular Component	913	2.44e-42	ncbi_118964549	SHANK3	SH3 and multiple ankyrin repeat domains protein 3-like isoform X3 [Oncorhynchus mykiss]	0.00309829
GO:0043005	neuron projection	Cellular Component	913	2.44e-42	ncbi_118964963	LRRC4C	leucine-rich repeat-containing protein 4C-like [Oncorhynchus mykiss]	1.02e-10
GO:0043005	neuron projection	Cellular Component	913	2.44e-42	ncbi_118965483	LDLRAP1	low density lipoprotein receptor adapter protein 1 [Oncorhynchus kisutch]	8.8e-05
GO:0043005	neuron projection	Cellular Component	913	2.44e-42	ncbi_118966023	LGALSL	galectin-related protein-like [Oncorhynchus kisutch]	6e-15
GO:0043005	neuron projection	Cellular Component	913	2.44e-42	ncbi_118966721	NEFM	mucin-2-like [Oncorhynchus mykiss]	0.00100347
GO:0045202	synapse	Cellular Component	553	2.2e-40	MSTRG.10622	CAMK2N2	calcium/calmodulin-dependent protein kinase II inhibitor 2-like [Oncorhynchus kisutch]	7.22e-38
GO:0045202	synapse	Cellular Component	553	2.2e-40	MSTRG.1227	CTBP2	C-terminal-binding protein 2 isoform X5 [Oncorhynchus kisutch]	3.48e-36
GO:0045202	synapse	Cellular Component	553	2.2e-40	MSTRG.14579	RAPGEF3	rap guanine nucleotide exchange factor 3-like isoform X2 [Oncorhynchus mykiss]	8.79e-06
GO:0045202	synapse	Cellular Component	553	2.2e-40	MSTRG.14693	ERBB3	receptor tyrosine-protein kinase erbB-3-like [Oncorhynchus mykiss]	1.95e-61
GO:0045202	synapse	Cellular Component	553	2.2e-40	MSTRG.15507	CXADR	coxsackievirus and adenovirus receptor homolog [Oncorhynchus mykiss]	3.98e-17
GO:0045202	synapse	Cellular Component	553	2.2e-40	MSTRG.17440	SCRIB	protein scribble homolog isoform X10 [Oncorhynchus kisutch]	0.0392467
GO:0045202	synapse	Cellular Component	553	2.2e-40	MSTRG.18005	ADD2	beta-adducin isoform X1 [Oncorhynchus kisutch]	8.49e-57
GO:0045202	synapse	Cellular Component	553	2.2e-40	MSTRG.21088	MYH10	Enamelin, partial [Cuculus canorus]	7.2e-29
GO:0045202	synapse	Cellular Component	553	2.2e-40	MSTRG.23618	ACTR3B	actin-related protein 3B-like isoform X1 [Oncorhynchus mykiss]	0.000291521
GO:0045202	synapse	Cellular Component	553	2.2e-40	MSTRG.25869	SYN2	synapsin-2 isoform X1 [Oncorhynchus kisutch]	8.59e-64
GO:0045202	synapse	Cellular Component	553	2.2e-40	MSTRG.28376	DAG1	dystroglycan-like, partial [Salvelinus alpinus]	0.0125176
GO:0045202	synapse	Cellular Component	553	2.2e-40	MSTRG.284	THBS4	thrombospondin-4-like [Oncorhynchus mykiss]	9.63e-08
GO:0045202	synapse	Cellular Component	553	2.2e-40	MSTRG.2934	SV2B	synaptic vesicle glycoprotein 2B-like [Oncorhynchus mykiss]	1.47e-99
GO:0045202	synapse	Cellular Component	553	2.2e-40	MSTRG.33249	LRFN1	leucine-rich repeat and fibronectin type-III domain-containing protein 2-like [Oncorhynchus kisutch]	4.79e-06
GO:0045202	synapse	Cellular Component	553	2.2e-40	MSTRG.34313	SYNDIG1	synapse differentiation-inducing gene protein 1-like [Oncorhynchus mykiss]	6.4e-13
GO:0045202	synapse	Cellular Component	553	2.2e-40	MSTRG.38547	DAB1	disabled homolog 1-like isoform X1 [Oncorhynchus mykiss]	5.79e-47
GO:0045202	synapse	Cellular Component	553	2.2e-40	MSTRG.41262	RGS14	regulator of G-protein signaling 14 isoform X4 [Oncorhynchus kisutch]	1.46e-16
GO:0045202	synapse	Cellular Component	553	2.2e-40	MSTRG.42806	BMPR2	bone morphogenetic protein receptor type-2-like [Oncorhynchus mykiss]	5.99e-05
GO:0045202	synapse	Cellular Component	553	2.2e-40	MSTRG.8403	CABP1	calcium-binding protein 1-like isoform X1 [Oncorhynchus mykiss]	1.14e-07
GO:0045202	synapse	Cellular Component	553	2.2e-40	MSTRG.8449	IGSF9	protein turtle homolog A-like isoform X1 [Oncorhynchus mykiss]	4.2e-48
GO:0045202	synapse	Cellular Component	553	2.2e-40	MSTRG.9130	NPTN	neuroplastin-like isoform X1 [Oncorhynchus mykiss]	0.00155085
GO:0045202	synapse	Cellular Component	553	2.2e-40	MSTRG.9299	SLC17A6B	vesicular glutamate transporter 2.1-like [Oncorhynchus mykiss]	1.57e-26
GO:0045202	synapse	Cellular Component	553	2.2e-40	MSTRG.9467	MAP1B	LOW QUALITY PROTEIN: microtubule-associated protein 1B [Oncorhynchus kisutch]	5.21e-81
GO:0045202	synapse	Cellular Component	553	2.2e-40	MSTRG.9468	MAP1A	microtubule-associated protein 1A [Oncorhynchus mykiss]	0.000136194
GO:0045202	synapse	Cellular Component	553	2.2e-40	MSTRG.9469	MAP1A	microtubule-associated protein 1A [Oncorhynchus mykiss]	4.25e-21
GO:0045202	synapse	Cellular Component	553	2.2e-40	MSTRG.9753	CIB2	calcium and integrin-binding family member 2-like [Oncorhynchus kisutch]	1.48e-06
GO:0045202	synapse	Cellular Component	553	2.2e-40	ncbi_100135845	ACTB	Actin, cytoplasmic 2 [Triplophysa tibetana]	1.11e-10
GO:0045202	synapse	Cellular Component	553	2.2e-40	ncbi_100136061	D215	dopamine D2 receptor 1 [Oncorhynchus mykiss]	0.000214435
GO:0045202	synapse	Cellular Component	553	2.2e-40	ncbi_100136062	D215	D(2) dopamine receptor isoform X1 [Oncorhynchus kisutch]	0.0249593
GO:0045202	synapse	Cellular Component	553	2.2e-40	ncbi_100136152	NACHRA9	neuronal acetylcholine receptor subunit alpha-9-I precursor [Oncorhynchus mykiss]	0.0172122
GO:0045202	synapse	Cellular Component	553	2.2e-40	ncbi_100136183	ATP1A1	sodium/potassium-transporting ATPase subunit alpha-1 [Oncorhynchus mykiss]	9.6e-27
GO:0045202	synapse	Cellular Component	553	2.2e-40	ncbi_100136657	ATP1A3	sodium/potassium-transporting ATPase subunit alpha-3-like isoform X1 [Oncorhynchus kisutch]	2.31e-100
GO:0045202	synapse	Cellular Component	553	2.2e-40	ncbi_100136784	VIM	vimentin [Oncorhynchus nerka]	1.68e-57
GO:0045202	synapse	Cellular Component	553	2.2e-40	ncbi_100301648	KCNMA1	calcium-activated potassium channel subunit alpha-1-like isoform X2 [Salmo trutta]	2.51e-42
GO:0045202	synapse	Cellular Component	553	2.2e-40	ncbi_100301795	ADAM10	ADAM 10 precursor [Oncorhynchus mykiss]	2.8e-05
GO:0045202	synapse	Cellular Component	553	2.2e-40	ncbi_110485098	MYH9	myosin-9 isoform X1 [Oncorhynchus kisutch]	8.12e-69
GO:0045202	synapse	Cellular Component	553	2.2e-40	ncbi_110485203	PPFIA3	liprin-alpha-3-like isoform X2 [Oncorhynchus kisutch]	5.98e-21
GO:0045202	synapse	Cellular Component	553	2.2e-40	ncbi_110485210	ADGRL1	adhesion G protein-coupled receptor L1 [Oncorhynchus mykiss]	1.21e-12
GO:0045202	synapse	Cellular Component	553	2.2e-40	ncbi_110485707	SEPTIN3	neuronal-specific septin-3 isoform X1 [Oncorhynchus kisutch]	1.39e-67
GO:0045202	synapse	Cellular Component	553	2.2e-40	ncbi_110485784	NEURL1	E3 ubiquitin-protein ligase NEURL1-like [Oncorhynchus mykiss]	2.77e-07
GO:0045202	synapse	Cellular Component	553	2.2e-40	ncbi_110485785	SORCS3	VPS10 domain-containing receptor SorCS3-like [Oncorhynchus mykiss]	1.66e-09
GO:0045202	synapse	Cellular Component	553	2.2e-40	ncbi_110485792	NSG1	neuron-specific protein family member 1-like [Oncorhynchus mykiss]	1.3e-38
GO:0045202	synapse	Cellular Component	553	2.2e-40	ncbi_110485983	CACNG5	voltage-dependent calcium channel gamma-5 subunit-like [Oncorhynchus mykiss]	0.000416682
GO:0045202	synapse	Cellular Component	553	2.2e-40	ncbi_110486056	SPTBN1	spectrin beta chain, non-erythrocytic 1 isoform X5 [Oncorhynchus kisutch]	2.72e-12
GO:0045202	synapse	Cellular Component	553	2.2e-40	ncbi_110486091	ACT3	PREDICTED: actin, non-muscle 6.2 [Salmo salar]	9.49e-07
GO:0045202	synapse	Cellular Component	553	2.2e-40	ncbi_110486092	ACT3	PREDICTED: actin, non-muscle 6.2 [Salmo salar]	5.21e-05
GO:0045202	synapse	Cellular Component	553	2.2e-40	ncbi_110486094	ACT3	PREDICTED: actin, non-muscle 6.2 [Salmo salar]	9.51e-05
GO:0045202	synapse	Cellular Component	553	2.2e-40	ncbi_110486138	MAPT	microtubule-associated protein tau-like isoform X1 [Oncorhynchus mykiss]	1.49e-159
GO:0045202	synapse	Cellular Component	553	2.2e-40	ncbi_110486300	ELFN1	protein ELFN1-like [Oncorhynchus mykiss]	8.27e-21
GO:0045202	synapse	Cellular Component	553	2.2e-40	ncbi_110486327	PDPK1	3-phosphoinositide-dependent protein kinase 1-like isoform X1 [Salmo trutta]	2.51e-07
GO:0045202	synapse	Cellular Component	553	2.2e-40	ncbi_110486332	GPER1	G-protein coupled estrogen receptor 1 [Oncorhynchus mykiss]	0.000195052
GO:0045202	synapse	Cellular Component	553	2.2e-40	ncbi_110486482	CNN1	calponin-1-like [Oncorhynchus mykiss]	4.93e-23
GO:0045202	synapse	Cellular Component	553	2.2e-40	ncbi_110486598	CALB1	PREDICTED: calbindin-like [Salmo salar]	4.66e-24
GO:0045202	synapse	Cellular Component	553	2.2e-40	ncbi_110486646	SLC1A2	excitatory amino acid transporter 2-like [Oncorhynchus kisutch]	1.62e-06
GO:0045202	synapse	Cellular Component	553	2.2e-40	ncbi_110486654	LRRC4B	leucine-rich repeat-containing protein 4B-like [Oncorhynchus mykiss]	2.65e-35
GO:0045202	synapse	Cellular Component	553	2.2e-40	ncbi_110486799	CACNG5	voltage-dependent calcium channel gamma-5 subunit [Oncorhynchus mykiss]	0.000128776
GO:0045202	synapse	Cellular Component	553	2.2e-40	ncbi_110487029	SLC17A7	vesicular glutamate transporter 1-like [Oncorhynchus mykiss]	0.000349608
GO:0045202	synapse	Cellular Component	553	2.2e-40	ncbi_110487505	ADGRL1	PREDICTED: latrophilin-1-like, partial [Salmo salar]	2.83e-09
GO:0045202	synapse	Cellular Component	553	2.2e-40	ncbi_110487605	EPHA7	LOW QUALITY PROTEIN: ephrin type-A receptor 7-like [Oncorhynchus nerka]	4.07e-14
GO:0045202	synapse	Cellular Component	553	2.2e-40	ncbi_110487639	SV2A	synaptic vesicle glycoprotein 2A-like [Oncorhynchus mykiss]	3.51e-42
GO:0045202	synapse	Cellular Component	553	2.2e-40	ncbi_110487720	SPOCK1	PREDICTED: testican-1-like isoform X1 [Salmo salar]	1.79e-69
GO:0045202	synapse	Cellular Component	553	2.2e-40	ncbi_110487806	RIMS2	regulating synaptic membrane exocytosis protein 2-like isoform X1 [Oncorhynchus mykiss]	0.00504644
GO:0045202	synapse	Cellular Component	553	2.2e-40	ncbi_110487842	COLQ	acetylcholinesterase collagenic tail peptide-like [Oncorhynchus kisutch]	0.0279149
GO:0045202	synapse	Cellular Component	553	2.2e-40	ncbi_110487865	GABBR1	gamma-aminobutyric acid type B receptor subunit 1-like [Oncorhynchus kisutch]	7.22e-16
GO:0045202	synapse	Cellular Component	553	2.2e-40	ncbi_110487997	CAP2	adenylyl cyclase-associated protein 2 isoform X2 [Oncorhynchus mykiss]	2.65e-09
GO:0045202	synapse	Cellular Component	553	2.2e-40	ncbi_110488094	CDK5R1	cyclin-dependent kinase 5 activator 1-like [Oncorhynchus mykiss]	7.12e-06
GO:0045202	synapse	Cellular Component	553	2.2e-40	ncbi_110488211	DTNBP1	dysbindin-like isoform X1 [Oncorhynchus mykiss]	0.000262637
GO:0045202	synapse	Cellular Component	553	2.2e-40	ncbi_110488212	SV2A	synaptic vesicle glycoprotein 2A [Oncorhynchus kisutch]	3.79e-103
GO:0045202	synapse	Cellular Component	553	2.2e-40	ncbi_110488299	GABBR1	gamma-aminobutyric acid type B receptor subunit 1-like [Oncorhynchus mykiss]	1.78e-31
GO:0045202	synapse	Cellular Component	553	2.2e-40	ncbi_110488366	ATP1A3	sodium/potassium-transporting ATPase subunit alpha-3 [Oncorhynchus kisutch]	1.71e-07
GO:0045202	synapse	Cellular Component	553	2.2e-40	ncbi_110488370	GSK3B	glycogen synthase kinase-3 beta-like [Oncorhynchus mykiss]	6.84e-08
GO:0045202	synapse	Cellular Component	553	2.2e-40	ncbi_110488612	RGS14	regulator of G-protein signaling 14-like isoform X1 [Oncorhynchus mykiss]	0.000106568
GO:0045202	synapse	Cellular Component	553	2.2e-40	ncbi_110488814	CHRNA3	neuronal acetylcholine receptor subunit alpha-3-like [Salmo trutta]	3.52e-07
GO:0045202	synapse	Cellular Component	553	2.2e-40	ncbi_110488815	CHRNA7	neuronal acetylcholine receptor subunit alpha-7-like [Oncorhynchus kisutch]	0.000649904
GO:0045202	synapse	Cellular Component	553	2.2e-40	ncbi_110488816	CHRNB2	neuronal acetylcholine receptor subunit beta-2-like [Oncorhynchus mykiss]	6.95e-09
GO:0045202	synapse	Cellular Component	553	2.2e-40	ncbi_110488903	GABRA4	gamma-aminobutyric acid receptor subunit alpha-6-like isoform X1 [Oncorhynchus mykiss]	3.93e-09
GO:0045202	synapse	Cellular Component	553	2.2e-40	ncbi_110488904	GABRA2	gamma-aminobutyric acid receptor subunit alpha-2-like isoform X1 [Oncorhynchus mykiss]	1.26e-10
GO:0045202	synapse	Cellular Component	553	2.2e-40	ncbi_110488932	GLRB	glycine receptor subunit beta-like isoform X1 [Oncorhynchus kisutch]	3.46e-17
GO:0045202	synapse	Cellular Component	553	2.2e-40	ncbi_110488954	KCTD8	BTB/POZ domain-containing protein KCTD8-like [Oncorhynchus mykiss]	6.74e-06
GO:0045202	synapse	Cellular Component	553	2.2e-40	ncbi_110488983	GLRA4	glycine receptor subunit alpha-4 isoform X1 [Oncorhynchus mykiss]	3.06e-05
GO:0045202	synapse	Cellular Component	553	2.2e-40	ncbi_110489115	CPEB4	cytoplasmic polyadenylation element-binding protein 4-like isoform X1 [Oncorhynchus mykiss]	3.32e-06
[truncated: 362,694+ more rows]

## Sheet: YR1d-vs-YR90d
Table S2 Gene Ontology (GO) enrichment result of DEGs with q-value <0.05 (YR1d-vs-YR90d).
GO ID	GO_Term	GO_function	GO_class	q-value	Gene_ID	Gene_name	Description	FDR
GO:0097458	neuron part	Cellular Component	1018	8.57e-44	MSTRG.10622	CAMK2N2	calcium/calmodulin-dependent protein kinase II inhibitor 2-like [Oncorhynchus kisutch]	2.39e-24
GO:0097458	neuron part	Cellular Component	1018	8.57e-44	MSTRG.11473	ASIC1B	acid-sensing ion channel 1 isoform X1 [Oncorhynchus kisutch]	7.46e-06
GO:0097458	neuron part	Cellular Component	1018	8.57e-44	MSTRG.11534	ATP2B2	plasma membrane calcium-transporting ATPase 2 isoform X5 [Oncorhynchus kisutch]	6.32e-17
GO:0097458	neuron part	Cellular Component	1018	8.57e-44	MSTRG.11836	MACO1	macoilin-like [Oncorhynchus mykiss]	6.17e-36
GO:0097458	neuron part	Cellular Component	1018	8.57e-44	MSTRG.12219	GLRX5	glutaredoxin-related protein 5, mitochondrial-like [Oncorhynchus mykiss]	3.64e-09
GO:0097458	neuron part	Cellular Component	1018	8.57e-44	MSTRG.13230	RHEB	PREDICTED: GTP-binding protein Rheb-like [Salmo salar]	1.26e-12
GO:0097458	neuron part	Cellular Component	1018	8.57e-44	MSTRG.13495	SLC8A1	LOW QUALITY PROTEIN: sodium/calcium exchanger 1 [Oncorhynchus kisutch]	0.0158234
GO:0097458	neuron part	Cellular Component	1018	8.57e-44	MSTRG.14579	RAPGEF3	rap guanine nucleotide exchange factor 3-like isoform X2 [Oncorhynchus mykiss]	2.01e-06
GO:0097458	neuron part	Cellular Component	1018	8.57e-44	MSTRG.15176	CPEB4	cytoplasmic polyadenylation element-binding protein 4-like isoform X2 [Oncorhynchus kisutch]	1.09e-05
GO:0097458	neuron part	Cellular Component	1018	8.57e-44	MSTRG.15203	DPYSL3	dihydropyrimidinase-related protein 3 isoform X1 [Oncorhynchus nerka]	1e-46
GO:0097458	neuron part	Cellular Component	1018	8.57e-44	MSTRG.15352	HSPA2	PREDICTED: 78 kDa glucose-regulated protein homolog [Salmo salar]	0.0225201
GO:0097458	neuron part	Cellular Component	1018	8.57e-44	MSTRG.15507	CXADR	coxsackievirus and adenovirus receptor homolog [Oncorhynchus mykiss]	7.23e-18
GO:0097458	neuron part	Cellular Component	1018	8.57e-44	MSTRG.15668	AGTR2	type-2 angiotensin II receptor-like [Oncorhynchus mykiss]	1.06e-27
GO:0097458	neuron part	Cellular Component	1018	8.57e-44	MSTRG.17148	--	apolipoprotein D-like [Perca flavescens]	0.00953418
GO:0097458	neuron part	Cellular Component	1018	8.57e-44	MSTRG.17997	TXNRD2	zinc finger BED domain-containing protein 5-like [Maylandia zebra]	0.0142348
GO:0097458	neuron part	Cellular Component	1018	8.57e-44	MSTRG.19124	OTX5	homeobox protein otx5-like isoform X1 [Oncorhynchus kisutch]	7.31e-18
GO:0097458	neuron part	Cellular Component	1018	8.57e-44	MSTRG.23022	SEPTIN6	septin-6-like isoform X2 [Oncorhynchus mykiss]	1.29e-06
GO:0097458	neuron part	Cellular Component	1018	8.57e-44	MSTRG.23857	PTPRN2	receptor-type tyrosine-protein phosphatase N2 isoform X2 [Oncorhynchus mykiss]	7.23e-70
GO:0097458	neuron part	Cellular Component	1018	8.57e-44	MSTRG.25869	SYN2	synapsin-2 isoform X1 [Oncorhynchus kisutch]	9.55e-38
GO:0097458	neuron part	Cellular Component	1018	8.57e-44	MSTRG.26939	--	PREDICTED: paralemmin-3-like [Salmo salar]	9.74e-05
GO:0097458	neuron part	Cellular Component	1018	8.57e-44	MSTRG.29193	SCN1B	sodium channel subunit beta-1-like isoform X1 [Oncorhynchus mykiss]	1.52e-26
GO:0097458	neuron part	Cellular Component	1018	8.57e-44	MSTRG.2934	SV2B	synaptic vesicle glycoprotein 2B-like [Oncorhynchus mykiss]	1.9e-70
GO:0097458	neuron part	Cellular Component	1018	8.57e-44	MSTRG.29788	GNGT1	probable acyl-CoA dehydrogenase 6 [Oncorhynchus nerka]	5.68e-10
GO:0097458	neuron part	Cellular Component	1018	8.57e-44	MSTRG.30726	KLC1	kinesin light chain 1-like, partial [Amphiprion ocellaris]	0.0237088
GO:0097458	neuron part	Cellular Component	1018	8.57e-44	MSTRG.33965	FARP1	FERM, ARHGEF and pleckstrin domain-containing protein 1-like isoform X1 [Oncorhynchus tshawytscha]	3.59e-16
GO:0097458	neuron part	Cellular Component	1018	8.57e-44	MSTRG.34313	SYNDIG1	synapse differentiation-inducing gene protein 1-like [Oncorhynchus mykiss]	5.72e-09
GO:0097458	neuron part	Cellular Component	1018	8.57e-44	MSTRG.35045	SPTBN4	spectrin beta chain, non-erythrocytic 4-like [Oncorhynchus mykiss]	6.24e-49
GO:0097458	neuron part	Cellular Component	1018	8.57e-44	MSTRG.35305	LIMK1	LIM domain kinase 1-like isoform X1 [Oncorhynchus mykiss]	7.98e-07
GO:0097458	neuron part	Cellular Component	1018	8.57e-44	MSTRG.35379	IGSF9B	protein turtle homolog B isoform X2 [Oncorhynchus kisutch]	4.59e-56
GO:0097458	neuron part	Cellular Component	1018	8.57e-44	MSTRG.35422	CLTC	clathrin heavy chain 1-like isoform X4 [Oncorhynchus mykiss]	3.96e-09
GO:0097458	neuron part	Cellular Component	1018	8.57e-44	MSTRG.37588	SPTBN4	spectrin beta chain, non-erythrocytic 4-like isoform X2 [Oncorhynchus kisutch]	5.01e-32
GO:0097458	neuron part	Cellular Component	1018	8.57e-44	MSTRG.37730	DNER	delta and Notch-like epidermal growth factor-related receptor [Oncorhynchus mykiss]	1.06e-41
GO:0097458	neuron part	Cellular Component	1018	8.57e-44	MSTRG.39004	APOD	apolipoprotein D-like isoform X1 [Oncorhynchus mykiss]	9.75e-06
GO:0097458	neuron part	Cellular Component	1018	8.57e-44	MSTRG.39553	DPYSL2	PREDICTED: dihydropyrimidinase-related protein 2 isoform X2 [Salmo salar]	3.01e-48
GO:0097458	neuron part	Cellular Component	1018	8.57e-44	MSTRG.41674	LDLRAP1	low density lipoprotein receptor adapter protein 1-A-like [Oncorhynchus mykiss]	4.35e-05
GO:0097458	neuron part	Cellular Component	1018	8.57e-44	MSTRG.42805	BMPR2	bone morphogenetic protein receptor type-2-like [Salmo trutta]	0.00137763
GO:0097458	neuron part	Cellular Component	1018	8.57e-44	MSTRG.6336	NCS1	neuronal calcium sensor 1a [Salmo salar]	2.06e-12
GO:0097458	neuron part	Cellular Component	1018	8.57e-44	MSTRG.8403	CABP1	calcium-binding protein 1-like isoform X1 [Oncorhynchus mykiss]	3.31e-07
GO:0097458	neuron part	Cellular Component	1018	8.57e-44	MSTRG.8449	IGSF9	protein turtle homolog A-like isoform X1 [Oncorhynchus mykiss]	8.31e-41
GO:0097458	neuron part	Cellular Component	1018	8.57e-44	MSTRG.916	LHFPL3	LHFPL tetraspan subfamily member 3 protein-like isoform X2 [Oncorhynchus kisutch]	4.16e-21
GO:0097458	neuron part	Cellular Component	1018	8.57e-44	MSTRG.9299	SLC17A6B	vesicular glutamate transporter 2.1-like [Oncorhynchus mykiss]	1.75e-20
GO:0097458	neuron part	Cellular Component	1018	8.57e-44	MSTRG.9467	MAP1B	LOW QUALITY PROTEIN: microtubule-associated protein 1B [Oncorhynchus kisutch]	5.41e-47
GO:0097458	neuron part	Cellular Component	1018	8.57e-44	MSTRG.9753	CIB2	calcium and integrin-binding family member 2-like [Oncorhynchus kisutch]	1.04e-05
GO:0097458	neuron part	Cellular Component	1018	8.57e-44	ncbi_100135826	CA1	carbonic anhydrase 1 [Oncorhynchus mykiss]	5.12e-48
GO:0097458	neuron part	Cellular Component	1018	8.57e-44	ncbi_100135827	CAHZ	carbonic anhydrase [Oncorhynchus mykiss]	2.81e-07
GO:0097458	neuron part	Cellular Component	1018	8.57e-44	ncbi_100135836	HSP70	heat shock protein 70a [Oncorhynchus mykiss]	7.47e-09
GO:0097458	neuron part	Cellular Component	1018	8.57e-44	ncbi_100135842	HSC71	LOW QUALITY PROTEIN: heat shock cognate 70 kDa protein-like [Oncorhynchus mykiss]	0.00365623
GO:0097458	neuron part	Cellular Component	1018	8.57e-44	ncbi_100135845	ACTB	Actin, cytoplasmic 2 [Triplophysa tibetana]	1.88e-13
GO:0097458	neuron part	Cellular Component	1018	8.57e-44	ncbi_100135891	CYP11B	11-beta-hydroxylase [Oncorhynchus mykiss]	0.0278209
GO:0097458	neuron part	Cellular Component	1018	8.57e-44	ncbi_100135941	CRF1	corticotropin releasing factor precursor [Oncorhynchus mykiss]	0.020327
GO:0097458	neuron part	Cellular Component	1018	8.57e-44	ncbi_100135973	GLUL	glutamine synthetase [Oncorhynchus mykiss]	1.46e-32
GO:0097458	neuron part	Cellular Component	1018	8.57e-44	ncbi_100135981	RHO	rhodopsin [Oncorhynchus kisutch]	0.00148994
GO:0097458	neuron part	Cellular Component	1018	8.57e-44	ncbi_100136016	UCN	UI precursor [Oncorhynchus mykiss]	0.0187279
GO:0097458	neuron part	Cellular Component	1018	8.57e-44	ncbi_100136019	CCK	cholecystokinin-like [Oncorhynchus tshawytscha]	0.00232992
GO:0097458	neuron part	Cellular Component	1018	8.57e-44	ncbi_100136022	SLC8A3	sodium/calcium exchanger 3 [Oncorhynchus mykiss]	0.014151
GO:0097458	neuron part	Cellular Component	1018	8.57e-44	ncbi_100136026	ESR1	estrogen receptor [Oncorhynchus mykiss]	0.00867169
GO:0097458	neuron part	Cellular Component	1018	8.57e-44	ncbi_100136061	D215	dopamine D2 receptor 1 [Oncorhynchus mykiss]	0.000207952
GO:0097458	neuron part	Cellular Component	1018	8.57e-44	ncbi_100136062	D215	D(2) dopamine receptor isoform X1 [Oncorhynchus kisutch]	0.0387577
GO:0097458	neuron part	Cellular Component	1018	8.57e-44	ncbi_100136082	NGB1	neuroglobin-1 [Oncorhynchus kisutch]	0.00654381
GO:0097458	neuron part	Cellular Component	1018	8.57e-44	ncbi_100136083	NGB2	neuroglobin-2 [Oncorhynchus mykiss]	0.00551737
GO:0097458	neuron part	Cellular Component	1018	8.57e-44	ncbi_100136120	CLU	clusterin-1 [Oncorhynchus mykiss]	1.77e-189
GO:0097458	neuron part	Cellular Component	1018	8.57e-44	ncbi_100136125	CLU	clusterin [Oncorhynchus mykiss]	9.39e-167
GO:0097458	neuron part	Cellular Component	1018	8.57e-44	ncbi_100136153	ADRB2	beta-2 adrenergic receptor isoform X1 [Oncorhynchus mykiss]	1.83e-05
GO:0097458	neuron part	Cellular Component	1018	8.57e-44	ncbi_100136182	ATP1A2	sodium/potassium-transporting ATPase subunit alpha-2 [Oncorhynchus mykiss]	7.59e-05
GO:0097458	neuron part	Cellular Component	1018	8.57e-44	ncbi_100136196	YWHAE	14-3-3E1 protein [Oncorhynchus mykiss]	1.33e-10
GO:0097458	neuron part	Cellular Component	1018	8.57e-44	ncbi_100136220	CRHR1	PREDICTED: corticotropin-releasing factor receptor 1-like isoform X1 [Salmo salar]	0.011521
GO:0097458	neuron part	Cellular Component	1018	8.57e-44	ncbi_100136227	SHHA	sonic hedgehog protein A-like [Oncorhynchus kisutch]	2.98e-16
GO:0097458	neuron part	Cellular Component	1018	8.57e-44	ncbi_100136331	CRTAC1	cartilage acidic protein 1 [Oncorhynchus mykiss]	3.24e-93
GO:0097458	neuron part	Cellular Component	1018	8.57e-44	ncbi_100136608	SLC8A1	cardiac sodium-calcium exchanger isoform X1 [Oncorhynchus mykiss]	1.07e-08
GO:0097458	neuron part	Cellular Component	1018	8.57e-44	ncbi_100136632	CCK	cholecystokinin-like [Oncorhynchus tshawytscha]	8.64e-09
GO:0097458	neuron part	Cellular Component	1018	8.57e-44	ncbi_100136645	MYC	transcription factor Myc isoform X1 [Oncorhynchus mykiss]	3.86e-22
GO:0097458	neuron part	Cellular Component	1018	8.57e-44	ncbi_100136657	ATP1A3	sodium/potassium-transporting ATPase subunit alpha-3-like isoform X1 [Oncorhynchus kisutch]	9.18e-41
GO:0097458	neuron part	Cellular Component	1018	8.57e-44	ncbi_100136701	SCN5A	sodium channel protein type 4 subunit alpha-like isoform X1 [Oncorhynchus kisutch]	0.000171606
GO:0097458	neuron part	Cellular Component	1018	8.57e-44	ncbi_100136752	CST3	cystatin precursor [Oncorhynchus mykiss]	2.08e-29
GO:0097458	neuron part	Cellular Component	1018	8.57e-44	ncbi_100136784	VIM	vimentin [Oncorhynchus nerka]	1.26e-21
GO:0097458	neuron part	Cellular Component	1018	8.57e-44	ncbi_100301648	KCNMA1	calcium-activated potassium channel subunit alpha-1-like isoform X2 [Salmo trutta]	1.37e-49
GO:0097458	neuron part	Cellular Component	1018	8.57e-44	ncbi_100301660	OXT	vasotocin-neurophysin VT 1 [Oncorhynchus mykiss]	0.00457321
GO:0097458	neuron part	Cellular Component	1018	8.57e-44	ncbi_100301691	HSC71	heat shock cognate 70 kDa protein-like [Oncorhynchus mykiss]	2.25e-30
GO:0097458	neuron part	Cellular Component	1018	8.57e-44	ncbi_100301824	AP2M1A	AP-2 complex subunit mu-1 isoform X1 [Oncorhynchus mykiss]	5.97e-27
GO:0097458	neuron part	Cellular Component	1018	8.57e-44	ncbi_100302644	NEL	protein kinase C-binding protein NELL2-like [Oncorhynchus kisutch]	1.97e-34
GO:0097458	neuron part	Cellular Component	1018	8.57e-44	ncbi_100305135	YBX1	Y-box binding protein isoform X1 [Oncorhynchus mykiss]	2.75e-11
GO:0097458	neuron part	Cellular Component	1018	8.57e-44	ncbi_100305252	--	Profilin-1 [Oncorhynchus mykiss]	7.39e-107
GO:0097458	neuron part	Cellular Component	1018	8.57e-44	ncbi_101268964	GFRA1	GDNF family receptor alpha-1-like isoform X1 [Oncorhynchus nerka]	8.93e-16
GO:0097458	neuron part	Cellular Component	1018	8.57e-44	ncbi_110485169	CNTNAP1	contactin-associated protein 1-like [Oncorhynchus nerka]	4.31e-19
GO:0097458	neuron part	Cellular Component	1018	8.57e-44	ncbi_110485196	TMEM100	transmembrane protein 100-like [Oncorhynchus kisutch]	5.82e-05
GO:0097458	neuron part	Cellular Component	1018	8.57e-44	ncbi_110485205	SHANK1	SH3 and multiple ankyrin repeat domains protein 1-like isoform X1 [Oncorhynchus kisutch]	9.97e-18
GO:0097458	neuron part	Cellular Component	1018	8.57e-44	ncbi_110485210	ADGRL1	adhesion G protein-coupled receptor L1 [Oncorhynchus mykiss]	7.18e-14
GO:0097458	neuron part	Cellular Component	1018	8.57e-44	ncbi_110485313	RAC3	ras-related C3 botulinum toxin substrate 3-like [Oncorhynchus kisutch]	0.000291361
GO:0097458	neuron part	Cellular Component	1018	8.57e-44	ncbi_110485456	PI4K2A	phosphatidylinositol 4-kinase type 2-alpha [Oncorhynchus kisutch]	1.65e-12
GO:0097458	neuron part	Cellular Component	1018	8.57e-44	ncbi_110485474	CRTAC1	cartilage acidic protein 1-like isoform X1 [Oncorhynchus kisutch]	3.5e-31
GO:0097458	neuron part	Cellular Component	1018	8.57e-44	ncbi_110485502	KCNIP4	Kv channel-interacting protein 4 isoform X1 [Esox lucius]	0.0456429
GO:0097458	neuron part	Cellular Component	1018	8.57e-44	ncbi_110485591	NPTXR	PREDICTED: neuronal pentraxin receptor-like [Salmo salar]	5.61e-06
GO:0097458	neuron part	Cellular Component	1018	8.57e-44	ncbi_110485864	CCSAP	centriole, cilia and spindle-associated protein-like [Oncorhynchus mykiss]	7.82e-19
GO:0097458	neuron part	Cellular Component	1018	8.57e-44	ncbi_110485888	CCR5	C-C chemokine receptor type 5-like [Oncorhynchus tshawytscha]	6.63e-06
GO:0097458	neuron part	Cellular Component	1018	8.57e-44	ncbi_110485968	DDC	aromatic-L-amino-acid decarboxylase-like [Oncorhynchus mykiss]	1.75e-26
GO:0097458	neuron part	Cellular Component	1018	8.57e-44	ncbi_110486038	STRN	striatin-like isoform X1 [Oncorhynchus nerka]	2.5e-06
GO:0097458	neuron part	Cellular Component	1018	8.57e-44	ncbi_110486045	SRD5A2	3-oxo-5-alpha-steroid 4-dehydrogenase 2-like [Oncorhynchus mykiss]	1.5e-22
GO:0097458	neuron part	Cellular Component	1018	8.57e-44	ncbi_110486056	SPTBN1	spectrin beta chain, non-erythrocytic 1 isoform X5 [Oncorhynchus kisutch]	1.8e-08
GO:0097458	neuron part	Cellular Component	1018	8.57e-44	ncbi_110486091	ACT3	PREDICTED: actin, non-muscle 6.2 [Salmo salar]	1.22e-07
GO:0097458	neuron part	Cellular Component	1018	8.57e-44	ncbi_110486092	ACT3	PREDICTED: actin, non-muscle 6.2 [Salmo salar]	0.000227207
GO:0097458	neuron part	Cellular Component	1018	8.57e-44	ncbi_110486094	ACT3	PREDICTED: actin, non-muscle 6.2 [Salmo salar]	0.000710717
GO:0097458	neuron part	Cellular Component	1018	8.57e-44	ncbi_110486134	CRHR1	corticotropin-releasing factor receptor 1 [Oncorhynchus kisutch]	2.97e-08
GO:0097458	neuron part	Cellular Component	1018	8.57e-44	ncbi_110486138	MAPT	microtubule-associated protein tau-like isoform X1 [Oncorhynchus mykiss]	1.92e-148
GO:0097458	neuron part	Cellular Component	1018	8.57e-44	ncbi_110486141	ABI1	ABI gene family member 3-like isoform X1 [Oncorhynchus mykiss]	0.00620623
GO:0097458	neuron part	Cellular Component	1018	8.57e-44	ncbi_110486178	IGF2BP1	insulin-like growth factor 2 mRNA-binding protein 1 isoform X1 [Oncorhynchus mykiss]	6.5e-51
GO:0097458	neuron part	Cellular Component	1018	8.57e-44	ncbi_110486300	ELFN1	protein ELFN1-like [Oncorhynchus mykiss]	1.71e-10
GO:0097458	neuron part	Cellular Component	1018	8.57e-44	ncbi_110486338	SHISA9B	protein shisa-9B [Oncorhynchus kisutch]	6.15e-10
GO:0097458	neuron part	Cellular Component	1018	8.57e-44	ncbi_110486598	CALB1	PREDICTED: calbindin-like [Salmo salar]	5.12e-14
GO:0097458	neuron part	Cellular Component	1018	8.57e-44	ncbi_110486610	RCVRN	recoverin-like [Oncorhynchus mykiss]	7.06e-07
GO:0097458	neuron part	Cellular Component	1018	8.57e-44	ncbi_110486646	SLC1A2	excitatory amino acid transporter 2-like [Oncorhynchus kisutch]	0.033001
GO:0097458	neuron part	Cellular Component	1018	8.57e-44	ncbi_110486654	LRRC4B	leucine-rich repeat-containing protein 4B-like [Oncorhynchus mykiss]	1.83e-34
GO:0097458	neuron part	Cellular Component	1018	8.57e-44	ncbi_110486699	NGFR	tumor necrosis factor receptor superfamily member 16-like [Oncorhynchus mykiss]	6.47e-32
GO:0097458	neuron part	Cellular Component	1018	8.57e-44	ncbi_110486711	ASIC2	acid-sensing ion channel 2-like isoform X1 [Oncorhynchus kisutch]	1.05e-19
GO:0097458	neuron part	Cellular Component	1018	8.57e-44	ncbi_110486715	TUBB4B	PREDICTED: tubulin beta-4B chain-like [Salmo salar]	5.15e-45
GO:0097458	neuron part	Cellular Component	1018	8.57e-44	ncbi_110486794	RAC1	PREDICTED: ras-related C3 botulinum toxin substrate 1-like [Salmo salar]	2.44e-17
GO:0097458	neuron part	Cellular Component	1018	8.57e-44	ncbi_110486800	PRKCA	protein kinase C alpha type-like isoform X2 [Oncorhynchus kisutch]	1.42e-08
GO:0097458	neuron part	Cellular Component	1018	8.57e-44	ncbi_110486805	PVALB7	PREDICTED: parvalbumin alpha [Salmo salar]	0.00172383
GO:0097458	neuron part	Cellular Component	1018	8.57e-44	ncbi_110487029	SLC17A7	vesicular glutamate transporter 1-like [Oncorhynchus mykiss]	0.00519168
GO:0097458	neuron part	Cellular Component	1018	8.57e-44	ncbi_110487505	ADGRL1	PREDICTED: latrophilin-1-like, partial [Salmo salar]	5.91e-06
GO:0097458	neuron part	Cellular Component	1018	8.57e-44	ncbi_110487532	GNGT2	guanine nucleotide-binding protein G(I)/G(S)/G(O) subunit gamma-T2-like [Oncorhynchus kisutch]	8.99e-09
GO:0097458	neuron part	Cellular Component	1018	8.57e-44	ncbi_110487605	EPHA7	LOW QUALITY PROTEIN: ephrin type-A receptor 7-like [Oncorhynchus nerka]	7.52e-12
GO:0097458	neuron part	Cellular Component	1018	8.57e-44	ncbi_110487639	SV2A	synaptic vesicle glycoprotein 2A-like [Oncorhynchus mykiss]	6.22e-20
GO:0097458	neuron part	Cellular Component	1018	8.57e-44	ncbi_110487707	NTRK1	high affinity nerve growth factor receptor-like isoform X1 [Oncorhynchus mykiss]	7.65e-07
GO:0097458	neuron part	Cellular Component	1018	8.57e-44	ncbi_110487720	SPOCK1	PREDICTED: testican-1-like isoform X1 [Salmo salar]	1.58e-44
GO:0097458	neuron part	Cellular Component	1018	8.57e-44	ncbi_110487725	DRP2	dystrophin-related protein 2-like [Oncorhynchus kisutch]	0.0193484
GO:0097458	neuron part	Cellular Component	1018	8.57e-44	ncbi_110487865	GABBR1	gamma-aminobutyric acid type B receptor subunit 1-like [Oncorhynchus kisutch]	6.1e-12
GO:0097458	neuron part	Cellular Component	1018	8.57e-44	ncbi_110487975	IGF2BP3	insulin-like growth factor 2 mRNA-binding protein 3 isoform X1 [Oncorhynchus mykiss]	9.99e-32
GO:0097458	neuron part	Cellular Component	1018	8.57e-44	ncbi_110488009	AGO2	PREDICTED: protein argonaute-2 isoform X1 [Salmo salar]	1.47e-07
GO:0097458	neuron part	Cellular Component	1018	8.57e-44	ncbi_110488017	SGCE	epsilon-sarcoglycan-like isoform X1 [Oncorhynchus mykiss]	1.28e-16
GO:0097458	neuron part	Cellular Component	1018	8.57e-44	ncbi_110488094	CDK5R1	cyclin-dependent kinase 5 activator 1-like [Oncorhynchus mykiss]	0.000135495
GO:0097458	neuron part	Cellular Component	1018	8.57e-44	ncbi_110488095	MYO1G	unconventional myosin-Ig-like [Oncorhynchus mykiss]	6.55e-11
GO:0097458	neuron part	Cellular Component	1018	8.57e-44	ncbi_110488142	TAC1	protachykinin-1 [Oncorhynchus mykiss]	2.91e-09
GO:0097458	neuron part	Cellular Component	1018	8.57e-44	ncbi_110488154	RARB	retinoic acid receptor beta isoform X2 [Oncorhynchus kisutch]	0.000974063
GO:0097458	neuron part	Cellular Component	1018	8.57e-44	ncbi_110488211	DTNBP1	dysbindin-like isoform X1 [Oncorhynchus mykiss]	0.00247337
GO:0097458	neuron part	Cellular Component	1018	8.57e-44	ncbi_110488212	SV2A	synaptic vesicle glycoprotein 2A [Oncorhynchus kisutch]	9.66e-13
GO:0097458	neuron part	Cellular Component	1018	8.57e-44	ncbi_110488220	--	PREDICTED: tropomyosin alpha-3 chain isoform X3 [Salmo salar]	1.88e-11
GO:0097458	neuron part	Cellular Component	1018	8.57e-44	ncbi_110488299	GABBR1	gamma-aminobutyric acid type B receptor subunit 1-like [Oncorhynchus mykiss]	4.93e-20
GO:0097458	neuron part	Cellular Component	1018	8.57e-44	ncbi_110488373	GNB3	guanine nucleotide-binding protein G(I)/G(S)/G(T) subunit beta-3 [Oncorhynchus kisutch]	5.36e-07
GO:0097458	neuron part	Cellular Component	1018	8.57e-44	ncbi_110488376	ENO2	gamma-enolase isoform X2 [Oncorhynchus kisutch]	1.08e-30
GO:0097458	neuron part	Cellular Component	1018	8.57e-44	ncbi_110488430	SCN3B	sodium channel subunit beta-1-like isoform X1 [Oncorhynchus mykiss]	0.000369133
GO:0097458	neuron part	Cellular Component	1018	8.57e-44	ncbi_110488446	SCN1B	sodium channel subunit beta-1-like isoform X1 [Oncorhynchus mykiss]	0.00279975
GO:0097458	neuron part	Cellular Component	1018	8.57e-44	ncbi_110488612	RGS14	regulator of G-protein signaling 14-like isoform X1 [Oncorhynchus mykiss]	0.00274649
GO:0097458	neuron part	Cellular Component	1018	8.57e-44	ncbi_110488635	ALDOB	fructose-bisphosphate aldolase B-like isoform X2 [Oncorhynchus kisutch]	9.04e-28
GO:0097458	neuron part	Cellular Component	1018	8.57e-44	ncbi_110488650	KCNIP1	Kv channel-interacting protein 1-like isoform X1 [Salmo trutta]	2.11e-37
GO:0097458	neuron part	Cellular Component	1018	8.57e-44	ncbi_110488737	AIPL1	DNA ligase 1-like [Oncorhynchus mykiss]	0.00148489
GO:0097458	neuron part	Cellular Component	1018	8.57e-44	ncbi_110488756	FGF13	fibroblast growth factor 13 isoform X1 [Oncorhynchus kisutch]	1.08e-21
GO:0097458	neuron part	Cellular Component	1018	8.57e-44	ncbi_110488763	ARR3	arrestin-C-like isoform X1 [Oncorhynchus mykiss]	8.33e-16
GO:0097458	neuron part	Cellular Component	1018	8.57e-44	ncbi_110488814	CHRNA3	neuronal acetylcholine receptor subunit alpha-3-like [Salmo trutta]	2e-06
GO:0097458	neuron part	Cellular Component	1018	8.57e-44	ncbi_110488815	CHRNA7	neuronal acetylcholine receptor subunit alpha-7-like [Oncorhynchus kisutch]	0.000478707
GO:0097458	neuron part	Cellular Component	1018	8.57e-44	ncbi_110488871	CPLX1	PREDICTED: complexin-1-like [Salmo salar]	3.63e-119
GO:0097458	neuron part	Cellular Component	1018	8.57e-44	ncbi_110488904	GABRA2	gamma-aminobutyric acid receptor subunit alpha-2-like isoform X1 [Oncorhynchus mykiss]	1.51e-11
GO:0097458	neuron part	Cellular Component	1018	8.57e-44	ncbi_110488924	GPM6A	PREDICTED: neuronal membrane glycoprotein M6-a [Salmo salar]	2.72e-46
GO:0097458	neuron part	Cellular Component	1018	8.57e-44	ncbi_110488928	TENM3	teneurin-3-like isoform X1 [Oncorhynchus mykiss]	1.56e-47
GO:0097458	neuron part	Cellular Component	1018	8.57e-44	ncbi_110489064	UBXN1	UBX domain-containing protein 1-like isoform X1 [Oncorhynchus mykiss]	7.82e-05
GO:0097458	neuron part	Cellular Component	1018	8.57e-44	ncbi_110489085	PURA	PREDICTED: transcriptional activator protein Pur-alpha-like [Salmo salar]	0.00052565
GO:0097458	neuron part	Cellular Component	1018	8.57e-44	ncbi_110489115	CPEB4	cytoplasmic polyadenylation element-binding protein 4-like isoform X1 [Oncorhynchus mykiss]	3.8e-25
GO:0097458	neuron part	Cellular Component	1018	8.57e-44	ncbi_110489177	PPP2CA	Serine/threonine-protein phosphatase 2A catalytic subunit alpha isoform [Salmo salar]	2.41e-09
GO:0097458	neuron part	Cellular Component	1018	8.57e-44	ncbi_110489203	NEUROG1	neurogenin-1-like [Oncorhynchus kisutch]	1.06e-10
GO:0097458	neuron part	Cellular Component	1018	8.57e-44	ncbi_110489220	NEUROG1	neurogenin-1-like [Oncorhynchus mykiss]	7.68e-10
GO:0097458	neuron part	Cellular Component	1018	8.57e-44	ncbi_110489247	--	beta-synuclein isoform X1 [Oncorhynchus kisutch]	6.72e-13
GO:0097458	neuron part	Cellular Component	1018	8.57e-44	ncbi_110489362	MACO1A	macoilin-1-like isoform X1 [Salmo trutta]	0.000137655
GO:0097458	neuron part	Cellular Component	1018	8.57e-44	ncbi_110489400	TRPC2	serine/threonine-protein phosphatase 6 regulatory ankyrin repeat subunit B-like [Oncorhynchus nerka]	2.85e-18
GO:0097458	neuron part	Cellular Component	1018	8.57e-44	ncbi_110489429	GNB3	guanine nucleotide-binding protein G(I)/G(S)/G(T) subunit beta-3-like isoform X1 [Oncorhynchus mykiss]	9.44e-18
GO:0097458	neuron part	Cellular Component	1018	8.57e-44	ncbi_110489646	TNK2	activated CDC42 kinase 1-like isoform X1 [Oncorhynchus kisutch]	1.93e-11
GO:0097458	neuron part	Cellular Component	1018	8.57e-44	ncbi_110489733	SCN5A	sodium channel protein type 4 subunit alpha-like isoform X3 [Oncorhynchus mykiss]	2.38e-05
GO:0097458	neuron part	Cellular Component	1018	8.57e-44	ncbi_110489739	RHEB	PREDICTED: GTP-binding protein Rheb-like isoform X1 [Salmo salar]	1.1e-15
GO:0097458	neuron part	Cellular Component	1018	8.57e-44	ncbi_110489744	EPB41L3	band 4.1-like protein 3 isoform X1 [Salvelinus alpinus]	8.74e-19
GO:0097458	neuron part	Cellular Component	1018	8.57e-44	ncbi_110489846	GAD2	glutamate decarboxylase 2 [Oncorhynchus kisutch]	2.33e-15
GO:0097458	neuron part	Cellular Component	1018	8.57e-44	ncbi_110489978	HTR5A	PREDICTED: 5-hydroxytryptamine receptor 5A isoform X1 [Salmo salar]	8.56e-07
GO:0097458	neuron part	Cellular Component	1018	8.57e-44	ncbi_110489979	ENG2A	homeobox protein engrailed-2 [Oncorhynchus mykiss]	1.29e-10
GO:0097458	neuron part	Cellular Component	1018	8.57e-44	ncbi_110489984	SHHA	sonic hedgehog protein A-like [Oncorhynchus tshawytscha]	4.07e-26
GO:0097458	neuron part	Cellular Component	1018	8.57e-44	ncbi_110490195	OPN1SW1	SWS1 opsin [Oncorhynchus mykiss]	3.63e-14
GO:0097458	neuron part	Cellular Component	1018	8.57e-44	ncbi_110490220	SYN3	synapsin-3-like isoform X1 [Oncorhynchus mykiss]	4.95e-25
GO:0097458	neuron part	Cellular Component	1018	8.57e-44	ncbi_110490268	PRKAR2B	cAMP-dependent protein kinase type II-beta regulatory subunit-like [Oncorhynchus mykiss]	1.2e-13
GO:0097458	neuron part	Cellular Component	1018	8.57e-44	ncbi_110490471	HCLS1	hematopoietic lineage cell-specific protein-like isoform X1 [Oncorhynchus mykiss]	1.88e-08
GO:0097458	neuron part	Cellular Component	1018	8.57e-44	ncbi_110490478	LHFPL3	PREDICTED: lipoma HMGIC fusion partner-like 3 protein [Salmo salar]	1.18e-07
GO:0097458	neuron part	Cellular Component	1018	8.57e-44	ncbi_110490600	ATP2B1	plasma membrane calcium-transporting ATPase 1-like isoform X2 [Oncorhynchus kisutch]	2.43e-19
GO:0097458	neuron part	Cellular Component	1018	8.57e-44	ncbi_110490712	NEL	protein kinase C-binding protein NELL2-like [Oncorhynchus kisutch]	2.38e-24
GO:0097458	neuron part	Cellular Component	1018	8.57e-44	ncbi_110490739	DGKI	diacylglycerol kinase iota isoform X1 [Oncorhynchus kisutch]	3.6e-08
GO:0097458	neuron part	Cellular Component	1018	8.57e-44	ncbi_110490779	SORT1	sortilin-like isoform X1 [Oncorhynchus kisutch]	8.09e-08
GO:0097458	neuron part	Cellular Component	1018	8.57e-44	ncbi_110490795	TH	tyrosine 3-monooxygenase [Oncorhynchus mykiss]	2.19e-13
GO:0097458	neuron part	Cellular Component	1018	8.57e-44	ncbi_110490817	LRRC4	leucine-rich repeat-containing protein 4-like [Oncorhynchus kisutch]	8.03e-17
GO:0097458	neuron part	Cellular Component	1018	8.57e-44	ncbi_110490910	CTNND2	catenin delta-2-like [Oncorhynchus kisutch]	0.00599617
GO:0097458	neuron part	Cellular Component	1018	8.57e-44	ncbi_110490923	APOD	apolipoprotein D-like [Oncorhynchus nerka]	6.31e-33
GO:0097458	neuron part	Cellular Component	1018	8.57e-44	ncbi_110490937	LAMA1	laminin subunit alpha-1-like [Oncorhynchus kisutch]	2.6e-46
GO:0097458	neuron part	Cellular Component	1018	8.57e-44	ncbi_110490949	MYO3A	myosin-IIIb-like isoform X2 [Oncorhynchus nerka]	8.26e-07
GO:0097458	neuron part	Cellular Component	1018	8.57e-44	ncbi_110490953	PALM	paralemmin-1-like isoform X1 [Oncorhynchus mykiss]	5.75e-08
GO:0097458	neuron part	Cellular Component	1018	8.57e-44	ncbi_110491049	ESPN	espin-like isoform X1 [Oncorhynchus tshawytscha]	0.00983433
GO:0097458	neuron part	Cellular Component	1018	8.57e-44	ncbi_110491084	GUCA1B	guanylyl cyclase-activating protein 2 [Oncorhynchus kisutch]	0.00153629
GO:0097458	neuron part	Cellular Component	1018	8.57e-44	ncbi_110491106	SEMA3AB	semaphorin-3ab-like isoform X1 [Oncorhynchus kisutch]	3.17e-15
GO:0097458	neuron part	Cellular Component	1018	8.57e-44	ncbi_110491174	ADORA1	adenosine receptor A1-like [Oncorhynchus kisutch]	8.06e-07
GO:0097458	neuron part	Cellular Component	1018	8.57e-44	ncbi_110491376	PTEN	phosphatidylinositol 3,4,5-trisphosphate 3-phosphatase and dual-specificity protein phosphatase PTEN-like isoform X1 [Oncorhynchus kisutch]	1.33e-12
GO:0097458	neuron part	Cellular Component	1018	8.57e-44	ncbi_110491397	HTR7	5-hydroxytryptamine receptor 7-like [Oncorhynchus mykiss]	0.00475137
GO:0097458	neuron part	Cellular Component	1018	8.57e-44	ncbi_110491440	MAPK8A	mitogen-activated protein kinase 8 isoform X2 [Oncorhynchus nerka]	7.49e-16
GO:0097458	neuron part	Cellular Component	1018	8.57e-44	ncbi_110491493	CDK5R1	cyclin-dependent kinase 5 activator 1-like [Oncorhynchus kisutch]	5.31e-19
GO:0097458	neuron part	Cellular Component	1018	8.57e-44	ncbi_110491530	CPEB1	cytoplasmic polyadenylation element-binding protein 1-like isoform X1 [Oncorhynchus mykiss]	3.36e-07
GO:0097458	neuron part	Cellular Component	1018	8.57e-44	ncbi_110491557	RARAA	PREDICTED: retinoic acid receptor alpha-A isoform X1 [Salmo salar]	0.000110783
GO:0097458	neuron part	Cellular Component	1018	8.57e-44	ncbi_110491576	SLC17A7	vesicular glutamate transporter 1-like [Oncorhynchus mykiss]	3.4e-11
GO:0097458	neuron part	Cellular Component	1018	8.57e-44	ncbi_110491610	BBS4	Bardet-Biedl syndrome 4 protein isoform X1 [Oncorhynchus kisutch]	1.46e-08
GO:0097458	neuron part	Cellular Component	1018	8.57e-44	ncbi_110491644	LRRC4B	leucine-rich repeat-containing protein 4B-like [Oncorhynchus kisutch]	6.39e-35
GO:0097458	neuron part	Cellular Component	1018	8.57e-44	ncbi_110491677	PNMT	phenylethanolamine N-methyltransferase [Oncorhynchus mykiss]	1.91e-08
GO:0097458	neuron part	Cellular Component	1018	8.57e-44	ncbi_110491800	SLC18A3A	probable vesicular acetylcholine transporter-A [Oncorhynchus mykiss]	2.86e-09
GO:0097458	neuron part	Cellular Component	1018	8.57e-44	ncbi_110491832	CHRNA7	neuronal acetylcholine receptor subunit alpha-7-like isoform X1 [Oncorhynchus mykiss]	0.000887796
GO:0097458	neuron part	Cellular Component	1018	8.57e-44	ncbi_110491852	PRKCZ	protein kinase C zeta type-like isoform X1 [Oncorhynchus tshawytscha]	2.54e-34
GO:0097458	neuron part	Cellular Component	1018	8.57e-44	ncbi_110491907	LHFPL4	lipoma HMGIC fusion partner-like 3 protein isoform X1 [Oncorhynchus mykiss]	2.85e-08
GO:0097458	neuron part	Cellular Component	1018	8.57e-44	ncbi_110491957	ZNF385A	zinc finger protein 385A-like isoform X1 [Oncorhynchus kisutch]	7.35e-09
GO:0097458	neuron part	Cellular Component	1018	8.57e-44	ncbi_110491967	ACVRL1	serine/threonine-protein kinase receptor R3 isoform X1 [Oncorhynchus kisutch]	7.45e-41
GO:0097458	neuron part	Cellular Component	1018	8.57e-44	ncbi_110491968	IHH	indian hedgehog protein-like [Oncorhynchus mykiss]	3.6e-07
GO:0097458	neuron part	Cellular Component	1018	8.57e-44	ncbi_110491981	LRP1	low-density lipoprotein receptor-related protein 1-like [Oncorhynchus mykiss]	1.73e-24
GO:0097458	neuron part	Cellular Component	1018	8.57e-44	ncbi_110492096	ITGA5	integrin alpha-5-like [Oncorhynchus mykiss]	7.14e-31
GO:0097458	neuron part	Cellular Component	1018	8.57e-44	ncbi_110492289	EPHB2	ephrin type-B receptor 2-like isoform X1 [Oncorhynchus mykiss]	1.33e-29
GO:0097458	neuron part	Cellular Component	1018	8.57e-44	ncbi_110492306	BSN	protein bassoon-like isoform X2 [Oncorhynchus mykiss]	2.31e-35
GO:0097458	neuron part	Cellular Component	1018	8.57e-44	ncbi_110492321	MGLL	monoglyceride lipase-like isoform X1 [Oncorhynchus mykiss]	1.93e-09
GO:0097458	neuron part	Cellular Component	1018	8.57e-44	ncbi_110492360	MAP3K12	mitogen-activated protein kinase kinase kinase 12-like isoform X1 [Oncorhynchus mykiss]	1.4e-10
GO:0097458	neuron part	Cellular Component	1018	8.57e-44	ncbi_110492366	ASIC1	acid-sensing ion channel 1 isoform X1 [Oncorhynchus kisutch]	2.6e-09
GO:0097458	neuron part	Cellular Component	1018	8.57e-44	ncbi_110492401	DTNBP1	dysbindin-like [Oncorhynchus tshawytscha]	2.89e-07
GO:0097458	neuron part	Cellular Component	1018	8.57e-44	ncbi_110492407	SLC6A1	sodium- and chloride-dependent GABA transporter 1-like isoform X1 [Oncorhynchus kisutch]	9.5e-18
GO:0097458	neuron part	Cellular Component	1018	8.57e-44	ncbi_110492468	SLC12A5	solute carrier family 12 member 5-like isoform X3 [Oncorhynchus mykiss]	2.08e-11
GO:0097458	neuron part	Cellular Component	1018	8.57e-44	ncbi_110492494	USH1C	harmonin isoform X2 [Oncorhynchus nerka]	1.96e-07
GO:0097458	neuron part	Cellular Component	1018	8.57e-44	ncbi_110492572	PTPN5	tyrosine-protein phosphatase non-receptor type 5 [Oncorhynchus kisutch]	1.22e-17
GO:0097458	neuron part	Cellular Component	1018	8.57e-44	ncbi_110492632	ADNP	activity-dependent neuroprotector homeobox protein-like [Oncorhynchus tshawytscha]	2.71e-07
GO:0097458	neuron part	Cellular Component	1018	8.57e-44	ncbi_110492633	ATP2B1	plasma membrane calcium-transporting ATPase 1-like [Oncorhynchus mykiss]	1.96e-18
GO:0097458	neuron part	Cellular Component	1018	8.57e-44	ncbi_110492689	HSP70	heat shock 70 kDa protein-like [Oncorhynchus mykiss]	1.87e-45
GO:0097458	neuron part	Cellular Component	1018	8.57e-44	ncbi_110492703	HCFC1	host cell factor 1-like isoform X4 [Oncorhynchus kisutch]	3.19e-05
GO:0097458	neuron part	Cellular Component	1018	8.57e-44	ncbi_110492749	DNAJC5	PREDICTED: dnaJ homolog subfamily C member 5-like isoform X1 [Salmo salar]	4.68e-24
GO:0097458	neuron part	Cellular Component	1018	8.57e-44	ncbi_110492798	SRD5A2	LOW QUALITY PROTEIN: 3-oxo-5-alpha-steroid 4-dehydrogenase 2-like [Salvelinus alpinus]	0.000115471
GO:0097458	neuron part	Cellular Component	1018	8.57e-44	ncbi_110492827	PRSS12	neurotrypsin [Oncorhynchus kisutch]	8.9e-67
GO:0097458	neuron part	Cellular Component	1018	8.57e-44	ncbi_110492828	--	alpha-synuclein-like isoform X2 [Oncorhynchus kisutch]	7.29e-08
GO:0097458	neuron part	Cellular Component	1018	8.57e-44	ncbi_110492850	SHANK1	PREDICTED: SH3 and multiple ankyrin repeat domains protein 1-like isoform X1 [Salmo salar]	9.8e-19
GO:0097458	neuron part	Cellular Component	1018	8.57e-44	ncbi_110493196	ERC2	ERC protein 2-like isoform X3 [Oncorhynchus kisutch]	2.41e-33
GO:0097458	neuron part	Cellular Component	1018	8.57e-44	ncbi_110493290	MAP3K12	PREDICTED: mitogen-activated protein kinase kinase kinase 12 isoform X1 [Salmo salar]	9.24e-14
GO:0097458	neuron part	Cellular Component	1018	8.57e-44	ncbi_110493299	ASIC1	acid-sensing ion channel 1 isoform X1 [Oncorhynchus kisutch]	8.55e-07
GO:0097458	neuron part	Cellular Component	1018	8.57e-44	ncbi_110493538	NEURL1	E3 ubiquitin-protein ligase NEURL1-like [Oncorhynchus mykiss]	4.76e-07
GO:0097458	neuron part	Cellular Component	1018	8.57e-44	ncbi_110493595	CCSAP	centriole, cilia and spindle-associated protein-like [Oncorhynchus mykiss]	0.000438475
GO:0097458	neuron part	Cellular Component	1018	8.57e-44	ncbi_110493760	SRD5A2	3-oxo-5-alpha-steroid 4-dehydrogenase 2 [Oncorhynchus kisutch]	2.21e-83
GO:0097458	neuron part	Cellular Component	1018	8.57e-44	ncbi_110493787	SLC8A1	sodium/calcium exchanger 1-like isoform X1 [Oncorhynchus mykiss]	0.0114274
GO:0097458	neuron part	Cellular Component	1018	8.57e-44	ncbi_110493870	MYC	transcriptional regulator Myc-2-like [Oncorhynchus mykiss]	3.15e-08
GO:0097458	neuron part	Cellular Component	1018	8.57e-44	ncbi_110493888	SLC12A5	solute carrier family 12 member 5-like isoform X2 [Oncorhynchus mykiss]	9.79e-32
GO:0097458	neuron part	Cellular Component	1018	8.57e-44	ncbi_110493931	LHFPL4	PREDICTED: lipoma HMGIC fusion partner-like 3 protein isoform X1 [Salmo salar]	3.2e-13
GO:0097458	neuron part	Cellular Component	1018	8.57e-44	ncbi_110494026	BSN	protein bassoon-like [Oncorhynchus nerka]	1.29e-61
GO:0097458	neuron part	Cellular Component	1018	8.57e-44	ncbi_110494060	CNTN2	contactin-2 [Oncorhynchus kisutch]	2.18e-34
GO:0097458	neuron part	Cellular Component	1018	8.57e-44	ncbi_110494199	PRPH	plasticin-like [Oncorhynchus mykiss]	1.91e-82
GO:0097458	neuron part	Cellular Component	1018	8.57e-44	ncbi_110494325	ZNF385A	zinc finger protein 385A-like isoform X1 [Oncorhynchus mykiss]	0.0205159
GO:0097458	neuron part	Cellular Component	1018	8.57e-44	ncbi_110494420	KCNAB2	voltage-gated potassium channel subunit beta-2 isoform X1 [Oncorhynchus mykiss]	3.95e-45
GO:0097458	neuron part	Cellular Component	1018	8.57e-44	ncbi_110494422	PARK7	protein/nucleic acid deglycase DJ-1-like [Oncorhynchus kisutch]	4.01e-13
GO:0097458	neuron part	Cellular Component	1018	8.57e-44	ncbi_110494446	EPHB2	ephrin type-B receptor 2 isoform X1 [Oncorhynchus mykiss]	1.66e-26
GO:0097458	neuron part	Cellular Component	1018	8.57e-44	ncbi_110494564	ADNP	activity-dependent neuroprotector homeobox protein isoform X1 [Oncorhynchus kisutch]	4.58e-05
GO:0097458	neuron part	Cellular Component	1018	8.57e-44	ncbi_110494605	CNTN3	contactin-3-like isoform X1 [Oncorhynchus mykiss]	4.59e-09
GO:0097458	neuron part	Cellular Component	1018	8.57e-44	ncbi_110494607	CNTN4	contactin-4-like [Oncorhynchus mykiss]	0.000682853
GO:0097458	neuron part	Cellular Component	1018	8.57e-44	ncbi_110494661	GNB1	guanine nucleotide-binding protein G(I)/G(S)/G(T) subunit beta-1 [Esox lucius]	1.93e-09
GO:0097458	neuron part	Cellular Component	1018	8.57e-44	ncbi_110494713	TULP1	tubby-related protein 1-like isoform X1 [Oncorhynchus mykiss]	6.71e-21
GO:0097458	neuron part	Cellular Component	1018	8.57e-44	ncbi_110494753	ADORA1	adenosine receptor A1 [Oncorhynchus mykiss]	4.86e-15
GO:0097458	neuron part	Cellular Component	1018	8.57e-44	ncbi_110494763	CAMK2N2	calcium/calmodulin-dependent protein kinase II inhibitor 2 [Esox lucius]	1.91e-08
GO:0097458	neuron part	Cellular Component	1018	8.57e-44	ncbi_110494842	SYN2	synapsin-2-like isoform X1 [Oncorhynchus mykiss]	1.07e-15
GO:0097458	neuron part	Cellular Component	1018	8.57e-44	ncbi_110494903	ATF4	cyclic AMP-dependent transcription factor ATF-4-like [Oncorhynchus mykiss]	2.6e-45
GO:0097458	neuron part	Cellular Component	1018	8.57e-44	ncbi_110494975	PRKAR2A	cAMP-dependent protein kinase type II-alpha regulatory subunit-like isoform X1 [Oncorhynchus kisutch]	1.68e-27
GO:0097458	neuron part	Cellular Component	1018	8.57e-44	ncbi_110495023	PARD6A	partitioning defective 6 homolog alpha-like [Oncorhynchus mykiss]	0.00183294
GO:0097458	neuron part	Cellular Component	1018	8.57e-44	ncbi_110495285	CALB2	PREDICTED: calretinin-like [Salmo salar]	7.52e-32
GO:0097458	neuron part	Cellular Component	1018	8.57e-44	ncbi_110495463	IL1RAPL1B	interleukin-1 receptor accessory protein-like 1 isoform X1 [Salmo trutta]	1.27e-15
GO:0097458	neuron part	Cellular Component	1018	8.57e-44	ncbi_110495483	IL1RAPL1B	interleukin-1 receptor accessory protein-like 1 isoform X1 [Salmo trutta]	0.000571143
GO:0097458	neuron part	Cellular Component	1018	8.57e-44	ncbi_110495549	BIN1	myc box-dependent-interacting protein 1 isoform X1 [Oncorhynchus kisutch]	1.67e-11
GO:0097458	neuron part	Cellular Component	1018	8.57e-44	ncbi_110495551	IHHB	indian hedgehog B protein-like [Oncorhynchus mykiss]	7.51e-07
GO:0097458	neuron part	Cellular Component	1018	8.57e-44	ncbi_110495559	BIN1	myc box-dependent-interacting protein 1 isoform X1 [Oncorhynchus kisutch]	0.000478014
GO:0097458	neuron part	Cellular Component	1018	8.57e-44	ncbi_110495666	--	tropomyosin alpha-1 chain [Salmo salar]	0.0133536
GO:0097458	neuron part	Cellular Component	1018	8.57e-44	ncbi_110495826	GABRA5	gamma-aminobutyric acid receptor subunit alpha-5-like isoform X1 [Oncorhynchus mykiss]	1.03e-21
GO:0097458	neuron part	Cellular Component	1018	8.57e-44	ncbi_110495854	TANC1	protein TANC1-like [Oncorhynchus mykiss]	0.0354349
GO:0097458	neuron part	Cellular Component	1018	8.57e-44	ncbi_110495896	RASGRF1	ras-specific guanine nucleotide-releasing factor 1 [Oncorhynchus nerka]	1.31e-10
GO:0097458	neuron part	Cellular Component	1018	8.57e-44	ncbi_110495932	GSK3B	glycogen synthase kinase-3 beta-like isoform X1 [Oncorhynchus mykiss]	2.12e-18
GO:0097458	neuron part	Cellular Component	1018	8.57e-44	ncbi_110495939	ITSN1	intersectin-1-like isoform X1 [Oncorhynchus mykiss]	3.11e-08
GO:0097458	neuron part	Cellular Component	1018	8.57e-44	ncbi_110495958	TUBB4B	PREDICTED: tubulin beta-4B chain-like [Salmo salar]	1.22e-06
GO:0097458	neuron part	Cellular Component	1018	8.57e-44	ncbi_110495975	NCAM2	neural cell adhesion molecule 2-like isoform X1 [Oncorhynchus mykiss]	8.84e-16
GO:0097458	neuron part	Cellular Component	1018	8.57e-44	ncbi_110496009	CHRNA7	neuronal acetylcholine receptor subunit alpha-7-like [Oncorhynchus mykiss]	0.00691848
GO:0097458	neuron part	Cellular Component	1018	8.57e-44	ncbi_110496076	SCN1B	sodium channel subunit beta-1-like [Oncorhynchus mykiss]	3.6e-40
GO:0097458	neuron part	Cellular Component	1018	8.57e-44	ncbi_110496174	LRRC4	leucine-rich repeat-containing protein 4-like [Oncorhynchus mykiss]	6.48e-13
GO:0097458	neuron part	Cellular Component	1018	8.57e-44	ncbi_110496211	ATP1A3	sodium/potassium-transporting ATPase subunit alpha-3 [Oncorhynchus mykiss]	3.38e-44
GO:0097458	neuron part	Cellular Component	1018	8.57e-44	ncbi_110496362	SV2A	synaptic vesicle glycoprotein 2A-like [Oncorhynchus mykiss]	9.44e-43
GO:0097458	neuron part	Cellular Component	1018	8.57e-44	ncbi_110496364	DTNBP1	dysbindin-like isoform X1 [Oncorhynchus mykiss]	0.00026782
GO:0097458	neuron part	Cellular Component	1018	8.57e-44	ncbi_110496434	TAC1	protachykinin-like [Oncorhynchus mykiss]	1.1e-10
GO:0097458	neuron part	Cellular Component	1018	8.57e-44	ncbi_110496472	ADCY2	LOW QUALITY PROTEIN: adenylate cyclase type 2-like [Oncorhynchus nerka]	3.09e-07
GO:0097458	neuron part	Cellular Component	1018	8.57e-44	ncbi_110496519	BTD	biotinidase-like [Oncorhynchus mykiss]	0.00363553
GO:0097458	neuron part	Cellular Component	1018	8.57e-44	ncbi_110496587	IGF2BP3	insulin-like growth factor 2 mRNA-binding protein 3 [Oncorhynchus mykiss]	4.65e-27
GO:0097458	neuron part	Cellular Component	1018	8.57e-44	ncbi_110496623	AGO2	protein argonaute-2 isoform X1 [Oncorhynchus kisutch]	1.72e-07
GO:0097458	neuron part	Cellular Component	1018	8.57e-44	ncbi_110496638	GNGT1	guanine nucleotide-binding protein G(T) subunit gamma-T1-like [Oncorhynchus mykiss]	7.3e-10
GO:0097458	neuron part	Cellular Component	1018	8.57e-44	ncbi_110496701	CDK5R1	cyclin-dependent kinase 5 activator 1-like [Oncorhynchus nerka]	0.000179828
GO:0097458	neuron part	Cellular Component	1018	8.57e-44	ncbi_110496730	MACO1A	macoilin-1-like [Oncorhynchus mykiss]	6.88e-05
GO:0097458	neuron part	Cellular Component	1018	8.57e-44	ncbi_110496810	EPHA7	ephrin type-A receptor 7-like [Oncorhynchus nerka]	3.54e-12
GO:0097458	neuron part	Cellular Component	1018	8.57e-44	ncbi_110496841	RARB	PREDICTED: retinoic acid receptor alpha-A-like isoform X2 [Salmo salar]	7.87e-10
GO:0097458	neuron part	Cellular Component	1018	8.57e-44	ncbi_110496873	PPP1R9A	neurabin-1 isoform X1 [Oncorhynchus kisutch]	9.68e-08
GO:0097458	neuron part	Cellular Component	1018	8.57e-44	ncbi_110496896	ATAT1	alpha-tubulin N-acetyltransferase 1-like isoform X2 [Oncorhynchus kisutch]	0.0359004
GO:0097458	neuron part	Cellular Component	1018	8.57e-44	ncbi_110496897	GABBR1	gamma-aminobutyric acid type B receptor subunit 1-like [Oncorhynchus mykiss]	8.04e-12
GO:0097458	neuron part	Cellular Component	1018	8.57e-44	ncbi_110496905	DLGAP3	LOW QUALITY PROTEIN: disks large-associated protein 3-like [Oncorhynchus kisutch]	3.67e-06
GO:0097458	neuron part	Cellular Component	1018	8.57e-44	ncbi_110497098	GABRG3	gamma-aminobutyric acid receptor subunit gamma-3-like isoform X1 [Oncorhynchus nerka]	0.000147899
GO:0097458	neuron part	Cellular Component	1018	8.57e-44	ncbi_110497158	SLC1A2	excitatory amino acid transporter 2-like isoform X1 [Oncorhynchus mykiss]	2.21e-32
GO:0097458	neuron part	Cellular Component	1018	8.57e-44	ncbi_110497165	LRRC4C	leucine-rich repeat-containing protein 4C [Oncorhynchus kisutch]	9.62e-19
GO:0097458	neuron part	Cellular Component	1018	8.57e-44	ncbi_110497205	CHRNA7	PREDICTED: neuronal acetylcholine receptor subunit alpha-7-like [Salmo salar]	5.9e-06
GO:0097458	neuron part	Cellular Component	1018	8.57e-44	ncbi_110497392	GLRA3	glycine receptor subunit alpha-3-like [Oncorhynchus mykiss]	1.13e-09
GO:0097458	neuron part	Cellular Component	1018	8.57e-44	ncbi_110497393	GPM6A	neuronal membrane glycoprotein M6-a isoform X1 [Oncorhynchus mykiss]	5.23e-62
GO:0097458	neuron part	Cellular Component	1018	8.57e-44	ncbi_110497421	CPLX1	Complexin-1 [Salmo salar]	9.35e-24
GO:0097458	neuron part	Cellular Component	1018	8.57e-44	ncbi_110497516	LRRTM1	leucine-rich repeat transmembrane neuronal protein 1-like isoform X1 [Oncorhynchus mykiss]	9.34e-15
GO:0097458	neuron part	Cellular Component	1018	8.57e-44	ncbi_110497517	CTNNA2	LOW QUALITY PROTEIN: catenin alpha-2 [Oncorhynchus kisutch]	4.69e-36
GO:0097458	neuron part	Cellular Component	1018	8.57e-44	ncbi_110497602	DPYSL5	dihydropyrimidinase-related protein 5-like [Oncorhynchus mykiss]	2.22e-107
GO:0097458	neuron part	Cellular Component	1018	8.57e-44	ncbi_110497694	ITPR2	inositol 1,4,5-trisphosphate receptor type 2-like [Oncorhynchus mykiss]	1.43e-53
GO:0097458	neuron part	Cellular Component	1018	8.57e-44	ncbi_110497737	CALM1	calmodulin-like [Astyanax mexicanus]	4.2e-07
GO:0097458	neuron part	Cellular Component	1018	8.57e-44	ncbi_110497787	GABRB1	PREDICTED: gamma-aminobutyric acid receptor subunit beta-1-like isoform X1 [Salmo salar]	2.63e-09
GO:0097458	neuron part	Cellular Component	1018	8.57e-44	ncbi_110497788	GABRA2	gamma-aminobutyric acid receptor subunit alpha-2-like [Oncorhynchus mykiss]	1.58e-11
GO:0097458	neuron part	Cellular Component	1018	8.57e-44	ncbi_110497789	GABRG1	gamma-aminobutyric acid receptor subunit gamma-1-like [Oncorhynchus mykiss]	4.76e-15
GO:0097458	neuron part	Cellular Component	1018	8.57e-44	ncbi_110497889	OTX2	homeobox protein OTX2 [Oncorhynchus kisutch]	1.01e-18
GO:0097458	neuron part	Cellular Component	1018	8.57e-44	ncbi_110497964	GCHFR	GTP cyclohydrolase 1 feedback regulatory protein [Oncorhynchus mykiss]	1.45e-11
GO:0097458	neuron part	Cellular Component	1018	8.57e-44	ncbi_110498124	MYO6	unconventional myosin-VI-like [Oncorhynchus mykiss]	3.48e-29
GO:0097458	neuron part	Cellular Component	1018	8.57e-44	ncbi_110498131	CNR1A	cannabinoid receptor type 1A-like [Oncorhynchus mykiss]	4.78e-12
GO:0097458	neuron part	Cellular Component	1018	8.57e-44	ncbi_110498263	TRIM9	E3 ubiquitin-protein ligase TRIM9 isoform X1 [Salmo trutta]	0.031406
GO:0097458	neuron part	Cellular Component	1018	8.57e-44	ncbi_110498314	NEFL	neurofilament light polypeptide-like [Oncorhynchus mykiss]	4.49e-68
GO:0097458	neuron part	Cellular Component	1018	8.57e-44	ncbi_110498381	USH2A	PREDICTED: LOW QUALITY PROTEIN: usherin [Salmo salar]	8.21e-38
GO:0097458	neuron part	Cellular Component	1018	8.57e-44	ncbi_110498406	ATL1	atlastin-1 isoform X1 [Oncorhynchus kisutch]	1.98e-06
GO:0097458	neuron part	Cellular Component	1018	8.57e-44	ncbi_110498604	PRKCBB	protein kinase C beta type isoform X1 [Esox lucius]	0.0162434
GO:0097458	neuron part	Cellular Component	1018	8.57e-44	ncbi_110498654	TENM3	PREDICTED: teneurin-3 isoform X1 [Salmo salar]	3.01e-19
GO:0097458	neuron part	Cellular Component	1018	8.57e-44	ncbi_110498728	SHANK1	SH3 and multiple ankyrin repeat domains protein 1 [Oncorhynchus kisutch]	3.33e-20
GO:0097458	neuron part	Cellular Component	1018	8.57e-44	ncbi_110498769	ARHGAP44	rho GTPase-activating protein 44-like isoform X6 [Oncorhynchus kisutch]	0.00796285
GO:0097458	neuron part	Cellular Component	1018	8.57e-44	ncbi_110498796	LRRC4B	leucine-rich repeat-containing protein 4B-like [Oncorhynchus mykiss]	1.2e-18
GO:0097458	neuron part	Cellular Component	1018	8.57e-44	ncbi_110498846	SLC17A7	vesicular glutamate transporter 1-like isoform X1 [Oncorhynchus mykiss]	1.14e-11
GO:0097458	neuron part	Cellular Component	1018	8.57e-44	ncbi_110498952	--	PREDICTED: alpha-synuclein-like isoform X3 [Salmo salar]	4.01e-38
GO:0097458	neuron part	Cellular Component	1018	8.57e-44	ncbi_110498982	PTEN	phosphatidylinositol 3,4,5-trisphosphate 3-phosphatase and dual-specificity protein phosphatase PTEN isoform X1 [Oncorhynchus mykiss]	1.41e-06
GO:0097458	neuron part	Cellular Component	1018	8.57e-44	ncbi_110499118	CDK5R1	cyclin-dependent kinase 5 activator 1-like [Oncorhynchus kisutch]	2.23e-14
GO:0097458	neuron part	Cellular Component	1018	8.57e-44	ncbi_110499161	SHISA9A	protein shisa-9 [Oncorhynchus nerka]	0.000129315
GO:0097458	neuron part	Cellular Component	1018	8.57e-44	ncbi_110499218	RAC3	ras-related C3 botulinum toxin substrate 3 isoform X1 [Esox lucius]	9.79e-29
GO:0097458	neuron part	Cellular Component	1018	8.57e-44	ncbi_110499248	PPP1R9B	neurabin-2-like [Oncorhynchus mykiss]	1.56e-21
GO:0097458	neuron part	Cellular Component	1018	8.57e-44	ncbi_110499249	SGCE	alpha-sarcoglycan-like [Oncorhynchus tshawytscha]	8.08e-06
GO:0097458	neuron part	Cellular Component	1018	8.57e-44	ncbi_110499251	GNGT2	guanine nucleotide-binding protein G(I)/G(S)/G(O) subunit gamma-T2b [Salmo salar]	0.000455404
GO:0097458	neuron part	Cellular Component	1018	8.57e-44	ncbi_110499337	PI4K2A	phosphatidylinositol 4-kinase type 2-alpha-like [Oncorhynchus mykiss]	7.27e-27
GO:0097458	neuron part	Cellular Component	1018	8.57e-44	ncbi_110499344	GOT1	aspartate aminotransferase, cytoplasmic-like [Oncorhynchus mykiss]	2.29e-15
GO:0097458	neuron part	Cellular Component	1018	8.57e-44	ncbi_110499383	ELOVL5	elongation of very long chain fatty acids protein 5-like [Oncorhynchus mykiss]	0.000104511
GO:0097458	neuron part	Cellular Component	1018	8.57e-44	ncbi_110499408	TACR3	neuromedin-K receptor-like isoform X1 [Oncorhynchus mykiss]	0.029402
GO:0097458	neuron part	Cellular Component	1018	8.57e-44	ncbi_110499443	RBFOX3	RNA binding protein fox-1 homolog 3-like [Labrus bergylta]	0.000708573
GO:0097458	neuron part	Cellular Component	1018	8.57e-44	ncbi_110499491	SLC18A3A	probable vesicular acetylcholine transporter-B [Oncorhynchus kisutch]	4.07e-10
GO:0097458	neuron part	Cellular Component	1018	8.57e-44	ncbi_110499558	CHAT	LOW QUALITY PROTEIN: choline O-acetyltransferase-like [Oncorhynchus kisutch]	4.27e-06
GO:0097458	neuron part	Cellular Component	1018	8.57e-44	ncbi_110499692	NTS	neurotensin/neuromedin N-like [Oncorhynchus kisutch]	0.00803197
GO:0097458	neuron part	Cellular Component	1018	8.57e-44	ncbi_110499739	GRIP1	LOW QUALITY PROTEIN: glutamate receptor-interacting protein 1 [Oncorhynchus kisutch]	6.35e-18
GO:0097458	neuron part	Cellular Component	1018	8.57e-44	ncbi_110499746	TWF1	twinfilin-1-like [Oncorhynchus mykiss]	0.000458686
GO:0097458	neuron part	Cellular Component	1018	8.57e-44	ncbi_110499813	CIB2	calcium and integrin-binding family member 2-like [Oncorhynchus kisutch]	2.02e-07
GO:0097458	neuron part	Cellular Component	1018	8.57e-44	ncbi_110499842	SLC6A1	sodium- and chloride-dependent GABA transporter 1-like [Oncorhynchus mykiss]	0.00133333
GO:0097458	neuron part	Cellular Component	1018	8.57e-44	ncbi_110499875	LRRC4	leucine-rich repeat-containing protein 4-like [Oncorhynchus mykiss]	8.76e-27
GO:0097458	neuron part	Cellular Component	1018	8.57e-44	ncbi_110499990	LHFPL3	lipoma HMGIC fusion partner-like 3 protein [Oncorhynchus mykiss]	1.61e-06
GO:0097458	neuron part	Cellular Component	1018	8.57e-44	ncbi_110500050	TH	tyrosine 3-monooxygenase-like isoform X1 [Oncorhynchus mykiss]	0.00186024
GO:0097458	neuron part	Cellular Component	1018	8.57e-44	ncbi_110500209	PRKAR2B	cAMP-dependent protein kinase type II-beta regulatory subunit-like [Oncorhynchus mykiss]	9.67e-16
GO:0097458	neuron part	Cellular Component	1018	8.57e-44	ncbi_110500248	SYN3	synapsin-3-like isoform X1 [Oncorhynchus mykiss]	6.12e-13
GO:0097458	neuron part	Cellular Component	1018	8.57e-44	ncbi_110500335	HTR2C	5-hydroxytryptamine receptor 2C-like [Oncorhynchus mykiss]	0.0039651
GO:0097458	neuron part	Cellular Component	1018	8.57e-44	ncbi_110500349	ARRB2	arrestin red cell-like [Oncorhynchus mykiss]	2.04e-07
GO:0097458	neuron part	Cellular Component	1018	8.57e-44	ncbi_110500446	ACTN3	alpha-actinin-3-like [Oncorhynchus kisutch]	0.00346779
GO:0097458	neuron part	Cellular Component	1018	8.57e-44	ncbi_110500475	PRKAR2B	cAMP-dependent protein kinase type II-beta regulatory subunit [Oncorhynchus mykiss]	1.24e-05
GO:0097458	neuron part	Cellular Component	1018	8.57e-44	ncbi_110500564	ARHGEF15	rho guanine nucleotide exchange factor 15-like [Oncorhynchus mykiss]	2.49e-13
GO:0097458	neuron part	Cellular Component	1018	8.57e-44	ncbi_110500611	LHFPL3	LHFPL tetraspan subfamily member 3 protein-like isoform X1 [Oncorhynchus kisutch]	7.8e-11
GO:0097458	neuron part	Cellular Component	1018	8.57e-44	ncbi_110500612	KCNIP4	Kv channel-interacting protein 4 isoform X1 [Oncorhynchus kisutch]	4.9e-06
GO:0097458	neuron part	Cellular Component	1018	8.57e-44	ncbi_110500663	ADRA2C	alpha-2 adrenergic receptor-like [Oncorhynchus kisutch]	0.0261083
GO:0097458	neuron part	Cellular Component	1018	8.57e-44	ncbi_110500676	EIF5A	PREDICTED: eukaryotic translation initiation factor 5A-1 [Salmo salar]	1.67e-08
GO:0097458	neuron part	Cellular Component	1018	8.57e-44	ncbi_110500677	YBX2-A	Y-box-binding protein 2-A-like isoform X1 [Oncorhynchus mykiss]	1.29e-09
GO:0097458	neuron part	Cellular Component	1018	8.57e-44	ncbi_110500839	NPTN	neuroplastin-like isoform X1 [Oncorhynchus kisutch]	9.57e-20
GO:0097458	neuron part	Cellular Component	1018	8.57e-44	ncbi_110500941	GNB5A	guanine nucleotide-binding protein subunit beta-5a-like [Oncorhynchus mykiss]	1.65e-11
GO:0097458	neuron part	Cellular Component	1018	8.57e-44	ncbi_110501060	DGKI	diacylglycerol kinase iota-like isoform X1 [Salmo trutta]	1.93e-14
GO:0097458	neuron part	Cellular Component	1018	8.57e-44	ncbi_110501421	CIB2	PREDICTED: calcium and integrin-binding family member 2-like [Salmo salar]	0.00059273
GO:0097458	neuron part	Cellular Component	1018	8.57e-44	ncbi_110501447	RAPGEF4	rap guanine nucleotide exchange factor 4-like [Oncorhynchus mykiss]	0.00522211
GO:0097458	neuron part	Cellular Component	1018	8.57e-44	ncbi_110501463	GAD1	glutamate decarboxylase 1-like isoform X1 [Oncorhynchus mykiss]	3.76e-15
GO:0097458	neuron part	Cellular Component	1018	8.57e-44	ncbi_110501505	CYP11A1	cholesterol side-chain cleavage enzyme, mitochondrial [Oncorhynchus kisutch]	0.0162828
GO:0097458	neuron part	Cellular Component	1018	8.57e-44	ncbi_110501539	ASIC4A	acid-sensing ion channel 4-like isoform X1 [Oncorhynchus mykiss]	6.04e-05
GO:0097458	neuron part	Cellular Component	1018	8.57e-44	ncbi_110501543	CXCR4	C-X-C chemokine receptor type 4-like [Oncorhynchus mykiss]	2.79e-28
GO:0097458	neuron part	Cellular Component	1018	8.57e-44	ncbi_110501544	STAT1	signal transducer and activator of transcription 1-alpha/beta-like isoform X2 [Oncorhynchus mykiss]	2.89e-17
GO:0097458	neuron part	Cellular Component	1018	8.57e-44	ncbi_110501574	VIL1	villin-1 [Oncorhynchus mykiss]	2.61e-32
GO:0097458	neuron part	Cellular Component	1018	8.57e-44	ncbi_110501619	GSK3B	glycogen synthase kinase-3 beta-like isoform X1 [Oncorhynchus tshawytscha]	3.4e-17
GO:0097458	neuron part	Cellular Component	1018	8.57e-44	ncbi_110501952	BIN1	myc box-dependent-interacting protein 1-like [Oncorhynchus mykiss]	5.17e-39
GO:0097458	neuron part	Cellular Component	1018	8.57e-44	ncbi_110502007	APP	amyloid beta A4 protein-like isoform X1 [Oncorhynchus mykiss]	9.65e-11
GO:0097458	neuron part	Cellular Component	1018	8.57e-44	ncbi_110502069	IL1RAPL1	PREDICTED: interleukin-1 receptor accessory protein-like 1-B isoform X1 [Salmo salar]	4.68e-08
GO:0097458	neuron part	Cellular Component	1018	8.57e-44	ncbi_110502304	CPEB3	cytoplasmic polyadenylation element-binding protein 3 isoform X1 [Oncorhynchus tshawytscha]	0.000818078
GO:0097458	neuron part	Cellular Component	1018	8.57e-44	ncbi_110502380	--	synuclein-like isoform X1 [Oncorhynchus tshawytscha]	3.66e-06
GO:0097458	neuron part	Cellular Component	1018	8.57e-44	ncbi_110502383	MAPK8IP1	C-Jun-amino-terminal kinase-interacting protein 1-like, partial [Oncorhynchus mykiss]	3.57e-15
GO:0097458	neuron part	Cellular Component	1018	8.57e-44	ncbi_110502420	SLC18A2	synaptic vesicular amine transporter-like [Oncorhynchus mykiss]	0.0226662
GO:0097458	neuron part	Cellular Component	1018	8.57e-44	ncbi_110502469	PTEN	phosphatidylinositol 3,4,5-trisphosphate 3-phosphatase and dual-specificity protein phosphatase PTEN-like isoform X1 [Oncorhynchus mykiss]	0.00154968
GO:0097458	neuron part	Cellular Component	1018	8.57e-44	ncbi_110502515	RELN	reelin isoform X2 [Salmo trutta]	0.000325685
GO:0097458	neuron part	Cellular Component	1018	8.57e-44	ncbi_110502521	ACTN2	alpha-actinin-2-like isoform X2 [Oncorhynchus tshawytscha]	1.78e-11
GO:0097458	neuron part	Cellular Component	1018	8.57e-44	ncbi_110502566	SLC1A3	excitatory amino acid transporter 1-like isoform X1 [Oncorhynchus mykiss]	2.54e-06
GO:0097458	neuron part	Cellular Component	1018	8.57e-44	ncbi_110502600	SLC8A1	sodium/calcium exchanger 1-like isoform X1 [Oncorhynchus mykiss]	6.38e-20
GO:0097458	neuron part	Cellular Component	1018	8.57e-44	ncbi_110502626	NEFM	proteoglycan 4 [Oncorhynchus kisutch]	3.99e-14
GO:0097458	neuron part	Cellular Component	1018	8.57e-44	ncbi_110502655	TUBB3	tubulin beta chain-like [Oncorhynchus mykiss]	0.0112561
GO:0097458	neuron part	Cellular Component	1018	8.57e-44	ncbi_110502673	GOT1	aspartate aminotransferase, cytoplasmic-like [Oncorhynchus mykiss]	6.31e-10
GO:0097458	neuron part	Cellular Component	1018	8.57e-44	ncbi_110502732	TACR3	neuromedin-K receptor-like [Oncorhynchus mykiss]	7.61e-05
GO:0097458	neuron part	Cellular Component	1018	8.57e-44	ncbi_110502837	CHAT	choline O-acetyltransferase-like [Oncorhynchus mykiss]	3.96e-12
GO:0097458	neuron part	Cellular Component	1018	8.57e-44	ncbi_110502838	SLC18A3A	probable vesicular acetylcholine transporter-B [Oncorhynchus mykiss]	2.24e-12
GO:0097458	neuron part	Cellular Component	1018	8.57e-44	ncbi_110502890	SHISA9A	protein shisa-9B-like [Oncorhynchus kisutch]	0.000314348
GO:0097458	neuron part	Cellular Component	1018	8.57e-44	ncbi_110503024	RAC3	ras-related C3 botulinum toxin substrate 3-like isoform X1 [Oncorhynchus tshawytscha]	1.78e-15
GO:0097458	neuron part	Cellular Component	1018	8.57e-44	ncbi_110503109	CRTAC1	cartilage acidic protein 1 [Oncorhynchus tshawytscha]	2.95e-07
GO:0097458	neuron part	Cellular Component	1018	8.57e-44	ncbi_110503216	KCNAB1	voltage-gated potassium channel subunit beta-1 isoform X1 [Oncorhynchus kisutch]	0.00159918
GO:0097458	neuron part	Cellular Component	1018	8.57e-44	ncbi_110503286	SYNDIG1	transmembrane protein 91 [Oncorhynchus kisutch]	8.86e-06
GO:0097458	neuron part	Cellular Component	1018	8.57e-44	ncbi_110503317	SLC8A2	sodium/calcium exchanger 2-like isoform X2 [Oncorhynchus kisutch]	4.58e-46
GO:0097458	neuron part	Cellular Component	1018	8.57e-44	ncbi_110503319	DNER	delta and Notch-like epidermal growth factor-related receptor [Oncorhynchus tshawytscha]	1.31e-28
GO:0097458	neuron part	Cellular Component	1018	8.57e-44	ncbi_110503383	EPHA4	ephrin type-A receptor 4 [Oncorhynchus tshawytscha]	1.57e-06
GO:0097458	neuron part	Cellular Component	1018	8.57e-44	ncbi_110503387	FAT3	PREDICTED: protocadherin Fat 3 isoform X3 [Salmo salar]	5.58e-13
GO:0097458	neuron part	Cellular Component	1018	8.57e-44	ncbi_110503393	ROBO1	roundabout homolog 1 isoform X1 [Oncorhynchus kisutch]	3.68e-07
GO:0097458	neuron part	Cellular Component	1018	8.57e-44	ncbi_110503394	ROBO2	PREDICTED: roundabout homolog 2-like isoform X1 [Salmo salar]	4.58e-40
GO:0097458	neuron part	Cellular Component	1018	8.57e-44	ncbi_110503418	VMN2R1	LOW QUALITY PROTEIN: vomeronasal type-2 receptor 1-like [Oncorhynchus kisutch]	3.82e-05
GO:0097458	neuron part	Cellular Component	1018	8.57e-44	ncbi_110503429	ARRB1	beta-arrestin-1 [Oncorhynchus kisutch]	5.5e-05
GO:0097458	neuron part	Cellular Component	1018	8.57e-44	ncbi_110503494	STRN4	striatin-4-like [Oncorhynchus kisutch]	2.19e-05
GO:0097458	neuron part	Cellular Component	1018	8.57e-44	ncbi_110503534	HEPACAM	hepatocyte cell adhesion molecule-like isoform X2 [Oncorhynchus mykiss]	2.71e-10
GO:0097458	neuron part	Cellular Component	1018	8.57e-44	ncbi_110503535	PDE9A	PREDICTED: high affinity cGMP-specific 3',5'-cyclic phosphodiesterase 9A-like isoform X1 [Salmo salar]	0.00102125
GO:0097458	neuron part	Cellular Component	1018	8.57e-44	ncbi_110503644	YWHAE	14-3-3 protein epsilon-like isoform X1 [Oncorhynchus mykiss]	1.14e-11
GO:0097458	neuron part	Cellular Component	1018	8.57e-44	ncbi_110503676	BACE1	beta-secretase 1-like [Oncorhynchus mykiss]	3.12e-07
GO:0097458	neuron part	Cellular Component	1018	8.57e-44	ncbi_110503696	OTX5-A	homeobox protein otx5-like [Oncorhynchus mykiss]	1.84e-21
GO:0097458	neuron part	Cellular Component	1018	8.57e-44	ncbi_110503721	KLC2	kinesin light chain 1-like [Oncorhynchus tshawytscha]	0.000311759
GO:0097458	neuron part	Cellular Component	1018	8.57e-44	ncbi_110503849	SARM1	sterile alpha and TIR motif-containing protein 1-like [Oncorhynchus mykiss]	2.4e-19
GO:0097458	neuron part	Cellular Component	1018	8.57e-44	ncbi_110503860	AIPL1	aryl-hydrocarbon-interacting protein-like 1 [Oncorhynchus mykiss]	8.8e-08
GO:0097458	neuron part	Cellular Component	1018	8.57e-44	ncbi_110503925	ALDOCA	fructose-bisphosphate aldolase C [Oncorhynchus kisutch]	1.2e-11
GO:0097458	neuron part	Cellular Component	1018	8.57e-44	ncbi_110503966	NTRK1	high affinity nerve growth factor receptor [Salvelinus alpinus]	1.13e-06
GO:0097458	neuron part	Cellular Component	1018	8.57e-44	ncbi_110503972	HSC71	heat shock cognate 70 kDa protein-like [Oncorhynchus mykiss]	1.78e-15
GO:0097458	neuron part	Cellular Component	1018	8.57e-44	ncbi_110503983	GABBR1	gamma-aminobutyric acid type B receptor subunit 1-like [Oncorhynchus nerka]	1.53e-13
GO:0097458	neuron part	Cellular Component	1018	8.57e-44	ncbi_110503997	DSCAM	Down syndrome cell adhesion molecule homolog isoform X1 [Oncorhynchus mykiss]	2.48e-31
GO:0097458	neuron part	Cellular Component	1018	8.57e-44	ncbi_110504011	SACS	sacsin-like isoform X2 [Oncorhynchus mykiss]	2.53e-05
GO:0097458	neuron part	Cellular Component	1018	8.57e-44	ncbi_110504052	SEZ6	seizure protein 6 homolog isoform X1 [Oncorhynchus kisutch]	2.9e-23
GO:0097458	neuron part	Cellular Component	1018	8.57e-44	ncbi_110504372	CPEB4	cytoplasmic polyadenylation element-binding protein 4-like isoform X1 [Oncorhynchus kisutch]	1.06e-08
GO:0097458	neuron part	Cellular Component	1018	8.57e-44	ncbi_110504380	TENM2	teneurin-2-like [Salmo trutta]	9.56e-20
GO:0097458	neuron part	Cellular Component	1018	8.57e-44	ncbi_110504439	DRP2	PREDICTED: dystrophin-related protein 2-like [Salmo salar]	1.81e-05
GO:0097458	neuron part	Cellular Component	1018	8.57e-44	ncbi_110504454	CANX	calnexin-like [Oncorhynchus mykiss]	3.56e-07
GO:0097458	neuron part	Cellular Component	1018	8.57e-44	ncbi_110504503	SLC6A1	sodium- and chloride-dependent GABA transporter 1-like [Oncorhynchus mykiss]	1.45e-17
GO:0097458	neuron part	Cellular Component	1018	8.57e-44	ncbi_110504513	SHTN1	shootin-1-like [Oncorhynchus kisutch]	4.61e-39
GO:0097458	neuron part	Cellular Component	1018	8.57e-44	ncbi_110504516	CPLX1	complexin-2 [Oncorhynchus kisutch]	1.34e-05
GO:0097458	neuron part	Cellular Component	1018	8.57e-44	ncbi_110504531	GSK3B	glycogen synthase kinase-3 beta isoform X1 [Oncorhynchus kisutch]	6.6e-05
GO:0097458	neuron part	Cellular Component	1018	8.57e-44	ncbi_110504643	IL1RAPL1B	interleukin-1 receptor accessory protein-like 1-B isoform X1 [Oncorhynchus kisutch]	0.0265074
GO:0097458	neuron part	Cellular Component	1018	8.57e-44	ncbi_110504671	PURA	PREDICTED: transcriptional activator protein Pur-alpha [Salmo salar]	1.89e-16
GO:0097458	neuron part	Cellular Component	1018	8.57e-44	ncbi_110504767	IL1RAPL2	X-linked interleukin-1 receptor accessory protein-like 2 [Oncorhynchus mykiss]	5.83e-05
GO:0097458	neuron part	Cellular Component	1018	8.57e-44	ncbi_110504851	WFS1	wolframin-like [Oncorhynchus tshawytscha]	9e-12
GO:0097458	neuron part	Cellular Component	1018	8.57e-44	ncbi_110504854	KCNIP1	Kv channel-interacting protein 1-like isoform X2 [Oncorhynchus tshawytscha]	2.39e-13
GO:0097458	neuron part	Cellular Component	1018	8.57e-44	ncbi_110504900	SPOCK1	testican-1 [Oncorhynchus mykiss]	2.09e-23
GO:0097458	neuron part	Cellular Component	1018	8.57e-44	ncbi_110504932	CYBB	cytochrome b-245 heavy chain-like [Oncorhynchus mykiss]	2.04e-30
GO:0097458	neuron part	Cellular Component	1018	8.57e-44	ncbi_110504949	FGF13	fibroblast growth factor 13 isoform X1 [Oncorhynchus kisutch]	2.29e-39
GO:0097458	neuron part	Cellular Component	1018	8.57e-44	ncbi_110504958	ARR3	arrestin-C-like isoform X1 [Oncorhynchus mykiss]	7.27e-20
GO:0097458	neuron part	Cellular Component	1018	8.57e-44	ncbi_110504996	GFRA4	GDNF family receptor alpha-4-like [Oncorhynchus mykiss]	0.000229368
GO:0097458	neuron part	Cellular Component	1018	8.57e-44	ncbi_110505070	CPLX1	complexin-1-like [Oncorhynchus kisutch]	2.77e-95
GO:0097458	neuron part	Cellular Component	1018	8.57e-44	ncbi_110505100	GABRA2	gamma-aminobutyric acid receptor subunit alpha-2 [Oncorhynchus kisutch]	1.28e-06
GO:0097458	neuron part	Cellular Component	1018	8.57e-44	ncbi_110505120	GPM6A	neuronal membrane glycoprotein M6-a [Oncorhynchus kisutch]	9.53e-118
GO:0097458	neuron part	Cellular Component	1018	8.57e-44	ncbi_110505123	TENM3	teneurin-3-like isoform X1 [Oncorhynchus mykiss]	1.98e-31
GO:0097458	neuron part	Cellular Component	1018	8.57e-44	ncbi_110505307	SNX14	sorting nexin-14-like isoform X1 [Oncorhynchus mykiss]	0.00173818
GO:0097458	neuron part	Cellular Component	1018	8.57e-44	ncbi_110505442	LDLRAP1	low density lipoprotein receptor adapter protein 1-B-like isoform X1 [Oncorhynchus mykiss]	7.06e-26
GO:0097458	neuron part	Cellular Component	1018	8.57e-44	ncbi_110505577	OTX2	homeobox protein OTX2 [Oncorhynchus kisutch]	2.36e-16
GO:0097458	neuron part	Cellular Component	1018	8.57e-44	ncbi_110505609	NGFR	PREDICTED: tumor necrosis factor receptor superfamily member 16-like [Salmo salar]	9.78e-45
GO:0097458	neuron part	Cellular Component	1018	8.57e-44	ncbi_110505676	GABRB1	gamma-aminobutyric acid receptor subunit beta-1-like [Oncorhynchus kisutch]	0.00213099
GO:0097458	neuron part	Cellular Component	1018	8.57e-44	ncbi_110505769	STRN3	striatin-3-like [Oncorhynchus mykiss]	1.15e-08
GO:0097458	neuron part	Cellular Component	1018	8.57e-44	ncbi_110505825	SPTBN1	LOW QUALITY PROTEIN: spectrin beta chain, erythrocytic-like [Oncorhynchus tshawytscha]	8.21e-30
GO:0097458	neuron part	Cellular Component	1018	8.57e-44	ncbi_110505845	DPYSL5	dihydropyrimidinase-related protein 5-like isoform X1 [Oncorhynchus mykiss]	4.15e-77
GO:0097458	neuron part	Cellular Component	1018	8.57e-44	ncbi_110505958	ATL1	atlastin-1-like [Oncorhynchus mykiss]	5.76e-20
GO:0097458	neuron part	Cellular Component	1018	8.57e-44	ncbi_110505965	TRIM9	E3 ubiquitin-protein ligase TRIM9 isoform X1 [Oncorhynchus kisutch]	0.000162167
GO:0097458	neuron part	Cellular Component	1018	8.57e-44	ncbi_110506000	SLC8A3	sodium/calcium exchanger 3-like isoform X1 [Oncorhynchus kisutch]	1.96e-16
GO:0097458	neuron part	Cellular Component	1018	8.57e-44	ncbi_110506200	CHRNA7	neuronal acetylcholine receptor subunit alpha-7-like [Oncorhynchus mykiss]	0.00052445
GO:0097458	neuron part	Cellular Component	1018	8.57e-44	ncbi_110506240	MAPK8IP1	C-Jun-amino-terminal kinase-interacting protein 1 isoform X2 [Oncorhynchus mykiss]	1.4e-05
GO:0097458	neuron part	Cellular Component	1018	8.57e-44	ncbi_110506276	SHANK2	SH3 and multiple ankyrin repeat domains protein 2-like isoform X6 [Oncorhynchus mykiss]	9.74e-12
GO:0097458	neuron part	Cellular Component	1018	8.57e-44	ncbi_110506354	CDH8	cadherin-8-like isoform X1 [Oncorhynchus mykiss]	1.45e-13
GO:0097458	neuron part	Cellular Component	1018	8.57e-44	ncbi_110506379	TSHZ3	teashirt homolog 3-like isoform X1 [Oncorhynchus mykiss]	2.11e-07
GO:0097458	neuron part	Cellular Component	1018	8.57e-44	ncbi_110506405	CDH1	B-cadherin-like [Oncorhynchus mykiss]	1.06e-28
GO:0097458	neuron part	Cellular Component	1018	8.57e-44	ncbi_110506432	DTNBP1A	dysbindin-A-like [Oncorhynchus mykiss]	6.94e-30
GO:0097458	neuron part	Cellular Component	1018	8.57e-44	ncbi_110506460	CHRNA3	neuronal acetylcholine receptor subunit alpha-3-like [Oncorhynchus mykiss]	0.0342645
GO:0097458	neuron part	Cellular Component	1018	8.57e-44	ncbi_110506461	CHRNA5	neuronal acetylcholine receptor subunit alpha-5-like [Oncorhynchus mykiss]	5.2e-05
GO:0097458	neuron part	Cellular Component	1018	8.57e-44	ncbi_110506525	PHLPP2	PH domain leucine-rich repeat-containing protein phosphatase 2-like [Oncorhynchus mykiss]	6.23e-06
GO:0097458	neuron part	Cellular Component	1018	8.57e-44	ncbi_110506578	CALB2	calretinin-like [Oncorhynchus mykiss]	5.56e-06
GO:0097458	neuron part	Cellular Component	1018	8.57e-44	ncbi_110506645	SLC17A6B	vesicular glutamate transporter 2.1 [Oncorhynchus mykiss]	1.62e-19
GO:0097458	neuron part	Cellular Component	1018	8.57e-44	ncbi_110506694	AIF1	allograft inflammatory factor 1-like [Oncorhynchus kisutch]	1.1e-07
GO:0097458	neuron part	Cellular Component	1018	8.57e-44	ncbi_110506705	CPLX3	complexin-3 [Oncorhynchus mykiss]	2.19e-06
GO:0097458	neuron part	Cellular Component	1018	8.57e-44	ncbi_110506750	SLC6A2	sodium-dependent noradrenaline transporter-like [Oncorhynchus mykiss]	1.05e-15
GO:0097458	neuron part	Cellular Component	1018	8.57e-44	ncbi_110506946	CHRNA7	neuronal acetylcholine receptor subunit alpha-7-like [Oncorhynchus mykiss]	0.0103331
GO:0097458	neuron part	Cellular Component	1018	8.57e-44	ncbi_110506961	BBS4	Bardet-Biedl syndrome 4 protein-like isoform X1 [Oncorhynchus mykiss]	0.00612895
GO:0097458	neuron part	Cellular Component	1018	8.57e-44	ncbi_110506980	LRRC4C	leucine-rich repeat-containing protein 4C-like [Oncorhynchus mykiss]	1.51e-07
GO:0097458	neuron part	Cellular Component	1018	8.57e-44	ncbi_110507072	BACE1	beta-secretase 1-like isoform X2 [Oncorhynchus tshawytscha]	1.36e-15
GO:0097458	neuron part	Cellular Component	1018	8.57e-44	ncbi_110507118	LIMK1	LIM domain kinase 1 isoform X1 [Oncorhynchus kisutch]	9.12e-08
GO:0097458	neuron part	Cellular Component	1018	8.57e-44	ncbi_110507254	NECTIN1	nectin-1-like [Oncorhynchus kisutch]	3.91e-07
GO:0097458	neuron part	Cellular Component	1018	8.57e-44	ncbi_110507315	SAG	S-arrestin-like isoform X1 [Oncorhynchus mykiss]	8.61e-28
GO:0097458	neuron part	Cellular Component	1018	8.57e-44	ncbi_110507375	HEPACAM	hepatocyte cell adhesion molecule-like isoform X2 [Oncorhynchus mykiss]	1.72e-12
GO:0097458	neuron part	Cellular Component	1018	8.57e-44	ncbi_110507376	PDE9A	high affinity cGMP-specific 3',5'-cyclic phosphodiesterase 9A-like isoform X1 [Oncorhynchus mykiss]	0.00423341
GO:0097458	neuron part	Cellular Component	1018	8.57e-44	ncbi_110507424	CALM1	calmodulin-like [Astyanax mexicanus]	7.81e-06
GO:0097458	neuron part	Cellular Component	1018	8.57e-44	ncbi_110507573	OTX5-A	homeobox protein otx5-like [Oncorhynchus kisutch]	2.13e-25
GO:0097458	neuron part	Cellular Component	1018	8.57e-44	ncbi_110507584	SLC8A2	sodium/calcium exchanger 2-like [Oncorhynchus mykiss]	5.43e-08
GO:0097458	neuron part	Cellular Component	1018	8.57e-44	ncbi_110507603	KLC4	kinesin light chain 1-like [Oncorhynchus mykiss]	2.06e-05
GO:0097458	neuron part	Cellular Component	1018	8.57e-44	ncbi_110507658	OMP	olfactory marker protein-like [Oncorhynchus mykiss]	0.00330786
GO:0097458	neuron part	Cellular Component	1018	8.57e-44	ncbi_110507683	SARM1	sterile alpha and TIR motif-containing protein 1-like [Oncorhynchus mykiss]	1.13e-34
GO:0097458	neuron part	Cellular Component	1018	8.57e-44	ncbi_110507766	ALDOCA	fructose-bisphosphate aldolase C-like [Oncorhynchus kisutch]	1.75e-11
GO:0097458	neuron part	Cellular Component	1018	8.57e-44	ncbi_110507804	ALCAMA	CD166 antigen homolog A-like isoform X1 [Oncorhynchus mykiss]	3.72e-13
GO:0097458	neuron part	Cellular Component	1018	8.57e-44	ncbi_110507829	DSCAM	Down syndrome cell adhesion molecule homolog isoform X1 [Oncorhynchus mykiss]	1.34e-14
GO:0097458	neuron part	Cellular Component	1018	8.57e-44	ncbi_110507882	SEZ6	seizure protein 6-like isoform X1 [Oncorhynchus mykiss]	3.43e-12
GO:0097458	neuron part	Cellular Component	1018	8.57e-44	ncbi_110507966	ROBO2	roundabout homolog 2-like [Oncorhynchus mykiss]	9.21e-35
GO:0097458	neuron part	Cellular Component	1018	8.57e-44	ncbi_110507983	FAT3	protocadherin Fat 3 isoform X3 [Oncorhynchus kisutch]	3.12e-08
GO:0097458	neuron part	Cellular Component	1018	8.57e-44	ncbi_110508036	KCNAB1	voltage-gated potassium channel subunit beta-2-like [Oncorhynchus tshawytscha]	0.00960083
GO:0097458	neuron part	Cellular Component	1018	8.57e-44	ncbi_110508054	MME	neprilysin [Oncorhynchus mykiss]	6.78e-08
GO:0097458	neuron part	Cellular Component	1018	8.57e-44	ncbi_110508096	CADM2	cell adhesion molecule 2-like isoform X1 [Oncorhynchus kisutch]	1.6e-09
GO:0097458	neuron part	Cellular Component	1018	8.57e-44	ncbi_110508201	PALMD	palmdelphin-like [Oncorhynchus mykiss]	8.07e-25
GO:0097458	neuron part	Cellular Component	1018	8.57e-44	ncbi_110508279	SHHB	tiggy-winkle hedgehog protein-like [Oncorhynchus mykiss]	0.0251058
GO:0097458	neuron part	Cellular Component	1018	8.57e-44	ncbi_110508351	MUL1A	mitochondrial ubiquitin ligase activator of nfkb 1-A-like [Oncorhynchus mykiss]	1.79e-05
GO:0097458	neuron part	Cellular Component	1018	8.57e-44	ncbi_110508352	CAMK2N2	PREDICTED: calcium/calmodulin-dependent protein kinase II inhibitor 2-like [Salmo salar]	1.08e-25
GO:0097458	neuron part	Cellular Component	1018	8.57e-44	ncbi_110508391	ATF4	cyclic AMP-dependent transcription factor ATF-4-like [Oncorhynchus mykiss]	0.00293974
GO:0097458	neuron part	Cellular Component	1018	8.57e-44	ncbi_110508532	DNM2	dynamin-3-like isoform X5 [Oncorhynchus nerka]	5.5e-26
GO:0097458	neuron part	Cellular Component	1018	8.57e-44	ncbi_110508566	CRHR2	corticotropin-releasing factor receptor 2-like isoform X2 [Oncorhynchus mykiss]	0.00116225
GO:0097458	neuron part	Cellular Component	1018	8.57e-44	ncbi_110508586	CDK5	PREDICTED: cyclin-dependent-like kinase 5 [Salmo salar]	0.000529622
GO:0097458	neuron part	Cellular Component	1018	8.57e-44	ncbi_110508601	MYH10	myosin-10-like [Oncorhynchus mykiss]	9.17e-11
GO:0097458	neuron part	Cellular Component	1018	8.57e-44	ncbi_110508655	NELL2	protein kinase C-binding protein NELL2-like [Oncorhynchus mykiss]	1.3e-25
GO:0097458	neuron part	Cellular Component	1018	8.57e-44	ncbi_110508678	CNTNAP2	contactin-associated protein-like 2 isoform X1 [Oncorhynchus mykiss]	1.49e-09
GO:0097458	neuron part	Cellular Component	1018	8.57e-44	ncbi_110508694	ENG2B	homeobox protein engrailed-2b-like [Oncorhynchus kisutch]	1.47e-10
GO:0097458	neuron part	Cellular Component	1018	8.57e-44	ncbi_110508734	PTCH1	protein patched homolog 1 [Oncorhynchus mykiss]	5.41e-05
GO:0097458	neuron part	Cellular Component	1018	8.57e-44	ncbi_110508736	PLK3	serine/threonine-protein kinase PLK3-like [Oncorhynchus mykiss]	1.86e-06
GO:0097458	neuron part	Cellular Component	1018	8.57e-44	ncbi_110508746	BRINP3	BMP/retinoic acid-inducible neural-specific protein 2 [Oncorhynchus mykiss]	7.19e-27
GO:0097458	neuron part	Cellular Component	1018	8.57e-44	ncbi_110508764	RBFOX1L	RNA binding protein fox-1 homolog 1-like isoform X1 [Oncorhynchus mykiss]	4.23e-05
GO:0097458	neuron part	Cellular Component	1018	8.57e-44	ncbi_110508770	PTPRN2	receptor-type tyrosine-protein phosphatase N2-like [Oncorhynchus mykiss]	9.59e-36
GO:0097458	neuron part	Cellular Component	1018	8.57e-44	ncbi_110508791	EPHB1	PREDICTED: ephrin type-B receptor 1 isoform X1 [Salmo salar]	2.28e-08
GO:0097458	neuron part	Cellular Component	1018	8.57e-44	ncbi_110508859	RXRGA	retinoic acid receptor RXR-gamma-A-like isoform X1 [Oncorhynchus mykiss]	2.33e-12
GO:0097458	neuron part	Cellular Component	1018	8.57e-44	ncbi_110508941	WLS	protein wntless homolog [Oncorhynchus kisutch]	4.24e-35
GO:0097458	neuron part	Cellular Component	1018	8.57e-44	ncbi_110508970	MYO7A	unconventional myosin-VIIa-like [Oncorhynchus mykiss]	0.00677366
GO:0097458	neuron part	Cellular Component	1018	8.57e-44	ncbi_110509007	PFN2	profilin-2-like isoform X2 [Oncorhynchus mykiss]	0.000202088
GO:0097458	neuron part	Cellular Component	1018	8.57e-44	ncbi_110509020	RCVRN	recoverin-like [Oncorhynchus mykiss]	1.51e-13
GO:0097458	neuron part	Cellular Component	1018	8.57e-44	ncbi_110509024	BRINP3	BMP/retinoic acid-inducible neural-specific protein 3-like [Oncorhynchus mykiss]	0.00109913
GO:0097458	neuron part	Cellular Component	1018	8.57e-44	ncbi_110509047	APOD	apolipoprotein D [Oncorhynchus kisutch]	0
GO:0097458	neuron part	Cellular Component	1018	8.57e-44	ncbi_110509073	ABI1	abl interactor 1-like isoform X1 [Oncorhynchus mykiss]	2.15e-05
GO:0097458	neuron part	Cellular Component	1018	8.57e-44	ncbi_110509179	VIM	vimentin A2-like [Oncorhynchus mykiss]	1.49e-131
GO:0097458	neuron part	Cellular Component	1018	8.57e-44	ncbi_110509193	KCNAB1	voltage-gated potassium channel subunit beta-1-like [Oncorhynchus nerka]	0.00011879
GO:0097458	neuron part	Cellular Component	1018	8.57e-44	ncbi_110509206	GAD1	glutamate decarboxylase 1-like isoform X1 [Oncorhynchus nerka]	6.98e-20
GO:0097458	neuron part	Cellular Component	1018	8.57e-44	ncbi_110509208	PPP1R9A	neurabin-1-like [Oncorhynchus mykiss]	9.06e-06
GO:0097458	neuron part	Cellular Component	1018	8.57e-44	ncbi_110509209	RAPGEF4	rap guanine nucleotide exchange factor 4 isoform X1 [Oncorhynchus kisutch]	6.03e-29
GO:0097458	neuron part	Cellular Component	1018	8.57e-44	ncbi_110509211	EPHA3	ephrin type-A receptor 3 isoform X1 [Oncorhynchus kisutch]	2.92e-45
GO:0097458	neuron part	Cellular Component	1018	8.57e-44	ncbi_110509306	PURB	transcriptional activator protein Pur-beta [Oncorhynchus mykiss]	0.0197247
GO:0097458	neuron part	Cellular Component	1018	8.57e-44	ncbi_110509315	DAB2IP	disabled homolog 2-interacting protein isoform X1 [Oncorhynchus nerka]	0.00210948
GO:0097458	neuron part	Cellular Component	1018	8.57e-44	ncbi_110509316	TACR1	substance-P receptor [Oncorhynchus kisutch]	0.0364202
GO:0097458	neuron part	Cellular Component	1018	8.57e-44	ncbi_110509333	WHRN	PREDICTED: whirlin-like isoform X4 [Salmo salar]	0.000122589
GO:0097458	neuron part	Cellular Component	1018	8.57e-44	ncbi_110509340	TMC2A	transmembrane channel-like protein 2 [Oncorhynchus mykiss]	0.0134038
GO:0097458	neuron part	Cellular Component	1018	8.57e-44	ncbi_110509404	SLC8A1	sodium/calcium exchanger 1-like [Oncorhynchus tshawytscha]	3.46e-14
GO:0097458	neuron part	Cellular Component	1018	8.57e-44	ncbi_110509551	CAMK2B	PREDICTED: calcium/calmodulin-dependent protein kinase type II subunit beta-like isoform X1 [Salmo salar]	2.06e-37
GO:0097458	neuron part	Cellular Component	1018	8.57e-44	ncbi_110509597	MAP1B	microtubule-associated protein 1B-like [Oncorhynchus mykiss]	1.79e-19
GO:0097458	neuron part	Cellular Component	1018	8.57e-44	ncbi_110509600	ENO2	gamma-enolase-like [Oncorhynchus kisutch]	7.14e-13
GO:0097458	neuron part	Cellular Component	1018	8.57e-44	ncbi_110509601	AIF1L	PREDICTED: allograft inflammatory factor 1-like isoform X2 [Salmo salar]	8.39e-09
GO:0097458	neuron part	Cellular Component	1018	8.57e-44	ncbi_110509650	NPY1R	neuropeptide Y receptor type 1-like isoform X2 [Oncorhynchus mykiss]	6.22e-05
GO:0097458	neuron part	Cellular Component	1018	8.57e-44	ncbi_110509713	STXBP1	PREDICTED: syntaxin-binding protein 1-like isoform X1 [Salmo salar]	1.45e-53
GO:0097458	neuron part	Cellular Component	1018	8.57e-44	ncbi_110509749	NEFL	neurofilament light polypeptide-like [Oncorhynchus mykiss]	0.00456996
GO:0097458	neuron part	Cellular Component	1018	8.57e-44	ncbi_110509750	NEFM	neurofilament medium polypeptide-like [Oncorhynchus mykiss]	1.06e-78
GO:0097458	neuron part	Cellular Component	1018	8.57e-44	ncbi_110509754	HTR1A-B	5-hydroxytryptamine receptor 1A-beta-like [Oncorhynchus mykiss]	0.0428356
GO:0097458	neuron part	Cellular Component	1018	8.57e-44	ncbi_110509819	BRINP1	BMP/retinoic acid-inducible neural-specific protein 1 [Oncorhynchus tshawytscha]	1.62e-20
GO:0097458	neuron part	Cellular Component	1018	8.57e-44	ncbi_110509833	OXT	isotocin-neurophysin IT 1 [Oncorhynchus kisutch]	6.53e-05
GO:0097458	neuron part	Cellular Component	1018	8.57e-44	ncbi_110509838	LZTS3	rootletin-like [Xiphophorus hellerii]	5.16e-06
GO:0097458	neuron part	Cellular Component	1018	8.57e-44	ncbi_110509868	IGSF9	protein turtle homolog A-like [Oncorhynchus mykiss]	0.0056547
GO:0097458	neuron part	Cellular Component	1018	8.57e-44	ncbi_110509916	KCNIP1	PREDICTED: Kv channel-interacting protein 1-like isoform X1 [Salmo salar]	1.11e-11
GO:0097458	neuron part	Cellular Component	1018	8.57e-44	ncbi_110509938	GABRA3	gamma-aminobutyric acid receptor subunit alpha-3-like isoform X1 [Oncorhynchus nerka]	5.12e-06
GO:0097458	neuron part	Cellular Component	1018	8.57e-44	ncbi_110509985	CNIH2	PREDICTED: protein cornichon homolog 2-like isoform X2 [Salmo salar]	7.37e-24
GO:0097458	neuron part	Cellular Component	1018	8.57e-44	ncbi_110510003	SV2B	synaptic vesicle glycoprotein 2B-like isoform X1 [Oncorhynchus mykiss]	1.27e-19
GO:0097458	neuron part	Cellular Component	1018	8.57e-44	ncbi_110510139	FGF13	fibroblast growth factor 13 [Oncorhynchus kisutch]	1.6e-10
GO:0097458	neuron part	Cellular Component	1018	8.57e-44	ncbi_110510141	ARR3	arrestin-C-like [Oncorhynchus mykiss]	1.22e-10
GO:0097458	neuron part	Cellular Component	1018	8.57e-44	ncbi_110510184	CAMK2A	calcium/calmodulin-dependent protein kinase type II subunit alpha-like isoform X1 [Oncorhynchus kisutch]	1.41e-13
GO:0097458	neuron part	Cellular Component	1018	8.57e-44	ncbi_110510278	CADM2	cell adhesion molecule 2-like isoform X1 [Salmo trutta]	2.44e-14
GO:0097458	neuron part	Cellular Component	1018	8.57e-44	ncbi_110510426	BIN1	myc box-dependent-interacting protein 1-like isoform X2 [Salmo trutta]	1.41e-07
GO:0097458	neuron part	Cellular Component	1018	8.57e-44	ncbi_110510588	ELFN1	protein ELFN1-like [Oncorhynchus kisutch]	0.0401977
GO:0097458	neuron part	Cellular Component	1018	8.57e-44	ncbi_110510809	CPE	LOW QUALITY PROTEIN: carboxypeptidase E [Oncorhynchus kisutch]	8.31e-82
GO:0097458	neuron part	Cellular Component	1018	8.57e-44	ncbi_110510856	KIRREL1	kin of IRRE-like protein 1 isoform X1 [Oncorhynchus mykiss]	3.52e-38
GO:0097458	neuron part	Cellular Component	1018	8.57e-44	ncbi_110510923	FAT3	LOW QUALITY PROTEIN: protocadherin Fat 3-like [Oncorhynchus kisutch]	0.0205686
GO:0097458	neuron part	Cellular Component	1018	8.57e-44	ncbi_110511064	UCHL1	ubiquitin carboxyl-terminal hydrolase isozyme L1-like [Oncorhynchus mykiss]	3.71e-18
GO:0097458	neuron part	Cellular Component	1018	8.57e-44	ncbi_110511094	SLC6A3	sodium-dependent dopamine transporter [Salmo trutta]	3.07e-07
GO:0097458	neuron part	Cellular Component	1018	8.57e-44	ncbi_110511297	CADM2	cell adhesion molecule 2-like [Oncorhynchus kisutch]	1.76e-05
GO:0097458	neuron part	Cellular Component	1018	8.57e-44	ncbi_110511300	NADL1.1	neural cell adhesion molecule L1.1-like isoform X1 [Oncorhynchus kisutch]	8.65e-44
GO:0097458	neuron part	Cellular Component	1018	8.57e-44	ncbi_110512129	EPHA6	ephrin type-A receptor 6-like [Oncorhynchus kisutch]	0.0258821
GO:0097458	neuron part	Cellular Component	1018	8.57e-44	ncbi_110512290	ACTN1	alpha-actinin-1 isoform X3 [Oncorhynchus kisutch]	2.52e-27
GO:0097458	neuron part	Cellular Component	1018	8.57e-44	ncbi_110512666	ATP6V0D1	PREDICTED: V-type proton ATPase subunit d 1 [Salmo salar]	3.78e-06
GO:0097458	neuron part	Cellular Component	1018	8.57e-44	ncbi_110512703	CCR4	C-C chemokine receptor type 4-like [Oncorhynchus mykiss]	0.000120534
GO:0097458	neuron part	Cellular Component	1018	8.57e-44	ncbi_110512762	CHRNA3	neuronal acetylcholine receptor subunit alpha-3-like isoform X1 [Oncorhynchus kisutch]	8.71e-09
GO:0097458	neuron part	Cellular Component	1018	8.57e-44	ncbi_110512786	PRKCA	protein kinase C alpha type [Esox lucius]	5e-07
GO:0097458	neuron part	Cellular Component	1018	8.57e-44	ncbi_110512870	DDC	aromatic-L-amino-acid decarboxylase-like [Oncorhynchus mykiss]	1.62e-18
GO:0097458	neuron part	Cellular Component	1018	8.57e-44	ncbi_110512934	CAMK2D2	calcium/calmodulin-dependent protein kinase type II delta 2 chain isoform X4 [Myripristis murdjan]	4.07e-11
GO:0097458	neuron part	Cellular Component	1018	8.57e-44	ncbi_110512986	PCDH9	PREDICTED: protocadherin-9 [Salmo salar]	0.0119331
GO:0097458	neuron part	Cellular Component	1018	8.57e-44	ncbi_110513012	ITGA8	integrin alpha-8 [Oncorhynchus mykiss]	5.86e-47
GO:0097458	neuron part	Cellular Component	1018	8.57e-44	ncbi_110513199	DCC	LOW QUALITY PROTEIN: netrin receptor DCC-like [Oncorhynchus kisutch]	7.98e-15
GO:0097458	neuron part	Cellular Component	1018	8.57e-44	ncbi_110513412	CHRNA7	neuronal acetylcholine receptor subunit alpha-7-like [Oncorhynchus mykiss]	0.00107401
GO:0097458	neuron part	Cellular Component	1018	8.57e-44	ncbi_110513544	ELFN1	protein ELFN1-like [Oncorhynchus kisutch]	3.69e-06
GO:0097458	neuron part	Cellular Component	1018	8.57e-44	ncbi_110513756	CALB1	PREDICTED: calbindin-like [Salmo salar]	8.65e-13
GO:0097458	neuron part	Cellular Component	1018	8.57e-44	ncbi_110513918	--	beta-synuclein-like isoform X1 [Oncorhynchus kisutch]	6.03e-35
GO:0097458	neuron part	Cellular Component	1018	8.57e-44	ncbi_110514283	IQGAP1	ras GTPase-activating-like protein IQGAP1 [Oncorhynchus kisutch]	6.42e-18
GO:0097458	neuron part	Cellular Component	1018	8.57e-44	ncbi_110514534	ADRA2C	alpha-2C adrenergic receptor-like [Oncorhynchus mykiss]	0.0232829
GO:0097458	neuron part	Cellular Component	1018	8.57e-44	ncbi_110514837	GNB5B	guanine nucleotide-binding protein subunit beta-5b isoform X1 [Oncorhynchus kisutch]	0.00304922
GO:0097458	neuron part	Cellular Component	1018	8.57e-44	ncbi_110514965	DLGAP3	LOW QUALITY PROTEIN: disks large-associated protein 3-like [Oncorhynchus kisutch]	7.98e-05
GO:0097458	neuron part	Cellular Component	1018	8.57e-44	ncbi_110515097	SV2A	synaptic vesicle glycoprotein 2A-like isoform X1 [Oncorhynchus mykiss]	2.58e-17
GO:0097458	neuron part	Cellular Component	1018	8.57e-44	ncbi_110515429	CRMP1	dihydropyrimidinase-related protein 1 isoform X1 [Esox lucius]	2.58e-13
GO:0097458	neuron part	Cellular Component	1018	8.57e-44	ncbi_110515537	ATP2B1	plasma membrane calcium-transporting ATPase 1-like isoform X2 [Oncorhynchus kisutch]	4.17e-10
GO:0097458	neuron part	Cellular Component	1018	8.57e-44	ncbi_110515566	CHRNA3	neuronal acetylcholine receptor subunit alpha-3-like isoform X1 [Oncorhynchus kisutch]	2.64e-11
GO:0097458	neuron part	Cellular Component	1018	8.57e-44	ncbi_110515568	CPLX3	PREDICTED: complexin-3-like [Salmo salar]	1.02e-14
GO:0097458	neuron part	Cellular Component	1018	8.57e-44	ncbi_110515790	CCL13	C-C motif chemokine 13-like [Oncorhynchus mykiss]	9.62e-05
GO:0097458	neuron part	Cellular Component	1018	8.57e-44	ncbi_110515947	CNTNAP2	contactin-associated protein-like 2 isoform X3 [Esox lucius]	2.47e-17
GO:0097458	neuron part	Cellular Component	1018	8.57e-44	ncbi_110516285	SCN1B	sodium channel subunit beta-1-like isoform X1 [Oncorhynchus mykiss]	0.000565857
GO:0097458	neuron part	Cellular Component	1018	8.57e-44	ncbi_110516429	FLNA	filamin-A-like isoform X2 [Oncorhynchus kisutch]	8.59e-10
GO:0097458	neuron part	Cellular Component	1018	8.57e-44	ncbi_110516630	CCL24	C-C motif chemokine 13-like [Oncorhynchus mykiss]	4.58e-08
GO:0097458	neuron part	Cellular Component	1018	8.57e-44	ncbi_110516720	ADCY9	adenylate cyclase type 9 [Oncorhynchus mykiss]	0.00193965
GO:0097458	neuron part	Cellular Component	1018	8.57e-44	ncbi_110517126	CNR2	cannabinoid receptor 2-like [Oncorhynchus mykiss]	6.02e-10
GO:0097458	neuron part	Cellular Component	1018	8.57e-44	ncbi_110517482	FSCN1	fascin-like [Oncorhynchus mykiss]	0.000535292
GO:0097458	neuron part	Cellular Component	1018	8.57e-44	ncbi_110517647	PCDH9	PREDICTED: protocadherin-9 [Salmo salar]	0.00670467
GO:0097458	neuron part	Cellular Component	1018	8.57e-44	ncbi_110517766	ATP1A3	sodium/potassium-transporting ATPase subunit alpha-3-like isoform X1 [Oncorhynchus kisutch]	4.32e-155
GO:0097458	neuron part	Cellular Component	1018	8.57e-44	ncbi_110517956	PTPRO	receptor-type tyrosine-protein phosphatase O-like isoform X1 [Oncorhynchus kisutch]	5.52e-19
GO:0097458	neuron part	Cellular Component	1018	8.57e-44	ncbi_110517987	GNB3	PREDICTED: guanine nucleotide-binding protein G(I)/G(S)/G(T) subunit beta-3-like isoform X1 [Salmo salar]	1.01e-08
GO:0097458	neuron part	Cellular Component	1018	8.57e-44	ncbi_110518127	SCN3B	sodium channel subunit beta-1-like isoform X2 [Oncorhynchus mykiss]	8.19e-05
GO:0097458	neuron part	Cellular Component	1018	8.57e-44	ncbi_110518541	ERC2	ERC protein 2 isoform X2 [Esox lucius]	0.0120133
GO:0097458	neuron part	Cellular Component	1018	8.57e-44	ncbi_110518769	EPS8	LOW QUALITY PROTEIN: epidermal growth factor receptor kinase substrate 8-like [Oncorhynchus kisutch]	0.00209259
GO:0097458	neuron part	Cellular Component	1018	8.57e-44	ncbi_110518974	SNAP91	clathrin coat assembly protein AP180-like isoform X1 [Oncorhynchus mykiss]	5.88e-22
GO:0097458	neuron part	Cellular Component	1018	8.57e-44	ncbi_110519363	ACTN2	alpha-actinin-2 isoform X1 [Esox lucius]	3.52e-06
GO:0097458	neuron part	Cellular Component	1018	8.57e-44	ncbi_110519923	NCAM1	neural cell adhesion molecule 1-like isoform X1 [Oncorhynchus mykiss]	5.21e-29
GO:0097458	neuron part	Cellular Component	1018	8.57e-44	ncbi_110520005	VIL1	villin-1-like [Oncorhynchus mykiss]	0.021761
GO:0097458	neuron part	Cellular Component	1018	8.57e-44	ncbi_110520031	ASIC4A	acid-sensing ion channel 4-like isoform X1 [Oncorhynchus tshawytscha]	1.2e-10
GO:0097458	neuron part	Cellular Component	1018	8.57e-44	ncbi_110520034	CDK5R1	cyclin-dependent kinase 5 activator 1-like [Oncorhynchus mykiss]	8.18e-06
GO:0097458	neuron part	Cellular Component	1018	8.57e-44	ncbi_110520095	MYO3B	myosin-IIIb isoform X3 [Oncorhynchus kisutch]	1.7e-05
GO:0097458	neuron part	Cellular Component	1018	8.57e-44	ncbi_110520097	GAD1	glutamate decarboxylase 1-like isoform X1 [Oncorhynchus mykiss]	8.09e-31
GO:0097458	neuron part	Cellular Component	1018	8.57e-44	ncbi_110520138	PDE11A	dual 3',5'-cyclic-AMP and -GMP phosphodiesterase 11A [Oncorhynchus mykiss]	6.55e-05
GO:0097458	neuron part	Cellular Component	1018	8.57e-44	ncbi_110520346	HTR2A	5-hydroxytryptamine receptor 2A-like [Oncorhynchus mykiss]	0.039099
GO:0097458	neuron part	Cellular Component	1018	8.57e-44	ncbi_110520531	ARHGEF7	rho guanine nucleotide exchange factor 7-like isoform X2 [Oncorhynchus kisutch]	5.45e-11
GO:0097458	neuron part	Cellular Component	1018	8.57e-44	ncbi_110520629	PDE9A	high affinity cGMP-specific 3',5'-cyclic phosphodiesterase 9A [Oncorhynchus mykiss]	0.0122807
GO:0097458	neuron part	Cellular Component	1018	8.57e-44	ncbi_110520708	PDE11A	dual 3',5'-cyclic-AMP and -GMP phosphodiesterase 11A-like [Oncorhynchus kisutch]	0.00563954
GO:0097458	neuron part	Cellular Component	1018	8.57e-44	ncbi_110520844	CHRNA7	neuronal acetylcholine receptor subunit alpha-7-like [Oncorhynchus mykiss]	0.0106757
GO:0097458	neuron part	Cellular Component	1018	8.57e-44	ncbi_110521189	SLC17A6B	vesicular glutamate transporter 2.1-like [Oncorhynchus mykiss]	3.64e-35
GO:0097458	neuron part	Cellular Component	1018	8.57e-44	ncbi_110521204	GNB5A	PREDICTED: guanine nucleotide-binding protein subunit beta-5-like [Salmo salar]	1.15e-14
GO:0097458	neuron part	Cellular Component	1018	8.57e-44	ncbi_110521231	NPTN	neuroplastin-like [Oncorhynchus mykiss]	0.000210221
GO:0097458	neuron part	Cellular Component	1018	8.57e-44	ncbi_110521239	RASGRF1	ras-specific guanine nucleotide-releasing factor 1-like isoform X1 [Oncorhynchus mykiss]	1.36e-16
GO:0097458	neuron part	Cellular Component	1018	8.57e-44	ncbi_110521300	USH1C	harmonin-like [Oncorhynchus mykiss]	8.33e-08
GO:0097458	neuron part	Cellular Component	1018	8.57e-44	ncbi_110521305	PTPN5	tyrosine-protein phosphatase non-receptor type 5-like [Oncorhynchus nerka]	4.15e-15
GO:0097458	neuron part	Cellular Component	1018	8.57e-44	ncbi_110521537	EPHB1	ephrin type-B receptor 1-like [Oncorhynchus mykiss]	1.14e-05
GO:0097458	neuron part	Cellular Component	1018	8.57e-44	ncbi_110521548	LRRC7	leucine-rich repeat-containing protein 7-like isoform X1 [Oncorhynchus mykiss]	5.87e-06
GO:0097458	neuron part	Cellular Component	1018	8.57e-44	ncbi_110521579	LRRC4	leucine-rich repeat-containing protein 4-like [Oncorhynchus mykiss]	2.88e-17
GO:0097458	neuron part	Cellular Component	1018	8.57e-44	ncbi_110521697	BRINP3	BMP/retinoic acid-inducible neural-specific protein 3-like isoform X2 [Oncorhynchus mykiss]	0.0369667
GO:0097458	neuron part	Cellular Component	1018	8.57e-44	ncbi_110521699	BRINP3	BMP/retinoic acid-inducible neural-specific protein 3-like [Oncorhynchus mykiss]	1.91e-11
GO:0097458	neuron part	Cellular Component	1018	8.57e-44	ncbi_110521931	CDK5R1	cyclin-dependent kinase 5 activator 1-like [Oncorhynchus mykiss]	3.6e-19
GO:0097458	neuron part	Cellular Component	1018	8.57e-44	ncbi_110521950	SHANK3	SH3 and multiple ankyrin repeat domains protein 3-like [Oncorhynchus kisutch]	9.65e-10
GO:0097458	neuron part	Cellular Component	1018	8.57e-44	ncbi_110521961	LPAR3	lysophosphatidic acid receptor 3 [Oncorhynchus mykiss]	2.74e-05
GO:0097458	neuron part	Cellular Component	1018	8.57e-44	ncbi_110522107	CNR1A	cannabinoid receptor type 1A [Oncorhynchus kisutch]	7.9e-05
GO:0097458	neuron part	Cellular Component	1018	8.57e-44	ncbi_110522109	GABRR2	gamma-aminobutyric acid receptor subunit rho-2-like isoform X2 [Oncorhynchus mykiss]	0.0259043
GO:0097458	neuron part	Cellular Component	1018	8.57e-44	ncbi_110522138	MARCKS	myristoylated alanine-rich C-kinase substrate-like [Oncorhynchus mykiss]	8.95e-82
GO:0097458	neuron part	Cellular Component	1018	8.57e-44	ncbi_110522213	GOPC	Golgi-associated PDZ and coiled-coil motif-containing protein-like isoform X1 [Oncorhynchus mykiss]	0.00187713
GO:0097458	neuron part	Cellular Component	1018	8.57e-44	ncbi_110522228	TRIM9	tripartite motif-containing protein 67 isoform X1 [Oncorhynchus mykiss]	1.99e-12
GO:0097458	neuron part	Cellular Component	1018	8.57e-44	ncbi_110522284	CNIH3	PREDICTED: protein cornichon homolog 3-like isoform X2 [Salmo salar]	7.12e-05
GO:0097458	neuron part	Cellular Component	1018	8.57e-44	ncbi_110522323	SLC1A2	excitatory amino acid transporter 2-like isoform X1 [Oncorhynchus mykiss]	2.31e-33
[truncated: 358,891+ more rows]

## Sheet: YR45d-vs-YR90d
Table S2 Gene Ontology (GO) enrichment result of DEGs with q-value <0.05 (YR45d-vs-YR90d).
[truncated: 40,351 more rows]
