# Supplementary material for: Analysis of yellow mutant rainbow trout transcriptomes at different developmental stages reveals dynamic regulation of skin pigmentation genes
Source: Sci Rep. 2022 Jan 7;12:256. doi: 10.1038/s41598-021-04255-y (PMC8742018; doi:10.1038/s41598-021-04255-y)
Supplement: Supplementary file 3 — Supplementary Table S3. [file 41598_2021_4255_MOESM3_ESM.xlsx]

## Sheet: YR1d-vs-YR45d
Table S3 Kyoto Encyclopedia of Genes and Genomes (KEGG) enrichment results of DEGs with q-value <0.05 (YR1d-vs-YR45d).
Pathway_id	Pathway_name	q-value	Gene_ID	Gene_name	Description	FDR
ko05033	Nicotine addiction	6.56e-22	ncbi_100135823	GRIN1	PREDICTED: glutamate receptor ionotropic, NMDA 1-like isoform X2 [Salmo salar]	4.34e-49
ko05033	Nicotine addiction	6.56e-22	ncbi_110485181	GRIN2B	PREDICTED: glutamate receptor ionotropic, NMDA 2B [Salmo salar]	3.59e-35
ko05033	Nicotine addiction	6.56e-22	ncbi_110485216	CACNA1A	voltage-dependent P/Q-type calcium channel subunit alpha-1A-like [Salmo trutta]	3.27e-07
ko05033	Nicotine addiction	6.56e-22	ncbi_110486590	GRIN2C	glutamate receptor ionotropic, NMDA 2C-like isoform X2 [Oncorhynchus mykiss]	4.05e-06
ko05033	Nicotine addiction	6.56e-22	ncbi_110487029	SLC17A7	vesicular glutamate transporter 1-like [Oncorhynchus mykiss]	0.000349608
ko05033	Nicotine addiction	6.56e-22	ncbi_110487190	CACNA1A	LOW QUALITY PROTEIN: voltage-dependent P/Q-type calcium channel subunit alpha-1A-like [Oncorhynchus kisutch]	1.69e-65
ko05033	Nicotine addiction	6.56e-22	ncbi_110487602	GRIN2D	glutamate receptor ionotropic, NMDA 2D-like [Oncorhynchus nerka]	3.13e-06
ko05033	Nicotine addiction	6.56e-22	ncbi_110487786	GRIA3	glutamate receptor 3-like isoform X1 [Salmo trutta]	1.59e-24
ko05033	Nicotine addiction	6.56e-22	ncbi_110488814	CHRNA3	neuronal acetylcholine receptor subunit alpha-3-like [Salmo trutta]	3.52e-07
ko05033	Nicotine addiction	6.56e-22	ncbi_110488815	CHRNA7	neuronal acetylcholine receptor subunit alpha-7-like [Oncorhynchus kisutch]	0.000649904
ko05033	Nicotine addiction	6.56e-22	ncbi_110488816	CHRNB2	neuronal acetylcholine receptor subunit beta-2-like [Oncorhynchus mykiss]	6.95e-09
ko05033	Nicotine addiction	6.56e-22	ncbi_110488903	GABRA4	gamma-aminobutyric acid receptor subunit alpha-6-like isoform X1 [Oncorhynchus mykiss]	3.93e-09
ko05033	Nicotine addiction	6.56e-22	ncbi_110488904	GABRA2	gamma-aminobutyric acid receptor subunit alpha-2-like isoform X1 [Oncorhynchus mykiss]	1.26e-10
ko05033	Nicotine addiction	6.56e-22	ncbi_110489165	GABRB2	gamma-aminobutyric acid receptor subunit beta-2-like isoform X1 [Oncorhynchus kisutch]	2.03e-09
ko05033	Nicotine addiction	6.56e-22	ncbi_110491576	SLC17A7	vesicular glutamate transporter 1-like [Oncorhynchus mykiss]	2.7e-12
ko05033	Nicotine addiction	6.56e-22	ncbi_110491832	CHRNA7	neuronal acetylcholine receptor subunit alpha-7-like isoform X1 [Oncorhynchus mykiss]	0.00530108
ko05033	Nicotine addiction	6.56e-22	ncbi_110492221	GABRD	gamma-aminobutyric acid receptor subunit delta isoform X1 [Oncorhynchus kisutch]	4e-07
ko05033	Nicotine addiction	6.56e-22	ncbi_110492348	SLC32A1	Vesicular inhibitory amino acid transporter [Salmo salar]	1.83e-14
ko05033	Nicotine addiction	6.56e-22	ncbi_110494768	SLC32A1	vesicular inhibitory amino acid transporter [Oncorhynchus mykiss]	3.79e-19
ko05033	Nicotine addiction	6.56e-22	ncbi_110494931	CACNA1A	voltage-dependent P/Q-type calcium channel subunit alpha-1A [Esox lucius]	2.16e-42
ko05033	Nicotine addiction	6.56e-22	ncbi_110495101	GRIN2B	LOW QUALITY PROTEIN: glutamate receptor ionotropic, NMDA 2B-like [Salmo trutta]	5.46e-11
ko05033	Nicotine addiction	6.56e-22	ncbi_110495826	GABRA5	gamma-aminobutyric acid receptor subunit alpha-5-like isoform X1 [Oncorhynchus mykiss]	2.66e-27
ko05033	Nicotine addiction	6.56e-22	ncbi_110495827	GABRB3	gamma-aminobutyric acid receptor subunit beta-3-like isoform X1 [Oncorhynchus mykiss]	1.02e-12
ko05033	Nicotine addiction	6.56e-22	ncbi_110496009	CHRNA7	neuronal acetylcholine receptor subunit alpha-7-like [Oncorhynchus mykiss]	0.00152776
ko05033	Nicotine addiction	6.56e-22	ncbi_110496813	GRIN2D	glutamate receptor ionotropic, NMDA 2D-like [Oncorhynchus kisutch]	1.09e-16
ko05033	Nicotine addiction	6.56e-22	ncbi_110497098	GABRG3	gamma-aminobutyric acid receptor subunit gamma-3-like isoform X1 [Oncorhynchus nerka]	0.00151562
ko05033	Nicotine addiction	6.56e-22	ncbi_110497205	CHRNA7	PREDICTED: neuronal acetylcholine receptor subunit alpha-7-like [Salmo salar]	4.39e-07
ko05033	Nicotine addiction	6.56e-22	ncbi_110497787	GABRB1	PREDICTED: gamma-aminobutyric acid receptor subunit beta-1-like isoform X1 [Salmo salar]	2.09e-10
ko05033	Nicotine addiction	6.56e-22	ncbi_110497788	GABRA2	gamma-aminobutyric acid receptor subunit alpha-2-like [Oncorhynchus mykiss]	7.83e-16
ko05033	Nicotine addiction	6.56e-22	ncbi_110497789	GABRG1	gamma-aminobutyric acid receptor subunit gamma-1-like [Oncorhynchus mykiss]	1.49e-40
ko05033	Nicotine addiction	6.56e-22	ncbi_110498846	SLC17A7	vesicular glutamate transporter 1-like isoform X1 [Oncorhynchus mykiss]	1.13e-12
ko05033	Nicotine addiction	6.56e-22	ncbi_110503081	GABRP	gamma-aminobutyric acid receptor subunit pi-like [Oncorhynchus kisutch]	0.000717829
ko05033	Nicotine addiction	6.56e-22	ncbi_110503718	GRIN2D	glutamate receptor ionotropic, NMDA 2D [Oncorhynchus kisutch]	3.59e-07
ko05033	Nicotine addiction	6.56e-22	ncbi_110504363	GABRB2	gamma-aminobutyric acid receptor subunit beta-2-like isoform X1 [Oncorhynchus kisutch]	7.33e-12
ko05033	Nicotine addiction	6.56e-22	ncbi_110504385	GRIA1	glutamate receptor 1-like isoform X1 [Salmo trutta]	2.46e-17
ko05033	Nicotine addiction	6.56e-22	ncbi_110505019	CHRNA7	neuronal acetylcholine receptor subunit alpha-7-like [Oncorhynchus kisutch]	0.00255811
ko05033	Nicotine addiction	6.56e-22	ncbi_110505020	CHRNA3	neuronal acetylcholine receptor subunit alpha-3-like [Oncorhynchus mykiss]	0.000761752
ko05033	Nicotine addiction	6.56e-22	ncbi_110505023	CHRNB2	neuronal acetylcholine receptor subunit beta-2-like [Oncorhynchus mykiss]	1.1e-07
ko05033	Nicotine addiction	6.56e-22	ncbi_110505099	GABRA4	gamma-aminobutyric acid receptor subunit alpha-6-like [Oncorhynchus mykiss]	0.0295725
ko05033	Nicotine addiction	6.56e-22	ncbi_110505100	GABRA2	gamma-aminobutyric acid receptor subunit alpha-2 [Oncorhynchus kisutch]	2.14e-16
ko05033	Nicotine addiction	6.56e-22	ncbi_110505676	GABRB1	gamma-aminobutyric acid receptor subunit beta-1-like [Oncorhynchus kisutch]	0.0297193
ko05033	Nicotine addiction	6.56e-22	ncbi_110505815	GABRR2	gamma-aminobutyric acid receptor subunit rho-2-like [Oncorhynchus nerka]	0.0293947
ko05033	Nicotine addiction	6.56e-22	ncbi_110506200	CHRNA7	neuronal acetylcholine receptor subunit alpha-7-like [Oncorhynchus mykiss]	0.000888633
ko05033	Nicotine addiction	6.56e-22	ncbi_110506645	SLC17A6B	vesicular glutamate transporter 2.1 [Oncorhynchus mykiss]	1.31e-37
ko05033	Nicotine addiction	6.56e-22	ncbi_110506946	CHRNA7	neuronal acetylcholine receptor subunit alpha-7-like [Oncorhynchus mykiss]	4.47e-07
ko05033	Nicotine addiction	6.56e-22	ncbi_110508431	CHRNB2	neuronal acetylcholine receptor subunit beta-2-like [Oncorhynchus kisutch]	1.99e-08
ko05033	Nicotine addiction	6.56e-22	ncbi_110509332	CACNA1B	voltage-dependent N-type calcium channel subunit alpha-1B-like isoform X4 [Salmo trutta]	1.12e-14
ko05033	Nicotine addiction	6.56e-22	ncbi_110509851	GRIN1	glutamate receptor ionotropic, NMDA 1 isoform X3 [Oncorhynchus mykiss]	4.83e-23
ko05033	Nicotine addiction	6.56e-22	ncbi_110509937	GABRB4	PREDICTED: gamma-aminobutyric acid receptor subunit beta-4-like isoform X1 [Salmo salar]	1.83e-10
ko05033	Nicotine addiction	6.56e-22	ncbi_110509938	GABRA3	gamma-aminobutyric acid receptor subunit alpha-3-like isoform X1 [Oncorhynchus nerka]	1.82e-08
ko05033	Nicotine addiction	6.56e-22	ncbi_110510054	GABRR3	gamma-aminobutyric acid receptor subunit rho-3-like [Oncorhynchus kisutch]	0.00011475
ko05033	Nicotine addiction	6.56e-22	ncbi_110510546	GRIN3B	glutamate receptor ionotropic, NMDA 3B-like [Oncorhynchus kisutch]	6.06e-06
ko05033	Nicotine addiction	6.56e-22	ncbi_110512762	CHRNA3	neuronal acetylcholine receptor subunit alpha-3-like isoform X1 [Oncorhynchus kisutch]	2.43e-09
ko05033	Nicotine addiction	6.56e-22	ncbi_110515566	CHRNA3	neuronal acetylcholine receptor subunit alpha-3-like isoform X1 [Oncorhynchus kisutch]	2.94e-10
ko05033	Nicotine addiction	6.56e-22	ncbi_110515884	GRIN3A	glutamate receptor ionotropic, NMDA 3B-like [Oncorhynchus kisutch]	2.86e-06
ko05033	Nicotine addiction	6.56e-22	ncbi_110519673	CHRNA7	neuronal acetylcholine receptor subunit alpha-7-like isoform X2 [Salmo trutta]	0.0337834
ko05033	Nicotine addiction	6.56e-22	ncbi_110520829	GRIN2D	glutamate receptor ionotropic, NMDA 2D [Oncorhynchus kisutch]	1.16e-10
ko05033	Nicotine addiction	6.56e-22	ncbi_110521189	SLC17A6B	vesicular glutamate transporter 2.1-like [Oncorhynchus mykiss]	1.03e-41
ko05033	Nicotine addiction	6.56e-22	ncbi_110522109	GABRR2	gamma-aminobutyric acid receptor subunit rho-2-like isoform X2 [Oncorhynchus mykiss]	4.62e-11
ko05033	Nicotine addiction	6.56e-22	ncbi_110522804	SLC17A8	vesicular glutamate transporter 3-like [Oncorhynchus mykiss]	0.00343663
ko05033	Nicotine addiction	6.56e-22	ncbi_110524869	GABRA5	gamma-aminobutyric acid receptor subunit alpha-5-like [Oncorhynchus mykiss]	1.62e-08
ko05033	Nicotine addiction	6.56e-22	ncbi_110525473	CACNA1B	voltage-dependent N-type calcium channel subunit alpha-1B-like [Oncorhynchus mykiss]	8.37e-12
ko05033	Nicotine addiction	6.56e-22	ncbi_110526858	GABRP	gamma-aminobutyric acid receptor subunit pi isoform X1 [Oncorhynchus kisutch]	3.42e-06
ko05033	Nicotine addiction	6.56e-22	ncbi_110526914	GRIN1	glutamate receptor ionotropic, NMDA 1 isoform X3 [Salvelinus alpinus]	3.05e-23
ko05033	Nicotine addiction	6.56e-22	ncbi_110526958	GABRB3	gamma-aminobutyric acid receptor subunit beta-3-like [Oncorhynchus mykiss]	0.00325578
ko05033	Nicotine addiction	6.56e-22	ncbi_110527446	GABRB3	gamma-aminobutyric acid receptor subunit beta-3 isoform X5 [Oncorhynchus kisutch]	5.66e-08
ko05033	Nicotine addiction	6.56e-22	ncbi_110527447	GABRA5	gamma-aminobutyric acid receptor subunit alpha-5-like [Oncorhynchus nerka]	7.97e-18
ko05033	Nicotine addiction	6.56e-22	ncbi_110527448	GABRG3	gamma-aminobutyric acid receptor subunit gamma-3-like isoform X1 [Oncorhynchus mykiss]	4.7e-07
ko05033	Nicotine addiction	6.56e-22	ncbi_110527704	SLC32A1	vesicular inhibitory amino acid transporter-like [Oncorhynchus mykiss]	1.83e-27
ko05033	Nicotine addiction	6.56e-22	ncbi_110529034	CHRNA4	neuronal acetylcholine receptor subunit alpha-4-like [Oncorhynchus mykiss]	0.0245026
ko05033	Nicotine addiction	6.56e-22	ncbi_110529498	GABRR1	gamma-aminobutyric acid receptor subunit rho-1-like [Oncorhynchus mykiss]	1.93e-11
ko05033	Nicotine addiction	6.56e-22	ncbi_110529499	GABRR2	gamma-aminobutyric acid receptor subunit rho-2-like [Oncorhynchus mykiss]	3.81e-07
ko05033	Nicotine addiction	6.56e-22	ncbi_110532052	SLC32A1	vesicular inhibitory amino acid transporter-like [Oncorhynchus mykiss]	5e-08
ko05033	Nicotine addiction	6.56e-22	ncbi_110532390	GABRD	gamma-aminobutyric acid receptor subunit delta-like isoform X1 [Oncorhynchus mykiss]	8.32e-05
ko05033	Nicotine addiction	6.56e-22	ncbi_110533360	GABRG2	gamma-aminobutyric acid receptor subunit gamma-2 isoform X1 [Oncorhynchus mykiss]	2.66e-77
ko05033	Nicotine addiction	6.56e-22	ncbi_110533361	GABRA1	gamma-aminobutyric acid receptor subunit alpha-1-like isoform X1 [Oncorhynchus mykiss]	5.39e-36
ko05033	Nicotine addiction	6.56e-22	ncbi_110533362	GABRA6	gamma-aminobutyric acid receptor subunit alpha-6-like isoform X1 [Oncorhynchus nerka]	0.000109875
ko05033	Nicotine addiction	6.56e-22	ncbi_110533363	GABRB2	gamma-aminobutyric acid receptor subunit beta-2-like [Oncorhynchus mykiss]	8.08e-10
ko05033	Nicotine addiction	6.56e-22	ncbi_110533954	GABRB4	gamma-aminobutyric acid receptor subunit beta-4 [Oncorhynchus kisutch]	1.75e-18
ko05033	Nicotine addiction	6.56e-22	ncbi_110533955	GABRA3	gamma-aminobutyric acid receptor subunit alpha-3-like [Oncorhynchus nerka]	1.14e-06
ko05033	Nicotine addiction	6.56e-22	ncbi_110534060	GABRR3	gamma-aminobutyric acid receptor subunit rho-3-like [Oncorhynchus mykiss]	3.82e-13
ko05033	Nicotine addiction	6.56e-22	ncbi_110536096	CHRNB2	neuronal acetylcholine receptor subunit beta-2-like [Oncorhynchus mykiss]	7.72e-13
ko05033	Nicotine addiction	6.56e-22	ncbi_110536763	GRIN3A	glutamate receptor ionotropic, NMDA 3A-like [Salmo trutta]	0.00188466
ko05033	Nicotine addiction	6.56e-22	ncbi_110537751	GABRB2	gamma-aminobutyric acid receptor subunit beta-2 [Oncorhynchus kisutch]	8.84e-09
ko05033	Nicotine addiction	6.56e-22	ncbi_110537753	GABRA1	PREDICTED: gamma-aminobutyric acid receptor subunit alpha-1-like isoform X1 [Salmo salar]	4.59e-15
ko05033	Nicotine addiction	6.56e-22	ncbi_110537755	GABRG2	gamma-aminobutyric acid receptor subunit gamma-2-like isoform X1 [Oncorhynchus mykiss]	2.86e-27
ko05033	Nicotine addiction	6.56e-22	ncbi_110538550	GRIN2C	glutamate receptor ionotropic, NMDA 2C-like isoform X1 [Oncorhynchus mykiss]	0.00158668
ko05033	Nicotine addiction	6.56e-22	ncbi_110538963	GRIN2B	PREDICTED: glutamate receptor ionotropic, NMDA 2B [Salmo salar]	2.35e-24
ko05033	Nicotine addiction	6.56e-22	ncbi_110539011	CACNA1A	voltage-dependent P/Q-type calcium channel subunit alpha-1A-like [Salmo trutta]	2.45e-69
ko05033	Nicotine addiction	6.56e-22	ncbi_118936269	CACNA1B	voltage-dependent N-type calcium channel subunit alpha-1B isoform X4 [Oncorhynchus kisutch]	7.62e-38
ko05033	Nicotine addiction	6.56e-22	ncbi_118936772	CHRNB2	neuronal acetylcholine receptor subunit beta-2-like [Oncorhynchus mykiss]	0.0417878
ko05033	Nicotine addiction	6.56e-22	ncbi_118938358	GRIN2A	glutamate receptor ionotropic, NMDA 2A [Esox lucius]	0.00875014
ko05033	Nicotine addiction	6.56e-22	ncbi_118941433	CHRNA7	PREDICTED: neuronal acetylcholine receptor subunit alpha-7-like [Salmo salar]	2.11e-05
ko05033	Nicotine addiction	6.56e-22	MSTRG.15128	GRIA1	glutamate receptor 1-like isoform X2 [Oncorhynchus mykiss]	0.000126194
ko05033	Nicotine addiction	6.56e-22	MSTRG.15308	GRIA4	LOW QUALITY PROTEIN: glutamate receptor 4-like [Salvelinus alpinus]	2.12e-06
ko05033	Nicotine addiction	6.56e-22	MSTRG.15309	GRIA4	Glutamate receptor 4 [Liparis tanakae]	4.51e-12
ko05033	Nicotine addiction	6.56e-22	MSTRG.15608	GRIA3	glutamate receptor 3 isoform X1 [Oncorhynchus nerka]	4.76e-25
ko05033	Nicotine addiction	6.56e-22	MSTRG.19139	GRIA4	glutamate receptor 4 isoform X2 [Oncorhynchus kisutch]	6.21e-32
ko05033	Nicotine addiction	6.56e-22	MSTRG.22975	GRIA2	glutamate receptor 2 isoform X7 [Oncorhynchus mykiss]	8.02e-43
ko05033	Nicotine addiction	6.56e-22	MSTRG.35556	GRIA4	glutamate receptor 4-like [Oncorhynchus mykiss]	2.7e-15
ko05033	Nicotine addiction	6.56e-22	MSTRG.35557	GRIA4	glutamate receptor 4-like isoform X1 [Salmo trutta]	1.71e-05
ko05033	Nicotine addiction	6.56e-22	MSTRG.38128	GRIA3	Glutamate receptor 3 [Takifugu flavidus]	4.08e-13
ko05033	Nicotine addiction	6.56e-22	MSTRG.41030	GRIA3	glutamate receptor 3-like isoform X2 [Oncorhynchus kisutch]	4.71e-05
ko05033	Nicotine addiction	6.56e-22	MSTRG.41539	GRIA2	glutamate receptor 2 isoform X1 [Esox lucius]	8.46e-46
ko05033	Nicotine addiction	6.56e-22	MSTRG.42476	GRIA2	glutamate receptor 2-like isoform X5 [Oncorhynchus kisutch]	1.01e-10
ko05033	Nicotine addiction	6.56e-22	MSTRG.42477	GRIA2	glutamate receptor 2-like isoform X4 [Oncorhynchus kisutch]	4.9e-05
ko05033	Nicotine addiction	6.56e-22	MSTRG.42480	GRIA2	glutamate receptor 2-like isoform X3 [Oncorhynchus kisutch]	4.25e-42
ko05033	Nicotine addiction	6.56e-22	MSTRG.42481	--	glutamate receptor 2-like isoform X3 [Oncorhynchus kisutch]	0.000370446
ko05033	Nicotine addiction	6.56e-22	MSTRG.9299	SLC17A6B	vesicular glutamate transporter 2.1-like [Oncorhynchus mykiss]	1.57e-26
ko04724	Glutamatergic synapse	2.18e-20	ncbi_100135823	GRIN1	PREDICTED: glutamate receptor ionotropic, NMDA 1-like isoform X2 [Salmo salar]	4.34e-49
ko04724	Glutamatergic synapse	2.18e-20	ncbi_100135974	GLUL	glutamine synthetase [Oncorhynchus mykiss]	4.5e-15
ko04724	Glutamatergic synapse	2.18e-20	ncbi_100135975	GLUL	glutamine synthetase-like [Oncorhynchus kisutch]	1.54e-18
ko04724	Glutamatergic synapse	2.18e-20	ncbi_100135991	CACNA1D	voltage-dependent L-type calcium channel subunit alpha-1D [Oncorhynchus mykiss]	6.03e-29
ko04724	Glutamatergic synapse	2.18e-20	ncbi_100305200	GNG2	Guanine nucleotide-binding protein GI/GS/GO subunit gamma-2 [Salmo salar]	2e-29
ko04724	Glutamatergic synapse	2.18e-20	ncbi_100462673	TRPC1	short transient receptor potential channel 1 [Oncorhynchus kisutch]	6.19e-22
ko04724	Glutamatergic synapse	2.18e-20	ncbi_110485181	GRIN2B	PREDICTED: glutamate receptor ionotropic, NMDA 2B [Salmo salar]	3.59e-35
ko04724	Glutamatergic synapse	2.18e-20	ncbi_110485216	CACNA1A	voltage-dependent P/Q-type calcium channel subunit alpha-1A-like [Salmo trutta]	3.27e-07
ko04724	Glutamatergic synapse	2.18e-20	ncbi_110486022	PPP3R1	calcineurin subunit B type 1 [Esox lucius]	1.57e-24
ko04724	Glutamatergic synapse	2.18e-20	ncbi_110486205	KCNJ3	G protein-activated inward rectifier potassium channel 1 [Oncorhynchus kisutch]	0.000385761
ko04724	Glutamatergic synapse	2.18e-20	ncbi_110486590	GRIN2C	glutamate receptor ionotropic, NMDA 2C-like isoform X2 [Oncorhynchus mykiss]	4.05e-06
ko04724	Glutamatergic synapse	2.18e-20	ncbi_110486646	SLC1A2	excitatory amino acid transporter 2-like [Oncorhynchus kisutch]	1.62e-06
ko04724	Glutamatergic synapse	2.18e-20	ncbi_110486800	PRKCA	protein kinase C alpha type-like isoform X2 [Oncorhynchus kisutch]	1.65e-17
ko04724	Glutamatergic synapse	2.18e-20	ncbi_110487029	SLC17A7	vesicular glutamate transporter 1-like [Oncorhynchus mykiss]	0.000349608
ko04724	Glutamatergic synapse	2.18e-20	ncbi_110487190	CACNA1A	LOW QUALITY PROTEIN: voltage-dependent P/Q-type calcium channel subunit alpha-1A-like [Oncorhynchus kisutch]	1.69e-65
ko04724	Glutamatergic synapse	2.18e-20	ncbi_110487532	GNGT2	guanine nucleotide-binding protein G(I)/G(S)/G(O) subunit gamma-T2-like [Oncorhynchus kisutch]	1.69e-16
ko04724	Glutamatergic synapse	2.18e-20	ncbi_110487597	GRIK5	glutamate receptor ionotropic, kainate 5-like isoform X1 [Oncorhynchus nerka]	4.22e-15
ko04724	Glutamatergic synapse	2.18e-20	ncbi_110487602	GRIN2D	glutamate receptor ionotropic, NMDA 2D-like [Oncorhynchus nerka]	3.13e-06
ko04724	Glutamatergic synapse	2.18e-20	ncbi_110487786	GRIA3	glutamate receptor 3-like isoform X1 [Salmo trutta]	1.59e-24
ko04724	Glutamatergic synapse	2.18e-20	ncbi_110488373	GNB3	guanine nucleotide-binding protein G(I)/G(S)/G(T) subunit beta-3 [Oncorhynchus kisutch]	7.94e-08
ko04724	Glutamatergic synapse	2.18e-20	ncbi_110489092	PPP3CA	serine/threonine-protein phosphatase 2B catalytic subunit alpha isoform-like isoform X1 [Oncorhynchus kisutch]	2.24e-60
ko04724	Glutamatergic synapse	2.18e-20	ncbi_110489131	GRIK3	glutamate receptor ionotropic, kainate 3-like [Oncorhynchus mykiss]	2e-26
ko04724	Glutamatergic synapse	2.18e-20	ncbi_110489429	GNB3	guanine nucleotide-binding protein G(I)/G(S)/G(T) subunit beta-3-like isoform X1 [Oncorhynchus mykiss]	8.02e-29
ko04724	Glutamatergic synapse	2.18e-20	ncbi_110489874	SLC1A7	excitatory amino acid transporter 5-like [Oncorhynchus mykiss]	0.0124421
ko04724	Glutamatergic synapse	2.18e-20	ncbi_110489976	DLGAP1	disks large-associated protein 1-like isoform X1 [Oncorhynchus mykiss]	3.73e-07
ko04724	Glutamatergic synapse	2.18e-20	ncbi_110490105	ADCY3	adenylate cyclase type 3 isoform X1 [Salvelinus alpinus]	1.56e-06
ko04724	Glutamatergic synapse	2.18e-20	ncbi_110490511	SLC38A2	sodium-coupled neutral amino acid transporter 2-like [Oncorhynchus mykiss]	9.24e-14
ko04724	Glutamatergic synapse	2.18e-20	ncbi_110490742	GRM8	metabotropic glutamate receptor 8-like isoform X1 [Oncorhynchus kisutch]	1.96e-11
ko04724	Glutamatergic synapse	2.18e-20	ncbi_110491138	GRM7	metabotropic glutamate receptor 7-like [Oncorhynchus tshawytscha]	1.82e-25
ko04724	Glutamatergic synapse	2.18e-20	ncbi_110491205	GNG4	guanine nucleotide-binding protein G(I)/G(S)/G(O) subunit gamma-4 [Oncorhynchus kisutch]	1.45e-08
ko04724	Glutamatergic synapse	2.18e-20	ncbi_110491576	SLC17A7	vesicular glutamate transporter 1-like [Oncorhynchus mykiss]	2.7e-12
ko04724	Glutamatergic synapse	2.18e-20	ncbi_110492105	HOMER3	homer protein homolog 3-like isoform X1 [Oncorhynchus mykiss]	4.32e-13
ko04724	Glutamatergic synapse	2.18e-20	ncbi_110492177	GRM4	metabotropic glutamate receptor 4-like [Oncorhynchus mykiss]	4.64e-15
ko04724	Glutamatergic synapse	2.18e-20	ncbi_110492618	ITPR3	inositol 1,4,5-trisphosphate receptor type 3-like isoform X1 [Oncorhynchus kisutch]	3.76e-36
ko04724	Glutamatergic synapse	2.18e-20	ncbi_110493200	CACNA1D	voltage-dependent L-type calcium channel subunit alpha-1D-like isoform X1 [Oncorhynchus kisutch]	6.74e-37
ko04724	Glutamatergic synapse	2.18e-20	ncbi_110493301	GRM7	metabotropic glutamate receptor 7-like [Oncorhynchus kisutch]	1.53e-06
ko04724	Glutamatergic synapse	2.18e-20	ncbi_110493397	PRKACA	cAMP-dependent protein kinase catalytic subunit alpha-like [Oncorhynchus kisutch]	0.000690567
ko04724	Glutamatergic synapse	2.18e-20	ncbi_110493736	PPP3R1	calcineurin subunit B type 1 isoform X1 [Oncorhynchus tshawytscha]	2.52e-20
ko04724	Glutamatergic synapse	2.18e-20	ncbi_110494073	GRM2	metabotropic glutamate receptor 2-like [Oncorhynchus mykiss]	6.68e-09
ko04724	Glutamatergic synapse	2.18e-20	ncbi_110494268	GRM2	metabotropic glutamate receptor 2-like [Oncorhynchus mykiss]	2.09e-09
ko04724	Glutamatergic synapse	2.18e-20	ncbi_110494279	SLC38A3	sodium-coupled neutral amino acid transporter 3-like isoform X1 [Oncorhynchus nerka]	1.87e-18
ko04724	Glutamatergic synapse	2.18e-20	ncbi_110494574	GRM7	metabotropic glutamate receptor 6-like [Oncorhynchus kisutch]	3.19e-05
ko04724	Glutamatergic synapse	2.18e-20	ncbi_110494585	ITPR1	inositol 1,4,5-trisphosphate receptor type 1-like isoform X1 [Oncorhynchus mykiss]	0.000207267
ko04724	Glutamatergic synapse	2.18e-20	ncbi_110494674	SLC38A3	sodium-coupled neutral amino acid transporter 3-like isoform X1 [Oncorhynchus mykiss]	4.94e-07
ko04724	Glutamatergic synapse	2.18e-20	ncbi_110494677	GNAI2	PREDICTED: guanine nucleotide-binding protein G(i) subunit alpha-2 isoform X1 [Salmo salar]	4.01e-10
ko04724	Glutamatergic synapse	2.18e-20	ncbi_110494726	GRM4	metabotropic glutamate receptor 4-like isoform X2 [Oncorhynchus mykiss]	1.13e-11
ko04724	Glutamatergic synapse	2.18e-20	ncbi_110494787	GLS	glutaminase kidney isoform, mitochondrial-like isoform X1 [Oncorhynchus kisutch]	4.15e-10
ko04724	Glutamatergic synapse	2.18e-20	ncbi_110494881	GNAO1	guanine nucleotide-binding protein G(o) subunit alpha isoform X1 [Oncorhynchus kisutch]	0.0169509
ko04724	Glutamatergic synapse	2.18e-20	ncbi_110494899	DLG4	disks large homolog 4-like isoform X2 [Oncorhynchus kisutch]	5.56e-15
ko04724	Glutamatergic synapse	2.18e-20	ncbi_110494931	CACNA1A	voltage-dependent P/Q-type calcium channel subunit alpha-1A [Esox lucius]	2.16e-42
ko04724	Glutamatergic synapse	2.18e-20	ncbi_110495101	GRIN2B	LOW QUALITY PROTEIN: glutamate receptor ionotropic, NMDA 2B-like [Salmo trutta]	5.46e-11
ko04724	Glutamatergic synapse	2.18e-20	ncbi_110495910	GLS	glutaminase kidney isoform, mitochondrial-like isoform X1 [Oncorhynchus nerka]	3.55e-29
ko04724	Glutamatergic synapse	2.18e-20	ncbi_110496093	GRM3	metabotropic glutamate receptor 3-like [Oncorhynchus mykiss]	6.96e-08
ko04724	Glutamatergic synapse	2.18e-20	ncbi_110496280	GNAS	guanine nucleotide-binding protein G(s) subunit alpha isoform X12 [Eptesicus fuscus]	0.0166532
ko04724	Glutamatergic synapse	2.18e-20	ncbi_110496472	ADCY2	LOW QUALITY PROTEIN: adenylate cyclase type 2-like [Oncorhynchus nerka]	5.56e-08
ko04724	Glutamatergic synapse	2.18e-20	ncbi_110496638	GNGT1	guanine nucleotide-binding protein G(T) subunit gamma-T1-like [Oncorhynchus mykiss]	7.53e-11
ko04724	Glutamatergic synapse	2.18e-20	ncbi_110496813	GRIN2D	glutamate receptor ionotropic, NMDA 2D-like [Oncorhynchus kisutch]	1.09e-16
ko04724	Glutamatergic synapse	2.18e-20	ncbi_110496815	GRIK5	glutamate receptor ionotropic, kainate 5-like isoform X1 [Oncorhynchus kisutch]	3.45e-35
ko04724	Glutamatergic synapse	2.18e-20	ncbi_110497158	SLC1A2	excitatory amino acid transporter 2-like isoform X1 [Oncorhynchus mykiss]	2.97e-66
ko04724	Glutamatergic synapse	2.18e-20	ncbi_110497440	GLS2	glutaminase liver isoform, mitochondrial-like isoform X1 [Oncorhynchus mykiss]	5.69e-27
ko04724	Glutamatergic synapse	2.18e-20	ncbi_110497694	ITPR2	inositol 1,4,5-trisphosphate receptor type 2-like [Oncorhynchus mykiss]	3.15e-59
ko04724	Glutamatergic synapse	2.18e-20	ncbi_110497805	PLCB1	1-phosphatidylinositol 4,5-bisphosphate phosphodiesterase beta-1-like isoform X1 [Oncorhynchus nerka]	2.67e-07
ko04724	Glutamatergic synapse	2.18e-20	ncbi_110498604	PRKCBB	protein kinase C beta type isoform X1 [Esox lucius]	0.000580138
ko04724	Glutamatergic synapse	2.18e-20	ncbi_110498846	SLC17A7	vesicular glutamate transporter 1-like isoform X1 [Oncorhynchus mykiss]	1.13e-12
ko04724	Glutamatergic synapse	2.18e-20	ncbi_110499251	GNGT2	guanine nucleotide-binding protein G(I)/G(S)/G(O) subunit gamma-T2b [Salmo salar]	1.4e-06
ko04724	Glutamatergic synapse	2.18e-20	ncbi_110499958	SLC38A2	sodium-coupled neutral amino acid transporter 2-like [Oncorhynchus mykiss]	3.22e-35
ko04724	Glutamatergic synapse	2.18e-20	ncbi_110500204	GRM8	metabotropic glutamate receptor 8-like isoform X1 [Oncorhynchus mykiss]	5.51e-09
ko04724	Glutamatergic synapse	2.18e-20	ncbi_110500394	ADCY2	adenylate cyclase type 4-like isoform X2 [Oncorhynchus mykiss]	3.14e-38
ko04724	Glutamatergic synapse	2.18e-20	ncbi_110500629	PPP3CA	serine/threonine-protein phosphatase 2B catalytic subunit alpha isoform isoform X1 [Oncorhynchus mykiss]	9.04e-09
ko04724	Glutamatergic synapse	2.18e-20	ncbi_110500880	SLC1A1	excitatory amino acid transporter 3-like [Oncorhynchus mykiss]	8.54e-12
ko04724	Glutamatergic synapse	2.18e-20	ncbi_110500941	GNB5A	guanine nucleotide-binding protein subunit beta-5a-like [Oncorhynchus mykiss]	1.51e-15
ko04724	Glutamatergic synapse	2.18e-20	ncbi_110501525	KCNJ3	G protein-activated inward rectifier potassium channel 1 [Oncorhynchus kisutch]	9.44e-18
ko04724	Glutamatergic synapse	2.18e-20	ncbi_110501547	GLS	glutaminase kidney isoform, mitochondrial-like isoform X1 [Oncorhynchus mykiss]	3.32e-06
ko04724	Glutamatergic synapse	2.18e-20	ncbi_110501548	GLS	glutaminase kidney isoform, mitochondrial-like [Oncorhynchus mykiss]	3.69e-06
ko04724	Glutamatergic synapse	2.18e-20	ncbi_110501809	ADCY5	adenylate cyclase type 5-like [Oncorhynchus mykiss]	7.45e-06
ko04724	Glutamatergic synapse	2.18e-20	ncbi_110502418	PLA2G4F	cytosolic phospholipase A2 zeta-like [Oncorhynchus mykiss]	2.18e-21
ko04724	Glutamatergic synapse	2.18e-20	ncbi_110502566	SLC1A3	excitatory amino acid transporter 1-like isoform X1 [Oncorhynchus mykiss]	2.31e-07
ko04724	Glutamatergic synapse	2.18e-20	ncbi_110503210	GRM5	PREDICTED: metabotropic glutamate receptor 5-like isoform X3 [Salmo salar]	2.21e-10
ko04724	Glutamatergic synapse	2.18e-20	ncbi_110503540	GRIK4	glutamate receptor ionotropic, kainate 4-like isoform X1 [Oncorhynchus tshawytscha]	2.49e-19
ko04724	Glutamatergic synapse	2.18e-20	ncbi_110503718	GRIN2D	glutamate receptor ionotropic, NMDA 2D [Oncorhynchus kisutch]	3.59e-07
ko04724	Glutamatergic synapse	2.18e-20	ncbi_110504385	GRIA1	glutamate receptor 1-like isoform X1 [Salmo trutta]	2.46e-17
ko04724	Glutamatergic synapse	2.18e-20	ncbi_110504663	PPP3CA	serine/threonine-protein phosphatase 2B catalytic subunit alpha isoform-like isoform X1 [Oncorhynchus kisutch]	1.57e-14
ko04724	Glutamatergic synapse	2.18e-20	ncbi_110506557	GNAO1	PREDICTED: guanine nucleotide-binding protein G(o) subunit alpha-like [Salmo salar]	1.74e-106
ko04724	Glutamatergic synapse	2.18e-20	ncbi_110506645	SLC17A6B	vesicular glutamate transporter 2.1 [Oncorhynchus mykiss]	1.31e-37
ko04724	Glutamatergic synapse	2.18e-20	ncbi_110507213	GRM5	PREDICTED: metabotropic glutamate receptor 5-like isoform X3 [Salmo salar]	5.15e-12
ko04724	Glutamatergic synapse	2.18e-20	ncbi_110508097	GRIK1	glutamate receptor ionotropic, kainate 1 [Oncorhynchus mykiss]	3.71e-15
ko04724	Glutamatergic synapse	2.18e-20	ncbi_110508629	ADCY1	adenylate cyclase type 1 [Oncorhynchus mykiss]	1.51e-23
ko04724	Glutamatergic synapse	2.18e-20	ncbi_110508699	DLGAP1	disks large-associated protein 1-like isoform X3 [Oncorhynchus tshawytscha]	1.91e-10
ko04724	Glutamatergic synapse	2.18e-20	ncbi_110508897	HOMER3	homer protein homolog 3-like isoform X1 [Oncorhynchus tshawytscha]	7.14e-07
ko04724	Glutamatergic synapse	2.18e-20	ncbi_110509189	SLC1A7	excitatory amino acid transporter 5-like [Oncorhynchus nerka]	2.98e-06
ko04724	Glutamatergic synapse	2.18e-20	ncbi_110509376	GNG2	guanine nucleotide-binding protein G(I)/G(S)/G(O) subunit gamma-8-like [Esox lucius]	0.0372475
ko04724	Glutamatergic synapse	2.18e-20	ncbi_110509661	HOMER1	homer protein homolog 1-like isoform X1 [Oncorhynchus mykiss]	4.12e-08
ko04724	Glutamatergic synapse	2.18e-20	ncbi_110509809	GRIK5	glutamate receptor ionotropic, kainate 5-like isoform X1 [Oncorhynchus kisutch]	1.42e-44
ko04724	Glutamatergic synapse	2.18e-20	ncbi_110509851	GRIN1	glutamate receptor ionotropic, NMDA 1 isoform X3 [Oncorhynchus mykiss]	4.83e-23
ko04724	Glutamatergic synapse	2.18e-20	ncbi_110509971	GNG3	guanine nucleotide-binding protein G(I)/G(S)/G(O) subunit gamma-3 [Esox lucius]	5.86e-95
ko04724	Glutamatergic synapse	2.18e-20	ncbi_110510109	PPP3CA	serine/threonine-protein phosphatase 2B catalytic subunit alpha isoform-like isoform X1 [Oncorhynchus kisutch]	3.12e-34
ko04724	Glutamatergic synapse	2.18e-20	ncbi_110510546	GRIN3B	glutamate receptor ionotropic, NMDA 3B-like [Oncorhynchus kisutch]	6.06e-06
ko04724	Glutamatergic synapse	2.18e-20	ncbi_110510730	PRKCBB	protein kinase C beta type-like isoform X2 [Salmo trutta]	1.29e-15
ko04724	Glutamatergic synapse	2.18e-20	ncbi_110510780	PLCB3	1-phosphatidylinositol 4,5-bisphosphate phosphodiesterase beta-3-like isoform X2 [Salmo trutta]	9.34e-20
ko04724	Glutamatergic synapse	2.18e-20	ncbi_110512031	GRIK2	glutamate receptor ionotropic, kainate 2 [Oncorhynchus mykiss]	3.06e-31
ko04724	Glutamatergic synapse	2.18e-20	ncbi_110512786	PRKCA	protein kinase C alpha type [Esox lucius]	2.16e-09
ko04724	Glutamatergic synapse	2.18e-20	ncbi_110514837	GNB5B	guanine nucleotide-binding protein subunit beta-5b isoform X1 [Oncorhynchus kisutch]	2.81e-05
ko04724	Glutamatergic synapse	2.18e-20	ncbi_110515884	GRIN3A	glutamate receptor ionotropic, NMDA 3B-like [Oncorhynchus kisutch]	2.86e-06
ko04724	Glutamatergic synapse	2.18e-20	ncbi_110516146	GRM5	metabotropic glutamate receptor 5-like [Oncorhynchus kisutch]	0.00438997
ko04724	Glutamatergic synapse	2.18e-20	ncbi_110516720	ADCY9	adenylate cyclase type 9 [Oncorhynchus mykiss]	1.11e-12
ko04724	Glutamatergic synapse	2.18e-20	ncbi_110517528	GRIK3	glutamate receptor ionotropic, kainate 3-like [Oncorhynchus mykiss]	2.13e-28
ko04724	Glutamatergic synapse	2.18e-20	ncbi_110517987	GNB3	PREDICTED: guanine nucleotide-binding protein G(I)/G(S)/G(T) subunit beta-3-like isoform X1 [Salmo salar]	9.53e-13
ko04724	Glutamatergic synapse	2.18e-20	ncbi_110520046	KCNJ3	G protein-activated inward rectifier potassium channel 1-like [Oncorhynchus mykiss]	1.92e-19
ko04724	Glutamatergic synapse	2.18e-20	ncbi_110520268	ADCY5	adenylate cyclase type 5-like isoform X1 [Oncorhynchus mykiss]	5.93e-41
ko04724	Glutamatergic synapse	2.18e-20	ncbi_110520292	GNAO1	PREDICTED: guanine nucleotide-binding protein G(o) subunit alpha isoform X1 [Salmo salar]	2.6e-22
ko04724	Glutamatergic synapse	2.18e-20	ncbi_110520829	GRIN2D	glutamate receptor ionotropic, NMDA 2D [Oncorhynchus kisutch]	1.16e-10
ko04724	Glutamatergic synapse	2.18e-20	ncbi_110521035	GRIK2	glutamate receptor ionotropic, kainate 2 [Oncorhynchus kisutch]	0.00084922
ko04724	Glutamatergic synapse	2.18e-20	ncbi_110521072	PLCB1	1-phosphatidylinositol 4,5-bisphosphate phosphodiesterase beta-1-like isoform X3 [Salmo trutta]	9.83e-21
ko04724	Glutamatergic synapse	2.18e-20	ncbi_110521189	SLC17A6B	vesicular glutamate transporter 2.1-like [Oncorhynchus mykiss]	1.03e-41
ko04724	Glutamatergic synapse	2.18e-20	ncbi_110521204	GNB5A	PREDICTED: guanine nucleotide-binding protein subunit beta-5-like [Salmo salar]	6.46e-29
ko04724	Glutamatergic synapse	2.18e-20	ncbi_110521331	GRM8	metabotropic glutamate receptor 8-like [Oncorhynchus mykiss]	4.58e-07
ko04724	Glutamatergic synapse	2.18e-20	ncbi_110521725	GNG12	guanine nucleotide-binding protein G(I)/G(S)/G(O) subunit gamma-12-like [Oncorhynchus mykiss]	0.00103939
ko04724	Glutamatergic synapse	2.18e-20	ncbi_110522323	SLC1A2	excitatory amino acid transporter 2-like isoform X1 [Oncorhynchus mykiss]	4.91e-75
ko04724	Glutamatergic synapse	2.18e-20	ncbi_110522448	PLCB4	1-phosphatidylinositol 4,5-bisphosphate phosphodiesterase beta-4-like isoform X2 [Salmo trutta]	1e-15
ko04724	Glutamatergic synapse	2.18e-20	ncbi_110522681	ITPR2	inositol 1,4,5-trisphosphate receptor type 2-like isoform X1 [Oncorhynchus nerka]	2.15e-14
ko04724	Glutamatergic synapse	2.18e-20	ncbi_110522804	SLC17A8	vesicular glutamate transporter 3-like [Oncorhynchus mykiss]	0.00343663
ko04724	Glutamatergic synapse	2.18e-20	ncbi_110523445	HOMER1	homer protein homolog 1 isoform X2 [Oncorhynchus kisutch]	1.6e-07
ko04724	Glutamatergic synapse	2.18e-20	ncbi_110523776	SLC1A3	excitatory amino acid transporter 1-like [Oncorhynchus kisutch]	1.72e-06
ko04724	Glutamatergic synapse	2.18e-20	ncbi_110524108	SLC1A7	excitatory amino acid transporter 5-like isoform X1 [Oncorhynchus nerka]	0.0199278
ko04724	Glutamatergic synapse	2.18e-20	ncbi_110524118	GNG7	guanine nucleotide-binding protein G(I)/G(S)/G(O) subunit gamma-7-like [Oncorhynchus mykiss]	0.00429293
ko04724	Glutamatergic synapse	2.18e-20	ncbi_110524137	HOMER3	homer protein homolog 3-like isoform X1 [Oncorhynchus tshawytscha]	1.23e-35
ko04724	Glutamatergic synapse	2.18e-20	ncbi_110524216	SLC1A3	excitatory amino acid transporter 1-like [Oncorhynchus mykiss]	3.28e-13
ko04724	Glutamatergic synapse	2.18e-20	ncbi_110524615	GNG12	PREDICTED: guanine nucleotide-binding protein G(I)/G(S)/G(O) subunit gamma-12-like [Salmo salar]	2.32e-06
ko04724	Glutamatergic synapse	2.18e-20	ncbi_110525888	PPP3CC	serine/threonine-protein phosphatase 2B catalytic subunit gamma isoform-like isoform X1 [Oncorhynchus tshawytscha]	9.86e-05
ko04724	Glutamatergic synapse	2.18e-20	ncbi_110526146	HOMER1	homer protein homolog 1-like isoform X1 [Oncorhynchus mykiss]	6.31e-05
ko04724	Glutamatergic synapse	2.18e-20	ncbi_110526435	GNAO1	PREDICTED: guanine nucleotide-binding protein G(o) subunit alpha-like [Salmo salar]	7.96e-66
ko04724	Glutamatergic synapse	2.18e-20	ncbi_110526647	GNB5B	guanine nucleotide-binding protein subunit beta-5b isoform X1 [Oncorhynchus kisutch]	1.51e-10
ko04724	Glutamatergic synapse	2.18e-20	ncbi_110526914	GRIN1	glutamate receptor ionotropic, NMDA 1 isoform X3 [Salvelinus alpinus]	3.05e-23
ko04724	Glutamatergic synapse	2.18e-20	ncbi_110527782	SLC38A3	sodium-coupled neutral amino acid transporter 3-like isoform X1 [Oncorhynchus mykiss]	5.7e-08
ko04724	Glutamatergic synapse	2.18e-20	ncbi_110527783	GNAI2	guanine nucleotide-binding protein G(i) subunit alpha-2-like [Oncorhynchus mykiss]	2.12e-19
ko04724	Glutamatergic synapse	2.18e-20	ncbi_110527884	ITPR1	inositol 1,4,5-trisphosphate receptor type 1-like isoform X6 [Oncorhynchus nerka]	1.13e-08
ko04724	Glutamatergic synapse	2.18e-20	ncbi_110527890	GRM7	metabotropic glutamate receptor 6-like [Oncorhynchus mykiss]	3.23e-07
ko04724	Glutamatergic synapse	2.18e-20	ncbi_110528154	GNAI2	guanine nucleotide-binding protein G(i) subunit alpha-2-like [Oncorhynchus kisutch]	1.26e-19
ko04724	Glutamatergic synapse	2.18e-20	ncbi_110528155	SLC38A3	sodium-coupled neutral amino acid transporter 3-like isoform X1 [Oncorhynchus nerka]	1.52e-30
ko04724	Glutamatergic synapse	2.18e-20	ncbi_110528160	GRM2	metabotropic glutamate receptor 2-like [Oncorhynchus mykiss]	0.00429293
ko04724	Glutamatergic synapse	2.18e-20	ncbi_110528350	GRM2	metabotropic glutamate receptor 2-like isoform X1 [Oncorhynchus nerka]	5.85e-28
ko04724	Glutamatergic synapse	2.18e-20	ncbi_110528632	GRM7	metabotropic glutamate receptor 7-like [Oncorhynchus mykiss]	9.56e-08
ko04724	Glutamatergic synapse	2.18e-20	ncbi_110529367	GRIK2	glutamate receptor ionotropic, kainate 2-like [Oncorhynchus mykiss]	6.58e-20
ko04724	Glutamatergic synapse	2.18e-20	ncbi_110529931	ADCY8	adenylate cyclase type 8 isoform X1 [Oncorhynchus mykiss]	2.84e-17
ko04724	Glutamatergic synapse	2.18e-20	ncbi_110530970	ADCY1	adenylate cyclase type 1-like isoform X2 [Oncorhynchus kisutch]	9.67e-09
ko04724	Glutamatergic synapse	2.18e-20	ncbi_110531171	CACNA1D	voltage-dependent L-type calcium channel subunit alpha-1D-like isoform X1 [Oncorhynchus nerka]	0.000151711
ko04724	Glutamatergic synapse	2.18e-20	ncbi_110531212	GRM4	metabotropic glutamate receptor 4-like [Oncorhynchus nerka]	7.03e-08
ko04724	Glutamatergic synapse	2.18e-20	ncbi_110531617	PLA2G4C	cytosolic phospholipase A2 gamma-like isoform X3 [Oncorhynchus nerka]	2.52e-05
ko04724	Glutamatergic synapse	2.18e-20	ncbi_110531767	SLC1A1	excitatory amino acid transporter 3-like [Oncorhynchus mykiss]	4.35e-42
ko04724	Glutamatergic synapse	2.18e-20	ncbi_110531945	GRM7	metabotropic glutamate receptor 7-like isoform X1 [Oncorhynchus tshawytscha]	8.89e-21
ko04724	Glutamatergic synapse	2.18e-20	ncbi_110532210	GRM3	metabotropic glutamate receptor 3-like [Oncorhynchus kisutch]	0.000221711
ko04724	Glutamatergic synapse	2.18e-20	ncbi_110532282	ITPR3	inositol 1,4,5-trisphosphate receptor type 3 [Oncorhynchus kisutch]	1.03e-22
ko04724	Glutamatergic synapse	2.18e-20	ncbi_110532939	PLA2G4C	cytosolic phospholipase A2 zeta [Oncorhynchus kisutch]	2.54e-07
ko04724	Glutamatergic synapse	2.18e-20	ncbi_110533448	GRIK4	glutamate receptor ionotropic, kainate 4-like isoform X1 [Oncorhynchus mykiss]	0.000419496
ko04724	Glutamatergic synapse	2.18e-20	ncbi_110533726	GNB1	guanine nucleotide-binding protein G(I)/G(S)/G(T) subunit beta-2 isoform X1 [Esox lucius]	3.09e-12
ko04724	Glutamatergic synapse	2.18e-20	ncbi_110534036	DLG4	PREDICTED: disks large homolog 4-like isoform X1 [Salmo salar]	1.2e-60
ko04724	Glutamatergic synapse	2.18e-20	ncbi_110534116	PPP3CA	serine/threonine-protein phosphatase 2B catalytic subunit alpha isoform-like isoform X1 [Oncorhynchus mykiss]	3.25e-34
ko04724	Glutamatergic synapse	2.18e-20	ncbi_110534415	GRIK5	glutamate receptor ionotropic, kainate 5-like isoform X1 [Salmo trutta]	1.23e-21
ko04724	Glutamatergic synapse	2.18e-20	ncbi_110535601	DLGAP1	disks large-associated protein 1-like [Oncorhynchus kisutch]	3.37e-09
ko04724	Glutamatergic synapse	2.18e-20	ncbi_110535781	GNAQ	guanine nucleotide-binding protein G(q) subunit alpha isoform X1 [Oncorhynchus kisutch]	1.01e-13
ko04724	Glutamatergic synapse	2.18e-20	ncbi_110536272	PPP3CC	serine/threonine-protein phosphatase 2B catalytic subunit gamma isoform-like isoform X1 [Oncorhynchus mykiss]	4.64e-19
ko04724	Glutamatergic synapse	2.18e-20	ncbi_110536763	GRIN3A	glutamate receptor ionotropic, NMDA 3A-like [Salmo trutta]	0.00188466
ko04724	Glutamatergic synapse	2.18e-20	ncbi_110537042	GNA14	guanine nucleotide-binding protein subunit alpha-14-like [Oncorhynchus mykiss]	1.34e-16
ko04724	Glutamatergic synapse	2.18e-20	ncbi_110537147	SLC1A3	excitatory amino acid transporter 1-like [Oncorhynchus kisutch]	4.27e-13
ko04724	Glutamatergic synapse	2.18e-20	ncbi_110537401	GNB1	PREDICTED: guanine nucleotide-binding protein G(I)/G(S)/G(T) subunit beta-2-like [Salmo salar]	4.59e-10
ko04724	Glutamatergic synapse	2.18e-20	ncbi_110538131	KCNJ3	PREDICTED: G protein-activated inward rectifier potassium channel 1-like isoform X1 [Salmo salar]	0.00165358
ko04724	Glutamatergic synapse	2.18e-20	ncbi_110538550	GRIN2C	glutamate receptor ionotropic, NMDA 2C-like isoform X1 [Oncorhynchus mykiss]	0.00158668
ko04724	Glutamatergic synapse	2.18e-20	ncbi_110538828	GRIK2	glutamate receptor ionotropic, kainate 2-like isoform X1 [Oncorhynchus kisutch]	4.68e-20
ko04724	Glutamatergic synapse	2.18e-20	ncbi_110538963	GRIN2B	PREDICTED: glutamate receptor ionotropic, NMDA 2B [Salmo salar]	2.35e-24
ko04724	Glutamatergic synapse	2.18e-20	ncbi_110538991	SLC1A2	excitatory amino acid transporter 2-like [Oncorhynchus kisutch]	3.97e-10
ko04724	Glutamatergic synapse	2.18e-20	ncbi_110539011	CACNA1A	voltage-dependent P/Q-type calcium channel subunit alpha-1A-like [Salmo trutta]	2.45e-69
ko04724	Glutamatergic synapse	2.18e-20	ncbi_110539056	ADCY9	adenylate cyclase type 9 [Oncorhynchus mykiss]	3.47e-12
ko04724	Glutamatergic synapse	2.18e-20	ncbi_110539163	GNGT2	PREDICTED: guanine nucleotide-binding protein G(I)/G(S)/G(O) subunit gamma-T2-like [Salmo salar]	1.45e-09
ko04724	Glutamatergic synapse	2.18e-20	ncbi_118936678	GNG7	guanine nucleotide-binding protein G(I)/G(S)/G(O) subunit gamma-7 [Clupea harengus]	1.09e-05
ko04724	Glutamatergic synapse	2.18e-20	ncbi_118938151	GNG5	PREDICTED: guanine nucleotide-binding protein G(I)/G(S)/G(O) subunit gamma-5-like [Salmo salar]	1.92e-27
ko04724	Glutamatergic synapse	2.18e-20	ncbi_118938358	GRIN2A	glutamate receptor ionotropic, NMDA 2A [Esox lucius]	0.00875014
ko04724	Glutamatergic synapse	2.18e-20	ncbi_118942079	GNG4	guanine nucleotide-binding protein G(I)/G(S)/G(O) subunit gamma-4-like [Salvelinus alpinus]	0.000537161
ko04724	Glutamatergic synapse	2.18e-20	ncbi_118944226	GNG2	Guanine nucleotide-binding protein GI/GS/GO subunit gamma-2 [Salmo salar]	9.41e-40
ko04724	Glutamatergic synapse	2.18e-20	ncbi_118945770	PRKCA	protein kinase C alpha type [Esox lucius]	9.14e-11
ko04724	Glutamatergic synapse	2.18e-20	ncbi_118947071	PRKCBB	protein kinase C beta type isoform X2 [Esox lucius]	5.36e-05
ko04724	Glutamatergic synapse	2.18e-20	ncbi_118947113	GNG13	PREDICTED: guanine nucleotide-binding protein G(I)/G(S)/G(O) subunit gamma-13-like [Salmo salar]	0.0438154
ko04724	Glutamatergic synapse	2.18e-20	ncbi_118947125	GNG13	PREDICTED: guanine nucleotide-binding protein G(I)/G(S)/G(O) subunit gamma-13-like [Salmo salar]	1.04e-10
ko04724	Glutamatergic synapse	2.18e-20	ncbi_118947581	GNG13	PREDICTED: guanine nucleotide-binding protein G(I)/G(S)/G(O) subunit gamma-13-like isoform X1 [Salmo salar]	3.11e-46
ko04724	Glutamatergic synapse	2.18e-20	MSTRG.10254	PLD1	phospholipase D1-like [Oncorhynchus kisutch]	2.25e-44
ko04724	Glutamatergic synapse	2.18e-20	MSTRG.11472	GLS	glutaminase liver isoform, mitochondrial-like isoform X1 [Oncorhynchus kisutch]	8.21e-14
ko04724	Glutamatergic synapse	2.18e-20	MSTRG.12277	PLCB1	1-phosphatidylinositol 4,5-bisphosphate phosphodiesterase beta-1 isoform X1 [Oncorhynchus kisutch]	1.3e-11
ko04724	Glutamatergic synapse	2.18e-20	MSTRG.15128	GRIA1	glutamate receptor 1-like isoform X2 [Oncorhynchus mykiss]	0.000126194
ko04724	Glutamatergic synapse	2.18e-20	MSTRG.15308	GRIA4	LOW QUALITY PROTEIN: glutamate receptor 4-like [Salvelinus alpinus]	2.12e-06
ko04724	Glutamatergic synapse	2.18e-20	MSTRG.15309	GRIA4	Glutamate receptor 4 [Liparis tanakae]	4.51e-12
ko04724	Glutamatergic synapse	2.18e-20	MSTRG.15608	GRIA3	glutamate receptor 3 isoform X1 [Oncorhynchus nerka]	4.76e-25
ko04724	Glutamatergic synapse	2.18e-20	MSTRG.17182	PLD1	phospholipase D1-like [Oncorhynchus mykiss]	5.76e-14
ko04724	Glutamatergic synapse	2.18e-20	MSTRG.19139	GRIA4	glutamate receptor 4 isoform X2 [Oncorhynchus kisutch]	6.21e-32
ko04724	Glutamatergic synapse	2.18e-20	MSTRG.22975	GRIA2	glutamate receptor 2 isoform X7 [Oncorhynchus mykiss]	8.02e-43
ko04724	Glutamatergic synapse	2.18e-20	MSTRG.28209	GNAS	guanine nucleotide-binding protein G(s) subunit alpha isoform X2 [Esox lucius]	0.000185047
ko04724	Glutamatergic synapse	2.18e-20	MSTRG.28869	GNG7	guanine nucleotide-binding protein G(I)/G(S)/G(O) subunit gamma-7 [Oncorhynchus mykiss]	3.06e-12
ko04724	Glutamatergic synapse	2.18e-20	MSTRG.29788	GNGT1	probable acyl-CoA dehydrogenase 6 [Oncorhynchus nerka]	8.76e-15
ko04724	Glutamatergic synapse	2.18e-20	MSTRG.35556	GRIA4	glutamate receptor 4-like [Oncorhynchus mykiss]	2.7e-15
ko04724	Glutamatergic synapse	2.18e-20	MSTRG.35557	GRIA4	glutamate receptor 4-like isoform X1 [Salmo trutta]	1.71e-05
ko04724	Glutamatergic synapse	2.18e-20	MSTRG.38128	GRIA3	Glutamate receptor 3 [Takifugu flavidus]	4.08e-13
ko04724	Glutamatergic synapse	2.18e-20	MSTRG.39713	DLG4	PREDICTED: disks large homolog 4-like isoform X6 [Salmo salar]	1.88e-52
ko04724	Glutamatergic synapse	2.18e-20	MSTRG.41030	GRIA3	glutamate receptor 3-like isoform X2 [Oncorhynchus kisutch]	4.71e-05
ko04724	Glutamatergic synapse	2.18e-20	MSTRG.41238	--	LINE-1 reverse transcriptase -like protein [Triplophysa tibetana]	2.8e-23
ko04724	Glutamatergic synapse	2.18e-20	MSTRG.41539	GRIA2	glutamate receptor 2 isoform X1 [Esox lucius]	8.46e-46
ko04724	Glutamatergic synapse	2.18e-20	MSTRG.42476	GRIA2	glutamate receptor 2-like isoform X5 [Oncorhynchus kisutch]	1.01e-10
ko04724	Glutamatergic synapse	2.18e-20	MSTRG.42477	GRIA2	glutamate receptor 2-like isoform X4 [Oncorhynchus kisutch]	4.9e-05
ko04724	Glutamatergic synapse	2.18e-20	MSTRG.42480	GRIA2	glutamate receptor 2-like isoform X3 [Oncorhynchus kisutch]	4.25e-42
ko04724	Glutamatergic synapse	2.18e-20	MSTRG.42481	--	glutamate receptor 2-like isoform X3 [Oncorhynchus kisutch]	0.000370446
ko04724	Glutamatergic synapse	2.18e-20	MSTRG.9299	SLC17A6B	vesicular glutamate transporter 2.1-like [Oncorhynchus mykiss]	1.57e-26
ko04610	Complement and coagulation cascades	6.84e-17	ncbi_100135805	CFB	complement factor B/C2-B precursor [Oncorhynchus mykiss]	2.65e-08
ko04610	Complement and coagulation cascades	6.84e-17	ncbi_100135918	C3	complement C3-like [Oncorhynchus mykiss]	1.11e-52
ko04610	Complement and coagulation cascades	6.84e-17	ncbi_100135924	SERPING1	plasma protease C1 inhibitor-like isoform X1 [Oncorhynchus kisutch]	1.09e-28
ko04610	Complement and coagulation cascades	6.84e-17	ncbi_100135962	C5	complement C5 [Oncorhynchus mykiss]	7.94e-18
ko04610	Complement and coagulation cascades	6.84e-17	ncbi_100136073	MASP2	complement C1r subcomponent precursor [Oncorhynchus mykiss]	4.04e-15
ko04610	Complement and coagulation cascades	6.84e-17	ncbi_100136077	F2	prothrombin precursor [Oncorhynchus mykiss]	1.63e-135
ko04610	Complement and coagulation cascades	6.84e-17	ncbi_100136078	C4	complement C4-B precursor [Oncorhynchus mykiss]	1.49e-07
ko04610	Complement and coagulation cascades	6.84e-17	ncbi_100136104	C3AR1	C3a anaphylatoxin chemotactic receptor [Oncorhynchus mykiss]	1.93e-05
ko04610	Complement and coagulation cascades	6.84e-17	ncbi_100136111	CFH	complement factor H precursor [Oncorhynchus mykiss]	1.35e-90
ko04610	Complement and coagulation cascades	6.84e-17	ncbi_100136120	CLU	clusterin-1 [Oncorhynchus mykiss]	1.02e-152
ko04610	Complement and coagulation cascades	6.84e-17	ncbi_100136124	--	CD59 molecule (CD59 blood group) precursor [Oncorhynchus mykiss]	4.2e-75
ko04610	Complement and coagulation cascades	6.84e-17	ncbi_100136125	CLU	clusterin [Oncorhynchus mykiss]	1.17e-12
ko04610	Complement and coagulation cascades	6.84e-17	ncbi_100136138	VTN	vitronectin b precursor [Oncorhynchus mykiss]	7.4e-13
ko04610	Complement and coagulation cascades	6.84e-17	ncbi_100136605	CFB	complement factor B isoform X1 [Oncorhynchus mykiss]	6.58e-23
ko04610	Complement and coagulation cascades	6.84e-17	ncbi_100136616	F2	prothrombin [Oncorhynchus mykiss]	9.85e-60
ko04610	Complement and coagulation cascades	6.84e-17	ncbi_100301642	--	mannan-binding lectin H2 precursor [Oncorhynchus mykiss]	1.65e-12
ko04610	Complement and coagulation cascades	6.84e-17	ncbi_100526662	SERPINF2	alpha-2-antiplasmin-like isoform X1 [Oncorhynchus tshawytscha]	5.7e-06
ko04610	Complement and coagulation cascades	6.84e-17	ncbi_100653464	CFB	complement factor B/C2 isoform X1 [Oncorhynchus mykiss]	3.05e-10
ko04610	Complement and coagulation cascades	6.84e-17	ncbi_100653480	SERPINF2	serine (or cysteine) peptidase inhibitor, clade F, member 2b [Oncorhynchus mykiss]	4.66e-20
ko04610	Complement and coagulation cascades	6.84e-17	ncbi_110488261	SERPINC1	antithrombin-III-like [Oncorhynchus mykiss]	1.76e-14
ko04610	Complement and coagulation cascades	6.84e-17	ncbi_110488916	F2RL3	proteinase-activated receptor 4-like [Oncorhynchus mykiss]	0.0354425
ko04610	Complement and coagulation cascades	6.84e-17	ncbi_110489008	C3	complement C3-like [Oncorhynchus mykiss]	1.1e-09
ko04610	Complement and coagulation cascades	6.84e-17	ncbi_110489018	C3	LOW QUALITY PROTEIN: complement C3-like [Oncorhynchus mykiss]	6.41e-08
ko04610	Complement and coagulation cascades	6.84e-17	ncbi_110489027	C3	complement C3 [Oncorhynchus mykiss]	2.38e-67
ko04610	Complement and coagulation cascades	6.84e-17	ncbi_110490052	F9	coagulation factor IX-like [Oncorhynchus mykiss]	7.03e-11
ko04610	Complement and coagulation cascades	6.84e-17	ncbi_110494463	CD55	complement decay-accelerating factor-like isoform X1 [Oncorhynchus mykiss]	0.000403508
ko04610	Complement and coagulation cascades	6.84e-17	ncbi_110495519	F7	coagulation factor VII-like [Oncorhynchus mykiss]	7.18e-08
ko04610	Complement and coagulation cascades	6.84e-17	ncbi_110495524	F7	coagulation factor VII-like [Oncorhynchus mykiss]	1.94e-07
ko04610	Complement and coagulation cascades	6.84e-17	ncbi_110495527	F10	coagulation factor X-like [Oncorhynchus mykiss]	2.54e-38
ko04610	Complement and coagulation cascades	6.84e-17	ncbi_110495951	CPB2	carboxypeptidase B2-like [Oncorhynchus mykiss]	2.25e-14
ko04610	Complement and coagulation cascades	6.84e-17	ncbi_110497014	F7	coagulation factor VII-like [Oncorhynchus mykiss]	2.45e-05
ko04610	Complement and coagulation cascades	6.84e-17	ncbi_110497452	FGG	fibrinogen gamma chain-like isoform X1 [Oncorhynchus mykiss]	1.17e-26
ko04610	Complement and coagulation cascades	6.84e-17	ncbi_110497527	SERPING1	plasma protease C1 inhibitor-like [Oncorhynchus mykiss]	6.96e-18
ko04610	Complement and coagulation cascades	6.84e-17	ncbi_110499464	PLAU	urokinase-type plasminogen activator [Oncorhynchus mykiss]	2.02e-49
ko04610	Complement and coagulation cascades	6.84e-17	ncbi_110501577	ITGB2	integrin beta-2-like [Oncorhynchus mykiss]	7.09e-11
ko04610	Complement and coagulation cascades	6.84e-17	ncbi_110503568	C1RA	complement C1r-A subcomponent-like [Oncorhynchus kisutch]	0.00301381
ko04610	Complement and coagulation cascades	6.84e-17	ncbi_110503575	MASP2	mannan-binding lectin serine protease 2-like [Oncorhynchus mykiss]	7.34e-94
ko04610	Complement and coagulation cascades	6.84e-17	ncbi_110503832	C4	complement C4-like [Oncorhynchus mykiss]	2.75e-137
ko04610	Complement and coagulation cascades	6.84e-17	ncbi_110503941	SERPINF2	alpha-2-antiplasmin-like [Oncorhynchus mykiss]	3.44e-15
ko04610	Complement and coagulation cascades	6.84e-17	ncbi_110504024	C5AR1	C5a anaphylatoxin chemotactic receptor 1-like [Oncorhynchus mykiss]	1.55e-07
ko04610	Complement and coagulation cascades	6.84e-17	ncbi_110505112	F2RL3	proteinase-activated receptor 4-like [Oncorhynchus mykiss]	3.5e-09
ko04610	Complement and coagulation cascades	6.84e-17	ncbi_110505715	BDKRB2	B2 bradykinin receptor-like [Oncorhynchus mykiss]	0.00159346
ko04610	Complement and coagulation cascades	6.84e-17	ncbi_110506677	C4	complement C4-B precursor [Oncorhynchus mykiss]	0.00415906
ko04610	Complement and coagulation cascades	6.84e-17	ncbi_110507316	F9	coagulation factor IX-like isoform X1 [Oncorhynchus mykiss]	3.95e-09
ko04610	Complement and coagulation cascades	6.84e-17	ncbi_110507666	C4B	complement C4-B-like [Oncorhynchus mykiss]	1.61e-188
ko04610	Complement and coagulation cascades	6.84e-17	ncbi_110507682	VTN	vitronectin-like [Oncorhynchus mykiss]	3.26e-13
ko04610	Complement and coagulation cascades	6.84e-17	ncbi_110508843	--	tissue factor [Oncorhynchus mykiss]	0.02772
ko04610	Complement and coagulation cascades	6.84e-17	ncbi_110509677	F2R	proteinase-activated receptor 1-like [Oncorhynchus mykiss]	0.020254
ko04610	Complement and coagulation cascades	6.84e-17	ncbi_110509678	F2R	proteinase-activated receptor 3-like [Oncorhynchus mykiss]	3.73e-18
ko04610	Complement and coagulation cascades	6.84e-17	ncbi_110509843	PPN	kunitz-type protease inhibitor 2-like [Oncorhynchus mykiss]	4.03e-13
ko04610	Complement and coagulation cascades	6.84e-17	ncbi_110510309	C1QC	complement C1q subcomponent subunit C isoform X2 [Oncorhynchus kisutch]	8.42e-138
ko04610	Complement and coagulation cascades	6.84e-17	ncbi_110510310	C1QA	complement C1q subcomponent subunit A-like isoform X1 [Oncorhynchus kisutch]	1.92e-86
ko04610	Complement and coagulation cascades	6.84e-17	ncbi_110510313	--	complement C1q subcomponent subunit B-like [Oncorhynchus mykiss]	2.88e-76
ko04610	Complement and coagulation cascades	6.84e-17	ncbi_110510736	--	mannan-binding lectin H3 precursor [Oncorhynchus mykiss]	1.88e-16
ko04610	Complement and coagulation cascades	6.84e-17	ncbi_110510776	--	urokinase plasminogen activator surface receptor-like [Oncorhynchus mykiss]	3.23e-118
ko04610	Complement and coagulation cascades	6.84e-17	ncbi_110511683	F10	coagulation factor X-like [Oncorhynchus mykiss]	3.47e-15
ko04610	Complement and coagulation cascades	6.84e-17	ncbi_110512308	F7	coagulation factor VII-like isoform X1 [Oncorhynchus mykiss]	0.0493004
ko04610	Complement and coagulation cascades	6.84e-17	ncbi_110513729	FGA	fibrinogen alpha chain-like [Oncorhynchus mykiss]	4.99e-25
ko04610	Complement and coagulation cascades	6.84e-17	ncbi_110514148	CFD	complement factor D-like [Oncorhynchus mykiss]	7.34e-125
ko04610	Complement and coagulation cascades	6.84e-17	ncbi_110517348	C3	complement C3-like [Oncorhynchus mykiss]	2.08e-24
ko04610	Complement and coagulation cascades	6.84e-17	ncbi_110521592	KNG1	kininogen-1-like [Oncorhynchus mykiss]	1.22e-23
ko04610	Complement and coagulation cascades	6.84e-17	ncbi_110523459	F2R	proteinase-activated receptor 1-like [Oncorhynchus mykiss]	1.23e-05
ko04610	Complement and coagulation cascades	6.84e-17	ncbi_110523631	AMBP	tissue factor pathway inhibitor-like [Oncorhynchus kisutch]	0.000320027
ko04610	Complement and coagulation cascades	6.84e-17	ncbi_110524099	SERPINC1	antithrombin-III-like isoform X1 [Oncorhynchus mykiss]	6.2e-34
ko04610	Complement and coagulation cascades	6.84e-17	ncbi_110524468	KNG1	kininogen-1-like [Oncorhynchus mykiss]	3.43e-13
ko04610	Complement and coagulation cascades	6.84e-17	ncbi_110524786	CFH	complement factor H-like isoform X1 [Oncorhynchus mykiss]	1.02e-24
ko04610	Complement and coagulation cascades	6.84e-17	ncbi_110524787	F13B	coagulation factor XIII B chain-like isoform X1 [Oncorhynchus kisutch]	3.4e-27
ko04610	Complement and coagulation cascades	6.84e-17	ncbi_110524789	F13B	complement factor H-related protein 2-like [Oncorhynchus mykiss]	3.26e-18
ko04610	Complement and coagulation cascades	6.84e-17	ncbi_110526065	SERPIND1	heparin cofactor 2 isoform X1 [Oncorhynchus mykiss]	5.18e-46
ko04610	Complement and coagulation cascades	6.84e-17	ncbi_110526214	--	CD59 glycoprotein-like [Oncorhynchus mykiss]	2.02e-29
ko04610	Complement and coagulation cascades	6.84e-17	ncbi_110527202	PROZ	vitamin K-dependent protein Z-like [Oncorhynchus mykiss]	5.77e-06
ko04610	Complement and coagulation cascades	6.84e-17	ncbi_110527204	PROZ	vitamin K-dependent protein Z-like [Oncorhynchus mykiss]	0.0330687
ko04610	Complement and coagulation cascades	6.84e-17	ncbi_110527987	ZP3R	complement decay-accelerating factor-like isoform X11 [Oncorhynchus mykiss]	3.03e-07
ko04610	Complement and coagulation cascades	6.84e-17	ncbi_110529958	PROC	vitamin K-dependent protein C [Oncorhynchus mykiss]	1.09e-17
ko04610	Complement and coagulation cascades	6.84e-17	ncbi_110532575	C4BPA	sushi, von Willebrand factor type A, EGF and pentraxin domain-containing protein 1-like [Oncorhynchus mykiss]	0.0135449
ko04610	Complement and coagulation cascades	6.84e-17	ncbi_110533697	SERPINF2	alpha-2-antiplasmin-like isoform X2 [Oncorhynchus mykiss]	6.2e-20
ko04610	Complement and coagulation cascades	6.84e-17	ncbi_110534129	CFB	complement factor B-like [Oncorhynchus mykiss]	1.56e-87
ko04610	Complement and coagulation cascades	6.84e-17	ncbi_110534144	F9	coagulation factor IX [Oncorhynchus tshawytscha]	8.89e-11
ko04610	Complement and coagulation cascades	6.84e-17	ncbi_110534419	FGG	fibrinogen gamma chain-like [Oncorhynchus mykiss]	8.66e-132
ko04610	Complement and coagulation cascades	6.84e-17	ncbi_110535489	F3	tissue factor-like [Oncorhynchus mykiss]	1.97e-15
ko04610	Complement and coagulation cascades	6.84e-17	ncbi_110536174	F2RL2	proteinase-activated receptor 3-like [Oncorhynchus mykiss]	1.02e-07
ko04610	Complement and coagulation cascades	6.84e-17	ncbi_110536442	FGA	fibrinogen alpha chain isoform X1 [Oncorhynchus kisutch]	2.16e-11
ko04610	Complement and coagulation cascades	6.84e-17	ncbi_110536443	FGB	PREDICTED: fibrinogen beta chain-like isoform X1 [Salmo salar]	1.07e-18
ko04610	Complement and coagulation cascades	6.84e-17	ncbi_110538332	--	urokinase plasminogen activator surface receptor-like [Oncorhynchus mykiss]	3.32e-42
ko04610	Complement and coagulation cascades	6.84e-17	ncbi_118936561	F7	coagulation factor VII-like [Oncorhynchus kisutch]	0.00653106
ko04610	Complement and coagulation cascades	6.84e-17	ncbi_118939581	C3	LOW QUALITY PROTEIN: complement C3-like [Oncorhynchus mykiss]	9.03e-18
ko04610	Complement and coagulation cascades	6.84e-17	ncbi_118939584	C3	LOW QUALITY PROTEIN: complement C3-like [Oncorhynchus mykiss]	0.00580435
ko04610	Complement and coagulation cascades	6.84e-17	ncbi_118959894	FGB	PREDICTED: fibrinogen beta chain-like isoform X1 [Salmo salar]	1.07e-18
ko04610	Complement and coagulation cascades	6.84e-17	ncbi_118965220	F7	coagulation factor VII-like [Oncorhynchus mykiss]	1.83e-26
ko04610	Complement and coagulation cascades	6.84e-17	ncbi_118965221	F7	coagulation factor VII-like [Oncorhynchus mykiss]	0.000240161
ko04610	Complement and coagulation cascades	6.84e-17	MSTRG.13400	FGB	fibrinogen beta chain [Oncorhynchus mykiss]	2.46e-23
ko04610	Complement and coagulation cascades	6.84e-17	MSTRG.13401	FGB	fibrinogen beta chain-like [Oncorhynchus kisutch]	5.09e-15
ko04610	Complement and coagulation cascades	6.84e-17	MSTRG.41074	CFH	C4b-binding protein alpha chain-like isoform X1 [Oncorhynchus mykiss]	5.19e-10
ko04610	Complement and coagulation cascades	6.84e-17	MSTRG.43321	CFI	complement factor I isoform X2 [Oncorhynchus kisutch]	4.06e-22
ko04610	Complement and coagulation cascades	6.84e-17	MSTRG.7805	CFH	complement factor H-like [Oncorhynchus kisutch]	8.93e-24
ko04727	GABAergic synapse	1.17e-15	ncbi_100135974	GLUL	glutamine synthetase [Oncorhynchus mykiss]	4.5e-15
ko04727	GABAergic synapse	1.17e-15	ncbi_100135975	GLUL	glutamine synthetase-like [Oncorhynchus kisutch]	1.54e-18
ko04727	GABAergic synapse	1.17e-15	ncbi_100135991	CACNA1D	voltage-dependent L-type calcium channel subunit alpha-1D [Oncorhynchus mykiss]	6.03e-29
ko04727	GABAergic synapse	1.17e-15	ncbi_100305200	GNG2	Guanine nucleotide-binding protein GI/GS/GO subunit gamma-2 [Salmo salar]	2e-29
ko04727	GABAergic synapse	1.17e-15	ncbi_100305205	GABARAPL2	gamma-aminobutyric acid receptor-associated protein-like 2 [Oncorhynchus kisutch]	0.00014066
ko04727	GABAergic synapse	1.17e-15	ncbi_110485216	CACNA1A	voltage-dependent P/Q-type calcium channel subunit alpha-1A-like [Salmo trutta]	3.27e-07
ko04727	GABAergic synapse	1.17e-15	ncbi_110485542	ABAT	4-aminobutyrate aminotransferase, mitochondrial-like [Oncorhynchus mykiss]	0.00104692
ko04727	GABAergic synapse	1.17e-15	ncbi_110485544	ABAT	4-aminobutyrate aminotransferase, mitochondrial-like [Oncorhynchus mykiss]	1.15e-05
ko04727	GABAergic synapse	1.17e-15	ncbi_110486800	PRKCA	protein kinase C alpha type-like isoform X2 [Oncorhynchus kisutch]	1.65e-17
ko04727	GABAergic synapse	1.17e-15	ncbi_110487190	CACNA1A	LOW QUALITY PROTEIN: voltage-dependent P/Q-type calcium channel subunit alpha-1A-like [Oncorhynchus kisutch]	1.69e-65
ko04727	GABAergic synapse	1.17e-15	ncbi_110487532	GNGT2	guanine nucleotide-binding protein G(I)/G(S)/G(O) subunit gamma-T2-like [Oncorhynchus kisutch]	1.69e-16
ko04727	GABAergic synapse	1.17e-15	ncbi_110487865	GABBR1	gamma-aminobutyric acid type B receptor subunit 1-like [Oncorhynchus kisutch]	7.22e-16
ko04727	GABAergic synapse	1.17e-15	ncbi_110488299	GABBR1	gamma-aminobutyric acid type B receptor subunit 1-like [Oncorhynchus mykiss]	1.78e-31
ko04727	GABAergic synapse	1.17e-15	ncbi_110488373	GNB3	guanine nucleotide-binding protein G(I)/G(S)/G(T) subunit beta-3 [Oncorhynchus kisutch]	7.94e-08
ko04727	GABAergic synapse	1.17e-15	ncbi_110488903	GABRA4	gamma-aminobutyric acid receptor subunit alpha-6-like isoform X1 [Oncorhynchus mykiss]	3.93e-09
ko04727	GABAergic synapse	1.17e-15	ncbi_110488904	GABRA2	gamma-aminobutyric acid receptor subunit alpha-2-like isoform X1 [Oncorhynchus mykiss]	1.26e-10
ko04727	GABAergic synapse	1.17e-15	ncbi_110489165	GABRB2	gamma-aminobutyric acid receptor subunit beta-2-like isoform X1 [Oncorhynchus kisutch]	2.03e-09
ko04727	GABAergic synapse	1.17e-15	ncbi_110489398	GABBR2	gamma-aminobutyric acid type B receptor subunit 2-like [Oncorhynchus kisutch]	2.83e-25
ko04727	GABAergic synapse	1.17e-15	ncbi_110489429	GNB3	guanine nucleotide-binding protein G(I)/G(S)/G(T) subunit beta-3-like isoform X1 [Oncorhynchus mykiss]	8.02e-29
ko04727	GABAergic synapse	1.17e-15	ncbi_110489846	GAD2	glutamate decarboxylase 2 [Oncorhynchus kisutch]	8.72e-26
ko04727	GABAergic synapse	1.17e-15	ncbi_110490105	ADCY3	adenylate cyclase type 3 isoform X1 [Salvelinus alpinus]	1.56e-06
ko04727	GABAergic synapse	1.17e-15	ncbi_110490511	SLC38A2	sodium-coupled neutral amino acid transporter 2-like [Oncorhynchus mykiss]	9.24e-14
ko04727	GABAergic synapse	1.17e-15	ncbi_110491205	GNG4	guanine nucleotide-binding protein G(I)/G(S)/G(O) subunit gamma-4 [Oncorhynchus kisutch]	1.45e-08
ko04727	GABAergic synapse	1.17e-15	ncbi_110491948	CACNA1S	dihydropyridine-sensitive L-type skeletal muscle calcium channel subunit alpha-1-like [Oncorhynchus mykiss]	2.34e-20
ko04727	GABAergic synapse	1.17e-15	ncbi_110492221	GABRD	gamma-aminobutyric acid receptor subunit delta isoform X1 [Oncorhynchus kisutch]	4e-07
ko04727	GABAergic synapse	1.17e-15	ncbi_110492348	SLC32A1	Vesicular inhibitory amino acid transporter [Salmo salar]	1.83e-14
ko04727	GABAergic synapse	1.17e-15	ncbi_110492407	SLC6A1	sodium- and chloride-dependent GABA transporter 1-like isoform X1 [Oncorhynchus kisutch]	2.88e-27
ko04727	GABAergic synapse	1.17e-15	ncbi_110492468	SLC12A5	solute carrier family 12 member 5-like isoform X3 [Oncorhynchus mykiss]	1.75e-15
ko04727	GABAergic synapse	1.17e-15	ncbi_110493200	CACNA1D	voltage-dependent L-type calcium channel subunit alpha-1D-like isoform X1 [Oncorhynchus kisutch]	6.74e-37
ko04727	GABAergic synapse	1.17e-15	ncbi_110493383	SLC6A13	sodium- and chloride-dependent GABA transporter 2-like [Oncorhynchus tshawytscha]	7.41e-23
ko04727	GABAergic synapse	1.17e-15	ncbi_110493397	PRKACA	cAMP-dependent protein kinase catalytic subunit alpha-like [Oncorhynchus kisutch]	0.000690567
ko04727	GABAergic synapse	1.17e-15	ncbi_110493888	SLC12A5	solute carrier family 12 member 5-like isoform X2 [Oncorhynchus mykiss]	6.92e-50
ko04727	GABAergic synapse	1.17e-15	ncbi_110494093	SLC6A13	sodium- and chloride-dependent GABA transporter 2-like isoform X1 [Oncorhynchus mykiss]	1.87e-141
ko04727	GABAergic synapse	1.17e-15	ncbi_110494094	SLC6A13	sodium- and chloride-dependent GABA transporter 2-like isoform X1 [Oncorhynchus mykiss]	0.000492867
ko04727	GABAergic synapse	1.17e-15	ncbi_110494125	SLC6A13	sodium- and chloride-dependent GABA transporter 2-like [Oncorhynchus mykiss]	3.21e-09
ko04727	GABAergic synapse	1.17e-15	ncbi_110494279	SLC38A3	sodium-coupled neutral amino acid transporter 3-like isoform X1 [Oncorhynchus nerka]	1.87e-18
ko04727	GABAergic synapse	1.17e-15	ncbi_110494674	SLC38A3	sodium-coupled neutral amino acid transporter 3-like isoform X1 [Oncorhynchus mykiss]	4.94e-07
ko04727	GABAergic synapse	1.17e-15	ncbi_110494677	GNAI2	PREDICTED: guanine nucleotide-binding protein G(i) subunit alpha-2 isoform X1 [Salmo salar]	4.01e-10
ko04727	GABAergic synapse	1.17e-15	ncbi_110494768	SLC32A1	vesicular inhibitory amino acid transporter [Oncorhynchus mykiss]	3.79e-19
ko04727	GABAergic synapse	1.17e-15	ncbi_110494787	GLS	glutaminase kidney isoform, mitochondrial-like isoform X1 [Oncorhynchus kisutch]	4.15e-10
ko04727	GABAergic synapse	1.17e-15	ncbi_110494881	GNAO1	guanine nucleotide-binding protein G(o) subunit alpha isoform X1 [Oncorhynchus kisutch]	0.0169509
ko04727	GABAergic synapse	1.17e-15	ncbi_110494931	CACNA1A	voltage-dependent P/Q-type calcium channel subunit alpha-1A [Esox lucius]	2.16e-42
ko04727	GABAergic synapse	1.17e-15	ncbi_110494953	CACNA1S	dihydropyridine-sensitive L-type skeletal muscle calcium channel subunit alpha-1-like [Oncorhynchus nerka]	9.54e-15
ko04727	GABAergic synapse	1.17e-15	ncbi_110495826	GABRA5	gamma-aminobutyric acid receptor subunit alpha-5-like isoform X1 [Oncorhynchus mykiss]	2.66e-27
ko04727	GABAergic synapse	1.17e-15	ncbi_110495827	GABRB3	gamma-aminobutyric acid receptor subunit beta-3-like isoform X1 [Oncorhynchus mykiss]	1.02e-12
ko04727	GABAergic synapse	1.17e-15	ncbi_110495910	GLS	glutaminase kidney isoform, mitochondrial-like isoform X1 [Oncorhynchus nerka]	3.55e-29
ko04727	GABAergic synapse	1.17e-15	ncbi_110496472	ADCY2	LOW QUALITY PROTEIN: adenylate cyclase type 2-like [Oncorhynchus nerka]	5.56e-08
ko04727	GABAergic synapse	1.17e-15	ncbi_110496638	GNGT1	guanine nucleotide-binding protein G(T) subunit gamma-T1-like [Oncorhynchus mykiss]	7.53e-11
ko04727	GABAergic synapse	1.17e-15	ncbi_110496654	GABBR2	gamma-aminobutyric acid type B receptor subunit 2-like [Oncorhynchus kisutch]	9.25e-28
ko04727	GABAergic synapse	1.17e-15	ncbi_110496897	GABBR1	gamma-aminobutyric acid type B receptor subunit 1-like [Oncorhynchus mykiss]	1.83e-10
ko04727	GABAergic synapse	1.17e-15	ncbi_110497098	GABRG3	gamma-aminobutyric acid receptor subunit gamma-3-like isoform X1 [Oncorhynchus nerka]	0.00151562
ko04727	GABAergic synapse	1.17e-15	ncbi_110497440	GLS2	glutaminase liver isoform, mitochondrial-like isoform X1 [Oncorhynchus mykiss]	5.69e-27
ko04727	GABAergic synapse	1.17e-15	ncbi_110497787	GABRB1	PREDICTED: gamma-aminobutyric acid receptor subunit beta-1-like isoform X1 [Salmo salar]	2.09e-10
ko04727	GABAergic synapse	1.17e-15	ncbi_110497788	GABRA2	gamma-aminobutyric acid receptor subunit alpha-2-like [Oncorhynchus mykiss]	7.83e-16
ko04727	GABAergic synapse	1.17e-15	ncbi_110497789	GABRG1	gamma-aminobutyric acid receptor subunit gamma-1-like [Oncorhynchus mykiss]	1.49e-40
ko04727	GABAergic synapse	1.17e-15	ncbi_110498604	PRKCBB	protein kinase C beta type isoform X1 [Esox lucius]	0.000580138
ko04727	GABAergic synapse	1.17e-15	ncbi_110499251	GNGT2	guanine nucleotide-binding protein G(I)/G(S)/G(O) subunit gamma-T2b [Salmo salar]	1.4e-06
ko04727	GABAergic synapse	1.17e-15	ncbi_110499842	SLC6A1	sodium- and chloride-dependent GABA transporter 1-like [Oncorhynchus mykiss]	0.000359609
ko04727	GABAergic synapse	1.17e-15	ncbi_110499854	SLC6A13	sodium- and chloride-dependent GABA transporter 2-like [Oncorhynchus kisutch]	7.88e-12
ko04727	GABAergic synapse	1.17e-15	ncbi_110499958	SLC38A2	sodium-coupled neutral amino acid transporter 2-like [Oncorhynchus mykiss]	3.22e-35
ko04727	GABAergic synapse	1.17e-15	ncbi_110500394	ADCY2	adenylate cyclase type 4-like isoform X2 [Oncorhynchus mykiss]	3.14e-38
ko04727	GABAergic synapse	1.17e-15	ncbi_110500941	GNB5A	guanine nucleotide-binding protein subunit beta-5a-like [Oncorhynchus mykiss]	1.51e-15
ko04727	GABAergic synapse	1.17e-15	ncbi_110501463	GAD1	glutamate decarboxylase 1-like isoform X1 [Oncorhynchus mykiss]	1.63e-19
ko04727	GABAergic synapse	1.17e-15	ncbi_110501547	GLS	glutaminase kidney isoform, mitochondrial-like isoform X1 [Oncorhynchus mykiss]	3.32e-06
ko04727	GABAergic synapse	1.17e-15	ncbi_110501548	GLS	glutaminase kidney isoform, mitochondrial-like [Oncorhynchus mykiss]	3.69e-06
ko04727	GABAergic synapse	1.17e-15	ncbi_110501809	ADCY5	adenylate cyclase type 5-like [Oncorhynchus mykiss]	7.45e-06
ko04727	GABAergic synapse	1.17e-15	ncbi_110501842	PLCL1	inactive phospholipase C-like protein 1 [Oncorhynchus mykiss]	6.7e-10
ko04727	GABAergic synapse	1.17e-15	ncbi_110503031	SLC6A13	sodium- and chloride-dependent GABA transporter 2-like [Salvelinus alpinus]	0.00317463
ko04727	GABAergic synapse	1.17e-15	ncbi_110503081	GABRP	gamma-aminobutyric acid receptor subunit pi-like [Oncorhynchus kisutch]	0.000717829
ko04727	GABAergic synapse	1.17e-15	ncbi_110503983	GABBR1	gamma-aminobutyric acid type B receptor subunit 1-like [Oncorhynchus nerka]	2.98e-36
ko04727	GABAergic synapse	1.17e-15	ncbi_110504363	GABRB2	gamma-aminobutyric acid receptor subunit beta-2-like isoform X1 [Oncorhynchus kisutch]	7.33e-12
ko04727	GABAergic synapse	1.17e-15	ncbi_110504503	SLC6A1	sodium- and chloride-dependent GABA transporter 1-like [Oncorhynchus mykiss]	6.52e-37
ko04727	GABAergic synapse	1.17e-15	ncbi_110505099	GABRA4	gamma-aminobutyric acid receptor subunit alpha-6-like [Oncorhynchus mykiss]	0.0295725
ko04727	GABAergic synapse	1.17e-15	ncbi_110505100	GABRA2	gamma-aminobutyric acid receptor subunit alpha-2 [Oncorhynchus kisutch]	2.14e-16
ko04727	GABAergic synapse	1.17e-15	ncbi_110505676	GABRB1	gamma-aminobutyric acid receptor subunit beta-1-like [Oncorhynchus kisutch]	0.0297193
ko04727	GABAergic synapse	1.17e-15	ncbi_110505815	GABRR2	gamma-aminobutyric acid receptor subunit rho-2-like [Oncorhynchus nerka]	0.0293947
ko04727	GABAergic synapse	1.17e-15	ncbi_110506557	GNAO1	PREDICTED: guanine nucleotide-binding protein G(o) subunit alpha-like [Salmo salar]	1.74e-106
ko04727	GABAergic synapse	1.17e-15	ncbi_110508629	ADCY1	adenylate cyclase type 1 [Oncorhynchus mykiss]	1.51e-23
ko04727	GABAergic synapse	1.17e-15	ncbi_110509134	GABARAPL1	gamma-aminobutyric acid receptor-associated protein-like 1 isoform X1 [Oncorhynchus nerka]	8.61e-11
ko04727	GABAergic synapse	1.17e-15	ncbi_110509206	GAD1	glutamate decarboxylase 1-like isoform X1 [Oncorhynchus nerka]	0.000127865
ko04727	GABAergic synapse	1.17e-15	ncbi_110509332	CACNA1B	voltage-dependent N-type calcium channel subunit alpha-1B-like isoform X4 [Salmo trutta]	1.12e-14
ko04727	GABAergic synapse	1.17e-15	ncbi_110509376	GNG2	guanine nucleotide-binding protein G(I)/G(S)/G(O) subunit gamma-8-like [Esox lucius]	0.0372475
ko04727	GABAergic synapse	1.17e-15	ncbi_110509937	GABRB4	PREDICTED: gamma-aminobutyric acid receptor subunit beta-4-like isoform X1 [Salmo salar]	1.83e-10
ko04727	GABAergic synapse	1.17e-15	ncbi_110509938	GABRA3	gamma-aminobutyric acid receptor subunit alpha-3-like isoform X1 [Oncorhynchus nerka]	1.82e-08
ko04727	GABAergic synapse	1.17e-15	ncbi_110509971	GNG3	guanine nucleotide-binding protein G(I)/G(S)/G(O) subunit gamma-3 [Esox lucius]	5.86e-95
ko04727	GABAergic synapse	1.17e-15	ncbi_110510054	GABRR3	gamma-aminobutyric acid receptor subunit rho-3-like [Oncorhynchus kisutch]	0.00011475
ko04727	GABAergic synapse	1.17e-15	ncbi_110510730	PRKCBB	protein kinase C beta type-like isoform X2 [Salmo trutta]	1.29e-15
ko04727	GABAergic synapse	1.17e-15	ncbi_110512786	PRKCA	protein kinase C alpha type [Esox lucius]	2.16e-09
ko04727	GABAergic synapse	1.17e-15	ncbi_110514837	GNB5B	guanine nucleotide-binding protein subunit beta-5b isoform X1 [Oncorhynchus kisutch]	2.81e-05
ko04727	GABAergic synapse	1.17e-15	ncbi_110516720	ADCY9	adenylate cyclase type 9 [Oncorhynchus mykiss]	1.11e-12
ko04727	GABAergic synapse	1.17e-15	ncbi_110517987	GNB3	PREDICTED: guanine nucleotide-binding protein G(I)/G(S)/G(T) subunit beta-3-like isoform X1 [Salmo salar]	9.53e-13
ko04727	GABAergic synapse	1.17e-15	ncbi_110520097	GAD1	glutamate decarboxylase 1-like isoform X1 [Oncorhynchus mykiss]	1.83e-57
ko04727	GABAergic synapse	1.17e-15	ncbi_110520268	ADCY5	adenylate cyclase type 5-like isoform X1 [Oncorhynchus mykiss]	5.93e-41
ko04727	GABAergic synapse	1.17e-15	ncbi_110520292	GNAO1	PREDICTED: guanine nucleotide-binding protein G(o) subunit alpha isoform X1 [Salmo salar]	2.6e-22
ko04727	GABAergic synapse	1.17e-15	ncbi_110521090	GPHN	PREDICTED: gephyrin-like isoform X3 [Salmo salar]	1.28e-14
ko04727	GABAergic synapse	1.17e-15	ncbi_110521204	GNB5A	PREDICTED: guanine nucleotide-binding protein subunit beta-5-like [Salmo salar]	6.46e-29
ko04727	GABAergic synapse	1.17e-15	ncbi_110521389	SLC6A13	sodium- and chloride-dependent GABA transporter 2 [Oncorhynchus kisutch]	1.28e-22
ko04727	GABAergic synapse	1.17e-15	ncbi_110521725	GNG12	guanine nucleotide-binding protein G(I)/G(S)/G(O) subunit gamma-12-like [Oncorhynchus mykiss]	0.00103939
ko04727	GABAergic synapse	1.17e-15	ncbi_110521932	NSF	vesicle-fusing ATPase-like isoform X1 [Oncorhynchus mykiss]	2.31e-16
ko04727	GABAergic synapse	1.17e-15	ncbi_110522109	GABRR2	gamma-aminobutyric acid receptor subunit rho-2-like isoform X2 [Oncorhynchus mykiss]	4.62e-11
ko04727	GABAergic synapse	1.17e-15	ncbi_110524118	GNG7	guanine nucleotide-binding protein G(I)/G(S)/G(O) subunit gamma-7-like [Oncorhynchus mykiss]	0.00429293
ko04727	GABAergic synapse	1.17e-15	ncbi_110524615	GNG12	PREDICTED: guanine nucleotide-binding protein G(I)/G(S)/G(O) subunit gamma-12-like [Salmo salar]	2.32e-06
ko04727	GABAergic synapse	1.17e-15	ncbi_110524869	GABRA5	gamma-aminobutyric acid receptor subunit alpha-5-like [Oncorhynchus mykiss]	1.62e-08
ko04727	GABAergic synapse	1.17e-15	ncbi_110525473	CACNA1B	voltage-dependent N-type calcium channel subunit alpha-1B-like [Oncorhynchus mykiss]	8.37e-12
ko04727	GABAergic synapse	1.17e-15	ncbi_110526435	GNAO1	PREDICTED: guanine nucleotide-binding protein G(o) subunit alpha-like [Salmo salar]	7.96e-66
ko04727	GABAergic synapse	1.17e-15	ncbi_110526647	GNB5B	guanine nucleotide-binding protein subunit beta-5b isoform X1 [Oncorhynchus kisutch]	1.51e-10
ko04727	GABAergic synapse	1.17e-15	ncbi_110526858	GABRP	gamma-aminobutyric acid receptor subunit pi isoform X1 [Oncorhynchus kisutch]	3.42e-06
ko04727	GABAergic synapse	1.17e-15	ncbi_110526958	GABRB3	gamma-aminobutyric acid receptor subunit beta-3-like [Oncorhynchus mykiss]	0.00325578
ko04727	GABAergic synapse	1.17e-15	ncbi_110527446	GABRB3	gamma-aminobutyric acid receptor subunit beta-3 isoform X5 [Oncorhynchus kisutch]	5.66e-08
ko04727	GABAergic synapse	1.17e-15	ncbi_110527447	GABRA5	gamma-aminobutyric acid receptor subunit alpha-5-like [Oncorhynchus nerka]	7.97e-18
ko04727	GABAergic synapse	1.17e-15	ncbi_110527448	GABRG3	gamma-aminobutyric acid receptor subunit gamma-3-like isoform X1 [Oncorhynchus mykiss]	4.7e-07
ko04727	GABAergic synapse	1.17e-15	ncbi_110527587	SLC6A13	sodium- and chloride-dependent GABA transporter 2-like [Oncorhynchus mykiss]	0.000282102
ko04727	GABAergic synapse	1.17e-15	ncbi_110527704	SLC32A1	vesicular inhibitory amino acid transporter-like [Oncorhynchus mykiss]	1.83e-27
ko04727	GABAergic synapse	1.17e-15	ncbi_110527782	SLC38A3	sodium-coupled neutral amino acid transporter 3-like isoform X1 [Oncorhynchus mykiss]	5.7e-08
ko04727	GABAergic synapse	1.17e-15	ncbi_110527783	GNAI2	guanine nucleotide-binding protein G(i) subunit alpha-2-like [Oncorhynchus mykiss]	2.12e-19
ko04727	GABAergic synapse	1.17e-15	ncbi_110528154	GNAI2	guanine nucleotide-binding protein G(i) subunit alpha-2-like [Oncorhynchus kisutch]	1.26e-19
ko04727	GABAergic synapse	1.17e-15	ncbi_110528155	SLC38A3	sodium-coupled neutral amino acid transporter 3-like isoform X1 [Oncorhynchus nerka]	1.52e-30
ko04727	GABAergic synapse	1.17e-15	ncbi_110528653	SLC6A11	sodium- and chloride-dependent GABA transporter 3 [Oncorhynchus kisutch]	6.68e-70
ko04727	GABAergic synapse	1.17e-15	ncbi_110528657	SLC6A1	sodium- and chloride-dependent GABA transporter 1 [Oncorhynchus kisutch]	2.28e-24
ko04727	GABAergic synapse	1.17e-15	ncbi_110528658	SLC6A1	sodium- and chloride-dependent GABA transporter 1-like [Oncorhynchus tshawytscha]	3.99e-12
ko04727	GABAergic synapse	1.17e-15	ncbi_110529040	SLC12A5	solute carrier family 12 member 5-like isoform X1 [Salmo trutta]	1.2e-51
ko04727	GABAergic synapse	1.17e-15	ncbi_110529042	SRC	proto-oncogene tyrosine-protein kinase Src-like isoform X1 [Oncorhynchus tshawytscha]	2.35e-10
ko04727	GABAergic synapse	1.17e-15	ncbi_110529226	GPHN	PREDICTED: gephyrin isoform X1 [Salmo salar]	9.81e-25
ko04727	GABAergic synapse	1.17e-15	ncbi_110529498	GABRR1	gamma-aminobutyric acid receptor subunit rho-1-like [Oncorhynchus mykiss]	1.93e-11
ko04727	GABAergic synapse	1.17e-15	ncbi_110529499	GABRR2	gamma-aminobutyric acid receptor subunit rho-2-like [Oncorhynchus mykiss]	3.81e-07
ko04727	GABAergic synapse	1.17e-15	ncbi_110529931	ADCY8	adenylate cyclase type 8 isoform X1 [Oncorhynchus mykiss]	2.84e-17
ko04727	GABAergic synapse	1.17e-15	ncbi_110530669	GAD1	glutamate decarboxylase 1-like isoform X1 [Oncorhynchus mykiss]	3.92e-44
ko04727	GABAergic synapse	1.17e-15	ncbi_110530970	ADCY1	adenylate cyclase type 1-like isoform X2 [Oncorhynchus kisutch]	9.67e-09
ko04727	GABAergic synapse	1.17e-15	ncbi_110531171	CACNA1D	voltage-dependent L-type calcium channel subunit alpha-1D-like isoform X1 [Oncorhynchus nerka]	0.000151711
ko04727	GABAergic synapse	1.17e-15	ncbi_110531958	SLC12A5	solute carrier family 12 member 5-like [Oncorhynchus tshawytscha]	4.69e-10
ko04727	GABAergic synapse	1.17e-15	ncbi_110531998	SLC6A1	sodium- and chloride-dependent GABA transporter 1-like isoform X1 [Oncorhynchus mykiss]	2.59e-31
ko04727	GABAergic synapse	1.17e-15	ncbi_110532052	SLC32A1	vesicular inhibitory amino acid transporter-like [Oncorhynchus mykiss]	5e-08
ko04727	GABAergic synapse	1.17e-15	ncbi_110532390	GABRD	gamma-aminobutyric acid receptor subunit delta-like isoform X1 [Oncorhynchus mykiss]	8.32e-05
ko04727	GABAergic synapse	1.17e-15	ncbi_110532471	SLC38A3	sodium-coupled neutral amino acid transporter 3-like isoform X1 [Oncorhynchus mykiss]	4e-05
ko04727	GABAergic synapse	1.17e-15	ncbi_110533360	GABRG2	gamma-aminobutyric acid receptor subunit gamma-2 isoform X1 [Oncorhynchus mykiss]	2.66e-77
ko04727	GABAergic synapse	1.17e-15	ncbi_110533361	GABRA1	gamma-aminobutyric acid receptor subunit alpha-1-like isoform X1 [Oncorhynchus mykiss]	5.39e-36
ko04727	GABAergic synapse	1.17e-15	ncbi_110533362	GABRA6	gamma-aminobutyric acid receptor subunit alpha-6-like isoform X1 [Oncorhynchus nerka]	0.000109875
ko04727	GABAergic synapse	1.17e-15	ncbi_110533363	GABRB2	gamma-aminobutyric acid receptor subunit beta-2-like [Oncorhynchus mykiss]	8.08e-10
ko04727	GABAergic synapse	1.17e-15	ncbi_110533559	KCNJ6	G protein-activated inward rectifier potassium channel 2 [Oncorhynchus mykiss]	7.67e-05
ko04727	GABAergic synapse	1.17e-15	ncbi_110533726	GNB1	guanine nucleotide-binding protein G(I)/G(S)/G(T) subunit beta-2 isoform X1 [Esox lucius]	3.09e-12
ko04727	GABAergic synapse	1.17e-15	ncbi_110533954	GABRB4	gamma-aminobutyric acid receptor subunit beta-4 [Oncorhynchus kisutch]	1.75e-18
ko04727	GABAergic synapse	1.17e-15	ncbi_110533955	GABRA3	gamma-aminobutyric acid receptor subunit alpha-3-like [Oncorhynchus nerka]	1.14e-06
ko04727	GABAergic synapse	1.17e-15	ncbi_110534060	GABRR3	gamma-aminobutyric acid receptor subunit rho-3-like [Oncorhynchus mykiss]	3.82e-13
ko04727	GABAergic synapse	1.17e-15	ncbi_110534076	GABBR2	gamma-aminobutyric acid type B receptor subunit 2-like [Oncorhynchus mykiss]	1.72e-12
ko04727	GABAergic synapse	1.17e-15	ncbi_110534218	GABARAP	gamma-aminobutyric acid receptor-associated protein [Oncorhynchus kisutch]	6.47e-12
ko04727	GABAergic synapse	1.17e-15	ncbi_110535324	GABBR2	gamma-aminobutyric acid type B receptor subunit 2-like [Oncorhynchus mykiss]	4.54e-17
ko04727	GABAergic synapse	1.17e-15	ncbi_110537275	GABARAPL1	Gamma-aminobutyric acid receptor-associated protein-like 1 [Salmo salar]	1.29e-52
ko04727	GABAergic synapse	1.17e-15	ncbi_110537401	GNB1	PREDICTED: guanine nucleotide-binding protein G(I)/G(S)/G(T) subunit beta-2-like [Salmo salar]	4.59e-10
ko04727	GABAergic synapse	1.17e-15	ncbi_110537636	SLC6A13	sodium- and chloride-dependent GABA transporter 2-like [Oncorhynchus mykiss]	0.000349721
ko04727	GABAergic synapse	1.17e-15	ncbi_110537751	GABRB2	gamma-aminobutyric acid receptor subunit beta-2 [Oncorhynchus kisutch]	8.84e-09
ko04727	GABAergic synapse	1.17e-15	ncbi_110537753	GABRA1	PREDICTED: gamma-aminobutyric acid receptor subunit alpha-1-like isoform X1 [Salmo salar]	4.59e-15
ko04727	GABAergic synapse	1.17e-15	ncbi_110537755	GABRG2	gamma-aminobutyric acid receptor subunit gamma-2-like isoform X1 [Oncorhynchus mykiss]	2.86e-27
ko04727	GABAergic synapse	1.17e-15	ncbi_110537965	NSF	vesicle-fusing ATPase isoform X1 [Oncorhynchus kisutch]	1.17e-28
ko04727	GABAergic synapse	1.17e-15	ncbi_110538860	ABAT	4-aminobutyrate aminotransferase, mitochondrial-like [Oncorhynchus mykiss]	9.41e-05
ko04727	GABAergic synapse	1.17e-15	ncbi_110539011	CACNA1A	voltage-dependent P/Q-type calcium channel subunit alpha-1A-like [Salmo trutta]	2.45e-69
ko04727	GABAergic synapse	1.17e-15	ncbi_110539056	ADCY9	adenylate cyclase type 9 [Oncorhynchus mykiss]	3.47e-12
ko04727	GABAergic synapse	1.17e-15	ncbi_110539163	GNGT2	PREDICTED: guanine nucleotide-binding protein G(I)/G(S)/G(O) subunit gamma-T2-like [Salmo salar]	1.45e-09
ko04727	GABAergic synapse	1.17e-15	ncbi_118936269	CACNA1B	voltage-dependent N-type calcium channel subunit alpha-1B isoform X4 [Oncorhynchus kisutch]	7.62e-38
ko04727	GABAergic synapse	1.17e-15	ncbi_118936678	GNG7	guanine nucleotide-binding protein G(I)/G(S)/G(O) subunit gamma-7 [Clupea harengus]	1.09e-05
ko04727	GABAergic synapse	1.17e-15	ncbi_118938151	GNG5	PREDICTED: guanine nucleotide-binding protein G(I)/G(S)/G(O) subunit gamma-5-like [Salmo salar]	1.92e-27
ko04727	GABAergic synapse	1.17e-15	ncbi_118942079	GNG4	guanine nucleotide-binding protein G(I)/G(S)/G(O) subunit gamma-4-like [Salvelinus alpinus]	0.000537161
ko04727	GABAergic synapse	1.17e-15	ncbi_118944226	GNG2	Guanine nucleotide-binding protein GI/GS/GO subunit gamma-2 [Salmo salar]	9.41e-40
ko04727	GABAergic synapse	1.17e-15	ncbi_118945770	PRKCA	protein kinase C alpha type [Esox lucius]	9.14e-11
ko04727	GABAergic synapse	1.17e-15	ncbi_118947071	PRKCBB	protein kinase C beta type isoform X2 [Esox lucius]	5.36e-05
ko04727	GABAergic synapse	1.17e-15	ncbi_118947113	GNG13	PREDICTED: guanine nucleotide-binding protein G(I)/G(S)/G(O) subunit gamma-13-like [Salmo salar]	0.0438154
ko04727	GABAergic synapse	1.17e-15	ncbi_118947125	GNG13	PREDICTED: guanine nucleotide-binding protein G(I)/G(S)/G(O) subunit gamma-13-like [Salmo salar]	1.04e-10
ko04727	GABAergic synapse	1.17e-15	ncbi_118947581	GNG13	PREDICTED: guanine nucleotide-binding protein G(I)/G(S)/G(O) subunit gamma-13-like isoform X1 [Salmo salar]	3.11e-46
ko04727	GABAergic synapse	1.17e-15	MSTRG.11472	GLS	glutaminase liver isoform, mitochondrial-like isoform X1 [Oncorhynchus kisutch]	8.21e-14
ko04727	GABAergic synapse	1.17e-15	MSTRG.28869	GNG7	guanine nucleotide-binding protein G(I)/G(S)/G(O) subunit gamma-7 [Oncorhynchus mykiss]	3.06e-12
ko04727	GABAergic synapse	1.17e-15	MSTRG.29788	GNGT1	probable acyl-CoA dehydrogenase 6 [Oncorhynchus nerka]	8.76e-15
ko04727	GABAergic synapse	1.17e-15	MSTRG.32371	SLC6A13	sodium- and chloride-dependent GABA transporter 2-like [Oncorhynchus mykiss]	4e-20
ko04727	GABAergic synapse	1.17e-15	MSTRG.41238	--	LINE-1 reverse transcriptase -like protein [Triplophysa tibetana]	2.8e-23
ko04080	Neuroactive ligand-receptor interaction	1.31e-15	ncbi_100135808	CGAB	gonadotropin alpha subunit isoform X1 [Oncorhynchus mykiss]	0.000456414
ko04080	Neuroactive ligand-receptor interaction	1.31e-15	ncbi_100135817	CALCA	salmon calcitonin-Ib precursor isoform X1 [Oncorhynchus mykiss]	2.63e-05
ko04080	Neuroactive ligand-receptor interaction	1.31e-15	ncbi_100135818	CALCA	salmon calcitonin-IV precursor [Oncorhynchus mykiss]	4.23e-33
ko04080	Neuroactive ligand-receptor interaction	1.31e-15	ncbi_100135819	CALCA	calcitonin gene-related peptide 2 precursor [Oncorhynchus mykiss]	0.0252725
ko04080	Neuroactive ligand-receptor interaction	1.31e-15	ncbi_100135823	GRIN1	PREDICTED: glutamate receptor ionotropic, NMDA 1-like isoform X2 [Salmo salar]	4.34e-49
ko04080	Neuroactive ligand-receptor interaction	1.31e-15	ncbi_100135888	MTNR1AA	melatonin receptor type 1A-A [Oncorhynchus kisutch]	0.00178509
ko04080	Neuroactive ligand-receptor interaction	1.31e-15	ncbi_100135894	NPY	neuropeptide Y precursor [Oncorhynchus mykiss]	5.61e-05
ko04080	Neuroactive ligand-receptor interaction	1.31e-15	ncbi_100135918	C3	complement C3-like [Oncorhynchus mykiss]	1.11e-52
ko04080	Neuroactive ligand-receptor interaction	1.31e-15	ncbi_100135955	ADCYAP1	pituitary adenylate cyclase-activating polypeptide isoform X1 [Oncorhynchus mykiss]	1.13e-79
ko04080	Neuroactive ligand-receptor interaction	1.31e-15	ncbi_100135962	C5	complement C5 [Oncorhynchus mykiss]	7.94e-18
ko04080	Neuroactive ligand-receptor interaction	1.31e-15	ncbi_100135978	THRB	PREDICTED: thyroid hormone receptor beta isoform X1 [Salmo salar]	9.27e-20
ko04080	Neuroactive ligand-receptor interaction	1.31e-15	ncbi_100135989	LHCGR	luteinizing hormone/choriogonadotropin receptor precursor [Oncorhynchus mykiss]	0.0288292
ko04080	Neuroactive ligand-receptor interaction	1.31e-15	ncbi_100136016	UCN	UI precursor [Oncorhynchus mykiss]	0.000811134
ko04080	Neuroactive ligand-receptor interaction	1.31e-15	ncbi_100136019	CCK	cholecystokinin-like [Oncorhynchus tshawytscha]	0.000659843
ko04080	Neuroactive ligand-receptor interaction	1.31e-15	ncbi_100136061	D215	dopamine D2 receptor 1 [Oncorhynchus mykiss]	0.000214435
ko04080	Neuroactive ligand-receptor interaction	1.31e-15	ncbi_100136062	D215	D(2) dopamine receptor isoform X1 [Oncorhynchus kisutch]	0.0249593
ko04080	Neuroactive ligand-receptor interaction	1.31e-15	ncbi_100136077	F2	prothrombin precursor [Oncorhynchus mykiss]	1.63e-135
ko04080	Neuroactive ligand-receptor interaction	1.31e-15	ncbi_100136097	AGT	angiotensinogen [Oncorhynchus mykiss]	4.24e-25
ko04080	Neuroactive ligand-receptor interaction	1.31e-15	ncbi_100136104	C3AR1	C3a anaphylatoxin chemotactic receptor [Oncorhynchus mykiss]	1.93e-05
ko04080	Neuroactive ligand-receptor interaction	1.31e-15	ncbi_100136152	NACHRA9	neuronal acetylcholine receptor subunit alpha-9-I precursor [Oncorhynchus mykiss]	0.0172122
ko04080	Neuroactive ligand-receptor interaction	1.31e-15	ncbi_100136153	ADRB2	beta-2 adrenergic receptor isoform X1 [Oncorhynchus mykiss]	0.00060711
ko04080	Neuroactive ligand-receptor interaction	1.31e-15	ncbi_100136220	CRHR1	PREDICTED: corticotropin-releasing factor receptor 1-like isoform X1 [Salmo salar]	0.000335961
ko04080	Neuroactive ligand-receptor interaction	1.31e-15	ncbi_100136266	VIPR2	vasoactive intestinal polypeptide receptor 2-like isoform X2 [Oncorhynchus nerka]	7.82e-09
ko04080	Neuroactive ligand-receptor interaction	1.31e-15	ncbi_100136276	SSTR1	somatostatin receptor type 1-like [Oncorhynchus kisutch]	0.000937109
ko04080	Neuroactive ligand-receptor interaction	1.31e-15	ncbi_100136289	TSHB	thyrotropin subunit beta precursor [Oncorhynchus mykiss]	0.0220245
ko04080	Neuroactive ligand-receptor interaction	1.31e-15	ncbi_100136609	PRLR	prolactin receptor precursor [Oncorhynchus mykiss]	3.54e-16
ko04080	Neuroactive ligand-receptor interaction	1.31e-15	ncbi_100136616	F2	prothrombin [Oncorhynchus mykiss]	9.85e-60
ko04080	Neuroactive ligand-receptor interaction	1.31e-15	ncbi_100136632	CCK	cholecystokinin-like [Oncorhynchus tshawytscha]	3.35e-09
ko04080	Neuroactive ligand-receptor interaction	1.31e-15	ncbi_100136652	TSPO	translocator protein [Oncorhynchus mykiss]	1.51e-42
ko04080	Neuroactive ligand-receptor interaction	1.31e-15	ncbi_100136653	CRF1	corticotropin-releasing factor isoform 2 precursor [Oncorhynchus mykiss]	0.00719523
ko04080	Neuroactive ligand-receptor interaction	1.31e-15	ncbi_100136670	ADCYAP1R1	pituitary adenylate cyclase-activating polypeptide type I receptor-like isoform X1 [Oncorhynchus kisutch]	9.09e-32
ko04080	Neuroactive ligand-receptor interaction	1.31e-15	ncbi_100136672	SSTR1	somatostatin receptor type 1 subtype B [Oncorhynchus mykiss]	0.0190375
ko04080	Neuroactive ligand-receptor interaction	1.31e-15	ncbi_100136682	ADRA1A	adrenergic, alpha 1A, receptor isoform X1 [Oncorhynchus mykiss]	0.00346636
ko04080	Neuroactive ligand-receptor interaction	1.31e-15	ncbi_100136733	GH1	growth hormone I precursor [Oncorhynchus mykiss gairdneri]	5.72e-10
ko04080	Neuroactive ligand-receptor interaction	1.31e-15	ncbi_100136734	GH2	growth hormone 2 [Salmo caspius]	3.8e-08
ko04080	Neuroactive ligand-receptor interaction	1.31e-15	ncbi_100136745	GCG1	glucagon-1 precursor [Oncorhynchus mykiss]	0.0393043
ko04080	Neuroactive ligand-receptor interaction	1.31e-15	ncbi_100136748	GCG2	glucagon-2 [Oncorhynchus nerka]	0.00042525
ko04080	Neuroactive ligand-receptor interaction	1.31e-15	ncbi_100136751	SST2	somatostatin-2 precursor [Oncorhynchus mykiss]	9.73e-07
ko04080	Neuroactive ligand-receptor interaction	1.31e-15	ncbi_100136771	POMCA	pro-opiomelanocortin A precursor [Oncorhynchus mykiss]	4.23e-06
ko04080	Neuroactive ligand-receptor interaction	1.31e-15	ncbi_100136772	POMCB	pro-opiomelanocortin B precursor [Oncorhynchus mykiss]	3.84e-09
ko04080	Neuroactive ligand-receptor interaction	1.31e-15	ncbi_100136792	PRL	prolactin precursor [Oncorhynchus mykiss]	5.43e-11
ko04080	Neuroactive ligand-receptor interaction	1.31e-15	ncbi_100301661	D14	D(1)-like dopamine receptor [Oncorhynchus mykiss]	0.00893605
ko04080	Neuroactive ligand-receptor interaction	1.31e-15	ncbi_100499611	MC1R	tubulin beta-3 chain-like [Oncorhynchus tshawytscha]	1.95e-18
ko04080	Neuroactive ligand-receptor interaction	1.31e-15	ncbi_100499615	SSTR2	PREDICTED: somatostatin receptor type 2-like [Salmo salar]	1.2e-05
ko04080	Neuroactive ligand-receptor interaction	1.31e-15	ncbi_110485181	GRIN2B	PREDICTED: glutamate receptor ionotropic, NMDA 2B [Salmo salar]	3.59e-35
ko04080	Neuroactive ligand-receptor interaction	1.31e-15	ncbi_110485423	LPAR2	lysophosphatidic acid receptor 2 isoform X1 [Oncorhynchus kisutch]	4.5e-44
ko04080	Neuroactive ligand-receptor interaction	1.31e-15	ncbi_110485424	LPAR2	lysophosphatidic acid receptor 2 isoform X1 [Oncorhynchus kisutch]	1.72e-35
ko04080	Neuroactive ligand-receptor interaction	1.31e-15	ncbi_110485487	NPB	neuropeptide B-like [Oncorhynchus mykiss]	2.32e-06
ko04080	Neuroactive ligand-receptor interaction	1.31e-15	ncbi_110485488	NPB	PREDICTED: neuropeptide B-like [Salmo salar]	0.0252069
ko04080	Neuroactive ligand-receptor interaction	1.31e-15	ncbi_110486048	VIP	VIP peptides-like [Oncorhynchus mykiss]	0.0195858
ko04080	Neuroactive ligand-receptor interaction	1.31e-15	ncbi_110486134	CRHR1	corticotropin-releasing factor receptor 1 [Oncorhynchus kisutch]	3.19e-06
ko04080	Neuroactive ligand-receptor interaction	1.31e-15	ncbi_110486144	PYY	peptide YY-like [Oncorhynchus kisutch]	5.71e-05
ko04080	Neuroactive ligand-receptor interaction	1.31e-15	ncbi_110486309	GALR2B	galanin receptor type 2-like [Oncorhynchus mykiss]	0.000507634
ko04080	Neuroactive ligand-receptor interaction	1.31e-15	ncbi_110486590	GRIN2C	glutamate receptor ionotropic, NMDA 2C-like isoform X2 [Oncorhynchus mykiss]	4.05e-06
ko04080	Neuroactive ligand-receptor interaction	1.31e-15	ncbi_110487597	GRIK5	glutamate receptor ionotropic, kainate 5-like isoform X1 [Oncorhynchus nerka]	4.22e-15
ko04080	Neuroactive ligand-receptor interaction	1.31e-15	ncbi_110487602	GRIN2D	glutamate receptor ionotropic, NMDA 2D-like [Oncorhynchus nerka]	3.13e-06
ko04080	Neuroactive ligand-receptor interaction	1.31e-15	ncbi_110487733	P2RX3	P2X purinoceptor 3-like [Oncorhynchus kisutch]	1.73e-06
ko04080	Neuroactive ligand-receptor interaction	1.31e-15	ncbi_110487786	GRIA3	glutamate receptor 3-like isoform X1 [Salmo trutta]	1.59e-24
ko04080	Neuroactive ligand-receptor interaction	1.31e-15	ncbi_110487865	GABBR1	gamma-aminobutyric acid type B receptor subunit 1-like [Oncorhynchus kisutch]	7.22e-16
ko04080	Neuroactive ligand-receptor interaction	1.31e-15	ncbi_110488021	CALCRL	calcitonin gene-related peptide type 1 receptor-like [Oncorhynchus kisutch]	1.38e-11
ko04080	Neuroactive ligand-receptor interaction	1.31e-15	ncbi_110488142	TAC1	protachykinin-1 [Oncorhynchus mykiss]	5.53e-14
ko04080	Neuroactive ligand-receptor interaction	1.31e-15	ncbi_110488182	OPRD1	delta-type opioid receptor-like [Oncorhynchus tshawytscha]	2.15e-13
ko04080	Neuroactive ligand-receptor interaction	1.31e-15	ncbi_110488255	LTB4R	leukotriene B4 receptor 1-like [Oncorhynchus mykiss]	0.0483704
ko04080	Neuroactive ligand-receptor interaction	1.31e-15	ncbi_110488299	GABBR1	gamma-aminobutyric acid type B receptor subunit 1-like [Oncorhynchus mykiss]	1.78e-31
ko04080	Neuroactive ligand-receptor interaction	1.31e-15	ncbi_110488417	S1PR1	sphingosine 1-phosphate receptor 1-like [Oncorhynchus mykiss]	1.12e-21
ko04080	Neuroactive ligand-receptor interaction	1.31e-15	ncbi_110488814	CHRNA3	neuronal acetylcholine receptor subunit alpha-3-like [Salmo trutta]	3.52e-07
ko04080	Neuroactive ligand-receptor interaction	1.31e-15	ncbi_110488815	CHRNA7	neuronal acetylcholine receptor subunit alpha-7-like [Oncorhynchus kisutch]	0.000649904
ko04080	Neuroactive ligand-receptor interaction	1.31e-15	ncbi_110488816	CHRNB2	neuronal acetylcholine receptor subunit beta-2-like [Oncorhynchus mykiss]	6.95e-09
ko04080	Neuroactive ligand-receptor interaction	1.31e-15	ncbi_110488903	GABRA4	gamma-aminobutyric acid receptor subunit alpha-6-like isoform X1 [Oncorhynchus mykiss]	3.93e-09
ko04080	Neuroactive ligand-receptor interaction	1.31e-15	ncbi_110488904	GABRA2	gamma-aminobutyric acid receptor subunit alpha-2-like isoform X1 [Oncorhynchus mykiss]	1.26e-10
ko04080	Neuroactive ligand-receptor interaction	1.31e-15	ncbi_110488916	F2RL3	proteinase-activated receptor 4-like [Oncorhynchus mykiss]	0.0354425
ko04080	Neuroactive ligand-receptor interaction	1.31e-15	ncbi_110488932	GLRB	glycine receptor subunit beta-like isoform X1 [Oncorhynchus kisutch]	3.46e-17
ko04080	Neuroactive ligand-receptor interaction	1.31e-15	ncbi_110488935	RXFP1	relaxin receptor 1 [Oncorhynchus mykiss]	0.0449392
ko04080	Neuroactive ligand-receptor interaction	1.31e-15	ncbi_110489008	C3	complement C3-like [Oncorhynchus mykiss]	1.1e-09
ko04080	Neuroactive ligand-receptor interaction	1.31e-15	ncbi_110489018	C3	LOW QUALITY PROTEIN: complement C3-like [Oncorhynchus mykiss]	6.41e-08
ko04080	Neuroactive ligand-receptor interaction	1.31e-15	ncbi_110489027	C3	complement C3 [Oncorhynchus mykiss]	2.38e-67
ko04080	Neuroactive ligand-receptor interaction	1.31e-15	ncbi_110489131	GRIK3	glutamate receptor ionotropic, kainate 3-like [Oncorhynchus mykiss]	2e-26
ko04080	Neuroactive ligand-receptor interaction	1.31e-15	ncbi_110489165	GABRB2	gamma-aminobutyric acid receptor subunit beta-2-like isoform X1 [Oncorhynchus kisutch]	2.03e-09
ko04080	Neuroactive ligand-receptor interaction	1.31e-15	ncbi_110489213	GLRA1	glycine receptor subunit alphaZ1-like isoform X1 [Salmo trutta]	4.12e-59
ko04080	Neuroactive ligand-receptor interaction	1.31e-15	ncbi_110489398	GABBR2	gamma-aminobutyric acid type B receptor subunit 2-like [Oncorhynchus kisutch]	2.83e-25
ko04080	Neuroactive ligand-receptor interaction	1.31e-15	ncbi_110489484	MCHR2	melanin-concentrating hormone receptor 2-like [Oncorhynchus mykiss]	3.46e-33
ko04080	Neuroactive ligand-receptor interaction	1.31e-15	ncbi_110489619	VIPR2	vasoactive intestinal polypeptide receptor 2-like isoform X1 [Oncorhynchus mykiss]	0.000234721
ko04080	Neuroactive ligand-receptor interaction	1.31e-15	ncbi_110489678	GALR1	galanin receptor type 1-like [Oncorhynchus mykiss]	3e-05
ko04080	Neuroactive ligand-receptor interaction	1.31e-15	ncbi_110489859	PENK-A	proenkephalin-A [Oncorhynchus kisutch]	5.52e-18
ko04080	Neuroactive ligand-receptor interaction	1.31e-15	ncbi_110489943	ADCYAP1	glucagon family neuropeptides isoform X1 [Oncorhynchus kisutch]	4.1e-61
ko04080	Neuroactive ligand-receptor interaction	1.31e-15	ncbi_110489964	PRLH	C-RFamide peptide [Salmo salar]	0.0124105
ko04080	Neuroactive ligand-receptor interaction	1.31e-15	ncbi_110489978	HTR5A	PREDICTED: 5-hydroxytryptamine receptor 5A isoform X1 [Salmo salar]	1.33e-07
ko04080	Neuroactive ligand-receptor interaction	1.31e-15	ncbi_110490013	MC4R	melanocortin receptor 4-like [Oncorhynchus mykiss]	2.23e-27
ko04080	Neuroactive ligand-receptor interaction	1.31e-15	ncbi_110490058	SST1A	somatostatin-1A-like [Oncorhynchus kisutch]	6.04e-18
ko04080	Neuroactive ligand-receptor interaction	1.31e-15	ncbi_110490298	EDN1	endothelin-2-like [Oncorhynchus mykiss]	8.73e-05
ko04080	Neuroactive ligand-receptor interaction	1.31e-15	ncbi_110490488	CHRM2	muscarinic acetylcholine receptor M2-like [Oncorhynchus mykiss]	4.42e-08
ko04080	Neuroactive ligand-receptor interaction	1.31e-15	ncbi_110490742	GRM8	metabotropic glutamate receptor 8-like isoform X1 [Oncorhynchus kisutch]	1.96e-11
ko04080	Neuroactive ligand-receptor interaction	1.31e-15	ncbi_110491063	P2RY4	lysophosphatidic acid receptor 6-like [Oncorhynchus mykiss]	0.00513496
ko04080	Neuroactive ligand-receptor interaction	1.31e-15	ncbi_110491138	GRM7	metabotropic glutamate receptor 7-like [Oncorhynchus tshawytscha]	1.82e-25
ko04080	Neuroactive ligand-receptor interaction	1.31e-15	ncbi_110491170	NTSR1	neurotensin receptor type 1-like [Oncorhynchus nerka]	0.0322398
ko04080	Neuroactive ligand-receptor interaction	1.31e-15	ncbi_110491174	ADORA1	adenosine receptor A1-like [Oncorhynchus kisutch]	5.12e-06
ko04080	Neuroactive ligand-receptor interaction	1.31e-15	ncbi_110491179	OPRL1	nociceptin receptor-like [Oncorhynchus tshawytscha]	5.44e-09
ko04080	Neuroactive ligand-receptor interaction	1.31e-15	ncbi_110491397	HTR7	5-hydroxytryptamine receptor 7-like [Oncorhynchus mykiss]	0.00150819
ko04080	Neuroactive ligand-receptor interaction	1.31e-15	ncbi_110491447	SSTR2	somatostatin receptor type 2-like isoform X1 [Oncorhynchus mykiss]	1.4e-08
ko04080	Neuroactive ligand-receptor interaction	1.31e-15	ncbi_110491448	SSTR5	somatostatin receptor type 5-like [Oncorhynchus mykiss]	2.17e-06
ko04080	Neuroactive ligand-receptor interaction	1.31e-15	ncbi_110491553	PYY	peptide Y-like [Oncorhynchus mykiss]	3.56e-08
ko04080	Neuroactive ligand-receptor interaction	1.31e-15	ncbi_110491751	PTH1R	parathyroid hormone/parathyroid hormone-related peptide receptor-like [Oncorhynchus mykiss]	9.51e-11
ko04080	Neuroactive ligand-receptor interaction	1.31e-15	ncbi_110491804	RXFP3	relaxin-3 receptor 1-like [Oncorhynchus mykiss]	0.0145131
ko04080	Neuroactive ligand-receptor interaction	1.31e-15	ncbi_110491832	CHRNA7	neuronal acetylcholine receptor subunit alpha-7-like isoform X1 [Oncorhynchus mykiss]	0.00530108
ko04080	Neuroactive ligand-receptor interaction	1.31e-15	ncbi_110491941	AVPR2	vasopressin V2 receptor-like [Oncorhynchus mykiss]	1.47e-10
ko04080	Neuroactive ligand-receptor interaction	1.31e-15	ncbi_110491959	--	tachykinin-3 [Oncorhynchus mykiss]	0.0123377
ko04080	Neuroactive ligand-receptor interaction	1.31e-15	ncbi_110492177	GRM4	metabotropic glutamate receptor 4-like [Oncorhynchus mykiss]	4.64e-15
ko04080	Neuroactive ligand-receptor interaction	1.31e-15	ncbi_110492221	GABRD	gamma-aminobutyric acid receptor subunit delta isoform X1 [Oncorhynchus kisutch]	4e-07
ko04080	Neuroactive ligand-receptor interaction	1.31e-15	ncbi_110492386	ADM	ADM-like [Oncorhynchus mykiss]	0.0434683
ko04080	Neuroactive ligand-receptor interaction	1.31e-15	ncbi_110492432	TRHA	pro-thyrotropin-releasing hormone-A [Oncorhynchus mykiss]	2.15e-06
ko04080	Neuroactive ligand-receptor interaction	1.31e-15	ncbi_110492839	GRID1	glutamate receptor ionotropic, delta-1 isoform X1 [Oncorhynchus kisutch]	2.38e-14
ko04080	Neuroactive ligand-receptor interaction	1.31e-15	ncbi_110492890	DRD4	D(4) dopamine receptor-like [Oncorhynchus mykiss]	0.0476922
ko04080	Neuroactive ligand-receptor interaction	1.31e-15	ncbi_110493301	GRM7	metabotropic glutamate receptor 7-like [Oncorhynchus kisutch]	1.53e-06
ko04080	Neuroactive ligand-receptor interaction	1.31e-15	ncbi_110493358	AVPR1A	arg8-vasotocin receptor-like [Oncorhynchus nerka]	9.75e-10
ko04080	Neuroactive ligand-receptor interaction	1.31e-15	ncbi_110493989	DRD5	D(1B) dopamine receptor-like [Oncorhynchus mykiss]	0.00156783
ko04080	Neuroactive ligand-receptor interaction	1.31e-15	ncbi_110494073	GRM2	metabotropic glutamate receptor 2-like [Oncorhynchus mykiss]	6.68e-09
ko04080	Neuroactive ligand-receptor interaction	1.31e-15	ncbi_110494264	OXTR	isotocin receptor-like [Oncorhynchus mykiss]	0.00299491
ko04080	Neuroactive ligand-receptor interaction	1.31e-15	ncbi_110494268	GRM2	metabotropic glutamate receptor 2-like [Oncorhynchus mykiss]	2.09e-09
ko04080	Neuroactive ligand-receptor interaction	1.31e-15	ncbi_110494574	GRM7	metabotropic glutamate receptor 6-like [Oncorhynchus kisutch]	3.19e-05
ko04080	Neuroactive ligand-receptor interaction	1.31e-15	ncbi_110494726	GRM4	metabotropic glutamate receptor 4-like isoform X2 [Oncorhynchus mykiss]	1.13e-11
ko04080	Neuroactive ligand-receptor interaction	1.31e-15	ncbi_110494753	ADORA1	adenosine receptor A1 [Oncorhynchus mykiss]	1.24e-18
ko04080	Neuroactive ligand-receptor interaction	1.31e-15	ncbi_110495101	GRIN2B	LOW QUALITY PROTEIN: glutamate receptor ionotropic, NMDA 2B-like [Salmo trutta]	5.46e-11
ko04080	Neuroactive ligand-receptor interaction	1.31e-15	ncbi_110495198	ADORA3	adenosine receptor A3-like [Oncorhynchus mykiss]	0.000163341
ko04080	Neuroactive ligand-receptor interaction	1.31e-15	ncbi_110495201	--	pro-FMRFamide-related neuropeptide FF [Oncorhynchus mykiss]	0.00822276
ko04080	Neuroactive ligand-receptor interaction	1.31e-15	ncbi_110495447	P2RY8	P2Y purinoceptor 8-like [Oncorhynchus mykiss]	7.95e-06
ko04080	Neuroactive ligand-receptor interaction	1.31e-15	ncbi_110495826	GABRA5	gamma-aminobutyric acid receptor subunit alpha-5-like isoform X1 [Oncorhynchus mykiss]	2.66e-27
ko04080	Neuroactive ligand-receptor interaction	1.31e-15	ncbi_110495827	GABRB3	gamma-aminobutyric acid receptor subunit beta-3-like isoform X1 [Oncorhynchus mykiss]	1.02e-12
ko04080	Neuroactive ligand-receptor interaction	1.31e-15	ncbi_110496009	CHRNA7	neuronal acetylcholine receptor subunit alpha-7-like [Oncorhynchus mykiss]	0.00152776
ko04080	Neuroactive ligand-receptor interaction	1.31e-15	ncbi_110496093	GRM3	metabotropic glutamate receptor 3-like [Oncorhynchus mykiss]	6.96e-08
ko04080	Neuroactive ligand-receptor interaction	1.31e-15	ncbi_110496352	GNRHR2	gonadotropin-releasing hormone II receptor-like [Oncorhynchus mykiss]	0.0148814
ko04080	Neuroactive ligand-receptor interaction	1.31e-15	ncbi_110496400	OPRD1	delta-type opioid receptor-like [Oncorhynchus mykiss]	8.43e-07
ko04080	Neuroactive ligand-receptor interaction	1.31e-15	ncbi_110496401	EDN2	endothelin-2-like [Oncorhynchus mykiss]	0.0194889
ko04080	Neuroactive ligand-receptor interaction	1.31e-15	ncbi_110496434	TAC1	protachykinin-like [Oncorhynchus mykiss]	1.4e-09
ko04080	Neuroactive ligand-receptor interaction	1.31e-15	ncbi_110496583	NPY	pro-neuropeptide Y-like [Oncorhynchus mykiss]	9.41e-08
ko04080	Neuroactive ligand-receptor interaction	1.31e-15	ncbi_110496654	GABBR2	gamma-aminobutyric acid type B receptor subunit 2-like [Oncorhynchus kisutch]	9.25e-28
ko04080	Neuroactive ligand-receptor interaction	1.31e-15	ncbi_110496762	MC5R	melanocortin receptor 5-like [Oncorhynchus mykiss]	6.43e-21
ko04080	Neuroactive ligand-receptor interaction	1.31e-15	ncbi_110496813	GRIN2D	glutamate receptor ionotropic, NMDA 2D-like [Oncorhynchus kisutch]	1.09e-16
ko04080	Neuroactive ligand-receptor interaction	1.31e-15	ncbi_110496815	GRIK5	glutamate receptor ionotropic, kainate 5-like isoform X1 [Oncorhynchus kisutch]	3.45e-35
ko04080	Neuroactive ligand-receptor interaction	1.31e-15	ncbi_110496897	GABBR1	gamma-aminobutyric acid type B receptor subunit 1-like [Oncorhynchus mykiss]	1.83e-10
ko04080	Neuroactive ligand-receptor interaction	1.31e-15	ncbi_110496997	CHRNA1	acetylcholine receptor subunit alpha [Oncorhynchus kisutch]	0.0130648
ko04080	Neuroactive ligand-receptor interaction	1.31e-15	ncbi_110497098	GABRG3	gamma-aminobutyric acid receptor subunit gamma-3-like isoform X1 [Oncorhynchus nerka]	0.00151562
ko04080	Neuroactive ligand-receptor interaction	1.31e-15	ncbi_110497205	CHRNA7	PREDICTED: neuronal acetylcholine receptor subunit alpha-7-like [Salmo salar]	4.39e-07
ko04080	Neuroactive ligand-receptor interaction	1.31e-15	ncbi_110497392	GLRA3	glycine receptor subunit alpha-3-like [Oncorhynchus mykiss]	1.62e-08
ko04080	Neuroactive ligand-receptor interaction	1.31e-15	ncbi_110497541	PTGER2	prostaglandin E2 receptor EP2 subtype-like [Oncorhynchus mykiss]	5.5e-23
ko04080	Neuroactive ligand-receptor interaction	1.31e-15	ncbi_110497787	GABRB1	PREDICTED: gamma-aminobutyric acid receptor subunit beta-1-like isoform X1 [Salmo salar]	2.09e-10
ko04080	Neuroactive ligand-receptor interaction	1.31e-15	ncbi_110497788	GABRA2	gamma-aminobutyric acid receptor subunit alpha-2-like [Oncorhynchus mykiss]	7.83e-16
ko04080	Neuroactive ligand-receptor interaction	1.31e-15	ncbi_110497789	GABRG1	gamma-aminobutyric acid receptor subunit gamma-1-like [Oncorhynchus mykiss]	1.49e-40
ko04080	Neuroactive ligand-receptor interaction	1.31e-15	ncbi_110498105	--	proenkephalin-A-like [Oncorhynchus mykiss]	0.0186579
ko04080	Neuroactive ligand-receptor interaction	1.31e-15	ncbi_110498126	HTR1B	5-hydroxytryptamine receptor 1D-like [Oncorhynchus mykiss]	0.000335512
ko04080	Neuroactive ligand-receptor interaction	1.31e-15	ncbi_110498128	CGAA	glycoprotein hormones alpha chain 1 [Oncorhynchus mykiss]	0.0113363
ko04080	Neuroactive ligand-receptor interaction	1.31e-15	ncbi_110498131	CNR1A	cannabinoid receptor type 1A-like [Oncorhynchus mykiss]	4.41e-13
ko04080	Neuroactive ligand-receptor interaction	1.31e-15	ncbi_110498148	HTR1D	5-hydroxytryptamine receptor 1D-like [Oncorhynchus mykiss]	0.0201245
ko04080	Neuroactive ligand-receptor interaction	1.31e-15	ncbi_110498153	PTAFR	platelet-activating factor receptor [Oncorhynchus mykiss]	0.00751446
ko04080	Neuroactive ligand-receptor interaction	1.31e-15	ncbi_110498667	P2RX3	P2X purinoceptor 3-like [Oncorhynchus kisutch]	0.000725797
ko04080	Neuroactive ligand-receptor interaction	1.31e-15	ncbi_110498832	--	protachykinin-like isoform X1 [Oncorhynchus mykiss]	0.00257469
ko04080	Neuroactive ligand-receptor interaction	1.31e-15	ncbi_110498885	GLP2R	glucagon-like peptide 2 receptor [Oncorhynchus mykiss]	6.3e-06
ko04080	Neuroactive ligand-receptor interaction	1.31e-15	ncbi_110498925	UTS2R	urotensin-2 receptor-like isoform X1 [Oncorhynchus mykiss]	0.00897696
ko04080	Neuroactive ligand-receptor interaction	1.31e-15	ncbi_110499003	DL	D(5)-like dopamine receptor [Oncorhynchus kisutch]	0.0122896
ko04080	Neuroactive ligand-receptor interaction	1.31e-15	ncbi_110499015	GRID1	glutamate receptor ionotropic, delta-1-like isoform X1 [Oncorhynchus tshawytscha]	0.00396595
ko04080	Neuroactive ligand-receptor interaction	1.31e-15	ncbi_110499030	S1PR4	sphingosine 1-phosphate receptor 4-like, partial [Oncorhynchus mykiss]	0.0149883
ko04080	Neuroactive ligand-receptor interaction	1.31e-15	ncbi_110499045	SSTR2	somatostatin receptor type 2-like [Oncorhynchus mykiss]	0.00707556
ko04080	Neuroactive ligand-receptor interaction	1.31e-15	ncbi_110499046	SSTR2	somatostatin receptor type 2-like [Oncorhynchus mykiss]	0.0400317
ko04080	Neuroactive ligand-receptor interaction	1.31e-15	ncbi_110499114	THRA1	thyroid hormone receptor alpha-like isoform X2 [Oncorhynchus mykiss]	1.11e-35
ko04080	Neuroactive ligand-receptor interaction	1.31e-15	ncbi_110499280	OPRM1	delta-type opioid receptor-like isoform X1 [Oncorhynchus kisutch]	9.28e-08
ko04080	Neuroactive ligand-receptor interaction	1.31e-15	ncbi_110499373	HCRTR2	orexin receptor type 2 [Oncorhynchus mykiss]	0.0338527
ko04080	Neuroactive ligand-receptor interaction	1.31e-15	ncbi_110499408	TACR3	neuromedin-K receptor-like isoform X1 [Oncorhynchus mykiss]	1.08e-05
ko04080	Neuroactive ligand-receptor interaction	1.31e-15	ncbi_110499577	PYY	peptide Y-like isoform X1 [Oncorhynchus mykiss]	0.013659
ko04080	Neuroactive ligand-receptor interaction	1.31e-15	ncbi_110499692	NTS	neurotensin/neuromedin N-like [Oncorhynchus kisutch]	0.00226177
ko04080	Neuroactive ligand-receptor interaction	1.31e-15	ncbi_110499977	CHRM2	muscarinic acetylcholine receptor M2-like [Oncorhynchus mykiss]	6.94e-16
ko04080	Neuroactive ligand-receptor interaction	1.31e-15	ncbi_110500053	MCH2	pro-MCH 2-like [Oncorhynchus nerka]	0.00504718
ko04080	Neuroactive ligand-receptor interaction	1.31e-15	ncbi_110500204	GRM8	metabotropic glutamate receptor 8-like isoform X1 [Oncorhynchus mykiss]	5.51e-09
ko04080	Neuroactive ligand-receptor interaction	1.31e-15	ncbi_110500250	AVPR1A	arg8-vasotocin receptor-like isoform X1 [Oncorhynchus mykiss]	0.0254372
ko04080	Neuroactive ligand-receptor interaction	1.31e-15	ncbi_110500663	ADRA2C	alpha-2 adrenergic receptor-like [Oncorhynchus kisutch]	0.00220475
ko04080	Neuroactive ligand-receptor interaction	1.31e-15	ncbi_110500837	LTB4R	leukotriene B4 receptor 1-like [Oncorhynchus kisutch]	1.44e-67
ko04080	Neuroactive ligand-receptor interaction	1.31e-15	ncbi_110500908	CHRNB3	PREDICTED: neuronal acetylcholine receptor subunit non-alpha-3 [Salmo salar]	8.1e-16
ko04080	Neuroactive ligand-receptor interaction	1.31e-15	ncbi_110500931	IAPP	calcitonin gene-related peptide 2-like [Oncorhynchus mykiss]	0.0123945
ko04080	Neuroactive ligand-receptor interaction	1.31e-15	ncbi_110501375	CALCRL	calcitonin gene-related peptide type 1 receptor isoform X1 [Oncorhynchus mykiss]	8.1e-08
ko04080	Neuroactive ligand-receptor interaction	1.31e-15	ncbi_110501499	GCG2	glucagon-like [Oncorhynchus mykiss]	1.84e-06
ko04080	Neuroactive ligand-receptor interaction	1.31e-15	ncbi_110501652	GLRA2	glycine receptor subunit alpha-2-like [Oncorhynchus mykiss]	4.07e-06
ko04080	Neuroactive ligand-receptor interaction	1.31e-15	ncbi_110502511	GRID1	glutamate receptor ionotropic, delta-1-like [Oncorhynchus mykiss]	0.000179024
ko04080	Neuroactive ligand-receptor interaction	1.31e-15	ncbi_110502584	VIP	VIP peptides-like [Oncorhynchus kisutch]	9.32e-10
ko04080	Neuroactive ligand-receptor interaction	1.31e-15	ncbi_110502732	TACR3	neuromedin-K receptor-like [Oncorhynchus mykiss]	1.58e-05
ko04080	Neuroactive ligand-receptor interaction	1.31e-15	ncbi_110502978	OPRM1	delta-type opioid receptor-like isoform X1 [Oncorhynchus mykiss]	0.0408295
ko04080	Neuroactive ligand-receptor interaction	1.31e-15	ncbi_110503081	GABRP	gamma-aminobutyric acid receptor subunit pi-like [Oncorhynchus kisutch]	0.000717829
ko04080	Neuroactive ligand-receptor interaction	1.31e-15	ncbi_110503210	GRM5	PREDICTED: metabotropic glutamate receptor 5-like isoform X3 [Salmo salar]	2.21e-10
ko04080	Neuroactive ligand-receptor interaction	1.31e-15	ncbi_110503218	NPBWR2	neuropeptides B/W receptor type 2-like [Oncorhynchus mykiss]	0.000150769
ko04080	Neuroactive ligand-receptor interaction	1.31e-15	ncbi_110503249	P2RY13	P2Y purinoceptor 13-like [Oncorhynchus mykiss]	5.06e-12
ko04080	Neuroactive ligand-receptor interaction	1.31e-15	ncbi_110503540	GRIK4	glutamate receptor ionotropic, kainate 4-like isoform X1 [Oncorhynchus tshawytscha]	2.49e-19
ko04080	Neuroactive ligand-receptor interaction	1.31e-15	ncbi_110503606	GCGR	glucagon receptor-like [Oncorhynchus mykiss]	0.0122186
ko04080	Neuroactive ligand-receptor interaction	1.31e-15	ncbi_110503652	PRSS1	PREDICTED: trypsin-2 [Salmo salar]	9.49e-06
ko04080	Neuroactive ligand-receptor interaction	1.31e-15	ncbi_110503718	GRIN2D	glutamate receptor ionotropic, NMDA 2D [Oncorhynchus kisutch]	3.59e-07
ko04080	Neuroactive ligand-receptor interaction	1.31e-15	ncbi_110503896	P2RX5	P2X purinoceptor 5-like isoform X1 [Oncorhynchus mykiss]	0.0142902
ko04080	Neuroactive ligand-receptor interaction	1.31e-15	ncbi_110503983	GABBR1	gamma-aminobutyric acid type B receptor subunit 1-like [Oncorhynchus nerka]	2.98e-36
ko04080	Neuroactive ligand-receptor interaction	1.31e-15	ncbi_110504024	C5AR1	C5a anaphylatoxin chemotactic receptor 1-like [Oncorhynchus mykiss]	1.55e-07
ko04080	Neuroactive ligand-receptor interaction	1.31e-15	ncbi_110504323	F9	trypsin-4-like [Oncorhynchus mykiss]	1.62e-10
ko04080	Neuroactive ligand-receptor interaction	1.31e-15	ncbi_110504363	GABRB2	gamma-aminobutyric acid receptor subunit beta-2-like isoform X1 [Oncorhynchus kisutch]	7.33e-12
ko04080	Neuroactive ligand-receptor interaction	1.31e-15	ncbi_110504385	GRIA1	glutamate receptor 1-like isoform X1 [Salmo trutta]	2.46e-17
ko04080	Neuroactive ligand-receptor interaction	1.31e-15	ncbi_110504460	CYSLTR1	cysteinyl leukotriene receptor 1-like [Oncorhynchus mykiss]	0.000888424
ko04080	Neuroactive ligand-receptor interaction	1.31e-15	ncbi_110504489	MCHR2	melanin-concentrating hormone receptor 2-like [Oncorhynchus kisutch]	1.97e-44
ko04080	Neuroactive ligand-receptor interaction	1.31e-15	ncbi_110504500	HRH1	histamine H1 receptor-like [Oncorhynchus mykiss]	0.0179549
ko04080	Neuroactive ligand-receptor interaction	1.31e-15	ncbi_110504505	GLRA2	glycine receptor subunit alpha-2-like [Oncorhynchus tshawytscha]	1.44e-08
ko04080	Neuroactive ligand-receptor interaction	1.31e-15	ncbi_110504553	GLRA1	glycine receptor subunit alphaZ1-like [Oncorhynchus kisutch]	8.41e-51
ko04080	Neuroactive ligand-receptor interaction	1.31e-15	ncbi_110504794	ADRA1B	alpha-1A adrenergic receptor-like [Oncorhynchus mykiss]	2.47e-06
ko04080	Neuroactive ligand-receptor interaction	1.31e-15	ncbi_110505018	CHRNB3	neuronal acetylcholine receptor subunit beta-3 [Oncorhynchus mykiss]	1.23e-06
ko04080	Neuroactive ligand-receptor interaction	1.31e-15	ncbi_110505019	CHRNA7	neuronal acetylcholine receptor subunit alpha-7-like [Oncorhynchus kisutch]	0.00255811
ko04080	Neuroactive ligand-receptor interaction	1.31e-15	ncbi_110505020	CHRNA3	neuronal acetylcholine receptor subunit alpha-3-like [Oncorhynchus mykiss]	0.000761752
ko04080	Neuroactive ligand-receptor interaction	1.31e-15	ncbi_110505023	CHRNB2	neuronal acetylcholine receptor subunit beta-2-like [Oncorhynchus mykiss]	1.1e-07
ko04080	Neuroactive ligand-receptor interaction	1.31e-15	ncbi_110505034	P2RX3	P2X purinoceptor 3-like [Oncorhynchus mykiss]	4.58e-08
ko04080	Neuroactive ligand-receptor interaction	1.31e-15	ncbi_110505099	GABRA4	gamma-aminobutyric acid receptor subunit alpha-6-like [Oncorhynchus mykiss]	0.0295725
ko04080	Neuroactive ligand-receptor interaction	1.31e-15	ncbi_110505100	GABRA2	gamma-aminobutyric acid receptor subunit alpha-2 [Oncorhynchus kisutch]	2.14e-16
ko04080	Neuroactive ligand-receptor interaction	1.31e-15	ncbi_110505112	F2RL3	proteinase-activated receptor 4-like [Oncorhynchus mykiss]	3.5e-09
ko04080	Neuroactive ligand-receptor interaction	1.31e-15	ncbi_110505164	APLN	apelin [Oncorhynchus mykiss]	4.14e-41
ko04080	Neuroactive ligand-receptor interaction	1.31e-15	ncbi_110505676	GABRB1	gamma-aminobutyric acid receptor subunit beta-1-like [Oncorhynchus kisutch]	0.0297193
ko04080	Neuroactive ligand-receptor interaction	1.31e-15	ncbi_110505715	BDKRB2	B2 bradykinin receptor-like [Oncorhynchus mykiss]	0.00159346
ko04080	Neuroactive ligand-receptor interaction	1.31e-15	ncbi_110505815	GABRR2	gamma-aminobutyric acid receptor subunit rho-2-like [Oncorhynchus nerka]	0.0293947
ko04080	Neuroactive ligand-receptor interaction	1.31e-15	ncbi_110506200	CHRNA7	neuronal acetylcholine receptor subunit alpha-7-like [Oncorhynchus mykiss]	0.000888633
ko04080	Neuroactive ligand-receptor interaction	1.31e-15	ncbi_110506458	CHRNB4	neuronal acetylcholine receptor subunit beta-4-like [Oncorhynchus mykiss]	0.000133658
ko04080	Neuroactive ligand-receptor interaction	1.31e-15	ncbi_110506460	CHRNA3	neuronal acetylcholine receptor subunit alpha-3-like [Oncorhynchus mykiss]	0.000191444
ko04080	Neuroactive ligand-receptor interaction	1.31e-15	ncbi_110506461	CHRNA5	neuronal acetylcholine receptor subunit alpha-5-like [Oncorhynchus mykiss]	5.39e-06
ko04080	Neuroactive ligand-receptor interaction	1.31e-15	ncbi_110506598	MC1R	tubulin beta-3 chain-like [Oncorhynchus nerka]	7.36e-35
ko04080	Neuroactive ligand-receptor interaction	1.31e-15	ncbi_110506755	LTB4R	leukotriene B4 receptor 1-like [Oncorhynchus mykiss]	0.0347844
ko04080	Neuroactive ligand-receptor interaction	1.31e-15	ncbi_110506756	LTB4R	leukotriene B4 receptor 1-like [Oncorhynchus mykiss]	0.000264202
ko04080	Neuroactive ligand-receptor interaction	1.31e-15	ncbi_110506946	CHRNA7	neuronal acetylcholine receptor subunit alpha-7-like [Oncorhynchus mykiss]	4.47e-07
ko04080	Neuroactive ligand-receptor interaction	1.31e-15	ncbi_110507213	GRM5	PREDICTED: metabotropic glutamate receptor 5-like isoform X3 [Salmo salar]	5.15e-12
ko04080	Neuroactive ligand-receptor interaction	1.31e-15	ncbi_110507305	SST2	somatostatin-2-like [Oncorhynchus mykiss]	2.14e-11
ko04080	Neuroactive ligand-receptor interaction	1.31e-15	ncbi_110507306	SST1A	somatostatin-1A [Oncorhynchus kisutch]	5.35e-08
ko04080	Neuroactive ligand-receptor interaction	1.31e-15	ncbi_110507341	P2RY14	P2Y purinoceptor 14-like isoform X1 [Oncorhynchus tshawytscha]	0.0163748
ko04080	Neuroactive ligand-receptor interaction	1.31e-15	ncbi_110507342	P2RY14	probable G-protein coupled receptor 171 isoform X1 [Oncorhynchus mykiss]	2.51e-19
ko04080	Neuroactive ligand-receptor interaction	1.31e-15	ncbi_110507425	PTGIR	prostacyclin receptor-like [Oncorhynchus kisutch]	5.29e-06
ko04080	Neuroactive ligand-receptor interaction	1.31e-15	ncbi_110507441	PRLHR	prolactin-releasing peptide receptor-like [Oncorhynchus mykiss]	0.000288986
ko04080	Neuroactive ligand-receptor interaction	1.31e-15	ncbi_110507854	GH	somatolactin [Oncorhynchus mykiss]	0.000128942
ko04080	Neuroactive ligand-receptor interaction	1.31e-15	ncbi_110507955	LPAR6	lysophosphatidic acid receptor 6-like [Oncorhynchus mykiss]	3.71e-21
ko04080	Neuroactive ligand-receptor interaction	1.31e-15	ncbi_110507956	LPAR4	lysophosphatidic acid receptor 4-like [Oncorhynchus mykiss]	0.000820759
ko04080	Neuroactive ligand-receptor interaction	1.31e-15	ncbi_110507985	MTNR1BB	melatonin receptor type 1B-B-like [Oncorhynchus nerka]	0.00269408
ko04080	Neuroactive ligand-receptor interaction	1.31e-15	ncbi_110508012	P2RY2	P2Y purinoceptor 2-like [Oncorhynchus mykiss]	7.25e-10
ko04080	Neuroactive ligand-receptor interaction	1.31e-15	ncbi_110508059	P2RY13	P2Y purinoceptor 13-like [Oncorhynchus tshawytscha]	0.0377165
ko04080	Neuroactive ligand-receptor interaction	1.31e-15	ncbi_110508097	GRIK1	glutamate receptor ionotropic, kainate 1 [Oncorhynchus mykiss]	3.71e-15
ko04080	Neuroactive ligand-receptor interaction	1.31e-15	ncbi_110508112	CYSLTR2	cysteinyl leukotriene receptor 2-like [Oncorhynchus mykiss]	4.43e-11
ko04080	Neuroactive ligand-receptor interaction	1.31e-15	ncbi_110508186	VIPR2	PREDICTED: vasoactive intestinal polypeptide receptor 2-like [Salmo salar]	1.17e-07
ko04080	Neuroactive ligand-receptor interaction	1.31e-15	ncbi_110508271	ADCYAP1R1	pituitary adenylate cyclase-activating polypeptide type I receptor-like isoform X1 [Oncorhynchus kisutch]	0.00436084
ko04080	Neuroactive ligand-receptor interaction	1.31e-15	ncbi_110508431	CHRNB2	neuronal acetylcholine receptor subunit beta-2-like [Oncorhynchus kisutch]	1.99e-08
ko04080	Neuroactive ligand-receptor interaction	1.31e-15	ncbi_110508460	EDNRB	endothelin B receptor-like [Oncorhynchus mykiss]	2.91e-36
ko04080	Neuroactive ligand-receptor interaction	1.31e-15	ncbi_110508566	CRHR2	corticotropin-releasing factor receptor 2-like isoform X2 [Oncorhynchus mykiss]	7.33e-05
ko04080	Neuroactive ligand-receptor interaction	1.31e-15	ncbi_110508568	PTH1R	parathyroid hormone/parathyroid hormone-related peptide receptor-like [Oncorhynchus mykiss]	0.000890513
ko04080	Neuroactive ligand-receptor interaction	1.31e-15	ncbi_110508827	--	proenkephalin-A-like [Oncorhynchus mykiss]	3.53e-05
ko04080	Neuroactive ligand-receptor interaction	1.31e-15	ncbi_110509244	GAL	galanin peptides-like [Oncorhynchus mykiss]	0.045635
ko04080	Neuroactive ligand-receptor interaction	1.31e-15	ncbi_110509316	TACR1	substance-P receptor [Oncorhynchus kisutch]	0.0154408
ko04080	Neuroactive ligand-receptor interaction	1.31e-15	ncbi_110509598	PTGER4	prostaglandin E2 receptor EP4 subtype-like [Oncorhynchus mykiss]	1.26e-09
ko04080	Neuroactive ligand-receptor interaction	1.31e-15	ncbi_110509650	NPY1R	neuropeptide Y receptor type 1-like isoform X2 [Oncorhynchus mykiss]	1.47e-05
ko04080	Neuroactive ligand-receptor interaction	1.31e-15	ncbi_110509675	F2RL1	proteinase-activated receptor 2-like isoform X1 [Oncorhynchus mykiss]	2.59e-09
ko04080	Neuroactive ligand-receptor interaction	1.31e-15	ncbi_110509677	F2R	proteinase-activated receptor 1-like [Oncorhynchus mykiss]	0.020254
ko04080	Neuroactive ligand-receptor interaction	1.31e-15	ncbi_110509678	F2R	proteinase-activated receptor 3-like [Oncorhynchus mykiss]	3.73e-18
ko04080	Neuroactive ligand-receptor interaction	1.31e-15	ncbi_110509726	ADORA2A	adenosine receptor A2b-like [Oncorhynchus mykiss]	0.00530144
ko04080	Neuroactive ligand-receptor interaction	1.31e-15	ncbi_110509754	HTR1A-B	5-hydroxytryptamine receptor 1A-beta-like [Oncorhynchus mykiss]	0.00476141
ko04080	Neuroactive ligand-receptor interaction	1.31e-15	ncbi_110509771	MCH2	pro-MCH 2 [Oncorhynchus kisutch]	0.0416254
ko04080	Neuroactive ligand-receptor interaction	1.31e-15	ncbi_110509809	GRIK5	glutamate receptor ionotropic, kainate 5-like isoform X1 [Oncorhynchus kisutch]	1.42e-44
ko04080	Neuroactive ligand-receptor interaction	1.31e-15	ncbi_110509833	OXT	isotocin-neurophysin IT 1 [Oncorhynchus kisutch]	1.32e-05
ko04080	Neuroactive ligand-receptor interaction	1.31e-15	ncbi_110509851	GRIN1	glutamate receptor ionotropic, NMDA 1 isoform X3 [Oncorhynchus mykiss]	4.83e-23
ko04080	Neuroactive ligand-receptor interaction	1.31e-15	ncbi_110509911	APLNRB	apelin receptor B-like [Oncorhynchus mykiss]	0.0161896
ko04080	Neuroactive ligand-receptor interaction	1.31e-15	ncbi_110509937	GABRB4	PREDICTED: gamma-aminobutyric acid receptor subunit beta-4-like isoform X1 [Salmo salar]	1.83e-10
ko04080	Neuroactive ligand-receptor interaction	1.31e-15	ncbi_110509938	GABRA3	gamma-aminobutyric acid receptor subunit alpha-3-like isoform X1 [Oncorhynchus nerka]	1.82e-08
ko04080	Neuroactive ligand-receptor interaction	1.31e-15	ncbi_110510054	GABRR3	gamma-aminobutyric acid receptor subunit rho-3-like [Oncorhynchus kisutch]	0.00011475
ko04080	Neuroactive ligand-receptor interaction	1.31e-15	ncbi_110510201	ADRA2DB	alpha-2Db adrenergic receptor-like [Oncorhynchus tshawytscha]	0.0404681
ko04080	Neuroactive ligand-receptor interaction	1.31e-15	ncbi_110510244	RXFP2	relaxin receptor 2-like [Oncorhynchus kisutch]	0.00193375
ko04080	Neuroactive ligand-receptor interaction	1.31e-15	ncbi_110510546	GRIN3B	glutamate receptor ionotropic, NMDA 3B-like [Oncorhynchus kisutch]	6.06e-06
ko04080	Neuroactive ligand-receptor interaction	1.31e-15	ncbi_110512031	GRIK2	glutamate receptor ionotropic, kainate 2 [Oncorhynchus mykiss]	3.06e-31
ko04080	Neuroactive ligand-receptor interaction	1.31e-15	ncbi_110512136	NPY2R	neuropeptide Y receptor type 2-like [Oncorhynchus kisutch]	0.00559153
ko04080	Neuroactive ligand-receptor interaction	1.31e-15	ncbi_110512762	CHRNA3	neuronal acetylcholine receptor subunit alpha-3-like isoform X1 [Oncorhynchus kisutch]	2.43e-09
ko04080	Neuroactive ligand-receptor interaction	1.31e-15	ncbi_110513128	GCGR	glucagon receptor isoform X1 [Oncorhynchus kisutch]	0.0120833
ko04080	Neuroactive ligand-receptor interaction	1.31e-15	ncbi_110514534	ADRA2C	alpha-2C adrenergic receptor-like [Oncorhynchus mykiss]	0.00942829
ko04080	Neuroactive ligand-receptor interaction	1.31e-15	ncbi_110515566	CHRNA3	neuronal acetylcholine receptor subunit alpha-3-like isoform X1 [Oncorhynchus kisutch]	2.94e-10
ko04080	Neuroactive ligand-receptor interaction	1.31e-15	ncbi_110515628	PTGER4	prostaglandin E2 receptor EP4 subtype-like [Oncorhynchus tshawytscha]	0.0261074
ko04080	Neuroactive ligand-receptor interaction	1.31e-15	ncbi_110515884	GRIN3A	glutamate receptor ionotropic, NMDA 3B-like [Oncorhynchus kisutch]	2.86e-06
ko04080	Neuroactive ligand-receptor interaction	1.31e-15	ncbi_110516146	GRM5	metabotropic glutamate receptor 5-like [Oncorhynchus kisutch]	0.00438997
ko04080	Neuroactive ligand-receptor interaction	1.31e-15	ncbi_110516364	GLRB	glycine receptor subunit beta [Oncorhynchus kisutch]	5.24e-07
ko04080	Neuroactive ligand-receptor interaction	1.31e-15	ncbi_110516643	OPRL1	PREDICTED: nociceptin receptor-like isoform X1 [Salmo salar]	0.0129593
ko04080	Neuroactive ligand-receptor interaction	1.31e-15	ncbi_110517126	CNR2	cannabinoid receptor 2-like [Oncorhynchus mykiss]	1.42e-06
ko04080	Neuroactive ligand-receptor interaction	1.31e-15	ncbi_110517143	CHRM3	muscarinic acetylcholine receptor M3-like [Oncorhynchus tshawytscha]	0.0481215
ko04080	Neuroactive ligand-receptor interaction	1.31e-15	ncbi_110517348	C3	complement C3-like [Oncorhynchus mykiss]	2.08e-24
ko04080	Neuroactive ligand-receptor interaction	1.31e-15	ncbi_110517528	GRIK3	glutamate receptor ionotropic, kainate 3-like [Oncorhynchus mykiss]	2.13e-28
ko04080	Neuroactive ligand-receptor interaction	1.31e-15	ncbi_110518390	GALR1	galanin receptor type 1-like [Oncorhynchus mykiss]	2.21e-11
ko04080	Neuroactive ligand-receptor interaction	1.31e-15	ncbi_110518420	UCN3	urocortin-3 [Oncorhynchus kisutch]	0.00259972
ko04080	Neuroactive ligand-receptor interaction	1.31e-15	ncbi_110518733	TRHR	thyrotropin-releasing hormone receptor-like [Oncorhynchus mykiss]	3.93e-07
ko04080	Neuroactive ligand-receptor interaction	1.31e-15	ncbi_110519673	CHRNA7	neuronal acetylcholine receptor subunit alpha-7-like isoform X2 [Salmo trutta]	0.0337834
ko04080	Neuroactive ligand-receptor interaction	1.31e-15	ncbi_110519762	EDN2	endothelin-2-like [Oncorhynchus mykiss]	6.68e-07
ko04080	Neuroactive ligand-receptor interaction	1.31e-15	ncbi_110519951	TRHR	thyrotropin-releasing hormone receptor-like [Oncorhynchus mykiss]	3.48e-07
ko04080	Neuroactive ligand-receptor interaction	1.31e-15	ncbi_110519968	P2RY8	P2Y purinoceptor 8 [Oncorhynchus mykiss]	0.00372532
ko04080	Neuroactive ligand-receptor interaction	1.31e-15	ncbi_110520205	PTH2R	parathyroid hormone 2 receptor-like [Oncorhynchus tshawytscha]	0.00503366
ko04080	Neuroactive ligand-receptor interaction	1.31e-15	ncbi_110520397	SCTR	secretin receptor isoform X1 [Oncorhynchus mykiss]	0.0230441
ko04080	Neuroactive ligand-receptor interaction	1.31e-15	ncbi_110520525	CHRM2	muscarinic acetylcholine receptor M2-like [Oncorhynchus mykiss]	0.00232706
ko04080	Neuroactive ligand-receptor interaction	1.31e-15	ncbi_110520829	GRIN2D	glutamate receptor ionotropic, NMDA 2D [Oncorhynchus kisutch]	1.16e-10
ko04080	Neuroactive ligand-receptor interaction	1.31e-15	ncbi_110520976	EDN1	endothelin-1-like [Oncorhynchus mykiss]	0.000151963
ko04080	Neuroactive ligand-receptor interaction	1.31e-15	ncbi_110521035	GRIK2	glutamate receptor ionotropic, kainate 2 [Oncorhynchus kisutch]	0.00084922
ko04080	Neuroactive ligand-receptor interaction	1.31e-15	ncbi_110521331	GRM8	metabotropic glutamate receptor 8-like [Oncorhynchus mykiss]	4.58e-07
ko04080	Neuroactive ligand-receptor interaction	1.31e-15	ncbi_110521426	RXFP3	relaxin-3 receptor 1-like [Oncorhynchus mykiss]	0.0072858
ko04080	Neuroactive ligand-receptor interaction	1.31e-15	ncbi_110521460	S1PR3	sphingosine 1-phosphate receptor 3-like [Oncorhynchus mykiss]	0.0240354
ko04080	Neuroactive ligand-receptor interaction	1.31e-15	ncbi_110521592	KNG1	kininogen-1-like [Oncorhynchus mykiss]	1.22e-23
ko04080	Neuroactive ligand-receptor interaction	1.31e-15	ncbi_110521597	HRH3	histamine H3 receptor-like [Oncorhynchus mykiss]	0.00482235
ko04080	Neuroactive ligand-receptor interaction	1.31e-15	ncbi_110521792	RLN3	relaxin-3-like [Oncorhynchus mykiss]	0.000366058
ko04080	Neuroactive ligand-receptor interaction	1.31e-15	ncbi_110521795	LEPR	leptin receptor-like isoform X1 [Oncorhynchus mykiss]	2.39e-19
ko04080	Neuroactive ligand-receptor interaction	1.31e-15	ncbi_110521961	LPAR3	lysophosphatidic acid receptor 3 [Oncorhynchus mykiss]	2.15e-08
ko04080	Neuroactive ligand-receptor interaction	1.31e-15	ncbi_110522094	HTR1B	5-hydroxytryptamine receptor 1B [Oncorhynchus nerka]	0.00562796
ko04080	Neuroactive ligand-receptor interaction	1.31e-15	ncbi_110522107	CNR1A	cannabinoid receptor type 1A [Oncorhynchus kisutch]	1.05e-08
ko04080	Neuroactive ligand-receptor interaction	1.31e-15	ncbi_110522109	GABRR2	gamma-aminobutyric acid receptor subunit rho-2-like isoform X2 [Oncorhynchus mykiss]	4.62e-11
ko04080	Neuroactive ligand-receptor interaction	1.31e-15	ncbi_110522580	CHRM5	muscarinic acetylcholine receptor M5-like [Oncorhynchus mykiss]	0.00942569
ko04080	Neuroactive ligand-receptor interaction	1.31e-15	ncbi_110522860	NPFFR1	neuropeptide FF receptor 1-like [Oncorhynchus kisutch]	0.0173099
ko04080	Neuroactive ligand-receptor interaction	1.31e-15	ncbi_110522939	HTR4	5-hydroxytryptamine receptor 4-like [Oncorhynchus mykiss]	0.00560389
ko04080	Neuroactive ligand-receptor interaction	1.31e-15	ncbi_110523020	ADCYAP1R1	pituitary adenylate cyclase-activating polypeptide type I receptor-like [Oncorhynchus kisutch]	0.000667907
ko04080	Neuroactive ligand-receptor interaction	1.31e-15	ncbi_110523354	NPFFR2	neuropeptide FF receptor 2-like [Oncorhynchus mykiss]	0.000179183
ko04080	Neuroactive ligand-receptor interaction	1.31e-15	ncbi_110523383	PTGER4	prostaglandin E2 receptor EP4 subtype-like [Oncorhynchus mykiss]	7.8e-09
ko04080	Neuroactive ligand-receptor interaction	1.31e-15	ncbi_110523399	TACR1	substance-P receptor-like [Oncorhynchus mykiss]	0.00706512
ko04080	Neuroactive ligand-receptor interaction	1.31e-15	ncbi_110523458	F2RL1	proteinase-activated receptor 2-like [Oncorhynchus mykiss]	0.000189603
ko04080	Neuroactive ligand-receptor interaction	1.31e-15	ncbi_110523459	F2R	proteinase-activated receptor 1-like [Oncorhynchus mykiss]	1.23e-05
ko04080	Neuroactive ligand-receptor interaction	1.31e-15	ncbi_110523714	PRLHR	prolactin-releasing peptide receptor-like [Oncorhynchus mykiss]	0.00708911
ko04080	Neuroactive ligand-receptor interaction	1.31e-15	ncbi_110524020	TBXA2R	thromboxane A2 receptor-like isoform X1 [Oncorhynchus mykiss]	3.85e-05
ko04080	Neuroactive ligand-receptor interaction	1.31e-15	ncbi_110524100	S1PR1	sphingosine 1-phosphate receptor 1 [Oncorhynchus mykiss]	4.06e-13
ko04080	Neuroactive ligand-receptor interaction	1.31e-15	ncbi_110524441	NTS	neurotensin/neuromedin N-like [Oncorhynchus tshawytscha]	0.00264383
ko04080	Neuroactive ligand-receptor interaction	1.31e-15	ncbi_110524468	KNG1	kininogen-1-like [Oncorhynchus mykiss]	3.43e-13
ko04080	Neuroactive ligand-receptor interaction	1.31e-15	ncbi_110524724	LEPR	leptin receptor [Oncorhynchus mykiss]	2.63e-26
ko04080	Neuroactive ligand-receptor interaction	1.31e-15	ncbi_110524869	GABRA5	gamma-aminobutyric acid receptor subunit alpha-5-like [Oncorhynchus mykiss]	1.62e-08
ko04080	Neuroactive ligand-receptor interaction	1.31e-15	ncbi_110525350	P2RX2	P2X purinoceptor 2-like [Oncorhynchus mykiss]	0.00238895
ko04080	Neuroactive ligand-receptor interaction	1.31e-15	ncbi_110525630	NPY1R	neuropeptide Y receptor type 1-like [Oncorhynchus mykiss]	8e-13
ko04080	Neuroactive ligand-receptor interaction	1.31e-15	ncbi_110525833	ADRA2B	alpha-2B adrenergic receptor-like [Oncorhynchus mykiss]	3.96e-91
ko04080	Neuroactive ligand-receptor interaction	1.31e-15	ncbi_110525982	HTR1AA	5-hydroxytryptamine receptor 1A-alpha [Oncorhynchus kisutch]	1.62e-07
ko04080	Neuroactive ligand-receptor interaction	1.31e-15	ncbi_110526197	CHRM4	muscarinic acetylcholine receptor M4-like [Oncorhynchus mykiss]	6.66e-16
ko04080	Neuroactive ligand-receptor interaction	1.31e-15	ncbi_110526343	CHRNB4	neuronal acetylcholine receptor subunit beta-4-like [Oncorhynchus mykiss]	2.21e-07
ko04080	Neuroactive ligand-receptor interaction	1.31e-15	ncbi_110526344	CHRNA3	neuronal acetylcholine receptor subunit alpha-3-like [Oncorhynchus mykiss]	0.0242847
ko04080	Neuroactive ligand-receptor interaction	1.31e-15	ncbi_110526345	CHRNA5	neuronal acetylcholine receptor subunit alpha-5-like isoform X1 [Oncorhynchus mykiss]	9.33e-07
ko04080	Neuroactive ligand-receptor interaction	1.31e-15	ncbi_110526366	ADM	ADM-like [Oncorhynchus kisutch]	1.73e-15
ko04080	Neuroactive ligand-receptor interaction	1.31e-15	ncbi_110526620	LTB4R	leukotriene B4 receptor 1-like [Oncorhynchus mykiss]	1.72e-08
ko04080	Neuroactive ligand-receptor interaction	1.31e-15	ncbi_110526755	RXFP3	relaxin-3 receptor 1-like [Oncorhynchus mykiss]	0.000146489
ko04080	Neuroactive ligand-receptor interaction	1.31e-15	ncbi_110526783	RXFP3	relaxin-3 receptor 1-like [Oncorhynchus mykiss]	0.00055788
ko04080	Neuroactive ligand-receptor interaction	1.31e-15	ncbi_110526858	GABRP	gamma-aminobutyric acid receptor subunit pi isoform X1 [Oncorhynchus kisutch]	3.42e-06
ko04080	Neuroactive ligand-receptor interaction	1.31e-15	ncbi_110526914	GRIN1	glutamate receptor ionotropic, NMDA 1 isoform X3 [Salvelinus alpinus]	3.05e-23
ko04080	Neuroactive ligand-receptor interaction	1.31e-15	ncbi_110526958	GABRB3	gamma-aminobutyric acid receptor subunit beta-3-like [Oncorhynchus mykiss]	0.00325578
ko04080	Neuroactive ligand-receptor interaction	1.31e-15	ncbi_110527446	GABRB3	gamma-aminobutyric acid receptor subunit beta-3 isoform X5 [Oncorhynchus kisutch]	5.66e-08
ko04080	Neuroactive ligand-receptor interaction	1.31e-15	ncbi_110527447	GABRA5	gamma-aminobutyric acid receptor subunit alpha-5-like [Oncorhynchus nerka]	7.97e-18
ko04080	Neuroactive ligand-receptor interaction	1.31e-15	ncbi_110527448	GABRG3	gamma-aminobutyric acid receptor subunit gamma-3-like isoform X1 [Oncorhynchus mykiss]	4.7e-07
ko04080	Neuroactive ligand-receptor interaction	1.31e-15	ncbi_110527752	ADORA1	adenosine receptor A1-like [Oncorhynchus mykiss]	1.39e-05
ko04080	Neuroactive ligand-receptor interaction	1.31e-15	ncbi_110527890	GRM7	metabotropic glutamate receptor 6-like [Oncorhynchus mykiss]	3.23e-07
ko04080	Neuroactive ligand-receptor interaction	1.31e-15	ncbi_110528160	GRM2	metabotropic glutamate receptor 2-like [Oncorhynchus mykiss]	0.00429293
ko04080	Neuroactive ligand-receptor interaction	1.31e-15	ncbi_110528335	OXTR	isotocin receptor-like [Oncorhynchus mykiss]	2.56e-07
ko04080	Neuroactive ligand-receptor interaction	1.31e-15	ncbi_110528350	GRM2	metabotropic glutamate receptor 2-like isoform X1 [Oncorhynchus nerka]	5.85e-28
ko04080	Neuroactive ligand-receptor interaction	1.31e-15	ncbi_110528462	GNRH2	progonadoliberin-2 [Oncorhynchus mykiss]	0.0069012
ko04080	Neuroactive ligand-receptor interaction	1.31e-15	ncbi_110528467	DRD5	D(1B) dopamine receptor-like [Oncorhynchus mykiss]	0.00234598
ko04080	Neuroactive ligand-receptor interaction	1.31e-15	ncbi_110528632	GRM7	metabotropic glutamate receptor 7-like [Oncorhynchus mykiss]	9.56e-08
ko04080	Neuroactive ligand-receptor interaction	1.31e-15	ncbi_110528689	EDN3	endothelin-3 [Oncorhynchus mykiss]	1.16e-29
ko04080	Neuroactive ligand-receptor interaction	1.31e-15	ncbi_110529003	CYSLTR2	cysteinyl leukotriene receptor 2-like [Oncorhynchus tshawytscha]	1.72e-06
ko04080	Neuroactive ligand-receptor interaction	1.31e-15	ncbi_110529034	CHRNA4	neuronal acetylcholine receptor subunit alpha-4-like [Oncorhynchus mykiss]	0.0245026
ko04080	Neuroactive ligand-receptor interaction	1.31e-15	ncbi_110529268	CHRNA2	neuronal acetylcholine receptor subunit alpha-2-like [Seriola dumerili]	0.0145813
ko04080	Neuroactive ligand-receptor interaction	1.31e-15	ncbi_110529285	--	proenkephalin-A-like [Oncorhynchus mykiss]	0.0492646
ko04080	Neuroactive ligand-receptor interaction	1.31e-15	ncbi_110529367	GRIK2	glutamate receptor ionotropic, kainate 2-like [Oncorhynchus mykiss]	6.58e-20
ko04080	Neuroactive ligand-receptor interaction	1.31e-15	ncbi_110529477	HTR1B	5-hydroxytryptamine receptor 1D-like [Oncorhynchus mykiss]	3.75e-05
ko04080	Neuroactive ligand-receptor interaction	1.31e-15	ncbi_110529495	CNR1A	cannabinoid receptor type 1A [Oncorhynchus kisutch]	2.6e-25
ko04080	Neuroactive ligand-receptor interaction	1.31e-15	ncbi_110529498	GABRR1	gamma-aminobutyric acid receptor subunit rho-1-like [Oncorhynchus mykiss]	1.93e-11
ko04080	Neuroactive ligand-receptor interaction	1.31e-15	ncbi_110529499	GABRR2	gamma-aminobutyric acid receptor subunit rho-2-like [Oncorhynchus mykiss]	3.81e-07
ko04080	Neuroactive ligand-receptor interaction	1.31e-15	ncbi_110529622	NMBR	neuromedin-B receptor [Oncorhynchus mykiss]	0.00053538
ko04080	Neuroactive ligand-receptor interaction	1.31e-15	ncbi_110529625	EDN1	endothelin-1-like [Oncorhynchus mykiss]	4.4e-07
ko04080	Neuroactive ligand-receptor interaction	1.31e-15	ncbi_110529681	CHRM3	muscarinic acetylcholine receptor M3-like [Oncorhynchus mykiss]	0.0115816
ko04080	Neuroactive ligand-receptor interaction	1.31e-15	ncbi_110530201	PENK-A	proenkephalin-A-like [Oncorhynchus mykiss]	1.27e-05
ko04080	Neuroactive ligand-receptor interaction	1.31e-15	ncbi_110530219	VIP	VIP peptides [Oncorhynchus kisutch]	1.36e-10
ko04080	Neuroactive ligand-receptor interaction	1.31e-15	ncbi_110530226	LPAR5	lysophosphatidic acid receptor 5-like [Oncorhynchus mykiss]	0.00106335
ko04080	Neuroactive ligand-receptor interaction	1.31e-15	ncbi_110530277	CRH	corticoliberin-1 [Oncorhynchus kisutch]	0.0366966
ko04080	Neuroactive ligand-receptor interaction	1.31e-15	ncbi_110530318	GPR54	G-protein coupled receptor 54 [Oncorhynchus kisutch]	0.0249975
ko04080	Neuroactive ligand-receptor interaction	1.31e-15	ncbi_110530495	PTH1R	parathyroid hormone/parathyroid hormone-related peptide receptor-like [Oncorhynchus nerka]	6.34e-11
ko04080	Neuroactive ligand-receptor interaction	1.31e-15	ncbi_110530639	EDNRB	endothelin B receptor-like [Oncorhynchus mykiss]	1.24e-73
ko04080	Neuroactive ligand-receptor interaction	1.31e-15	ncbi_110530732	CHRNG	acetylcholine receptor subunit gamma-like [Oncorhynchus nerka]	8.85e-07
ko04080	Neuroactive ligand-receptor interaction	1.31e-15	ncbi_110531212	GRM4	metabotropic glutamate receptor 4-like [Oncorhynchus nerka]	7.03e-08
ko04080	Neuroactive ligand-receptor interaction	1.31e-15	ncbi_110531244	AVPR2	vasopressin V2 receptor-like [Oncorhynchus kisutch]	1.37e-05
ko04080	Neuroactive ligand-receptor interaction	1.31e-15	ncbi_110531561	LTB4R	leukotriene B4 receptor 1-like [Oncorhynchus mykiss]	2.2e-13
ko04080	Neuroactive ligand-receptor interaction	1.31e-15	ncbi_110531806	ADRA2C	alpha-2 adrenergic receptor-like [Oncorhynchus mykiss]	3.03e-06
ko04080	Neuroactive ligand-receptor interaction	1.31e-15	ncbi_110531945	GRM7	metabotropic glutamate receptor 7-like isoform X1 [Oncorhynchus tshawytscha]	8.89e-21
ko04080	Neuroactive ligand-receptor interaction	1.31e-15	ncbi_110532190	--	proenkephalin-B [Oncorhynchus mykiss]	9.51e-08
ko04080	Neuroactive ligand-receptor interaction	1.31e-15	ncbi_110532210	GRM3	metabotropic glutamate receptor 3-like [Oncorhynchus kisutch]	0.000221711
ko04080	Neuroactive ligand-receptor interaction	1.31e-15	ncbi_110532249	NTSR1	neurotensin receptor type 1-like isoform X1 [Oncorhynchus mykiss]	0.00142948
ko04080	Neuroactive ligand-receptor interaction	1.31e-15	ncbi_110532318	SST1B	PREDICTED: somatostatin-1B-like [Salmo salar]	2.47e-10
ko04080	Neuroactive ligand-receptor interaction	1.31e-15	ncbi_110532390	GABRD	gamma-aminobutyric acid receptor subunit delta-like isoform X1 [Oncorhynchus mykiss]	8.32e-05
ko04080	Neuroactive ligand-receptor interaction	1.31e-15	ncbi_110532584	PRSS2	trypsin I-P1-like isoform X1 [Oncorhynchus mykiss]	6.11e-18
ko04080	Neuroactive ligand-receptor interaction	1.31e-15	ncbi_110532683	GRID1	glutamate receptor ionotropic, delta-1-like [Oncorhynchus kisutch]	1.52e-05
ko04080	Neuroactive ligand-receptor interaction	1.31e-15	ncbi_110532692	--	tachykinin-3-like isoform X1 [Oncorhynchus mykiss]	1.18e-15
ko04080	Neuroactive ligand-receptor interaction	1.31e-15	ncbi_110532795	ADORA1	adenosine receptor A1-like [Oncorhynchus kisutch]	4.91e-05
ko04080	Neuroactive ligand-receptor interaction	1.31e-15	ncbi_110533148	TACR3	neuromedin-K receptor [Oncorhynchus kisutch]	0.0109774
ko04080	Neuroactive ligand-receptor interaction	1.31e-15	ncbi_110533186	GLRA3	glycine receptor subunit alpha-3-like [Oncorhynchus kisutch]	1.37e-08
ko04080	Neuroactive ligand-receptor interaction	1.31e-15	ncbi_110533235	EDNRB	endothelin B receptor-like [Oncorhynchus mykiss]	7.6e-55
ko04080	Neuroactive ligand-receptor interaction	1.31e-15	ncbi_110533310	P2RX1	P2X purinoceptor 1-like isoform X1 [Oncorhynchus kisutch]	3.58e-14
ko04080	Neuroactive ligand-receptor interaction	1.31e-15	ncbi_110533343	D14	D(1)-like dopamine receptor [Oncorhynchus mykiss]	1.84e-12
ko04080	Neuroactive ligand-receptor interaction	1.31e-15	ncbi_110533360	GABRG2	gamma-aminobutyric acid receptor subunit gamma-2 isoform X1 [Oncorhynchus mykiss]	2.66e-77
ko04080	Neuroactive ligand-receptor interaction	1.31e-15	ncbi_110533361	GABRA1	gamma-aminobutyric acid receptor subunit alpha-1-like isoform X1 [Oncorhynchus mykiss]	5.39e-36
ko04080	Neuroactive ligand-receptor interaction	1.31e-15	ncbi_110533362	GABRA6	gamma-aminobutyric acid receptor subunit alpha-6-like isoform X1 [Oncorhynchus nerka]	0.000109875
ko04080	Neuroactive ligand-receptor interaction	1.31e-15	ncbi_110533363	GABRB2	gamma-aminobutyric acid receptor subunit beta-2-like [Oncorhynchus mykiss]	8.08e-10
ko04080	Neuroactive ligand-receptor interaction	1.31e-15	ncbi_110533391	ADRA1B	alpha-1A adrenergic receptor-like [Oncorhynchus mykiss]	2.51e-09
ko04080	Neuroactive ligand-receptor interaction	1.31e-15	ncbi_110533448	GRIK4	glutamate receptor ionotropic, kainate 4-like isoform X1 [Oncorhynchus mykiss]	0.000419496
ko04080	Neuroactive ligand-receptor interaction	1.31e-15	ncbi_110533625	TRPV1	transient receptor potential cation channel subfamily V member 1-like isoform X1 [Oncorhynchus mykiss]	2e-61
ko04080	Neuroactive ligand-receptor interaction	1.31e-15	ncbi_110533633	ADORA2B	adenosine receptor A2b-like [Oncorhynchus mykiss]	0.0152181
ko04080	Neuroactive ligand-receptor interaction	1.31e-15	ncbi_110533691	CHRNA10	neuronal acetylcholine receptor subunit alpha-10-like [Oncorhynchus mykiss]	0.00442021
ko04080	Neuroactive ligand-receptor interaction	1.31e-15	ncbi_110533954	GABRB4	gamma-aminobutyric acid receptor subunit beta-4 [Oncorhynchus kisutch]	1.75e-18
ko04080	Neuroactive ligand-receptor interaction	1.31e-15	ncbi_110533955	GABRA3	gamma-aminobutyric acid receptor subunit alpha-3-like [Oncorhynchus nerka]	1.14e-06
ko04080	Neuroactive ligand-receptor interaction	1.31e-15	ncbi_110534014	CHRM3	muscarinic acetylcholine receptor M3-like [Oncorhynchus mykiss]	0.00194913
ko04080	Neuroactive ligand-receptor interaction	1.31e-15	ncbi_110534060	GABRR3	gamma-aminobutyric acid receptor subunit rho-3-like [Oncorhynchus mykiss]	3.82e-13
ko04080	Neuroactive ligand-receptor interaction	1.31e-15	ncbi_110534076	GABBR2	gamma-aminobutyric acid type B receptor subunit 2-like [Oncorhynchus mykiss]	1.72e-12
ko04080	Neuroactive ligand-receptor interaction	1.31e-15	ncbi_110534415	GRIK5	glutamate receptor ionotropic, kainate 5-like isoform X1 [Salmo trutta]	1.23e-21
ko04080	Neuroactive ligand-receptor interaction	1.31e-15	ncbi_110534885	D215	D(2) dopamine receptor A-like isoform X2 [Oncorhynchus kisutch]	0.0195169
ko04080	Neuroactive ligand-receptor interaction	1.31e-15	ncbi_110534941	P2RX3	P2X purinoceptor 3-like [Oncorhynchus mykiss]	0.00633996
ko04080	Neuroactive ligand-receptor interaction	1.31e-15	ncbi_110535324	GABBR2	gamma-aminobutyric acid type B receptor subunit 2-like [Oncorhynchus mykiss]	4.54e-17
ko04080	Neuroactive ligand-receptor interaction	1.31e-15	ncbi_110535542	PARD3	partitioning defective 3 homolog isoform X1 [Oncorhynchus kisutch]	2.64e-31
ko04080	Neuroactive ligand-receptor interaction	1.31e-15	ncbi_110535754	P2RX2	P2X purinoceptor 2-like [Oncorhynchus mykiss]	7.8e-05
ko04080	Neuroactive ligand-receptor interaction	1.31e-15	ncbi_110535898	ADORA2A	adenosine receptor A2b-like [Oncorhynchus mykiss]	7.78e-07
ko04080	Neuroactive ligand-receptor interaction	1.31e-15	ncbi_110535937	APLNRA	apelin receptor A [Oncorhynchus mykiss]	0.00024328
ko04080	Neuroactive ligand-receptor interaction	1.31e-15	ncbi_110536096	CHRNB2	neuronal acetylcholine receptor subunit beta-2-like [Oncorhynchus mykiss]	7.72e-13
ko04080	Neuroactive ligand-receptor interaction	1.31e-15	ncbi_110536174	F2RL2	proteinase-activated receptor 3-like [Oncorhynchus mykiss]	1.02e-07
ko04080	Neuroactive ligand-receptor interaction	1.31e-15	ncbi_110536213	ADRA2B	alpha-2B adrenergic receptor-like [Oncorhynchus mykiss]	9.95e-57
ko04080	Neuroactive ligand-receptor interaction	1.31e-15	ncbi_110536266	TACR1	substance-P receptor-like [Oncorhynchus mykiss]	0.00152744
ko04080	Neuroactive ligand-receptor interaction	1.31e-15	ncbi_110536357	HTR1AA	5-hydroxytryptamine receptor 1A-alpha-like [Oncorhynchus kisutch]	1.47e-08
ko04080	Neuroactive ligand-receptor interaction	1.31e-15	ncbi_110536463	GZMK	granzyme A-like isoform X1 [Oncorhynchus mykiss]	4.04e-09
ko04080	Neuroactive ligand-receptor interaction	1.31e-15	ncbi_110536763	GRIN3A	glutamate receptor ionotropic, NMDA 3A-like [Salmo trutta]	0.00188466
ko04080	Neuroactive ligand-receptor interaction	1.31e-15	ncbi_110536832	CYSLTR2	cysteinyl leukotriene receptor 2-like [Oncorhynchus mykiss]	0.000196758
ko04080	Neuroactive ligand-receptor interaction	1.31e-15	ncbi_110536854	LPAR1	lysophosphatidic acid receptor 1 [Oncorhynchus mykiss]	3.15e-06
ko04080	Neuroactive ligand-receptor interaction	1.31e-15	ncbi_110536926	GRP	gastrin-releasing peptide [Oncorhynchus mykiss]	0.00618451
ko04080	Neuroactive ligand-receptor interaction	1.31e-15	ncbi_110536942	S1PR3	sphingosine 1-phosphate receptor 3-like isoform X1 [Oncorhynchus nerka]	5.18e-05
ko04080	Neuroactive ligand-receptor interaction	1.31e-15	ncbi_110537212	ADRB4C	beta-1 adrenergic receptor-like [Oncorhynchus mykiss]	0.000349882
ko04080	Neuroactive ligand-receptor interaction	1.31e-15	ncbi_110537497	P2RX5	P2X purinoceptor 5-like [Oncorhynchus mykiss]	9.06e-11
ko04080	Neuroactive ligand-receptor interaction	1.31e-15	ncbi_110537751	GABRB2	gamma-aminobutyric acid receptor subunit beta-2 [Oncorhynchus kisutch]	8.84e-09
ko04080	Neuroactive ligand-receptor interaction	1.31e-15	ncbi_110537753	GABRA1	PREDICTED: gamma-aminobutyric acid receptor subunit alpha-1-like isoform X1 [Salmo salar]	4.59e-15
ko04080	Neuroactive ligand-receptor interaction	1.31e-15	ncbi_110537755	GABRG2	gamma-aminobutyric acid receptor subunit gamma-2-like isoform X1 [Oncorhynchus mykiss]	2.86e-27
ko04080	Neuroactive ligand-receptor interaction	1.31e-15	ncbi_110538067	PYY	peptide YY [Oncorhynchus kisutch]	1.65e-07
ko04080	Neuroactive ligand-receptor interaction	1.31e-15	ncbi_110538247	GALR2B	galanin receptor type 2-like [Oncorhynchus mykiss]	0.000665099
ko04080	Neuroactive ligand-receptor interaction	1.31e-15	ncbi_110538314	TRY3	trypsin-3 [Oncorhynchus mykiss]	4.06e-15
ko04080	Neuroactive ligand-receptor interaction	1.31e-15	ncbi_110538550	GRIN2C	glutamate receptor ionotropic, NMDA 2C-like isoform X1 [Oncorhynchus mykiss]	0.00158668
ko04080	Neuroactive ligand-receptor interaction	1.31e-15	ncbi_110538590	SSTR3	somatostatin receptor type 5-like [Oncorhynchus mykiss]	0.000896063
ko04080	Neuroactive ligand-receptor interaction	1.31e-15	ncbi_110538828	GRIK2	glutamate receptor ionotropic, kainate 2-like isoform X1 [Oncorhynchus kisutch]	4.68e-20
ko04080	Neuroactive ligand-receptor interaction	1.31e-15	ncbi_110538963	GRIN2B	PREDICTED: glutamate receptor ionotropic, NMDA 2B [Salmo salar]	2.35e-24
ko04080	Neuroactive ligand-receptor interaction	1.31e-15	ncbi_110539131	NPFFR1	neuropeptide FF receptor 1-like [Oncorhynchus mykiss]	0.00439027
ko04080	Neuroactive ligand-receptor interaction	1.31e-15	ncbi_118936253	RLN3	relaxin-3-like isoform X1 [Oncorhynchus mykiss]	0.00118145
ko04080	Neuroactive ligand-receptor interaction	1.31e-15	ncbi_118936273	NACHRA9	neuronal acetylcholine receptor subunit alpha-9-I precursor [Oncorhynchus mykiss]	0.00178963
ko04080	Neuroactive ligand-receptor interaction	1.31e-15	ncbi_118936388	TRHA	thyrotropin releasing hormone [Oncorhynchus kisutch]	0.000140749
ko04080	Neuroactive ligand-receptor interaction	1.31e-15	ncbi_118936771	CHRNB3	PREDICTED: neuronal acetylcholine receptor subunit non-alpha-3 [Salmo salar]	1.25e-10
ko04080	Neuroactive ligand-receptor interaction	1.31e-15	ncbi_118936772	CHRNB2	neuronal acetylcholine receptor subunit beta-2-like [Oncorhynchus mykiss]	0.0417878
ko04080	Neuroactive ligand-receptor interaction	1.31e-15	ncbi_118936926	E1	C-C chemokine receptor type 3-like [Oncorhynchus kisutch]	0.0120051
ko04080	Neuroactive ligand-receptor interaction	1.31e-15	ncbi_118937741	--	protachykinin-1-like isoform X2 [Salvelinus alpinus]	4.79e-24
ko04080	Neuroactive ligand-receptor interaction	1.31e-15	ncbi_118938358	GRIN2A	glutamate receptor ionotropic, NMDA 2A [Esox lucius]	0.00875014
ko04080	Neuroactive ligand-receptor interaction	1.31e-15	ncbi_118938834	UCN3	urocortin-3 [Oncorhynchus kisutch]	0.00101299
ko04080	Neuroactive ligand-receptor interaction	1.31e-15	ncbi_118939581	C3	LOW QUALITY PROTEIN: complement C3-like [Oncorhynchus mykiss]	9.03e-18
ko04080	Neuroactive ligand-receptor interaction	1.31e-15	ncbi_118939584	C3	LOW QUALITY PROTEIN: complement C3-like [Oncorhynchus mykiss]	0.00580435
ko04080	Neuroactive ligand-receptor interaction	1.31e-15	ncbi_118941433	CHRNA7	PREDICTED: neuronal acetylcholine receptor subunit alpha-7-like [Salmo salar]	2.11e-05
ko04080	Neuroactive ligand-receptor interaction	1.31e-15	ncbi_118942796	NPY2R	neuropeptide Y receptor type 2-like [Oncorhynchus kisutch]	0.00426897
ko04080	Neuroactive ligand-receptor interaction	1.31e-15	ncbi_118944255	CNR1A	cannabinoid receptor type 1A-like [Oncorhynchus nerka]	1.17e-10
ko04080	Neuroactive ligand-receptor interaction	1.31e-15	ncbi_118944361	POMCA	pro-opiomelanocortin A-like [Oncorhynchus kisutch]	3.33e-06
ko04080	Neuroactive ligand-receptor interaction	1.31e-15	ncbi_118944827	CCK	cholecystokinin-like [Oncorhynchus tshawytscha]	0.00579611
ko04080	Neuroactive ligand-receptor interaction	1.31e-15	ncbi_118947012	GLRB	glycine receptor subunit beta [Oncorhynchus kisutch]	1.66e-09
ko04080	Neuroactive ligand-receptor interaction	1.31e-15	ncbi_118965336	PRLR	prolactin receptor-like isoform X4 [Salmo trutta]	4.95e-35
ko04080	Neuroactive ligand-receptor interaction	1.31e-15	MSTRG.15128	GRIA1	glutamate receptor 1-like isoform X2 [Oncorhynchus mykiss]	0.000126194
ko04080	Neuroactive ligand-receptor interaction	1.31e-15	MSTRG.15308	GRIA4	LOW QUALITY PROTEIN: glutamate receptor 4-like [Salvelinus alpinus]	2.12e-06
ko04080	Neuroactive ligand-receptor interaction	1.31e-15	MSTRG.15309	GRIA4	Glutamate receptor 4 [Liparis tanakae]	4.51e-12
ko04080	Neuroactive ligand-receptor interaction	1.31e-15	MSTRG.15608	GRIA3	glutamate receptor 3 isoform X1 [Oncorhynchus nerka]	4.76e-25
ko04080	Neuroactive ligand-receptor interaction	1.31e-15	MSTRG.17402	--	C-RFamide peptide [Salmo salar]	3.19e-06
ko04080	Neuroactive ligand-receptor interaction	1.31e-15	MSTRG.17483	GRID2	LOW QUALITY PROTEIN: glutamate receptor ionotropic, delta-2-like [Oncorhynchus tshawytscha]	1.81e-05
ko04080	Neuroactive ligand-receptor interaction	1.31e-15	MSTRG.19139	GRIA4	glutamate receptor 4 isoform X2 [Oncorhynchus kisutch]	6.21e-32
ko04080	Neuroactive ligand-receptor interaction	1.31e-15	MSTRG.19302	--	trace amine-associated receptor 13c-like [Salvelinus alpinus]	7.01e-18
ko04080	Neuroactive ligand-receptor interaction	1.31e-15	MSTRG.21764	--	TPA_inf: tachykinin 4 [Gasterosteus aculeatus]	9.54e-44
ko04080	Neuroactive ligand-receptor interaction	1.31e-15	MSTRG.22975	GRIA2	glutamate receptor 2 isoform X7 [Oncorhynchus mykiss]	8.02e-43
ko04080	Neuroactive ligand-receptor interaction	1.31e-15	MSTRG.23156	ADRB2	beta-2 adrenergic receptor-like isoform X1 [Oncorhynchus mykiss]	0.00918518
ko04080	Neuroactive ligand-receptor interaction	1.31e-15	MSTRG.34704	TC3A	transposase [Salmo salar]	0.000150043
ko04080	Neuroactive ligand-receptor interaction	1.31e-15	MSTRG.34705	TC3A	transposase [Salmo salar]	2.93e-17
ko04080	Neuroactive ligand-receptor interaction	1.31e-15	MSTRG.35556	GRIA4	glutamate receptor 4-like [Oncorhynchus mykiss]	2.7e-15
ko04080	Neuroactive ligand-receptor interaction	1.31e-15	MSTRG.35557	GRIA4	glutamate receptor 4-like isoform X1 [Salmo trutta]	1.71e-05
ko04080	Neuroactive ligand-receptor interaction	1.31e-15	MSTRG.38128	GRIA3	Glutamate receptor 3 [Takifugu flavidus]	4.08e-13
ko04080	Neuroactive ligand-receptor interaction	1.31e-15	MSTRG.41030	GRIA3	glutamate receptor 3-like isoform X2 [Oncorhynchus kisutch]	4.71e-05
ko04080	Neuroactive ligand-receptor interaction	1.31e-15	MSTRG.41539	GRIA2	glutamate receptor 2 isoform X1 [Esox lucius]	8.46e-46
ko04080	Neuroactive ligand-receptor interaction	1.31e-15	MSTRG.42476	GRIA2	glutamate receptor 2-like isoform X5 [Oncorhynchus kisutch]	1.01e-10
ko04080	Neuroactive ligand-receptor interaction	1.31e-15	MSTRG.42477	GRIA2	glutamate receptor 2-like isoform X4 [Oncorhynchus kisutch]	4.9e-05
ko04080	Neuroactive ligand-receptor interaction	1.31e-15	MSTRG.42480	GRIA2	glutamate receptor 2-like isoform X3 [Oncorhynchus kisutch]	4.25e-42
ko04080	Neuroactive ligand-receptor interaction	1.31e-15	MSTRG.42481	--	glutamate receptor 2-like isoform X3 [Oncorhynchus kisutch]	0.000370446
ko04080	Neuroactive ligand-receptor interaction	1.31e-15	MSTRG.7380	S1PR3	LOW QUALITY PROTEIN: sphingosine 1-phosphate receptor 3-like [Oncorhynchus kisutch]	2.79e-10
ko04080	Neuroactive ligand-receptor interaction	1.31e-15	MSTRG.8133	GRID2	glutamate receptor ionotropic, delta-2 [Oncorhynchus kisutch]	1.71e-08
ko04080	Neuroactive ligand-receptor interaction	1.31e-15	MSTRG.8134	GRID2	PREDICTED: glutamate receptor ionotropic, delta-2 isoform X1 [Salmo salar]	1.26e-07
ko04514	Cell adhesion molecules (CAMs)	1.02e-14	ncbi_100135889	--	CD8a molecule precursor [Oncorhynchus mykiss]	0.00132144
ko04514	Cell adhesion molecules (CAMs)	1.02e-14	ncbi_100136071	--	tumour necrosis factor receptor [Oncorhynchus mykiss]	1.58e-06
ko04514	Cell adhesion molecules (CAMs)	1.02e-14	ncbi_100136253	NADL1.1	vascular cell adhesion molecule-like protein [Oncorhynchus mykiss]	5.81e-06
ko04514	Cell adhesion molecules (CAMs)	1.02e-14	ncbi_100136274	--	CD28-like protein precursor [Oncorhynchus mykiss]	2.33e-05
ko04514	Cell adhesion molecules (CAMs)	1.02e-14	ncbi_100136275	CD28	CD28 molecule precursor [Oncorhynchus mykiss]	0.000124576
ko04514	Cell adhesion molecules (CAMs)	1.02e-14	ncbi_100136285	--	CD4 isoform X1 [Oncorhynchus mykiss]	2.23e-24
ko04514	Cell adhesion molecules (CAMs)	1.02e-14	ncbi_100136698	--	TNF superfamily member 5 [Oncorhynchus mykiss]	0.0035366
ko04514	Cell adhesion molecules (CAMs)	1.02e-14	ncbi_100301639	--	CD86 molecule precursor [Oncorhynchus mykiss]	0.0285081
ko04514	Cell adhesion molecules (CAMs)	1.02e-14	ncbi_100462976	OCLN	occludin isoform X1 [Oncorhynchus mykiss]	7.76e-20
ko04514	Cell adhesion molecules (CAMs)	1.02e-14	ncbi_100499582	CLDN4	claudin 28b [Oncorhynchus mykiss]	3.42e-18
ko04514	Cell adhesion molecules (CAMs)	1.02e-14	ncbi_100642186	CLDN4	claudin 30 [Oncorhynchus mykiss]	4.27e-125
ko04514	Cell adhesion molecules (CAMs)	1.02e-14	ncbi_100653476	ITGA4	integrin alpha-4-like isoform X2 [Oncorhynchus nerka]	0.0198045
ko04514	Cell adhesion molecules (CAMs)	1.02e-14	ncbi_101268938	--	hematopoietic progenitor cell antigen CD34 isoform X1 [Oncorhynchus mykiss]	1.29e-30
ko04514	Cell adhesion molecules (CAMs)	1.02e-14	ncbi_101268951	CD40	tumor necrosis factor receptor superfamily member 5 [Oncorhynchus mykiss]	1.21e-19
ko04514	Cell adhesion molecules (CAMs)	1.02e-14	ncbi_110485169	CNTNAP1	contactin-associated protein 1-like [Oncorhynchus nerka]	2.29e-45
ko04514	Cell adhesion molecules (CAMs)	1.02e-14	ncbi_110485586	CD22	sialoadhesin-like [Oncorhynchus mykiss]	0.0435783
ko04514	Cell adhesion molecules (CAMs)	1.02e-14	ncbi_110485816	--	CD276 antigen homolog isoform X2 [Oncorhynchus mykiss]	1.49e-15
ko04514	Cell adhesion molecules (CAMs)	1.02e-14	ncbi_110485921	ITGAL	integrin alpha-L-like [Oncorhynchus nerka]	1.55e-13
ko04514	Cell adhesion molecules (CAMs)	1.02e-14	ncbi_110486375	VCAM1	hemicentin-1-like isoform X1 [Oncorhynchus mykiss]	6.4e-08
ko04514	Cell adhesion molecules (CAMs)	1.02e-14	ncbi_110486654	LRRC4B	leucine-rich repeat-containing protein 4B-like [Oncorhynchus mykiss]	2.65e-35
ko04514	Cell adhesion molecules (CAMs)	1.02e-14	ncbi_110487252	--	B-cell receptor CD22-like isoform X2 [Oncorhynchus kisutch]	0.0138429
ko04514	Cell adhesion molecules (CAMs)	1.02e-14	ncbi_110488326	POPY-E	class I histocompatibility antigen, F10 alpha chain-like [Oncorhynchus mykiss]	0.0140679
ko04514	Cell adhesion molecules (CAMs)	1.02e-14	ncbi_110488327	POPY-E	H-2 class I histocompatibility antigen, Q10 alpha chain-like [Oncorhynchus mykiss]	9.91e-12
ko04514	Cell adhesion molecules (CAMs)	1.02e-14	ncbi_110488340	MR1	class I histocompatibility antigen, F10 alpha chain-like [Oncorhynchus mykiss]	2.12e-168
ko04514	Cell adhesion molecules (CAMs)	1.02e-14	ncbi_110488353	HLA-A	MHC class Ib antigen [Oncorhynchus mykiss]	2.52e-06
ko04514	Cell adhesion molecules (CAMs)	1.02e-14	ncbi_110488365	PVR	poliovirus receptor-like isoform X1 [Oncorhynchus mykiss]	1.1e-06
ko04514	Cell adhesion molecules (CAMs)	1.02e-14	ncbi_110488582	TTN	vascular cell adhesion protein 1-like [Oncorhynchus mykiss]	3.79e-44
ko04514	Cell adhesion molecules (CAMs)	1.02e-14	ncbi_110488629	CD22	B-cell receptor CD22-like isoform X1 [Oncorhynchus mykiss]	9.68e-05
ko04514	Cell adhesion molecules (CAMs)	1.02e-14	ncbi_110488652	PXDN	vascular cell adhesion protein 1-like [Oncorhynchus mykiss]	0.000320027
ko04514	Cell adhesion molecules (CAMs)	1.02e-14	ncbi_110488745	--	CD40 ligand-like [Oncorhynchus mykiss]	7.11e-05
ko04514	Cell adhesion molecules (CAMs)	1.02e-14	ncbi_110490055	CLDN15	claudin-10-like isoform X2 [Oncorhynchus mykiss]	5.7e-09
ko04514	Cell adhesion molecules (CAMs)	1.02e-14	ncbi_110490126	CLDN14	claudin-4-like isoform X1 [Oncorhynchus mykiss]	4.81e-05
ko04514	Cell adhesion molecules (CAMs)	1.02e-14	ncbi_110490787	CNTN1A	contactin-1-like [Oncorhynchus mykiss]	2.2e-06
ko04514	Cell adhesion molecules (CAMs)	1.02e-14	ncbi_110490817	LRRC4	leucine-rich repeat-containing protein 4-like [Oncorhynchus kisutch]	1.4e-19
ko04514	Cell adhesion molecules (CAMs)	1.02e-14	ncbi_110490897	NTNG1	netrin-G1-like isoform X1 [Oncorhynchus kisutch]	5.31e-06
ko04514	Cell adhesion molecules (CAMs)	1.02e-14	ncbi_110490948	F11R	junctional adhesion molecule A-like isoform X1 [Oncorhynchus mykiss]	3.22e-16
ko04514	Cell adhesion molecules (CAMs)	1.02e-14	ncbi_110491054	L1CAM	PREDICTED: neural cell adhesion molecule L1-like isoform X1 [Salmo salar]	1.2e-15
ko04514	Cell adhesion molecules (CAMs)	1.02e-14	ncbi_110491644	LRRC4B	leucine-rich repeat-containing protein 4B-like [Oncorhynchus kisutch]	5.17e-28
ko04514	Cell adhesion molecules (CAMs)	1.02e-14	ncbi_110492192	MICB	nonclassical MHC class I antigen [Oncorhynchus mykiss]	0.00249722
ko04514	Cell adhesion molecules (CAMs)	1.02e-14	ncbi_110492836	NRXN1A	neurexin-1a-like isoform X1 [Oncorhynchus nerka]	4.69e-37
ko04514	Cell adhesion molecules (CAMs)	1.02e-14	ncbi_110493310	CD22	B-cell receptor CD22-like [Oncorhynchus mykiss]	8.37e-06
ko04514	Cell adhesion molecules (CAMs)	1.02e-14	ncbi_110493317	CD22	sialoadhesin-like isoform X1 [Oncorhynchus kisutch]	7.23e-05
ko04514	Cell adhesion molecules (CAMs)	1.02e-14	ncbi_110493357	--	vascular cell adhesion protein 1-like [Oncorhynchus mykiss]	0.0218631
ko04514	Cell adhesion molecules (CAMs)	1.02e-14	ncbi_110493647	ITGAL	LOW QUALITY PROTEIN: integrin alpha-L-like [Oncorhynchus tshawytscha]	0.0236406
ko04514	Cell adhesion molecules (CAMs)	1.02e-14	ncbi_110493648	ITGAX	integrin alpha-X-like isoform X1 [Oncorhynchus mykiss]	1.01e-11
ko04514	Cell adhesion molecules (CAMs)	1.02e-14	ncbi_110494059	NFASC	neurofascin-like [Oncorhynchus mykiss]	1.12e-63
ko04514	Cell adhesion molecules (CAMs)	1.02e-14	ncbi_110494060	CNTN2	contactin-2 [Oncorhynchus kisutch]	4.37e-40
ko04514	Cell adhesion molecules (CAMs)	1.02e-14	ncbi_110494334	ITGB7	integrin beta-7-like [Oncorhynchus mykiss]	3.26e-40
ko04514	Cell adhesion molecules (CAMs)	1.02e-14	ncbi_110494380	CLDN19	PREDICTED: claudin-19 isoform X1 [Salmo salar]	2.27e-15
ko04514	Cell adhesion molecules (CAMs)	1.02e-14	ncbi_110494409	HLA-DPA1	H-2 class II histocompatibility antigen, A-B alpha chain precursor [Oncorhynchus mykiss]	1.31e-12
ko04514	Cell adhesion molecules (CAMs)	1.02e-14	ncbi_110494541	CDH4	cadherin-4-like isoform X1 [Salmo trutta]	7.24e-15
ko04514	Cell adhesion molecules (CAMs)	1.02e-14	ncbi_110494997	CD22	B-cell receptor CD22-like [Oncorhynchus mykiss]	0.000573238
ko04514	Cell adhesion molecules (CAMs)	1.02e-14	ncbi_110494998	CD22	B-cell receptor CD22-like [Salmo trutta]	0.000120952
ko04514	Cell adhesion molecules (CAMs)	1.02e-14	ncbi_110495667	--	T-cell surface antigen CD2-like [Oncorhynchus mykiss]	0.000202746
ko04514	Cell adhesion molecules (CAMs)	1.02e-14	ncbi_110495780	--	claudin 10e [Oncorhynchus mykiss]	0.000202801
ko04514	Cell adhesion molecules (CAMs)	1.02e-14	ncbi_110495893	NLGN4X	neuroligin-4, X-linked-like isoform X1 [Oncorhynchus mykiss]	2.96e-12
ko04514	Cell adhesion molecules (CAMs)	1.02e-14	ncbi_110495954	CD28	T-cell-specific surface glycoprotein CD28-like [Oncorhynchus mykiss]	0.00018774
ko04514	Cell adhesion molecules (CAMs)	1.02e-14	ncbi_110495975	NCAM2	neural cell adhesion molecule 2-like isoform X1 [Oncorhynchus mykiss]	1.06e-26
ko04514	Cell adhesion molecules (CAMs)	1.02e-14	ncbi_110496174	LRRC4	leucine-rich repeat-containing protein 4-like [Oncorhynchus mykiss]	2.13e-22
ko04514	Cell adhesion molecules (CAMs)	1.02e-14	ncbi_110496224	MR1	MHC class Ia heavy chain precursor [Oncorhynchus mykiss]	3.11e-19
ko04514	Cell adhesion molecules (CAMs)	1.02e-14	ncbi_110496247	HLA-E	zinc-alpha-2-glycoprotein-like [Oncorhynchus kisutch]	9.62e-41
ko04514	Cell adhesion molecules (CAMs)	1.02e-14	ncbi_110496521	ITGB8	integrin beta-8-like isoform X1 [Oncorhynchus nerka]	3.03e-17
ko04514	Cell adhesion molecules (CAMs)	1.02e-14	ncbi_110497165	LRRC4C	leucine-rich repeat-containing protein 4C [Oncorhynchus kisutch]	1.63e-23
ko04514	Cell adhesion molecules (CAMs)	1.02e-14	ncbi_110498416	--	immunoglobulin lambda-1 light chain-like [Salmo trutta]	7.93e-17
ko04514	Cell adhesion molecules (CAMs)	1.02e-14	ncbi_110498787	NRXN1A	neurexin-1 isoform X1 [Oncorhynchus nerka]	5.8e-35
ko04514	Cell adhesion molecules (CAMs)	1.02e-14	ncbi_110498796	LRRC4B	leucine-rich repeat-containing protein 4B-like [Oncorhynchus mykiss]	5.44e-32
ko04514	Cell adhesion molecules (CAMs)	1.02e-14	ncbi_110498973	NRXN1A	PREDICTED: neurexin-1a-like isoform X2 [Salmo salar]	4.41e-96
ko04514	Cell adhesion molecules (CAMs)	1.02e-14	ncbi_110499791	CNTN1A	contactin-1-like [Oncorhynchus mykiss]	5.03e-36
ko04514	Cell adhesion molecules (CAMs)	1.02e-14	ncbi_110499800	NRCAM	neuronal cell adhesion molecule-like isoform X3 [Oncorhynchus kisutch]	4.24e-21
ko04514	Cell adhesion molecules (CAMs)	1.02e-14	ncbi_110499875	LRRC4	leucine-rich repeat-containing protein 4-like [Oncorhynchus mykiss]	3.96e-30
ko04514	Cell adhesion molecules (CAMs)	1.02e-14	ncbi_110499999	NRCAM	neuronal cell adhesion molecule-like [Oncorhynchus mykiss]	2.8e-55
ko04514	Cell adhesion molecules (CAMs)	1.02e-14	ncbi_110500532	CLDN7A	PREDICTED: claudin-7-A [Salmo salar]	7.25e-57
ko04514	Cell adhesion molecules (CAMs)	1.02e-14	ncbi_110500579	CLDN15	claudin-15-like [Oncorhynchus mykiss]	2.51e-10
ko04514	Cell adhesion molecules (CAMs)	1.02e-14	ncbi_110500642	CD276	CD276 antigen-like [Oncorhynchus mykiss]	0.00323277
ko04514	Cell adhesion molecules (CAMs)	1.02e-14	ncbi_110500852	NLGN2	neuroligin-2-like isoform X1 [Oncorhynchus nerka]	1.95e-10
ko04514	Cell adhesion molecules (CAMs)	1.02e-14	ncbi_110500989	NRCAM	neuronal cell adhesion molecule-like isoform X7 [Oncorhynchus kisutch]	2.47e-39
ko04514	Cell adhesion molecules (CAMs)	1.02e-14	ncbi_110501325	JAM2A	junctional adhesion molecule B-like isoform X2 [Oncorhynchus kisutch]	8.74e-14
ko04514	Cell adhesion molecules (CAMs)	1.02e-14	ncbi_110501452	ITGA6	integrin alpha-6-like isoform X1 [Oncorhynchus mykiss]	2.48e-10
ko04514	Cell adhesion molecules (CAMs)	1.02e-14	ncbi_110501538	--	T-cell surface glycoprotein CD4-like [Oncorhynchus kisutch]	0.000872505
ko04514	Cell adhesion molecules (CAMs)	1.02e-14	ncbi_110501577	ITGB2	integrin beta-2-like [Oncorhynchus mykiss]	7.09e-11
ko04514	Cell adhesion molecules (CAMs)	1.02e-14	ncbi_110501645	CD2	T-cell surface antigen CD2-like isoform X1 [Oncorhynchus mykiss]	0.000461205
ko04514	Cell adhesion molecules (CAMs)	1.02e-14	ncbi_110501725	NLGN4X	neuroligin-4, X-linked-like isoform X2 [Oncorhynchus mykiss]	1.48e-07
ko04514	Cell adhesion molecules (CAMs)	1.02e-14	ncbi_110501904	CLDN10	claudin-10-like [Oncorhynchus mykiss]	3.53e-09
ko04514	Cell adhesion molecules (CAMs)	1.02e-14	ncbi_110501905	CLDN10	claudin-10-like isoform X1 [Oncorhynchus mykiss]	0.0485071
ko04514	Cell adhesion molecules (CAMs)	1.02e-14	ncbi_110501956	ITGAV	integrin alpha-V [Oncorhynchus mykiss]	2.21e-27
ko04514	Cell adhesion molecules (CAMs)	1.02e-14	ncbi_110502409	CNTN1A	contactin-1a-like [Oncorhynchus kisutch]	4.47e-53
ko04514	Cell adhesion molecules (CAMs)	1.02e-14	ncbi_110503044	NRXN1A	neurexin-1a-like isoform X1 [Oncorhynchus kisutch]	1.33e-32
ko04514	Cell adhesion molecules (CAMs)	1.02e-14	ncbi_110503157	AZGP1	major histocompatibility complex class I-related gene protein-like isoform X1 [Oncorhynchus mykiss]	1.21e-09
ko04514	Cell adhesion molecules (CAMs)	1.02e-14	ncbi_110503254	CLDN8	claudin-8-like [Oncorhynchus mykiss]	3.77e-07
ko04514	Cell adhesion molecules (CAMs)	1.02e-14	ncbi_110503665	IGSF11	immunoglobulin superfamily member 11-like [Oncorhynchus mykiss]	1.42e-06
ko04514	Cell adhesion molecules (CAMs)	1.02e-14	ncbi_110503887	CLDN3	claudin-4-like [Oncorhynchus mykiss]	2.4e-05
ko04514	Cell adhesion molecules (CAMs)	1.02e-14	ncbi_110503889	CLDN4	claudin-4-like [Oncorhynchus tshawytscha]	1.59e-21
ko04514	Cell adhesion molecules (CAMs)	1.02e-14	ncbi_110503959	NCAM1	neural cell adhesion molecule 1 isoform X1 [Oncorhynchus mykiss]	2.41e-80
ko04514	Cell adhesion molecules (CAMs)	1.02e-14	ncbi_110503961	CADM1	cell adhesion molecule 1-like isoform X1 [Oncorhynchus mykiss]	4.9e-06
ko04514	Cell adhesion molecules (CAMs)	1.02e-14	ncbi_110503965	JAM3B	junctional adhesion molecule C-like [Oncorhynchus mykiss]	1.36e-10
ko04514	Cell adhesion molecules (CAMs)	1.02e-14	ncbi_110503970	ESAM	endothelial cell-selective adhesion molecule-like isoform X1 [Oncorhynchus mykiss]	5.99e-05
ko04514	Cell adhesion molecules (CAMs)	1.02e-14	ncbi_110504583	NLGN3	neuroligin-3-like isoform X2 [Oncorhynchus kisutch]	4.62e-10
ko04514	Cell adhesion molecules (CAMs)	1.02e-14	ncbi_110505096	--	T-cell immunoreceptor with Ig and ITIM domains-like isoform X5 [Oncorhynchus kisutch]	9.39e-07
ko04514	Cell adhesion molecules (CAMs)	1.02e-14	ncbi_110505408	CLDN20	claudin-20-like isoform X2 [Oncorhynchus mykiss]	0.00330093
ko04514	Cell adhesion molecules (CAMs)	1.02e-14	ncbi_110505436	JAM2A	junctional adhesion molecule B-like isoform X1 [Oncorhynchus mykiss]	0.00101125
ko04514	Cell adhesion molecules (CAMs)	1.02e-14	ncbi_110505454	--	CD276 antigen-like [Oncorhynchus mykiss]	1.11e-09
ko04514	Cell adhesion molecules (CAMs)	1.02e-14	ncbi_110505466	CD28	cytotoxic T-lymphocyte protein 4-like [Oncorhynchus tshawytscha]	0.0155605
ko04514	Cell adhesion molecules (CAMs)	1.02e-14	ncbi_110505895	NRXN3A	neurexin-3a-like [Salmo trutta]	2.31e-12
ko04514	Cell adhesion molecules (CAMs)	1.02e-14	ncbi_110505949	--	M1-specific T cell receptor beta chain [Oncorhynchus kisutch]	1.85e-25
ko04514	Cell adhesion molecules (CAMs)	1.02e-14	ncbi_110506405	CDH1	B-cadherin-like [Oncorhynchus mykiss]	8.87e-51
ko04514	Cell adhesion molecules (CAMs)	1.02e-14	ncbi_110506420	CDH15	cadherin-15-like [Oncorhynchus mykiss]	4.74e-20
ko04514	Cell adhesion molecules (CAMs)	1.02e-14	ncbi_110506980	LRRC4C	leucine-rich repeat-containing protein 4C-like [Oncorhynchus mykiss]	2.04e-06
ko04514	Cell adhesion molecules (CAMs)	1.02e-14	ncbi_110507544	IGSF11	immunoglobulin superfamily member 11-like isoform X1 [Oncorhynchus mykiss]	0.000210943
ko04514	Cell adhesion molecules (CAMs)	1.02e-14	ncbi_110507719	CLDN3	claudin-3-like [Oncorhynchus mykiss]	8.92e-24
ko04514	Cell adhesion molecules (CAMs)	1.02e-14	ncbi_110507720	CLDN3	claudin-3-like [Oncorhynchus mykiss]	8.4e-08
ko04514	Cell adhesion molecules (CAMs)	1.02e-14	ncbi_110507721	CLDN4	claudin-4-like [Oncorhynchus mykiss]	0.000816957
ko04514	Cell adhesion molecules (CAMs)	1.02e-14	ncbi_110507723	CLDN3	claudin-like protein ZF-A89 [Oncorhynchus mykiss]	3.23e-19
ko04514	Cell adhesion molecules (CAMs)	1.02e-14	ncbi_110507725	CLDN4	claudin-4 [Oncorhynchus kisutch]	2.21e-32
ko04514	Cell adhesion molecules (CAMs)	1.02e-14	ncbi_110507799	NCAM1	neural cell adhesion molecule 1-like isoform X2 [Oncorhynchus mykiss]	1.22e-25
ko04514	Cell adhesion molecules (CAMs)	1.02e-14	ncbi_110507804	ALCAMA	CD166 antigen homolog A-like isoform X1 [Oncorhynchus mykiss]	3.28e-30
ko04514	Cell adhesion molecules (CAMs)	1.02e-14	ncbi_110507808	CADM1	cell adhesion molecule 1-like isoform X1 [Oncorhynchus mykiss]	5.15e-07
ko04514	Cell adhesion molecules (CAMs)	1.02e-14	ncbi_110507811	JAM3B	junctional adhesion molecule C-like [Oncorhynchus mykiss]	2.87e-21
ko04514	Cell adhesion molecules (CAMs)	1.02e-14	ncbi_110508098	CLDN8	claudin-8-like [Oncorhynchus tshawytscha]	6.17e-50
ko04514	Cell adhesion molecules (CAMs)	1.02e-14	ncbi_110508099	CLDN8	claudin-8-like [Oncorhynchus mykiss]	8.95e-09
ko04514	Cell adhesion molecules (CAMs)	1.02e-14	ncbi_110508326	MPZ	myelin protein P0-like isoform X2 [Oncorhynchus mykiss]	3.51e-14
ko04514	Cell adhesion molecules (CAMs)	1.02e-14	ncbi_110508450	ITGA6	integrin alpha-6-like [Oncorhynchus mykiss]	1.22e-47
ko04514	Cell adhesion molecules (CAMs)	1.02e-14	ncbi_110508639	CDH2	cadherin-2-like [Oncorhynchus mykiss]	2.03e-74
ko04514	Cell adhesion molecules (CAMs)	1.02e-14	ncbi_110508877	--	zinc-alpha-2-glycoprotein-like isoform X2 [Oncorhynchus mykiss]	2.12e-08
ko04514	Cell adhesion molecules (CAMs)	1.02e-14	ncbi_110508959	CLDN18	claudin-18-like [Oncorhynchus mykiss]	3.72e-05
ko04514	Cell adhesion molecules (CAMs)	1.02e-14	ncbi_110508976	CLDN1	claudin-1-like [Oncorhynchus mykiss]	1.98e-11
ko04514	Cell adhesion molecules (CAMs)	1.02e-14	ncbi_110509064	ROBO2	vascular cell adhesion protein 1-like [Oncorhynchus tshawytscha]	0.00598204
ko04514	Cell adhesion molecules (CAMs)	1.02e-14	ncbi_110509191	CADM3	cell adhesion molecule 3-like isoform X1 [Oncorhynchus kisutch]	1.34e-144
ko04514	Cell adhesion molecules (CAMs)	1.02e-14	ncbi_110509385	CLDN4	claudin-4-like [Oncorhynchus mykiss]	0.000376914
ko04514	Cell adhesion molecules (CAMs)	1.02e-14	ncbi_110509386	CLDN4	claudin-4-like [Oncorhynchus mykiss]	9.88e-05
ko04514	Cell adhesion molecules (CAMs)	1.02e-14	ncbi_110509402	NLGN2	neuroligin-2 [Oncorhynchus kisutch]	1.12e-23
ko04514	Cell adhesion molecules (CAMs)	1.02e-14	ncbi_110509446	CLDN3	claudin-3-like [Oncorhynchus nerka]	4.26e-38
ko04514	Cell adhesion molecules (CAMs)	1.02e-14	ncbi_110509563	--	tumor necrosis factor receptor superfamily member 5-like isoform X1 [Oncorhynchus kisutch]	0.000152141
ko04514	Cell adhesion molecules (CAMs)	1.02e-14	ncbi_110510075	--	palmitoyltransferase ZDHHC23-like isoform X1 [Oncorhynchus nerka]	1.04e-07
ko04514	Cell adhesion molecules (CAMs)	1.02e-14	ncbi_110510216	CLDN3	claudin-4-like [Oncorhynchus mykiss]	3.64e-08
ko04514	Cell adhesion molecules (CAMs)	1.02e-14	ncbi_110510217	CLDN4	claudin-4-like [Oncorhynchus mykiss]	4.48e-07
ko04514	Cell adhesion molecules (CAMs)	1.02e-14	ncbi_110510549	SIGLEC1	myelin-associated glycoprotein-like [Oncorhynchus mykiss]	1.71e-18
ko04514	Cell adhesion molecules (CAMs)	1.02e-14	ncbi_110510552	GLG1	Golgi apparatus protein 1-like [Oncorhynchus kisutch]	1.58e-05
ko04514	Cell adhesion molecules (CAMs)	1.02e-14	ncbi_110510581	SIGLEC1	sialoadhesin-like [Oncorhynchus mykiss]	0.000461596
ko04514	Cell adhesion molecules (CAMs)	1.02e-14	ncbi_110511052	CADM3	PREDICTED: cell adhesion molecule 3-like isoform X1 [Salmo salar]	0.000170359
ko04514	Cell adhesion molecules (CAMs)	1.02e-14	ncbi_110511300	NADL1.1	neural cell adhesion molecule L1.1-like isoform X1 [Oncorhynchus kisutch]	1.82e-73
ko04514	Cell adhesion molecules (CAMs)	1.02e-14	ncbi_110513964	CD163	scavenger receptor cysteine-rich type 1 protein M130-like isoform X1 [Oncorhynchus mykiss]	0.00167433
ko04514	Cell adhesion molecules (CAMs)	1.02e-14	ncbi_110514305	PTPRM	receptor-type tyrosine-protein phosphatase mu isoform X4 [Esox lucius]	0.000684066
ko04514	Cell adhesion molecules (CAMs)	1.02e-14	ncbi_110514932	NECTIN1	nectin-1-like [Oncorhynchus mykiss]	0.0033782
ko04514	Cell adhesion molecules (CAMs)	1.02e-14	ncbi_110515721	NLGN3	neuroligin-3-like isoform X2 [Oncorhynchus kisutch]	4.8e-14
ko04514	Cell adhesion molecules (CAMs)	1.02e-14	ncbi_110515899	CD6	T-cell differentiation antigen CD6-like isoform X7 [Oncorhynchus nerka]	5.71e-08
ko04514	Cell adhesion molecules (CAMs)	1.02e-14	ncbi_110515947	CNTNAP2	contactin-associated protein-like 2 isoform X3 [Esox lucius]	2.2e-23
ko04514	Cell adhesion molecules (CAMs)	1.02e-14	ncbi_110516594	SIGLEC1	B-cell receptor CD22-like [Oncorhynchus mykiss]	0.00396473
ko04514	Cell adhesion molecules (CAMs)	1.02e-14	ncbi_110516606	CD22	myelin-associated glycoprotein-like [Oncorhynchus mykiss]	0.0134693
ko04514	Cell adhesion molecules (CAMs)	1.02e-14	ncbi_110516758	GLG1	Golgi apparatus protein 1-like [Oncorhynchus kisutch]	9.87e-10
ko04514	Cell adhesion molecules (CAMs)	1.02e-14	ncbi_110519337	--	M1-specific T cell receptor beta chain [Oncorhynchus kisutch]	6e-05
ko04514	Cell adhesion molecules (CAMs)	1.02e-14	ncbi_110519923	NCAM1	neural cell adhesion molecule 1-like isoform X1 [Oncorhynchus mykiss]	3.47e-13
ko04514	Cell adhesion molecules (CAMs)	1.02e-14	ncbi_110520109	ITGA6	integrin alpha-6-like isoform X1 [Oncorhynchus mykiss]	1.17e-32
ko04514	Cell adhesion molecules (CAMs)	1.02e-14	ncbi_110520160	--	claudin-10-like [Oncorhynchus mykiss]	7.5e-06
ko04514	Cell adhesion molecules (CAMs)	1.02e-14	ncbi_110520161	CLDN10	claudin-10-like [Oncorhynchus mykiss]	0.0345234
ko04514	Cell adhesion molecules (CAMs)	1.02e-14	ncbi_110520196	CD22	B-cell receptor CD22-like [Oncorhynchus mykiss]	0.000371981
ko04514	Cell adhesion molecules (CAMs)	1.02e-14	ncbi_110520352	NLGN4X	neuroligin-4, X-linked-like isoform X1 [Oncorhynchus mykiss]	1.23e-10
ko04514	Cell adhesion molecules (CAMs)	1.02e-14	ncbi_110520454	--	nectin-3-like isoform X1 [Oncorhynchus mykiss]	2.99e-05
ko04514	Cell adhesion molecules (CAMs)	1.02e-14	ncbi_110520490	--	ICOS ligand-like isoform X1 [Oncorhynchus mykiss]	5.13e-37
ko04514	Cell adhesion molecules (CAMs)	1.02e-14	ncbi_110520640	--	CD276 antigen-like isoform X1 [Oncorhynchus mykiss]	0.000554379
ko04514	Cell adhesion molecules (CAMs)	1.02e-14	ncbi_110521579	LRRC4	leucine-rich repeat-containing protein 4-like [Oncorhynchus mykiss]	2.53e-22
ko04514	Cell adhesion molecules (CAMs)	1.02e-14	ncbi_110521588	NLGN1	neuroligin-1-like isoform X1 [Oncorhynchus nerka]	5.49e-40
ko04514	Cell adhesion molecules (CAMs)	1.02e-14	ncbi_110521744	CDH2	cadherin-2-like [Oncorhynchus mykiss]	1.94e-42
ko04514	Cell adhesion molecules (CAMs)	1.02e-14	ncbi_110521869	CLDN18	claudin-18-like [Oncorhynchus mykiss]	0.0320375
ko04514	Cell adhesion molecules (CAMs)	1.02e-14	ncbi_110521948	NEGR1	neuronal growth regulator 1 isoform X1 [Oncorhynchus kisutch]	3.53e-112
ko04514	Cell adhesion molecules (CAMs)	1.02e-14	ncbi_110522071	CLDN20	claudin-20-like [Oncorhynchus mykiss]	1.11e-06
ko04514	Cell adhesion molecules (CAMs)	1.02e-14	ncbi_110522368	LRRC4C	leucine-rich repeat-containing protein 4C-like [Oncorhynchus mykiss]	4.5e-20
ko04514	Cell adhesion molecules (CAMs)	1.02e-14	ncbi_110523086	CLDN23	claudin-23 [Oncorhynchus kisutch]	1.92e-26
ko04514	Cell adhesion molecules (CAMs)	1.02e-14	ncbi_110523410	CLDN5	claudin-4-like [Oncorhynchus mykiss]	0.000383458
ko04514	Cell adhesion molecules (CAMs)	1.02e-14	ncbi_110524460	NLGN1	neuroligin-1-like isoform X3 [Oncorhynchus mykiss]	3.06e-30
ko04514	Cell adhesion molecules (CAMs)	1.02e-14	ncbi_110524637	CDH2	cadherin-2-like [Oncorhynchus mykiss]	1.26e-22
ko04514	Cell adhesion molecules (CAMs)	1.02e-14	ncbi_110524655	CNTN1A	contactin-1 isoform X1 [Oncorhynchus mykiss]	2.19e-07
ko04514	Cell adhesion molecules (CAMs)	1.02e-14	ncbi_110524680	NRCAM	neuronal cell adhesion molecule-like isoform X1 [Oncorhynchus kisutch]	1.52e-54
ko04514	Cell adhesion molecules (CAMs)	1.02e-14	ncbi_110524796	PTPRC	receptor-type tyrosine-protein phosphatase C-like [Oncorhynchus mykiss]	3.47e-32
ko04514	Cell adhesion molecules (CAMs)	1.02e-14	ncbi_110524856	CLDN18	claudin-18 [Oncorhynchus mykiss]	2.95e-05
ko04514	Cell adhesion molecules (CAMs)	1.02e-14	ncbi_110524879	SELP	E-selectin-like isoform X4 [Oncorhynchus kisutch]	0.00525401
ko04514	Cell adhesion molecules (CAMs)	1.02e-14	ncbi_110525550	VSIR	V-type immunoglobulin domain-containing suppressor of T-cell activation [Oncorhynchus mykiss]	6.05e-10
ko04514	Cell adhesion molecules (CAMs)	1.02e-14	ncbi_110525805	CLDN6	claudin-4-like [Oncorhynchus kisutch]	1.04e-23
ko04514	Cell adhesion molecules (CAMs)	1.02e-14	ncbi_110526277	CDH5	cadherin-5-like [Oncorhynchus mykiss]	2.57e-06
ko04514	Cell adhesion molecules (CAMs)	1.02e-14	ncbi_110526307	CDH15	cadherin-15-like [Oncorhynchus mykiss]	2.29e-21
ko04514	Cell adhesion molecules (CAMs)	1.02e-14	ncbi_110527331	--	lymphocyte function-associated antigen 3-like, partial [Salvelinus alpinus]	4.24e-33
ko04514	Cell adhesion molecules (CAMs)	1.02e-14	ncbi_110527389	CLDN11	claudin-11-like [Oncorhynchus mykiss]	3.27e-17
ko04514	Cell adhesion molecules (CAMs)	1.02e-14	ncbi_110527496	CLDN25	claudin-22-like [Astyanax mexicanus]	0.0326969
ko04514	Cell adhesion molecules (CAMs)	1.02e-14	ncbi_110527506	NLGN4X	neuroligin-4, X-linked-like isoform X1 [Oncorhynchus mykiss]	1.94e-21
ko04514	Cell adhesion molecules (CAMs)	1.02e-14	ncbi_110527567	--	T-cell-specific surface glycoprotein CD28-like [Oncorhynchus mykiss]	4.85e-06
ko04514	Cell adhesion molecules (CAMs)	1.02e-14	ncbi_110527925	CDH4	cadherin-4-like [Oncorhynchus nerka]	5.36e-15
ko04514	Cell adhesion molecules (CAMs)	1.02e-14	ncbi_110528359	CNTN2	PREDICTED: contactin-2-like [Salmo salar]	2.87e-60
ko04514	Cell adhesion molecules (CAMs)	1.02e-14	ncbi_110529388	SDC1	syndecan-1-like [Oncorhynchus mykiss]	9.15e-07
ko04514	Cell adhesion molecules (CAMs)	1.02e-14	ncbi_110529397	--	programmed cell death protein 1-like [Pelodiscus sinensis]	0.00574338
ko04514	Cell adhesion molecules (CAMs)	1.02e-14	ncbi_110529455	CLDN20	claudin-20-like [Oncorhynchus mykiss]	8.46e-08
ko04514	Cell adhesion molecules (CAMs)	1.02e-14	ncbi_110529953	CLDN19	claudin-15-like [Oncorhynchus mykiss]	9.38e-19
ko04514	Cell adhesion molecules (CAMs)	1.02e-14	ncbi_110530422	CDH2	cadherin-2-like [Oncorhynchus tshawytscha]	2.6e-75
ko04514	Cell adhesion molecules (CAMs)	1.02e-14	ncbi_110530660	ITGA6	integrin alpha-6-like [Oncorhynchus mykiss]	6.64e-30
ko04514	Cell adhesion molecules (CAMs)	1.02e-14	ncbi_110530824	NTNG1	PREDICTED: netrin-G1-like isoform X1 [Salmo salar]	0.002257
ko04514	Cell adhesion molecules (CAMs)	1.02e-14	ncbi_110531444	CD99L2	CD99 antigen-like protein 2 isoform X1 [Oncorhynchus mykiss]	1.79e-148
ko04514	Cell adhesion molecules (CAMs)	1.02e-14	ncbi_110531661	NLGN2	neuroligin-2 isoform X1 [Oncorhynchus kisutch]	2.44e-14
ko04514	Cell adhesion molecules (CAMs)	1.02e-14	ncbi_110531666	CLDN7A	claudin-7-A-like [Oncorhynchus mykiss]	3.39e-07
ko04514	Cell adhesion molecules (CAMs)	1.02e-14	ncbi_110532713	L1CAM	neural cell adhesion molecule L1-like [Oncorhynchus kisutch]	7.55e-05
ko04514	Cell adhesion molecules (CAMs)	1.02e-14	ncbi_110532738	ITGB7	integrin beta-7-like isoform X1 [Oncorhynchus mykiss]	0.0397624
ko04514	Cell adhesion molecules (CAMs)	1.02e-14	ncbi_110533114	NLGN2	neuroligin-2 isoform X1 [Oncorhynchus kisutch]	1.15e-09
ko04514	Cell adhesion molecules (CAMs)	1.02e-14	ncbi_110533526	JAM3B	junctional adhesion molecule C [Oncorhynchus mykiss]	6.33e-18
ko04514	Cell adhesion molecules (CAMs)	1.02e-14	ncbi_110533530	NCAM1	neural cell adhesion molecule 1-like isoform X1 [Oncorhynchus mykiss]	1.94e-25
ko04514	Cell adhesion molecules (CAMs)	1.02e-14	ncbi_110533756	NLGN3	neuroligin-3-like isoform X1 [Oncorhynchus tshawytscha]	1.23e-22
ko04514	Cell adhesion molecules (CAMs)	1.02e-14	ncbi_110533934	CLDN7A	claudin-7-B-like [Oncorhynchus kisutch]	1.63e-33
ko04514	Cell adhesion molecules (CAMs)	1.02e-14	ncbi_110534125	IGSF11	immunoglobulin superfamily member 11 isoform X1 [Oncorhynchus kisutch]	9.59e-22
ko04514	Cell adhesion molecules (CAMs)	1.02e-14	ncbi_110534205	CLDN3	claudin-4-like [Oncorhynchus mykiss]	1.9e-05
ko04514	Cell adhesion molecules (CAMs)	1.02e-14	ncbi_110534206	CLDN4	claudin-4-like [Oncorhynchus mykiss]	4.63e-27
ko04514	Cell adhesion molecules (CAMs)	1.02e-14	ncbi_110534689	CD163	T-cell differentiation antigen CD6 isoform X1 [Oncorhynchus kisutch]	0.00992202
ko04514	Cell adhesion molecules (CAMs)	1.02e-14	ncbi_110534824	CD22	B-cell receptor CD22 [Oncorhynchus kisutch]	0.00172219
ko04514	Cell adhesion molecules (CAMs)	1.02e-14	ncbi_110535025	BCAN	versican core protein-like isoform X3 [Oncorhynchus tshawytscha]	0.0110053
ko04514	Cell adhesion molecules (CAMs)	1.02e-14	ncbi_110535400	CLDN11	claudin-11-like isoform X1 [Oncorhynchus mykiss]	2.32e-36
ko04514	Cell adhesion molecules (CAMs)	1.02e-14	ncbi_110535543	ITGB1	integrin beta-1-like isoform X1 [Oncorhynchus mykiss]	1.88e-15
ko04514	Cell adhesion molecules (CAMs)	1.02e-14	ncbi_110536197	CLDN5	claudin-4-like [Oncorhynchus mykiss]	3.71e-48
ko04514	Cell adhesion molecules (CAMs)	1.02e-14	ncbi_110536569	CNTNAP2	contactin-associated protein-like 2 isoform X3 [Esox lucius]	9.2e-56
ko04514	Cell adhesion molecules (CAMs)	1.02e-14	ncbi_110536586	NTNG1	netrin-G1-like isoform X1 [Oncorhynchus kisutch]	4.75e-09
ko04514	Cell adhesion molecules (CAMs)	1.02e-14	ncbi_110536638	--	P-selectin glycoprotein ligand 1 [Oncorhynchus mykiss]	0.00766491
ko04514	Cell adhesion molecules (CAMs)	1.02e-14	ncbi_110536971	CD274	programmed cell death 1 ligand 1-like isoform X1 [Oncorhynchus mykiss]	8.21e-16
ko04514	Cell adhesion molecules (CAMs)	1.02e-14	ncbi_110537364	NLGN3	neuroligin-3-like isoform X1 [Oncorhynchus mykiss]	6.46e-39
ko04514	Cell adhesion molecules (CAMs)	1.02e-14	ncbi_110537610	NCAM1	neural cell adhesion molecule 1-like isoform X1 [Oncorhynchus nerka]	7.88e-44
ko04514	Cell adhesion molecules (CAMs)	1.02e-14	ncbi_110537612	CADM1	cell adhesion molecule 1-like isoform X1 [Oncorhynchus kisutch]	3.41e-82
ko04514	Cell adhesion molecules (CAMs)	1.02e-14	ncbi_110537685	H2-AA	H-2 class II histocompatibility antigen, A-Q alpha chain-like [Oncorhynchus mykiss]	0.00993259
ko04514	Cell adhesion molecules (CAMs)	1.02e-14	ncbi_110537686	HLA-DQB1	HLA class II histocompatibility antigen, DQ beta 1 chain-like isoform X1 [Oncorhynchus mykiss]	0.00619452
ko04514	Cell adhesion molecules (CAMs)	1.02e-14	ncbi_110538224	MAG	B-cell receptor CD22-like [Oncorhynchus mykiss]	0.000737546
ko04514	Cell adhesion molecules (CAMs)	1.02e-14	ncbi_110538544	CD22	B-cell receptor CD22-like [Oncorhynchus mykiss]	0.000121658
ko04514	Cell adhesion molecules (CAMs)	1.02e-14	ncbi_110538611	LRRC4B	leucine-rich repeat-containing protein 4B-like [Oncorhynchus mykiss]	7.06e-21
ko04514	Cell adhesion molecules (CAMs)	1.02e-14	ncbi_110538717	VTCN1	CD276 antigen-like [Oncorhynchus mykiss]	0.000465578
ko04514	Cell adhesion molecules (CAMs)	1.02e-14	ncbi_110538838	CLDN6	claudin-6 [Oncorhynchus kisutch]	0.00046101
ko04514	Cell adhesion molecules (CAMs)	1.02e-14	ncbi_110538957	CNTNAP1	contactin-associated protein 1-like [Oncorhynchus tshawytscha]	6.99e-33
ko04514	Cell adhesion molecules (CAMs)	1.02e-14	ncbi_118936350	ITGB1	integrin beta-1-like isoform X2 [Oncorhynchus mykiss]	1.92e-84
ko04514	Cell adhesion molecules (CAMs)	1.02e-14	ncbi_118936458	CD22	sialoadhesin-like isoform X1 [Oncorhynchus kisutch]	0.0498799
ko04514	Cell adhesion molecules (CAMs)	1.02e-14	ncbi_118936465	--	nectin-1-like [Salvelinus alpinus]	0.03047
ko04514	Cell adhesion molecules (CAMs)	1.02e-14	ncbi_118938184	CD22	sialoadhesin-like [Oncorhynchus kisutch]	7.69e-73
ko04514	Cell adhesion molecules (CAMs)	1.02e-14	ncbi_118938186	CD22	B-cell receptor CD22-like [Oncorhynchus kisutch]	1.97e-09
ko04514	Cell adhesion molecules (CAMs)	1.02e-14	ncbi_118938520	--	sialoadhesin-like isoform X2 [Oncorhynchus mykiss]	0.0171435
ko04514	Cell adhesion molecules (CAMs)	1.02e-14	ncbi_118939546	--	myelin-associated glycoprotein-like isoform X1 [Oncorhynchus mykiss]	5.04e-14
ko04514	Cell adhesion molecules (CAMs)	1.02e-14	ncbi_118940093	CD22	sialoadhesin-like [Oncorhynchus kisutch]	1.14e-69
ko04514	Cell adhesion molecules (CAMs)	1.02e-14	ncbi_118940321	CD22	sialoadhesin-like isoform X2 [Oncorhynchus mykiss]	0.022
ko04514	Cell adhesion molecules (CAMs)	1.02e-14	ncbi_118940323	CD22	B-cell receptor CD22-like, partial [Oncorhynchus mykiss]	0.0295082
ko04514	Cell adhesion molecules (CAMs)	1.02e-14	ncbi_118940324	CD22	B-cell receptor CD22-like [Oncorhynchus mykiss]	0.00110888
ko04514	Cell adhesion molecules (CAMs)	1.02e-14	ncbi_118940337	--	B-cell receptor CD22-like isoform X1 [Oncorhynchus kisutch]	0.0105726
ko04514	Cell adhesion molecules (CAMs)	1.02e-14	ncbi_118943990	NECTIN1	nectin-1 isoform X5 [Esox lucius]	8.57e-27
ko04514	Cell adhesion molecules (CAMs)	1.02e-14	ncbi_118944840	PTPRM	receptor-type tyrosine-protein phosphatase mu isoform X4 [Esox lucius]	5.32e-07
ko04514	Cell adhesion molecules (CAMs)	1.02e-14	ncbi_118964336	--	T-cell-specific surface glycoprotein CD28-like isoform X2 [Salmo trutta]	2.15e-06
ko04514	Cell adhesion molecules (CAMs)	1.02e-14	ncbi_118964963	LRRC4C	leucine-rich repeat-containing protein 4C-like [Oncorhynchus mykiss]	1.02e-10
ko04514	Cell adhesion molecules (CAMs)	1.02e-14	MSTRG.27060	--	CD276 antigen homolog isoform X1 [Salvelinus alpinus]	9.12e-12
ko04514	Cell adhesion molecules (CAMs)	1.02e-14	MSTRG.27061	--	hemicentin-1-like [Oncorhynchus mykiss]	7.03e-19
ko04514	Cell adhesion molecules (CAMs)	1.02e-14	MSTRG.30477	NRXN3A	neurexin-3a isoform X18 [Oncorhynchus nerka]	1.19e-08
ko04514	Cell adhesion molecules (CAMs)	1.02e-14	MSTRG.30478	NRXN3A	neurexin-3a isoform X8 [Salmo trutta]	1.59e-51
ko04514	Cell adhesion molecules (CAMs)	1.02e-14	MSTRG.31242	--	SJCHGC05948 protein, partial [Schistosoma japonicum]	0.00441866
ko04514	Cell adhesion molecules (CAMs)	1.02e-14	MSTRG.32808	CD99L2	CD99 antigen-like protein 2 isoform X2 [Oncorhynchus tshawytscha]	6.5e-204
ko04514	Cell adhesion molecules (CAMs)	1.02e-14	MSTRG.33666	--	CD276 antigen-like isoform X2 [Oncorhynchus mykiss]	1.37e-14
ko04514	Cell adhesion molecules (CAMs)	1.02e-14	MSTRG.41058	POL	pol-like protein [Danio rerio]	1.79e-18
ko04514	Cell adhesion molecules (CAMs)	1.02e-14	MSTRG.41780	--	mitotic spindle assembly checkpoint protein MAD2B isoform X1 [Pangasianodon hypophthalmus]	0.016281
ko04514	Cell adhesion molecules (CAMs)	1.02e-14	MSTRG.5270	--	butyrophilin-like protein 10 isoform X2 [Oncorhynchus mykiss]	0.00729227
ko04514	Cell adhesion molecules (CAMs)	1.02e-14	MSTRG.5271	--	CD276 antigen-like isoform X1 [Oncorhynchus mykiss]	7.93e-09
ko04514	Cell adhesion molecules (CAMs)	1.02e-14	MSTRG.9079	CDH1	LOW QUALITY PROTEIN: B-cadherin-like [Oncorhynchus nerka]	4.27e-20
ko04514	Cell adhesion molecules (CAMs)	1.02e-14	MSTRG.9382	--	Zinc finger MYM-type protein 1 [Anabarilius grahami]	7.26e-05
ko04974	Protein digestion and absorption	1.02e-14	ncbi_100135778	COL1A1	collagen alpha-1(I) chain-like [Oncorhynchus tshawytscha]	1.52e-95
ko04974	Protein digestion and absorption	1.02e-14	ncbi_100135810	COL1A1	collagen, type I, alpha 1b precursor [Oncorhynchus mykiss]	2.61e-197
ko04974	Protein digestion and absorption	1.02e-14	ncbi_100135811	COL1A2	collagen alpha-2(I) chain precursor [Oncorhynchus mykiss]	1.05e-86
ko04974	Protein digestion and absorption	1.02e-14	ncbi_100136022	SLC8A3	sodium/calcium exchanger 3 [Oncorhynchus mykiss]	3.39e-05
ko04974	Protein digestion and absorption	1.02e-14	ncbi_100136182	ATP1A2	sodium/potassium-transporting ATPase subunit alpha-2 [Oncorhynchus mykiss]	2.6e-13
ko04974	Protein digestion and absorption	1.02e-14	ncbi_100136183	ATP1A1	sodium/potassium-transporting ATPase subunit alpha-1 [Oncorhynchus mykiss]	9.6e-27
ko04974	Protein digestion and absorption	1.02e-14	ncbi_100136184	ATP1A1	PREDICTED: sodium/potassium-transporting ATPase subunit alpha-1-like isoform X1 [Salmo salar]	1.15e-93
ko04974	Protein digestion and absorption	1.02e-14	ncbi_100136185	ATP1A1	Na/K ATPase alpha subunit isoform 1a [Oncorhynchus mykiss]	1.74e-16
ko04974	Protein digestion and absorption	1.02e-14	ncbi_100136608	SLC8A1	cardiac sodium-calcium exchanger isoform X1 [Oncorhynchus mykiss]	1.63e-10
ko04974	Protein digestion and absorption	1.02e-14	ncbi_100136657	ATP1A3	sodium/potassium-transporting ATPase subunit alpha-3-like isoform X1 [Oncorhynchus kisutch]	2.31e-100
ko04974	Protein digestion and absorption	1.02e-14	ncbi_100136705	SLC9A3	sodium/hydrogen exchanger isoform X1 [Oncorhynchus mykiss]	4.7e-08
ko04974	Protein digestion and absorption	1.02e-14	ncbi_100301637	PGA	pepsinogen precursor [Oncorhynchus mykiss]	0.0027021
ko04974	Protein digestion and absorption	1.02e-14	ncbi_100301645	SLC9A3	sodium/hydrogen exchanger 3-like [Oncorhynchus tshawytscha]	6.05e-46
ko04974	Protein digestion and absorption	1.02e-14	ncbi_110485177	COL11A1	collagen alpha-1(XI) chain-like isoform X1 [Oncorhynchus kisutch]	2.66e-184
ko04974	Protein digestion and absorption	1.02e-14	ncbi_110485874	--	collagen alpha-1(IX) chain-like [Oncorhynchus mykiss]	2.43e-16
ko04974	Protein digestion and absorption	1.02e-14	ncbi_110486153	COL1A1	collagen alpha-1(I) chain-like [Oncorhynchus mykiss]	7.14e-139
ko04974	Protein digestion and absorption	1.02e-14	ncbi_110486838	--	collagen alpha-1(II) chain-like isoform X1 [Oncorhynchus mykiss]	7.96e-153
ko04974	Protein digestion and absorption	1.02e-14	ncbi_110487595	COL5A1	collagen alpha-1(V) chain-like isoform X1 [Oncorhynchus nerka]	1.17e-21
ko04974	Protein digestion and absorption	1.02e-14	ncbi_110488137	COL28A1	collagen alpha-1(XXVIII) chain-like [Oncorhynchus mykiss]	0.00780828
ko04974	Protein digestion and absorption	1.02e-14	ncbi_110488366	ATP1A3	sodium/potassium-transporting ATPase subunit alpha-3 [Oncorhynchus kisutch]	1.71e-07
ko04974	Protein digestion and absorption	1.02e-14	ncbi_110489357	SLC6A19	sodium-dependent neutral amino acid transporter B0AT1 [Oncorhynchus mykiss]	0.000642924
ko04974	Protein digestion and absorption	1.02e-14	ncbi_110489382	--	collagen alpha-2(IX) chain-like [Oncorhynchus kisutch]	1.51e-21
ko04974	Protein digestion and absorption	1.02e-14	ncbi_110489432	COL14A1	collagen alpha-1(XIV) chain-like isoform X1 [Oncorhynchus nerka]	1.84e-39
ko04974	Protein digestion and absorption	1.02e-14	ncbi_110489791	COL15A1	collagen alpha-1(XVIII) chain-like [Oncorhynchus mykiss]	3.54e-25
ko04974	Protein digestion and absorption	1.02e-14	ncbi_110490059	COL4A3	collagen alpha-5(IV) chain-like [Oncorhynchus mykiss]	3.43e-06
ko04974	Protein digestion and absorption	1.02e-14	ncbi_110490065	ATP1B3	sodium/potassium-transporting ATPase subunit beta-3-like [Oncorhynchus nerka]	2.61e-28
ko04974	Protein digestion and absorption	1.02e-14	ncbi_110490511	SLC38A2	sodium-coupled neutral amino acid transporter 2-like [Oncorhynchus mykiss]	9.24e-14
ko04974	Protein digestion and absorption	1.02e-14	ncbi_110490652	CTRB1	chymotrypsin B-like [Oncorhynchus mykiss]	6.86e-06
ko04974	Protein digestion and absorption	1.02e-14	ncbi_110490653	CTRB1	chymotrypsin B-like [Oncorhynchus mykiss]	8.74e-08
ko04974	Protein digestion and absorption	1.02e-14	ncbi_110490876	CPB1	carboxypeptidase B-like [Oncorhynchus kisutch]	5.62e-08
ko04974	Protein digestion and absorption	1.02e-14	ncbi_110490894	COL11A1	LOW QUALITY PROTEIN: collagen alpha-1(XI) chain-like [Oncorhynchus kisutch]	5.81e-17
ko04974	Protein digestion and absorption	1.02e-14	ncbi_110491116	COL2A1	collagen alpha-1(II) chain-like [Oncorhynchus kisutch]	2.27e-19
ko04974	Protein digestion and absorption	1.02e-14	ncbi_110491765	--	fibroin heavy chain-like isoform X6 [Oncorhynchus mykiss]	1.03e-141
ko04974	Protein digestion and absorption	1.02e-14	ncbi_110492384	COL9A3	collagen alpha-3(IX) chain-like [Oncorhynchus mykiss]	5.33e-267
ko04974	Protein digestion and absorption	1.02e-14	ncbi_110493157	COL6A1	collagen alpha-1(VI) chain-like [Oncorhynchus mykiss]	2.13e-31
ko04974	Protein digestion and absorption	1.02e-14	ncbi_110493289	COL2A1	collagen alpha-1(II) chain isoform X1 [Oncorhynchus kisutch]	2.12e-35
ko04974	Protein digestion and absorption	1.02e-14	ncbi_110493607	--	collagen alpha-1(IX) chain-like [Oncorhynchus mykiss]	2.99e-38
ko04974	Protein digestion and absorption	1.02e-14	ncbi_110493787	SLC8A1	sodium/calcium exchanger 1-like isoform X1 [Oncorhynchus mykiss]	0.00315374
ko04974	Protein digestion and absorption	1.02e-14	ncbi_110495657	ATP1A1	PREDICTED: sodium/potassium-transporting ATPase subunit alpha-1 [Salmo salar]	7.61e-21
ko04974	Protein digestion and absorption	1.02e-14	ncbi_110495658	ATP1A1	PREDICTED: sodium/potassium-transporting ATPase subunit alpha-1-like isoform X1 [Salmo salar]	1.21e-22
ko04974	Protein digestion and absorption	1.02e-14	ncbi_110495787	COL28A1	collagen alpha-1(XXVIII) chain-like [Oncorhynchus mykiss]	7.21e-15
ko04974	Protein digestion and absorption	1.02e-14	ncbi_110495951	CPB2	carboxypeptidase B2-like [Oncorhynchus mykiss]	2.25e-14
ko04974	Protein digestion and absorption	1.02e-14	ncbi_110496211	ATP1A3	sodium/potassium-transporting ATPase subunit alpha-3 [Oncorhynchus mykiss]	1.18e-38
ko04974	Protein digestion and absorption	1.02e-14	ncbi_110496231	COL5A1	collagen alpha-1(V) chain-like isoform X1 [Oncorhynchus kisutch]	1.55e-11
ko04974	Protein digestion and absorption	1.02e-14	ncbi_110496254	COL14A1	collagen alpha-1(XIV) chain isoform X2 [Oncorhynchus mykiss]	2.08e-29
ko04974	Protein digestion and absorption	1.02e-14	ncbi_110496559	--	collagen alpha-2(IX) chain-like [Oncorhynchus mykiss]	8.1e-94
ko04974	Protein digestion and absorption	1.02e-14	ncbi_110496633	COL1A2	collagen alpha-2(I) chain [Oncorhynchus mykiss]	1.33e-177
ko04974	Protein digestion and absorption	1.02e-14	ncbi_110496842	COL28A1	collagen alpha-1(XXVIII) chain-like [Oncorhynchus kisutch]	3.9e-23
ko04974	Protein digestion and absorption	1.02e-14	ncbi_110496986	ACE2	angiotensin-converting enzyme 2 [Oncorhynchus mykiss]	6.56e-05
ko04974	Protein digestion and absorption	1.02e-14	ncbi_110497058	COL2A1	LOW QUALITY PROTEIN: collagen alpha-2(V) chain-like [Oncorhynchus kisutch]	5.44e-88
ko04974	Protein digestion and absorption	1.02e-14	ncbi_110497251	ATP1A1	Na/K ATPase alpha subunit isoform 1a [Oncorhynchus mykiss]	2.09e-15
ko04974	Protein digestion and absorption	1.02e-14	ncbi_110497769	SLC7A9	b(0,+)-type amino acid transporter 1-like isoform X1 [Oncorhynchus mykiss]	8.87e-06
ko04974	Protein digestion and absorption	1.02e-14	ncbi_110498942	CELA2A	chymotrypsin-like elastase family member 2A isoform X1 [Oncorhynchus mykiss]	2.78e-06
ko04974	Protein digestion and absorption	1.02e-14	ncbi_110499302	SLC3A1	neutral and basic amino acid transport protein rBAT [Oncorhynchus mykiss]	6.99e-13
ko04974	Protein digestion and absorption	1.02e-14	ncbi_110499523	CPA1	carboxypeptidase A1-like isoform X1 [Oncorhynchus mykiss]	0.00330411
ko04974	Protein digestion and absorption	1.02e-14	ncbi_110499762	CPA2	carboxypeptidase A2-like [Oncorhynchus mykiss]	0.0119329
ko04974	Protein digestion and absorption	1.02e-14	ncbi_110499958	SLC38A2	sodium-coupled neutral amino acid transporter 2-like [Oncorhynchus mykiss]	3.22e-35
ko04974	Protein digestion and absorption	1.02e-14	ncbi_110500339	COL4A5	collagen alpha-5(IV) chain-like [Oncorhynchus mykiss]	4.77e-12
ko04974	Protein digestion and absorption	1.02e-14	ncbi_110500480	SLC7A8	large neutral amino acids transporter small subunit 2 [Oncorhynchus kisutch]	0.000362366
ko04974	Protein digestion and absorption	1.02e-14	ncbi_110500506	SLC7A7	Y+L amino acid transporter 2-like [Oncorhynchus mykiss]	9.26e-08
ko04974	Protein digestion and absorption	1.02e-14	ncbi_110500797	SLC3A2	4F2 cell-surface antigen heavy chain-like [Oncorhynchus mykiss]	2.58e-33
ko04974	Protein digestion and absorption	1.02e-14	ncbi_110500880	SLC1A1	excitatory amino acid transporter 3-like [Oncorhynchus mykiss]	8.54e-12
ko04974	Protein digestion and absorption	1.02e-14	ncbi_110501275	COL6A3	collagen alpha-3(VI) chain isoform X1 [Oncorhynchus mykiss]	5.45e-14
ko04974	Protein digestion and absorption	1.02e-14	ncbi_110501377	COL5A2	collagen alpha-2(V) chain-like [Oncorhynchus mykiss]	9.18e-93
ko04974	Protein digestion and absorption	1.02e-14	ncbi_110501989	COL6A2	collagen alpha-2(VI) chain [Oncorhynchus mykiss]	5.73e-08
ko04974	Protein digestion and absorption	1.02e-14	ncbi_110502408	--	collagen alpha-1(XIII) chain-like isoform X1 [Oncorhynchus tshawytscha]	3.06e-07
ko04974	Protein digestion and absorption	1.02e-14	ncbi_110502600	SLC8A1	sodium/calcium exchanger 1-like isoform X1 [Oncorhynchus mykiss]	5.01e-25
ko04974	Protein digestion and absorption	1.02e-14	ncbi_110503033	COL1A1	collagen alpha-1(I) chain-like [Oncorhynchus nerka]	4.16e-188
ko04974	Protein digestion and absorption	1.02e-14	ncbi_110503317	SLC8A2	sodium/calcium exchanger 2-like isoform X2 [Oncorhynchus kisutch]	1.79e-54
ko04974	Protein digestion and absorption	1.02e-14	ncbi_110503652	PRSS1	PREDICTED: trypsin-2 [Salmo salar]	9.49e-06
ko04974	Protein digestion and absorption	1.02e-14	ncbi_110504130	KCNJ13	inward rectifier potassium channel 13-like [Oncorhynchus mykiss]	0.0122427
ko04974	Protein digestion and absorption	1.02e-14	ncbi_110504323	F9	trypsin-4-like [Oncorhynchus mykiss]	1.62e-10
ko04974	Protein digestion and absorption	1.02e-14	ncbi_110504544	SLC36A1	proton-coupled amino acid transporter 1-like isoform X2 [Oncorhynchus kisutch]	0.00378811
ko04974	Protein digestion and absorption	1.02e-14	ncbi_110505176	ATP1B4	protein ATP1B4-like [Oncorhynchus kisutch]	9.12e-29
ko04974	Protein digestion and absorption	1.02e-14	ncbi_110506000	SLC8A3	sodium/calcium exchanger 3-like isoform X1 [Oncorhynchus kisutch]	6.98e-07
ko04974	Protein digestion and absorption	1.02e-14	ncbi_110507189	KCNJ13	inward rectifier potassium channel 13-like [Oncorhynchus kisutch]	7.23e-05
ko04974	Protein digestion and absorption	1.02e-14	ncbi_110507292	ATP1B3	sodium/potassium-transporting ATPase subunit beta-3-like [Oncorhynchus tshawytscha]	1.02e-37
ko04974	Protein digestion and absorption	1.02e-14	ncbi_110507301	COL4A4	collagen alpha-4(IV) chain-like isoform X1 [Oncorhynchus mykiss]	6.44e-46
ko04974	Protein digestion and absorption	1.02e-14	ncbi_110507427	--	4F2 cell-surface antigen heavy chain-like [Oncorhynchus mykiss]	4.45e-08
ko04974	Protein digestion and absorption	1.02e-14	ncbi_110507584	SLC8A2	sodium/calcium exchanger 2-like [Oncorhynchus mykiss]	7.09e-10
ko04974	Protein digestion and absorption	1.02e-14	ncbi_110508054	MME	neprilysin [Oncorhynchus mykiss]	1.61e-08
ko04974	Protein digestion and absorption	1.02e-14	ncbi_110508231	COL4A4	collagen alpha-4(IV) chain [Oncorhynchus kisutch]	7.92e-16
ko04974	Protein digestion and absorption	1.02e-14	ncbi_110508269	COL6A2	collagen alpha-2(VI) chain-like isoform X1 [Oncorhynchus kisutch]	6.71e-24
ko04974	Protein digestion and absorption	1.02e-14	ncbi_110508668	COL15A1	collagen alpha-1(XVIII) chain-like isoform X1 [Oncorhynchus mykiss]	2.13e-23
ko04974	Protein digestion and absorption	1.02e-14	ncbi_110509050	COL4A3	collagen alpha-5(IV) chain-like [Oncorhynchus mykiss]	0.00668395
ko04974	Protein digestion and absorption	1.02e-14	ncbi_110509072	ATP1B3	sodium/potassium-transporting ATPase subunit beta-3-like [Oncorhynchus tshawytscha]	5.57e-45
ko04974	Protein digestion and absorption	1.02e-14	ncbi_110509404	SLC8A1	sodium/calcium exchanger 1-like [Oncorhynchus tshawytscha]	1.82e-17
ko04974	Protein digestion and absorption	1.02e-14	ncbi_110510393	SLC7A9	b(0,+)-type amino acid transporter 1-like isoform X1 [Salmo trutta]	0.00543564
ko04974	Protein digestion and absorption	1.02e-14	ncbi_110510477	CTRB1	chymotrypsin A-like [Oncorhynchus mykiss]	0.000171388
ko04974	Protein digestion and absorption	1.02e-14	ncbi_110510781	COL6A1	collagen alpha-1(VI) chain-like isoform X1 [Oncorhynchus mykiss]	2.46e-25
ko04974	Protein digestion and absorption	1.02e-14	ncbi_110513561	COL9A1	collagen alpha-1(IX) chain-like [Oncorhynchus mykiss]	1.15e-72
ko04974	Protein digestion and absorption	1.02e-14	ncbi_110513793	SLC7A9	b(0,+)-type amino acid transporter 1-like isoform X1 [Salmo trutta]	0.0249901
ko04974	Protein digestion and absorption	1.02e-14	ncbi_110513982	--	collagen alpha-1(I) chain-like [Oncorhynchus mykiss]	3.21e-132
ko04974	Protein digestion and absorption	1.02e-14	ncbi_110514234	SLC7A9	b(0,+)-type amino acid transporter 1 [Oncorhynchus kisutch]	1.15e-11
ko04974	Protein digestion and absorption	1.02e-14	ncbi_110514444	SLC6A19	sodium-dependent neutral amino acid transporter B(0)AT1 isoform X2 [Oncorhynchus kisutch]	0.000186447
ko04974	Protein digestion and absorption	1.02e-14	ncbi_110515682	CTRB1	chymotrypsin A-like [Oncorhynchus mykiss]	0.0301147
ko04974	Protein digestion and absorption	1.02e-14	ncbi_110516073	COL9A1	collagen alpha-1(IX) chain-like [Oncorhynchus mykiss]	4.01e-117
ko04974	Protein digestion and absorption	1.02e-14	ncbi_110517228	COL6A1	LOW QUALITY PROTEIN: collagen alpha-1(VI) chain-like [Oncorhynchus kisutch]	0.000732726
ko04974	Protein digestion and absorption	1.02e-14	ncbi_110517766	ATP1A3	sodium/potassium-transporting ATPase subunit alpha-3-like isoform X1 [Oncorhynchus kisutch]	6.69e-171
ko04974	Protein digestion and absorption	1.02e-14	ncbi_110519978	COL6A3	collagen alpha-3(VI) chain-like, partial [Oncorhynchus mykiss]	9.79e-06
ko04974	Protein digestion and absorption	1.02e-14	ncbi_110519979	COL6A3	collagen alpha-3(VI) chain-like isoform X2 [Sander lucioperca]	1.98e-246
ko04974	Protein digestion and absorption	1.02e-14	ncbi_110519982	COL6A3	collagen alpha-3(VI) chain-like [Oncorhynchus mykiss]	8.43e-09
ko04974	Protein digestion and absorption	1.02e-14	ncbi_110520086	COL28A1	collagen alpha-1(XXVIII) chain-like [Oncorhynchus mykiss]	4.39e-30
ko04974	Protein digestion and absorption	1.02e-14	ncbi_110520475	COL4A2	collagen alpha-2(IV) chain-like isoform X1 [Oncorhynchus tshawytscha]	3.84e-54
ko04974	Protein digestion and absorption	1.02e-14	ncbi_110520476	COL4A1	collagen alpha-1(IV) chain-like [Oncorhynchus mykiss]	6.27e-24
ko04974	Protein digestion and absorption	1.02e-14	ncbi_110520599	COL5A2	collagen alpha-2(V) chain-like [Oncorhynchus mykiss]	2.62e-29
ko04974	Protein digestion and absorption	1.02e-14	ncbi_110520755	COL6A2	collagen alpha-2(VI) chain isoform X1 [Oncorhynchus kisutch]	2.46e-118
ko04974	Protein digestion and absorption	1.02e-14	ncbi_110522086	COL12A1	collagen alpha-1(XII) chain-like isoform X1 [Oncorhynchus mykiss]	1.93e-07
ko04974	Protein digestion and absorption	1.02e-14	ncbi_110522149	SLC16A10	monocarboxylate transporter 10-like [Oncorhynchus mykiss]	1.05e-30
ko04974	Protein digestion and absorption	1.02e-14	ncbi_110523990	COL27A1B	collagen alpha-1(XXVII) chain A-like [Oncorhynchus mykiss]	0.000136067
ko04974	Protein digestion and absorption	1.02e-14	ncbi_110526000	COL27A1B	collagen alpha-1(XXVII) chain B-like [Oncorhynchus mykiss]	2.32e-08
ko04974	Protein digestion and absorption	1.02e-14	ncbi_110527208	ATNB233	sodium/potassium-transporting ATPase subunit beta-233 [Oncorhynchus kisutch]	2.17e-207
ko04974	Protein digestion and absorption	1.02e-14	ncbi_110527301	COL2A1	LOW QUALITY PROTEIN: collagen alpha-2(V) chain-like [Oncorhynchus kisutch]	5.05e-14
ko04974	Protein digestion and absorption	1.02e-14	ncbi_110527413	COL28A1	collagen alpha-1(XXVIII) chain-like [Oncorhynchus mykiss]	3.43e-34
ko04974	Protein digestion and absorption	1.02e-14	ncbi_110527424	DPP4	dipeptidyl peptidase 4-like [Oncorhynchus mykiss]	1.4e-11
ko04974	Protein digestion and absorption	1.02e-14	ncbi_110528091	PGA	pepsin A-like [Oncorhynchus mykiss]	0.00675271
ko04974	Protein digestion and absorption	1.02e-14	ncbi_110528727	ATNB233	sodium/potassium-transporting ATPase subunit beta-233 [Oncorhynchus kisutch]	2.74e-233
ko04974	Protein digestion and absorption	1.02e-14	ncbi_110529043	COL2A1	collagen alpha-1(II) chain isoform X1 [Oncorhynchus kisutch]	2.12e-38
ko04974	Protein digestion and absorption	1.02e-14	ncbi_110530003	ATP1B3	sodium/potassium-transporting ATPase subunit beta-3-like [Oncorhynchus kisutch]	3.04e-111
ko04974	Protein digestion and absorption	1.02e-14	ncbi_110530010	COL4A3	collagen alpha-5(IV) chain-like [Oncorhynchus mykiss]	0.000324397
ko04974	Protein digestion and absorption	1.02e-14	ncbi_110530389	COL15A1	collagen alpha-1(XV) chain isoform X1 [Oncorhynchus mykiss]	9.33e-33
ko04974	Protein digestion and absorption	1.02e-14	ncbi_110530435	MEP1B	meprin A subunit beta-like [Oncorhynchus mykiss]	3.37e-08
ko04974	Protein digestion and absorption	1.02e-14	ncbi_110530618	SLC7A8	large neutral amino acids transporter small subunit 2 [Oncorhynchus kisutch]	0.00015541
ko04974	Protein digestion and absorption	1.02e-14	ncbi_110531056	COL6A2	collagen alpha-2(VI) chain-like isoform X1 [Oncorhynchus kisutch]	8.57e-49
ko04974	Protein digestion and absorption	1.02e-14	ncbi_110531422	COL4A5	collagen alpha-5(IV) chain-like [Oncorhynchus mykiss]	0.00349927
ko04974	Protein digestion and absorption	1.02e-14	ncbi_110531623	SLC7A8	large neutral amino acids transporter small subunit 2-like [Oncorhynchus mykiss]	9.99e-83
ko04974	Protein digestion and absorption	1.02e-14	ncbi_110531767	SLC1A1	excitatory amino acid transporter 3-like [Oncorhynchus mykiss]	4.35e-42
ko04974	Protein digestion and absorption	1.02e-14	ncbi_110532013	--	collagen alpha-3(IX) chain-like [Oncorhynchus mykiss]	7.94e-82
ko04974	Protein digestion and absorption	1.02e-14	ncbi_110532038	COL2A1	collagen alpha-1(II) chain-like isoform X1 [Oncorhynchus mykiss]	1.73e-54
ko04974	Protein digestion and absorption	1.02e-14	ncbi_110532584	PRSS2	trypsin I-P1-like isoform X1 [Oncorhynchus mykiss]	6.11e-18
ko04974	Protein digestion and absorption	1.02e-14	ncbi_110532741	SLC8A1	sodium/calcium exchanger 1-like isoform X1 [Oncorhynchus kisutch]	6.16e-09
ko04974	Protein digestion and absorption	1.02e-14	ncbi_110533493	SLC8A2	sodium/calcium exchanger 2-like isoform X1 [Oncorhynchus mykiss]	4.43e-13
ko04974	Protein digestion and absorption	1.02e-14	ncbi_110533731	ATP1B2	sodium/potassium-transporting ATPase subunit beta-2-like [Oncorhynchus mykiss]	1.41e-06
ko04974	Protein digestion and absorption	1.02e-14	ncbi_110533974	SLC8A1	sodium/calcium exchanger 1-like [Oncorhynchus mykiss]	9.94e-23
ko04974	Protein digestion and absorption	1.02e-14	ncbi_110535110	COL27A1B	collagen alpha-1(XXVII) chain B isoform X3 [Oncorhynchus kisutch]	9.19e-10
ko04974	Protein digestion and absorption	1.02e-14	ncbi_110535417	COL6A6	LOW QUALITY PROTEIN: collagen alpha-6(VI) chain-like [Oncorhynchus kisutch]	8.54e-21
ko04974	Protein digestion and absorption	1.02e-14	ncbi_110535427	COL6A6	collagen alpha-6(VI) chain-like [Oncorhynchus mykiss]	2.48e-17
ko04974	Protein digestion and absorption	1.02e-14	ncbi_110535435	COL6A1	collagen alpha-1(VI) chain-like [Oncorhynchus mykiss]	2.01e-30
ko04974	Protein digestion and absorption	1.02e-14	ncbi_110535479	COL11A1	collagen alpha-1(XI) chain [Oncorhynchus mykiss]	2.51e-66
ko04974	Protein digestion and absorption	1.02e-14	ncbi_110535491	COL6A1	collagen alpha-1(VI) chain-like [Oncorhynchus mykiss]	0.000233714
ko04974	Protein digestion and absorption	1.02e-14	ncbi_110535808	CELA2A	chymotrypsin-like elastase family member 2A [Oncorhynchus kisutch]	7.02e-12
ko04974	Protein digestion and absorption	1.02e-14	ncbi_110537387	ATP1B2	sodium/potassium-transporting ATPase subunit beta-2-like isoform X2 [Oncorhynchus mykiss]	3e-137
ko04974	Protein digestion and absorption	1.02e-14	ncbi_110538314	TRY3	trypsin-3 [Oncorhynchus mykiss]	4.06e-15
ko04974	Protein digestion and absorption	1.02e-14	ncbi_110538364	CTRL	chymotrypsin-like protease CTRL-1 [Oncorhynchus kisutch]	3.57e-09
ko04974	Protein digestion and absorption	1.02e-14	ncbi_110538970	COL11A1	collagen alpha-1(XI) chain-like isoform X1 [Oncorhynchus kisutch]	7.24e-90
ko04974	Protein digestion and absorption	1.02e-14	ncbi_118936375	COL6A3	collagen alpha-3(VI) chain-like, partial [Oncorhynchus mykiss]	3.62e-07
ko04974	Protein digestion and absorption	1.02e-14	ncbi_118939489	CELA2A	chymotrypsin-like elastase family member 2A [Salvelinus alpinus]	3.63e-48
ko04974	Protein digestion and absorption	1.02e-14	ncbi_118955550	COL6A3	collagen alpha-3(VI) chain isoform X1 [Gadus morhua]	1.13e-09
ko04974	Protein digestion and absorption	1.02e-14	ncbi_118965948	ATP1B2	sodium/potassium-transporting ATPase subunit beta-2-like isoform X2 [Oncorhynchus kisutch]	2.44e-49
ko04974	Protein digestion and absorption	1.02e-14	MSTRG.13495	SLC8A1	LOW QUALITY PROTEIN: sodium/calcium exchanger 1 [Oncorhynchus kisutch]	9.24e-23
ko04974	Protein digestion and absorption	1.02e-14	MSTRG.1562	--	PREDICTED: collagen alpha-1(VI) chain-like [Salmo salar]	3.74e-05
ko04974	Protein digestion and absorption	1.02e-14	MSTRG.15626	--	TPA_exp: FXYD2 [Salmo salar]	1.24e-07
ko04974	Protein digestion and absorption	1.02e-14	MSTRG.16983	COL15A1	collagen alpha-1(XVIII) chain-like [Oncorhynchus kisutch]	8.65e-101
ko04974	Protein digestion and absorption	1.02e-14	MSTRG.23013	ATP1B4	protein ATP1B4 [Oncorhynchus mykiss]	2.74e-233
ko04974	Protein digestion and absorption	1.02e-14	MSTRG.27493	--	flotillin-2a-like isoform X2 [Oncorhynchus kisutch]	0.0277661
ko04974	Protein digestion and absorption	1.02e-14	MSTRG.36723	--	transcription elongation factor B polypeptide 3-like [Ctenocephalides felis]	9.14e-11
ko04974	Protein digestion and absorption	1.02e-14	MSTRG.3748	COL6A4	collagen alpha-6(VI) chain-like [Oncorhynchus mykiss]	3.73e-29
ko04974	Protein digestion and absorption	1.02e-14	MSTRG.3750	COL6A6	collagen alpha-6(VI) chain-like [Oncorhynchus mykiss]	4.09e-07
ko04974	Protein digestion and absorption	1.02e-14	MSTRG.7487	--	Sterol O-acyltransferase 2 [Collichthys lucidus]	3.89e-06
ko05412	Arrhythmogenic right ventricular cardiomyopathy (ARVC)	1.02e-14	ncbi_100135845	ACTB	Actin, cytoplasmic 2 [Triplophysa tibetana]	1.11e-10
ko05412	Arrhythmogenic right ventricular cardiomyopathy (ARVC)	1.02e-14	ncbi_100135991	CACNA1D	voltage-dependent L-type calcium channel subunit alpha-1D [Oncorhynchus mykiss]	6.03e-29
ko05412	Arrhythmogenic right ventricular cardiomyopathy (ARVC)	1.02e-14	ncbi_100136022	SLC8A3	sodium/calcium exchanger 3 [Oncorhynchus mykiss]	3.39e-05
ko05412	Arrhythmogenic right ventricular cardiomyopathy (ARVC)	1.02e-14	ncbi_100136315	GJA1	gap junction alpha-1 protein [Oncorhynchus kisutch]	6.01e-20
ko05412	Arrhythmogenic right ventricular cardiomyopathy (ARVC)	1.02e-14	ncbi_100136608	SLC8A1	cardiac sodium-calcium exchanger isoform X1 [Oncorhynchus mykiss]	1.63e-10
ko05412	Arrhythmogenic right ventricular cardiomyopathy (ARVC)	1.02e-14	ncbi_100653476	ITGA4	integrin alpha-4-like isoform X2 [Oncorhynchus nerka]	0.0198045
ko05412	Arrhythmogenic right ventricular cardiomyopathy (ARVC)	1.02e-14	ncbi_101268913	TCF7L2	lymphoid enhancer-binding factor 1-like isoform X1 [Oncorhynchus nerka]	3.45e-64
ko05412	Arrhythmogenic right ventricular cardiomyopathy (ARVC)	1.02e-14	ncbi_110485200	CACNG2	voltage-dependent calcium channel gamma-2 subunit [Oncorhynchus mykiss]	2.25e-10
ko05412	Arrhythmogenic right ventricular cardiomyopathy (ARVC)	1.02e-14	ncbi_110485892	JUP	junction plakoglobin-like [Oncorhynchus mykiss]	1.03e-138
ko05412	Arrhythmogenic right ventricular cardiomyopathy (ARVC)	1.02e-14	ncbi_110485983	CACNG5	voltage-dependent calcium channel gamma-5 subunit-like [Oncorhynchus mykiss]	0.000416682
ko05412	Arrhythmogenic right ventricular cardiomyopathy (ARVC)	1.02e-14	ncbi_110485984	CACNG4	voltage-dependent calcium channel gamma-4 subunit-like [Oncorhynchus mykiss]	0.00416041
ko05412	Arrhythmogenic right ventricular cardiomyopathy (ARVC)	1.02e-14	ncbi_110485985	CACNG1	voltage-dependent calcium channel gamma-1 subunit-like [Oncorhynchus mykiss]	2.56e-09
ko05412	Arrhythmogenic right ventricular cardiomyopathy (ARVC)	1.02e-14	ncbi_110486185	JUP	junction plakoglobin-like [Oncorhynchus mykiss]	1.59e-51
ko05412	Arrhythmogenic right ventricular cardiomyopathy (ARVC)	1.02e-14	ncbi_110486231	ITGB3	integrin beta-3-like [Oncorhynchus mykiss]	2.69e-43
ko05412	Arrhythmogenic right ventricular cardiomyopathy (ARVC)	1.02e-14	ncbi_110486799	CACNG5	voltage-dependent calcium channel gamma-5 subunit [Oncorhynchus mykiss]	0.000128776
ko05412	Arrhythmogenic right ventricular cardiomyopathy (ARVC)	1.02e-14	ncbi_110486847	CACNG4	voltage-dependent calcium channel gamma-4 subunit-like [Oncorhynchus kisutch]	4.13e-08
ko05412	Arrhythmogenic right ventricular cardiomyopathy (ARVC)	1.02e-14	ncbi_110487461	LMNA	lamin-A-like [Oncorhynchus mykiss]	8.78e-49
ko05412	Arrhythmogenic right ventricular cardiomyopathy (ARVC)	1.02e-14	ncbi_110489292	CACNG8	voltage-dependent calcium channel gamma-4 subunit-like [Oncorhynchus kisutch]	5.14e-15
ko05412	Arrhythmogenic right ventricular cardiomyopathy (ARVC)	1.02e-14	ncbi_110489301	CACNG7	voltage-dependent calcium channel gamma-7 subunit-like [Oncorhynchus mykiss]	4.36e-07
ko05412	Arrhythmogenic right ventricular cardiomyopathy (ARVC)	1.02e-14	ncbi_110489951	CACNB2	voltage-dependent L-type calcium channel subunit beta-2 isoform X1 [Oncorhynchus nerka]	0.000302647
ko05412	Arrhythmogenic right ventricular cardiomyopathy (ARVC)	1.02e-14	ncbi_110489980	DES	glial fibrillary acidic protein-like isoform X1 [Oncorhynchus mykiss]	5.82e-19
ko05412	Arrhythmogenic right ventricular cardiomyopathy (ARVC)	1.02e-14	ncbi_110490937	LAMA1	laminin subunit alpha-1-like [Oncorhynchus kisutch]	1.77e-09
ko05412	Arrhythmogenic right ventricular cardiomyopathy (ARVC)	1.02e-14	ncbi_110491462	TCF7L2	transcription factor 7-like 2 isoform X1 [Oncorhynchus kisutch]	6.19e-10
ko05412	Arrhythmogenic right ventricular cardiomyopathy (ARVC)	1.02e-14	ncbi_110491771	ITGA11	integrin alpha-11-like isoform X1 [Oncorhynchus mykiss]	2.36e-76
ko05412	Arrhythmogenic right ventricular cardiomyopathy (ARVC)	1.02e-14	ncbi_110491948	CACNA1S	dihydropyridine-sensitive L-type skeletal muscle calcium channel subunit alpha-1-like [Oncorhynchus mykiss]	2.34e-20
ko05412	Arrhythmogenic right ventricular cardiomyopathy (ARVC)	1.02e-14	ncbi_110492552	CACNA2D3	voltage-dependent calcium channel subunit alpha-2/delta-3 [Esox lucius]	1.23e-08
ko05412	Arrhythmogenic right ventricular cardiomyopathy (ARVC)	1.02e-14	ncbi_110492816	ITGB4	integrin beta-4-like isoform X1 [Oncorhynchus kisutch]	2.41e-24
ko05412	Arrhythmogenic right ventricular cardiomyopathy (ARVC)	1.02e-14	ncbi_110493150	CACNA2D4	voltage-dependent calcium channel subunit alpha-2/delta-4-like isoform X1 [Oncorhynchus kisutch]	4.09e-06
ko05412	Arrhythmogenic right ventricular cardiomyopathy (ARVC)	1.02e-14	ncbi_110493200	CACNA1D	voltage-dependent L-type calcium channel subunit alpha-1D-like isoform X1 [Oncorhynchus kisutch]	6.74e-37
ko05412	Arrhythmogenic right ventricular cardiomyopathy (ARVC)	1.02e-14	ncbi_110493268	CACNA2D2	voltage-dependent calcium channel subunit alpha-2/delta-2-like isoform X2 [Salmo trutta]	1.54e-50
ko05412	Arrhythmogenic right ventricular cardiomyopathy (ARVC)	1.02e-14	ncbi_110493426	CACNG2	voltage-dependent calcium channel gamma-2 subunit [Esox lucius]	1.09e-12
ko05412	Arrhythmogenic right ventricular cardiomyopathy (ARVC)	1.02e-14	ncbi_110493705	CACNG4	voltage-dependent calcium channel gamma-4 subunit-like [Oncorhynchus mykiss]	4.21e-05
ko05412	Arrhythmogenic right ventricular cardiomyopathy (ARVC)	1.02e-14	ncbi_110493787	SLC8A1	sodium/calcium exchanger 1-like isoform X1 [Oncorhynchus mykiss]	0.00315374
ko05412	Arrhythmogenic right ventricular cardiomyopathy (ARVC)	1.02e-14	ncbi_110493946	ITGA5	integrin alpha-5-like [Oncorhynchus mykiss]	4.45e-11
ko05412	Arrhythmogenic right ventricular cardiomyopathy (ARVC)	1.02e-14	ncbi_110494014	CACNA2D2	voltage-dependent calcium channel subunit alpha-2/delta-2 isoform X1 [Oncorhynchus kisutch]	1.9e-43
ko05412	Arrhythmogenic right ventricular cardiomyopathy (ARVC)	1.02e-14	ncbi_110494334	ITGB7	integrin beta-7-like [Oncorhynchus mykiss]	3.26e-40
ko05412	Arrhythmogenic right ventricular cardiomyopathy (ARVC)	1.02e-14	ncbi_110494953	CACNA1S	dihydropyridine-sensitive L-type skeletal muscle calcium channel subunit alpha-1-like [Oncorhynchus nerka]	9.54e-15
ko05412	Arrhythmogenic right ventricular cardiomyopathy (ARVC)	1.02e-14	ncbi_110494954	CACNA2D3	voltage-dependent calcium channel subunit alpha-2/delta-3 [Oncorhynchus mykiss]	7.4e-09
ko05412	Arrhythmogenic right ventricular cardiomyopathy (ARVC)	1.02e-14	ncbi_110495126	JUP	junction plakoglobin-like [Oncorhynchus nerka]	2.38e-153
ko05412	Arrhythmogenic right ventricular cardiomyopathy (ARVC)	1.02e-14	ncbi_110495862	ITGB6	integrin beta-6-like isoform X1 [Oncorhynchus mykiss]	4.67e-49
ko05412	Arrhythmogenic right ventricular cardiomyopathy (ARVC)	1.02e-14	ncbi_110495865	DES	desmin-like [Oncorhynchus kisutch]	2.98e-16
ko05412	Arrhythmogenic right ventricular cardiomyopathy (ARVC)	1.02e-14	ncbi_110496182	CACNG8	voltage-dependent calcium channel gamma-4 subunit-like [Oncorhynchus nerka]	2.43e-12
ko05412	Arrhythmogenic right ventricular cardiomyopathy (ARVC)	1.02e-14	ncbi_110496521	ITGB8	integrin beta-8-like isoform X1 [Oncorhynchus nerka]	3.03e-17
ko05412	Arrhythmogenic right ventricular cardiomyopathy (ARVC)	1.02e-14	ncbi_110496814	CACNG7	voltage-dependent calcium channel gamma-7 subunit-like [Oncorhynchus kisutch]	5.82e-07
ko05412	Arrhythmogenic right ventricular cardiomyopathy (ARVC)	1.02e-14	ncbi_110497447	ATP2A2	sarcoplasmic/endoplasmic reticulum calcium ATPase 2-like [Oncorhynchus tshawytscha]	2.97e-26
ko05412	Arrhythmogenic right ventricular cardiomyopathy (ARVC)	1.02e-14	ncbi_110497517	CTNNA2	LOW QUALITY PROTEIN: catenin alpha-2 [Oncorhynchus kisutch]	1.25e-33
ko05412	Arrhythmogenic right ventricular cardiomyopathy (ARVC)	1.02e-14	ncbi_110498731	ITGB4	integrin beta-4 isoform X1 [Oncorhynchus kisutch]	3.27e-27
ko05412	Arrhythmogenic right ventricular cardiomyopathy (ARVC)	1.02e-14	ncbi_110499059	TCF7L2	transcription factor 7-like 2 isoform X2 [Oncorhynchus mykiss]	1.1e-35
ko05412	Arrhythmogenic right ventricular cardiomyopathy (ARVC)	1.02e-14	ncbi_110499865	CACNA2D1	voltage-dependent calcium channel subunit alpha-2/delta-1-like isoform X1 [Oncorhynchus kisutch]	1.79e-12
ko05412	Arrhythmogenic right ventricular cardiomyopathy (ARVC)	1.02e-14	ncbi_110499867	CACNA2D1	voltage-dependent calcium channel subunit alpha-2/delta-1-like isoform X1 [Oncorhynchus kisutch]	9.85e-13
ko05412	Arrhythmogenic right ventricular cardiomyopathy (ARVC)	1.02e-14	ncbi_110501452	ITGA6	integrin alpha-6-like isoform X1 [Oncorhynchus mykiss]	2.48e-10
ko05412	Arrhythmogenic right ventricular cardiomyopathy (ARVC)	1.02e-14	ncbi_110501812	CACNB4	voltage-dependent L-type calcium channel subunit beta-4-like isoform X1 [Oncorhynchus mykiss]	7.7e-12
ko05412	Arrhythmogenic right ventricular cardiomyopathy (ARVC)	1.02e-14	ncbi_110501950	CACNA2D1	PREDICTED: voltage-dependent calcium channel subunit alpha-2/delta-1-like isoform X5 [Salmo salar]	5.48e-25
ko05412	Arrhythmogenic right ventricular cardiomyopathy (ARVC)	1.02e-14	ncbi_110501956	ITGAV	integrin alpha-V [Oncorhynchus mykiss]	2.21e-27
ko05412	Arrhythmogenic right ventricular cardiomyopathy (ARVC)	1.02e-14	ncbi_110502521	ACTN2	alpha-actinin-2-like isoform X2 [Oncorhynchus tshawytscha]	4.62e-10
ko05412	Arrhythmogenic right ventricular cardiomyopathy (ARVC)	1.02e-14	ncbi_110502600	SLC8A1	sodium/calcium exchanger 1-like isoform X1 [Oncorhynchus mykiss]	5.01e-25
ko05412	Arrhythmogenic right ventricular cardiomyopathy (ARVC)	1.02e-14	ncbi_110503317	SLC8A2	sodium/calcium exchanger 2-like isoform X2 [Oncorhynchus kisutch]	1.79e-54
ko05412	Arrhythmogenic right ventricular cardiomyopathy (ARVC)	1.02e-14	ncbi_110505165	NEFL	alpha-internexin-like [Oncorhynchus mykiss]	2.48e-110
ko05412	Arrhythmogenic right ventricular cardiomyopathy (ARVC)	1.02e-14	ncbi_110506000	SLC8A3	sodium/calcium exchanger 3-like isoform X1 [Oncorhynchus kisutch]	6.98e-07
ko05412	Arrhythmogenic right ventricular cardiomyopathy (ARVC)	1.02e-14	ncbi_110507584	SLC8A2	sodium/calcium exchanger 2-like [Oncorhynchus mykiss]	7.09e-10
ko05412	Arrhythmogenic right ventricular cardiomyopathy (ARVC)	1.02e-14	ncbi_110508268	CACNB1	voltage-dependent L-type calcium channel subunit beta-2-like [Oncorhynchus tshawytscha]	0.00797899
ko05412	Arrhythmogenic right ventricular cardiomyopathy (ARVC)	1.02e-14	ncbi_110508450	ITGA6	integrin alpha-6-like [Oncorhynchus mykiss]	1.22e-47
ko05412	Arrhythmogenic right ventricular cardiomyopathy (ARVC)	1.02e-14	ncbi_110508637	DSG2	desmoglein-2-like [Oncorhynchus mykiss]	4.1e-25
ko05412	Arrhythmogenic right ventricular cardiomyopathy (ARVC)	1.02e-14	ncbi_110508638	DSC2	desmocollin-2-like isoform X1 [Oncorhynchus mykiss]	1.17e-26
ko05412	Arrhythmogenic right ventricular cardiomyopathy (ARVC)	1.02e-14	ncbi_110508639	CDH2	cadherin-2-like [Oncorhynchus mykiss]	2.03e-74
ko05412	Arrhythmogenic right ventricular cardiomyopathy (ARVC)	1.02e-14	ncbi_110508944	CACNG8	PREDICTED: voltage-dependent calcium channel gamma-4 subunit-like [Salmo salar]	4.22e-08
ko05412	Arrhythmogenic right ventricular cardiomyopathy (ARVC)	1.02e-14	ncbi_110509404	SLC8A1	sodium/calcium exchanger 1-like [Oncorhynchus tshawytscha]	1.82e-17
ko05412	Arrhythmogenic right ventricular cardiomyopathy (ARVC)	1.02e-14	ncbi_110510910	ACTN2	alpha-actinin-2 isoform X1 [Esox lucius]	3.49e-31
ko05412	Arrhythmogenic right ventricular cardiomyopathy (ARVC)	1.02e-14	ncbi_110511675	RYR2	ryanodine receptor 2 [Salmo trutta]	1.22e-09
ko05412	Arrhythmogenic right ventricular cardiomyopathy (ARVC)	1.02e-14	ncbi_110514751	LMNA	lamin-A-like [Oncorhynchus nerka]	0.000664797
ko05412	Arrhythmogenic right ventricular cardiomyopathy (ARVC)	1.02e-14	ncbi_110514890	LMNA	lamin-A-like [Oncorhynchus mykiss]	2.57e-63
ko05412	Arrhythmogenic right ventricular cardiomyopathy (ARVC)	1.02e-14	ncbi_110515673	CACNG1	voltage-dependent calcium channel gamma-1 subunit-like [Oncorhynchus mykiss]	1.37e-05
ko05412	Arrhythmogenic right ventricular cardiomyopathy (ARVC)	1.02e-14	ncbi_110516592	CACNG1	voltage-dependent calcium channel gamma-1 subunit-like [Oncorhynchus mykiss]	0.0130874
ko05412	Arrhythmogenic right ventricular cardiomyopathy (ARVC)	1.02e-14	ncbi_110516746	RYR2	ryanodine receptor 2 [Salmo trutta]	1.12e-12
ko05412	Arrhythmogenic right ventricular cardiomyopathy (ARVC)	1.02e-14	ncbi_110519050	DES	glial fibrillary acidic protein-like isoform X1 [Oncorhynchus mykiss]	9.33e-16
ko05412	Arrhythmogenic right ventricular cardiomyopathy (ARVC)	1.02e-14	ncbi_110519363	ACTN2	alpha-actinin-2 isoform X1 [Esox lucius]	4.71e-36
ko05412	Arrhythmogenic right ventricular cardiomyopathy (ARVC)	1.02e-14	ncbi_110520109	ITGA6	integrin alpha-6-like isoform X1 [Oncorhynchus mykiss]	1.17e-32
ko05412	Arrhythmogenic right ventricular cardiomyopathy (ARVC)	1.02e-14	ncbi_110520263	CACNB4	voltage-dependent L-type calcium channel subunit beta-4-like isoform X2 [Oncorhynchus mykiss]	4.28e-16
ko05412	Arrhythmogenic right ventricular cardiomyopathy (ARVC)	1.02e-14	ncbi_110520662	DES	desmin-like [Oncorhynchus mykiss]	9.3e-07
ko05412	Arrhythmogenic right ventricular cardiomyopathy (ARVC)	1.02e-14	ncbi_110520800	ITGA10	integrin alpha-10-like [Oncorhynchus kisutch]	0.000522552
ko05412	Arrhythmogenic right ventricular cardiomyopathy (ARVC)	1.02e-14	ncbi_110520814	ITGA10	integrin alpha-10-like [Oncorhynchus kisutch]	1.15e-25
ko05412	Arrhythmogenic right ventricular cardiomyopathy (ARVC)	1.02e-14	ncbi_110521013	ATP2A1	sarcoplasmic/endoplasmic reticulum calcium ATPase 1-like [Oncorhynchus nerka]	1.77e-28
ko05412	Arrhythmogenic right ventricular cardiomyopathy (ARVC)	1.02e-14	ncbi_110521744	CDH2	cadherin-2-like [Oncorhynchus mykiss]	1.94e-42
ko05412	Arrhythmogenic right ventricular cardiomyopathy (ARVC)	1.02e-14	ncbi_110521766	DSP	desmoplakin-like isoform X1 [Oncorhynchus mykiss]	2.64e-125
ko05412	Arrhythmogenic right ventricular cardiomyopathy (ARVC)	1.02e-14	ncbi_110522741	CACNA2D4	voltage-dependent calcium channel subunit alpha-2/delta-4-like [Salmo trutta]	4.77e-07
ko05412	Arrhythmogenic right ventricular cardiomyopathy (ARVC)	1.02e-14	ncbi_110523919	ITGA2	integrin alpha-2-like [Oncorhynchus mykiss]	5.22e-100
ko05412	Arrhythmogenic right ventricular cardiomyopathy (ARVC)	1.02e-14	ncbi_110524637	CDH2	cadherin-2-like [Oncorhynchus mykiss]	1.26e-22
ko05412	Arrhythmogenic right ventricular cardiomyopathy (ARVC)	1.02e-14	ncbi_110524638	DSC1	desmocollin-2-like [Oncorhynchus mykiss]	9.51e-31
ko05412	Arrhythmogenic right ventricular cardiomyopathy (ARVC)	1.02e-14	ncbi_110524639	DSG2	desmoglein-2-like [Oncorhynchus mykiss]	2.26e-134
ko05412	Arrhythmogenic right ventricular cardiomyopathy (ARVC)	1.02e-14	ncbi_110524640	DSG2	desmoglein-2 isoform X1 [Salvelinus alpinus]	6.96e-127
ko05412	Arrhythmogenic right ventricular cardiomyopathy (ARVC)	1.02e-14	ncbi_110524668	DSP	desmoplakin-like isoform X1 [Oncorhynchus mykiss]	4.53e-52
ko05412	Arrhythmogenic right ventricular cardiomyopathy (ARVC)	1.02e-14	ncbi_110526333	TCF7L1B	transcription factor 7-like 1-B isoform X3 [Oncorhynchus kisutch]	8.01e-10
ko05412	Arrhythmogenic right ventricular cardiomyopathy (ARVC)	1.02e-14	ncbi_110527258	CACNB4	voltage-dependent L-type calcium channel subunit beta-4-like isoform X1 [Oncorhynchus kisutch]	1.13e-50
ko05412	Arrhythmogenic right ventricular cardiomyopathy (ARVC)	1.02e-14	ncbi_110527259	CACNB4	voltage-dependent L-type calcium channel subunit beta-4-like isoform X1 [Oncorhynchus kisutch]	1.76e-24
ko05412	Arrhythmogenic right ventricular cardiomyopathy (ARVC)	1.02e-14	ncbi_110527484	DES	PREDICTED: desmin-like [Salmo salar]	3e-06
ko05412	Arrhythmogenic right ventricular cardiomyopathy (ARVC)	1.02e-14	ncbi_110527806	CACNA2D2	voltage-dependent calcium channel subunit alpha-2/delta-2 isoform X3 [Oncorhynchus kisutch]	7.56e-70
ko05412	Arrhythmogenic right ventricular cardiomyopathy (ARVC)	1.02e-14	ncbi_110528624	DAG1	dystroglycan [Oncorhynchus tshawytscha]	2.31e-10
ko05412	Arrhythmogenic right ventricular cardiomyopathy (ARVC)	1.02e-14	ncbi_110529018	CACNA2D3	PREDICTED: voltage-dependent calcium channel subunit alpha-2/delta-3-like isoform X1 [Salmo salar]	1.17e-14
ko05412	Arrhythmogenic right ventricular cardiomyopathy (ARVC)	1.02e-14	ncbi_110529574	GJA1	gap junction alpha-1 protein [Oncorhynchus kisutch]	5.68e-45
ko05412	Arrhythmogenic right ventricular cardiomyopathy (ARVC)	1.02e-14	ncbi_110529651	ACTN2	alpha-actinin-2 isoform X2 [Oncorhynchus tshawytscha]	7.82e-10
ko05412	Arrhythmogenic right ventricular cardiomyopathy (ARVC)	1.02e-14	ncbi_110529657	RYR2	ryanodine receptor 2-like isoform X5 [Oncorhynchus mykiss]	8.73e-05
ko05412	Arrhythmogenic right ventricular cardiomyopathy (ARVC)	1.02e-14	ncbi_110529701	DES	glial fibrillary acidic protein-like isoform X1 [Oncorhynchus mykiss]	5.88e-26
ko05412	Arrhythmogenic right ventricular cardiomyopathy (ARVC)	1.02e-14	ncbi_110530422	CDH2	cadherin-2-like [Oncorhynchus tshawytscha]	2.6e-75
ko05412	Arrhythmogenic right ventricular cardiomyopathy (ARVC)	1.02e-14	ncbi_110530423	DSC2	desmocollin-2-like isoform X1 [Oncorhynchus mykiss]	2.16e-68
ko05412	Arrhythmogenic right ventricular cardiomyopathy (ARVC)	1.02e-14	ncbi_110530424	DSG2	cadherin-4-like [Oncorhynchus mykiss]	4.99e-19
ko05412	Arrhythmogenic right ventricular cardiomyopathy (ARVC)	1.02e-14	ncbi_110530427	DSP	desmoplakin-like isoform X1 [Oncorhynchus mykiss]	3.37e-36
ko05412	Arrhythmogenic right ventricular cardiomyopathy (ARVC)	1.02e-14	ncbi_110530660	ITGA6	integrin alpha-6-like [Oncorhynchus mykiss]	6.64e-30
ko05412	Arrhythmogenic right ventricular cardiomyopathy (ARVC)	1.02e-14	ncbi_110531166	CACNB3	voltage-dependent L-type calcium channel subunit beta-3 [Oncorhynchus kisutch]	1.95e-12
ko05412	Arrhythmogenic right ventricular cardiomyopathy (ARVC)	1.02e-14	ncbi_110531171	CACNA1D	voltage-dependent L-type calcium channel subunit alpha-1D-like isoform X1 [Oncorhynchus nerka]	0.000151711
ko05412	Arrhythmogenic right ventricular cardiomyopathy (ARVC)	1.02e-14	ncbi_110532738	ITGB7	integrin beta-7-like isoform X1 [Oncorhynchus mykiss]	0.0397624
ko05412	Arrhythmogenic right ventricular cardiomyopathy (ARVC)	1.02e-14	ncbi_110532741	SLC8A1	sodium/calcium exchanger 1-like isoform X1 [Oncorhynchus kisutch]	6.16e-09
ko05412	Arrhythmogenic right ventricular cardiomyopathy (ARVC)	1.02e-14	ncbi_110533175	ATP2A2	sarcoplasmic/endoplasmic reticulum calcium ATPase 2-like [Oncorhynchus tshawytscha]	4.09e-23
ko05412	Arrhythmogenic right ventricular cardiomyopathy (ARVC)	1.02e-14	ncbi_110533493	SLC8A2	sodium/calcium exchanger 2-like isoform X1 [Oncorhynchus mykiss]	4.43e-13
ko05412	Arrhythmogenic right ventricular cardiomyopathy (ARVC)	1.02e-14	ncbi_110533974	SLC8A1	sodium/calcium exchanger 1-like [Oncorhynchus mykiss]	9.94e-23
ko05412	Arrhythmogenic right ventricular cardiomyopathy (ARVC)	1.02e-14	ncbi_110534326	CTNNA2	PREDICTED: catenin alpha-2 isoform X1 [Salmo salar]	2.03e-34
ko05412	Arrhythmogenic right ventricular cardiomyopathy (ARVC)	1.02e-14	ncbi_110534844	ATP2A1	sarcoplasmic/endoplasmic reticulum calcium ATPase 1-like [Oncorhynchus nerka]	1.47e-07
ko05412	Arrhythmogenic right ventricular cardiomyopathy (ARVC)	1.02e-14	ncbi_110535543	ITGB1	integrin beta-1-like isoform X1 [Oncorhynchus mykiss]	1.88e-15
ko05412	Arrhythmogenic right ventricular cardiomyopathy (ARVC)	1.02e-14	ncbi_110535617	CACNB2	voltage-dependent L-type calcium channel subunit beta-2-like isoform X1 [Oncorhynchus nerka]	0.0111681
ko05412	Arrhythmogenic right ventricular cardiomyopathy (ARVC)	1.02e-14	ncbi_110536548	LAMA1	laminin subunit alpha-1 [Oncorhynchus kisutch]	5.94e-24
ko05412	Arrhythmogenic right ventricular cardiomyopathy (ARVC)	1.02e-14	ncbi_110537004	ITGA2	integrin alpha-2-like [Oncorhynchus mykiss]	0.00097472
ko05412	Arrhythmogenic right ventricular cardiomyopathy (ARVC)	1.02e-14	ncbi_110537022	CACNG8	PREDICTED: voltage-dependent calcium channel gamma-4 subunit-like [Salmo salar]	1.22e-13
ko05412	Arrhythmogenic right ventricular cardiomyopathy (ARVC)	1.02e-14	ncbi_110537034	CACNG6	voltage-dependent calcium channel gamma-6 subunit-like [Oncorhynchus mykiss]	2.91e-05
ko05412	Arrhythmogenic right ventricular cardiomyopathy (ARVC)	1.02e-14	ncbi_110537729	TCF7L2	lymphoid enhancer-binding factor 1-like isoform X1 [Oncorhynchus mykiss]	5.11e-33
ko05412	Arrhythmogenic right ventricular cardiomyopathy (ARVC)	1.02e-14	ncbi_110537826	ATP2A1	sarcoplasmic/endoplasmic reticulum calcium ATPase 1-like [Oncorhynchus mykiss]	8.82e-54
ko05412	Arrhythmogenic right ventricular cardiomyopathy (ARVC)	1.02e-14	ncbi_110537910	ATP2A1	sarcoplasmic/endoplasmic reticulum calcium ATPase 1 [Oncorhynchus kisutch]	7.67e-20
ko05412	Arrhythmogenic right ventricular cardiomyopathy (ARVC)	1.02e-14	ncbi_110538062	ITGA3	integrin alpha-3-like isoform X1 [Oncorhynchus mykiss]	3.87e-09
ko05412	Arrhythmogenic right ventricular cardiomyopathy (ARVC)	1.02e-14	ncbi_110538146	CACNB1	voltage-dependent L-type calcium channel subunit beta-1 isoform X1 [Oncorhynchus kisutch]	3.07e-08
ko05412	Arrhythmogenic right ventricular cardiomyopathy (ARVC)	1.02e-14	ncbi_110538161	ITGB3	integrin beta-3-like [Oncorhynchus mykiss]	3.41e-10
ko05412	Arrhythmogenic right ventricular cardiomyopathy (ARVC)	1.02e-14	ncbi_110538593	CACNG2	voltage-dependent calcium channel gamma-2 subunit [Oncorhynchus mykiss]	4.75e-09
ko05412	Arrhythmogenic right ventricular cardiomyopathy (ARVC)	1.02e-14	ncbi_118936350	ITGB1	integrin beta-1-like isoform X2 [Oncorhynchus mykiss]	1.92e-84
ko05412	Arrhythmogenic right ventricular cardiomyopathy (ARVC)	1.02e-14	ncbi_118938069	CACNB1	PREDICTED: voltage-dependent L-type calcium channel subunit beta-1-like, partial [Salmo salar]	0.000165208
ko05412	Arrhythmogenic right ventricular cardiomyopathy (ARVC)	1.02e-14	ncbi_118938198	CACNG2	voltage-dependent calcium channel gamma-2 subunit [Esox lucius]	1.4e-09
ko05412	Arrhythmogenic right ventricular cardiomyopathy (ARVC)	1.02e-14	ncbi_118947068	CACNG3	voltage-dependent calcium channel gamma-3 subunit [Esox lucius]	3.18e-10
ko05412	Arrhythmogenic right ventricular cardiomyopathy (ARVC)	1.02e-14	ncbi_118947070	CACNG3	voltage-dependent calcium channel gamma-3 subunit [Esox lucius]	2.21e-10
ko05412	Arrhythmogenic right ventricular cardiomyopathy (ARVC)	1.02e-14	ncbi_118947906	CACNG4	voltage-dependent calcium channel gamma-4 subunit-like [Oncorhynchus kisutch]	0.000236046
ko05412	Arrhythmogenic right ventricular cardiomyopathy (ARVC)	1.02e-14	MSTRG.13495	SLC8A1	LOW QUALITY PROTEIN: sodium/calcium exchanger 1 [Oncorhynchus kisutch]	9.24e-23
ko05412	Arrhythmogenic right ventricular cardiomyopathy (ARVC)	1.02e-14	MSTRG.28376	DAG1	dystroglycan-like, partial [Salvelinus alpinus]	0.0125176
ko04721	Synaptic vesicle cycle	1.91e-12	ncbi_100136181	STX1B	syntaxin 1B [Oncorhynchus mykiss]	1.44e-12
ko04721	Synaptic vesicle cycle	1.91e-12	ncbi_100136607	ATP6V1B2	V-type ATPase B subunit [Oncorhynchus mykiss]	1.03e-30
ko04721	Synaptic vesicle cycle	1.91e-12	ncbi_110485216	CACNA1A	voltage-dependent P/Q-type calcium channel subunit alpha-1A-like [Salmo trutta]	3.27e-07
ko04721	Synaptic vesicle cycle	1.91e-12	ncbi_110485500	ATP6V1C1A	V-type proton ATPase subunit C 1-A [Oncorhynchus mykiss]	3.24e-19
ko04721	Synaptic vesicle cycle	1.91e-12	ncbi_110485583	ATP6V0E2	V-type proton ATPase subunit e 2-like [Oncorhynchus kisutch]	3.11e-146
ko04721	Synaptic vesicle cycle	1.91e-12	ncbi_110485584	ATP6V0E2	V-type proton ATPase subunit e 2-like [Oncorhynchus kisutch]	1.29e-24
ko04721	Synaptic vesicle cycle	1.91e-12	ncbi_110486646	SLC1A2	excitatory amino acid transporter 2-like [Oncorhynchus kisutch]	1.62e-06
ko04721	Synaptic vesicle cycle	1.91e-12	ncbi_110487029	SLC17A7	vesicular glutamate transporter 1-like [Oncorhynchus mykiss]	0.000349608
ko04721	Synaptic vesicle cycle	1.91e-12	ncbi_110487190	CACNA1A	LOW QUALITY PROTEIN: voltage-dependent P/Q-type calcium channel subunit alpha-1A-like [Oncorhynchus kisutch]	1.69e-65
ko04721	Synaptic vesicle cycle	1.91e-12	ncbi_110487294	RIMS1	LOW QUALITY PROTEIN: regulating synaptic membrane exocytosis protein 1-like [Oncorhynchus kisutch]	1.32e-25
ko04721	Synaptic vesicle cycle	1.91e-12	ncbi_110488822	STX3	syntaxin-3-like isoform X1 [Oncorhynchus kisutch]	0.00130771
ko04721	Synaptic vesicle cycle	1.91e-12	ncbi_110488871	CPLX1	PREDICTED: complexin-1-like [Salmo salar]	4.44e-97
ko04721	Synaptic vesicle cycle	1.91e-12	ncbi_110489248	CLTB	clathrin light chain B-like [Oncorhynchus mykiss]	0.0212516
ko04721	Synaptic vesicle cycle	1.91e-12	ncbi_110489677	ATP6V1A	V-type proton ATPase catalytic subunit A-like [Oncorhynchus mykiss]	4.94e-10
ko04721	Synaptic vesicle cycle	1.91e-12	ncbi_110489874	SLC1A7	excitatory amino acid transporter 5-like [Oncorhynchus mykiss]	0.0124421
ko04721	Synaptic vesicle cycle	1.91e-12	ncbi_110490075	AP2M1B	PREDICTED: AP-2 complex subunit mu isoform X1 [Salmo salar]	2.88e-22
ko04721	Synaptic vesicle cycle	1.91e-12	ncbi_110490415	ATP6V1E1	V-type proton ATPase subunit E 1-like [Oncorhynchus kisutch]	3.84e-33
ko04721	Synaptic vesicle cycle	1.91e-12	ncbi_110490458	SYT1	PREDICTED: synaptotagmin-1-like isoform X1 [Salmo salar]	4.11e-41
ko04721	Synaptic vesicle cycle	1.91e-12	ncbi_110491576	SLC17A7	vesicular glutamate transporter 1-like [Oncorhynchus mykiss]	2.7e-12
ko04721	Synaptic vesicle cycle	1.91e-12	ncbi_110491694	ATP6V0A1	V-type proton ATPase 116 kDa subunit a isoform X1 [Oncorhynchus nerka]	2.74e-44
ko04721	Synaptic vesicle cycle	1.91e-12	ncbi_110491800	SLC18A3A	probable vesicular acetylcholine transporter-A [Oncorhynchus mykiss]	4.06e-10
ko04721	Synaptic vesicle cycle	1.91e-12	ncbi_110492348	SLC32A1	Vesicular inhibitory amino acid transporter [Salmo salar]	1.83e-14
ko04721	Synaptic vesicle cycle	1.91e-12	ncbi_110492407	SLC6A1	sodium- and chloride-dependent GABA transporter 1-like isoform X1 [Oncorhynchus kisutch]	2.88e-27
ko04721	Synaptic vesicle cycle	1.91e-12	ncbi_110492771	RAB3A	ras-related protein Rab-3A-like [Oncorhynchus kisutch]	0.00203994
ko04721	Synaptic vesicle cycle	1.91e-12	ncbi_110493383	SLC6A13	sodium- and chloride-dependent GABA transporter 2-like [Oncorhynchus tshawytscha]	7.41e-23
ko04721	Synaptic vesicle cycle	1.91e-12	ncbi_110493517	RIMS1	LOW QUALITY PROTEIN: regulating synaptic membrane exocytosis protein 1-like [Oncorhynchus kisutch]	5.17e-40
ko04721	Synaptic vesicle cycle	1.91e-12	ncbi_110494093	SLC6A13	sodium- and chloride-dependent GABA transporter 2-like isoform X1 [Oncorhynchus mykiss]	1.87e-141
ko04721	Synaptic vesicle cycle	1.91e-12	ncbi_110494094	SLC6A13	sodium- and chloride-dependent GABA transporter 2-like isoform X1 [Oncorhynchus mykiss]	0.000492867
ko04721	Synaptic vesicle cycle	1.91e-12	ncbi_110494125	SLC6A13	sodium- and chloride-dependent GABA transporter 2-like [Oncorhynchus mykiss]	3.21e-09
ko04721	Synaptic vesicle cycle	1.91e-12	ncbi_110494768	SLC32A1	vesicular inhibitory amino acid transporter [Oncorhynchus mykiss]	3.79e-19
ko04721	Synaptic vesicle cycle	1.91e-12	ncbi_110494931	CACNA1A	voltage-dependent P/Q-type calcium channel subunit alpha-1A [Esox lucius]	2.16e-42
ko04721	Synaptic vesicle cycle	1.91e-12	ncbi_110496196	VAMP3	vesicle-associated membrane protein 2 [Oncorhynchus kisutch]	1.76e-20
ko04721	Synaptic vesicle cycle	1.91e-12	ncbi_110497158	SLC1A2	excitatory amino acid transporter 2-like isoform X1 [Oncorhynchus mykiss]	2.97e-66
ko04721	Synaptic vesicle cycle	1.91e-12	ncbi_110497421	CPLX1	Complexin-1 [Salmo salar]	1.24e-36
ko04721	Synaptic vesicle cycle	1.91e-12	ncbi_110497437	STX3	syntaxin-3-like isoform X1 [Oncorhynchus mykiss]	4.58e-06
ko04721	Synaptic vesicle cycle	1.91e-12	ncbi_110498846	SLC17A7	vesicular glutamate transporter 1-like isoform X1 [Oncorhynchus mykiss]	1.13e-12
ko04721	Synaptic vesicle cycle	1.91e-12	ncbi_110499491	SLC18A3A	probable vesicular acetylcholine transporter-B [Oncorhynchus kisutch]	2.1e-10
ko04721	Synaptic vesicle cycle	1.91e-12	ncbi_110499833	SLC6A5	sodium- and chloride-dependent glycine transporter 2-like [Oncorhynchus mykiss]	1.02e-09
ko04721	Synaptic vesicle cycle	1.91e-12	ncbi_110499842	SLC6A1	sodium- and chloride-dependent GABA transporter 1-like [Oncorhynchus mykiss]	0.000359609
ko04721	Synaptic vesicle cycle	1.91e-12	ncbi_110499854	SLC6A13	sodium- and chloride-dependent GABA transporter 2-like [Oncorhynchus kisutch]	7.88e-12
ko04721	Synaptic vesicle cycle	1.91e-12	ncbi_110500005	SYT1	synaptotagmin-1 isoform X1 [Oncorhynchus kisutch]	1.2e-42
ko04721	Synaptic vesicle cycle	1.91e-12	ncbi_110500067	ATP6V1E1	PREDICTED: V-type proton ATPase subunit E 1-like [Salmo salar]	1.95e-28
ko04721	Synaptic vesicle cycle	1.91e-12	ncbi_110500880	SLC1A1	excitatory amino acid transporter 3-like [Oncorhynchus mykiss]	8.54e-12
ko04721	Synaptic vesicle cycle	1.91e-12	ncbi_110502566	SLC1A3	excitatory amino acid transporter 1-like isoform X1 [Oncorhynchus mykiss]	2.31e-07
ko04721	Synaptic vesicle cycle	1.91e-12	ncbi_110502838	SLC18A3A	probable vesicular acetylcholine transporter-B [Oncorhynchus mykiss]	1.12e-16
ko04721	Synaptic vesicle cycle	1.91e-12	ncbi_110503031	SLC6A13	sodium- and chloride-dependent GABA transporter 2-like [Salvelinus alpinus]	0.00317463
ko04721	Synaptic vesicle cycle	1.91e-12	ncbi_110503091	RIMS1	regulating synaptic membrane exocytosis protein 1-like isoform X1 [Oncorhynchus nerka]	2.59e-27
ko04721	Synaptic vesicle cycle	1.91e-12	ncbi_110504437	TCIRG1	V-type proton ATPase 116 kDa subunit a-like isoform X1 [Oncorhynchus nerka]	6.91e-26
ko04721	Synaptic vesicle cycle	1.91e-12	ncbi_110504503	SLC6A1	sodium- and chloride-dependent GABA transporter 1-like [Oncorhynchus mykiss]	6.52e-37
ko04721	Synaptic vesicle cycle	1.91e-12	ncbi_110504516	CPLX1	complexin-2 [Oncorhynchus kisutch]	0.000588701
ko04721	Synaptic vesicle cycle	1.91e-12	ncbi_110505028	STX3	syntaxin-3 isoform X1 [Oncorhynchus kisutch]	3.3e-17
ko04721	Synaptic vesicle cycle	1.91e-12	ncbi_110505070	CPLX1	complexin-1-like [Oncorhynchus kisutch]	2.37e-100
ko04721	Synaptic vesicle cycle	1.91e-12	ncbi_110505907	SNAP25B	PREDICTED: synaptosomal-associated protein 25-B-like isoform X3 [Salmo salar]	0.0464856
ko04721	Synaptic vesicle cycle	1.91e-12	ncbi_110506127	UNC13C	protein unc-13 homolog C-like isoform X1 [Salmo trutta]	1.88e-76
ko04721	Synaptic vesicle cycle	1.91e-12	ncbi_110506271	SLC6A5	PREDICTED: sodium- and chloride-dependent glycine transporter 2-like isoform X1 [Salmo salar]	5.13e-14
ko04721	Synaptic vesicle cycle	1.91e-12	ncbi_110506645	SLC17A6B	vesicular glutamate transporter 2.1 [Oncorhynchus mykiss]	1.31e-37
ko04721	Synaptic vesicle cycle	1.91e-12	ncbi_110506705	CPLX3	complexin-3 [Oncorhynchus mykiss]	3.9e-08
ko04721	Synaptic vesicle cycle	1.91e-12	ncbi_110506750	SLC6A2	sodium-dependent noradrenaline transporter-like [Oncorhynchus mykiss]	4.93e-19
ko04721	Synaptic vesicle cycle	1.91e-12	ncbi_110507068	SLC6A4	sodium-dependent serotonin transporter-like [Oncorhynchus nerka]	2.81e-17
ko04721	Synaptic vesicle cycle	1.91e-12	ncbi_110508072	STX1B	syntaxin-1A isoform X1 [Esox lucius]	1.64e-05
ko04721	Synaptic vesicle cycle	1.91e-12	ncbi_110508422	UNC13A	protein unc-13 homolog A-like [Oncorhynchus kisutch]	0.0018938
ko04721	Synaptic vesicle cycle	1.91e-12	ncbi_110508532	DNM2	dynamin-3-like isoform X5 [Oncorhynchus nerka]	3.08e-28
ko04721	Synaptic vesicle cycle	1.91e-12	ncbi_110508726	SLC6A9	sodium- and chloride-dependent glycine transporter 1-like isoform X1 [Oncorhynchus nerka]	5.29e-198
ko04721	Synaptic vesicle cycle	1.91e-12	ncbi_110508903	RAB3A	PREDICTED: ras-related protein Rab-3A-like [Salmo salar]	5.74e-74
ko04721	Synaptic vesicle cycle	1.91e-12	ncbi_110509189	SLC1A7	excitatory amino acid transporter 5-like [Oncorhynchus nerka]	2.98e-06
ko04721	Synaptic vesicle cycle	1.91e-12	ncbi_110509332	CACNA1B	voltage-dependent N-type calcium channel subunit alpha-1B-like isoform X4 [Salmo trutta]	1.12e-14
ko04721	Synaptic vesicle cycle	1.91e-12	ncbi_110509654	ATP6V1B2	PREDICTED: V-type proton ATPase subunit B, brain isoform [Salmo salar]	1.11e-16
ko04721	Synaptic vesicle cycle	1.91e-12	ncbi_110509681	ATP6V1G1	PREDICTED: V-type proton ATPase subunit G 1-like [Salmo salar]	1.33e-09
ko04721	Synaptic vesicle cycle	1.91e-12	ncbi_110509713	STXBP1	PREDICTED: syntaxin-binding protein 1-like isoform X1 [Salmo salar]	3.23e-106
ko04721	Synaptic vesicle cycle	1.91e-12	ncbi_110509909	ATP6V0A2	V-type proton ATPase 116 kDa subunit a-like isoform X1 [Oncorhynchus mykiss]	3.22e-09
ko04721	Synaptic vesicle cycle	1.91e-12	ncbi_110509931	VAMP3	PREDICTED: vesicle-associated membrane protein 2-like [Salmo salar]	2.35e-72
ko04721	Synaptic vesicle cycle	1.91e-12	ncbi_110510044	NAPA	alpha-soluble NSF attachment protein [Oncorhynchus kisutch]	2.39e-08
ko04721	Synaptic vesicle cycle	1.91e-12	ncbi_110510484	SNAP25B	PREDICTED: synaptosomal-associated protein 25-B-like [Salmo salar]	0.0473727
ko04721	Synaptic vesicle cycle	1.91e-12	ncbi_110511094	SLC6A3	sodium-dependent dopamine transporter [Salmo trutta]	2.21e-06
ko04721	Synaptic vesicle cycle	1.91e-12	ncbi_110512666	ATP6V0D1	PREDICTED: V-type proton ATPase subunit d 1 [Salmo salar]	2.35e-11
ko04721	Synaptic vesicle cycle	1.91e-12	ncbi_110515568	CPLX3	PREDICTED: complexin-3-like [Salmo salar]	2e-13
ko04721	Synaptic vesicle cycle	1.91e-12	ncbi_110521189	SLC17A6B	vesicular glutamate transporter 2.1-like [Oncorhynchus mykiss]	1.03e-41
ko04721	Synaptic vesicle cycle	1.91e-12	ncbi_110521389	SLC6A13	sodium- and chloride-dependent GABA transporter 2 [Oncorhynchus kisutch]	1.28e-22
ko04721	Synaptic vesicle cycle	1.91e-12	ncbi_110521915	AP2A1	AP-2 complex subunit alpha-2-like isoform X1 [Oncorhynchus mykiss]	4.22e-13
ko04721	Synaptic vesicle cycle	1.91e-12	ncbi_110521932	NSF	vesicle-fusing ATPase-like isoform X1 [Oncorhynchus mykiss]	2.31e-16
ko04721	Synaptic vesicle cycle	1.91e-12	ncbi_110522323	SLC1A2	excitatory amino acid transporter 2-like isoform X1 [Oncorhynchus mykiss]	4.91e-75
ko04721	Synaptic vesicle cycle	1.91e-12	ncbi_110522497	SNAP25A	Synaptosomal-associated protein 25-A [Salmo salar]	1.21e-41
ko04721	Synaptic vesicle cycle	1.91e-12	ncbi_110522750	UNC13A	PREDICTED: protein unc-13 homolog A-like isoform X8 [Salmo salar]	2.79e-11
ko04721	Synaptic vesicle cycle	1.91e-12	ncbi_110522804	SLC17A8	vesicular glutamate transporter 3-like [Oncorhynchus mykiss]	0.00343663
ko04721	Synaptic vesicle cycle	1.91e-12	ncbi_110523504	STXBP1	PREDICTED: syntaxin-binding protein 1 isoform X1 [Salmo salar]	1.35e-207
ko04721	Synaptic vesicle cycle	1.91e-12	ncbi_110523699	ATP6V0A2	V-type proton ATPase 116 kDa subunit a-like [Oncorhynchus kisutch]	9.89e-39
ko04721	Synaptic vesicle cycle	1.91e-12	ncbi_110523776	SLC1A3	excitatory amino acid transporter 1-like [Oncorhynchus kisutch]	1.72e-06
ko04721	Synaptic vesicle cycle	1.91e-12	ncbi_110524108	SLC1A7	excitatory amino acid transporter 5-like isoform X1 [Oncorhynchus nerka]	0.0199278
ko04721	Synaptic vesicle cycle	1.91e-12	ncbi_110524141	RAB3A	ras-related protein Rab-3A [Oncorhynchus kisutch]	1.7e-07
ko04721	Synaptic vesicle cycle	1.91e-12	ncbi_110524216	SLC1A3	excitatory amino acid transporter 1-like [Oncorhynchus mykiss]	3.28e-13
ko04721	Synaptic vesicle cycle	1.91e-12	ncbi_110524288	UNC13A	protein unc-13 homolog A-like isoform X1 [Salmo trutta]	4.27e-28
ko04721	Synaptic vesicle cycle	1.91e-12	ncbi_110524742	DNM1	dynamin-1 isoform X2 [Oncorhynchus nerka]	2.91e-88
ko04721	Synaptic vesicle cycle	1.91e-12	ncbi_110525370	SLC6A4	sodium-dependent serotonin transporter [Oncorhynchus kisutch]	0.0220245
ko04721	Synaptic vesicle cycle	1.91e-12	ncbi_110525473	CACNA1B	voltage-dependent N-type calcium channel subunit alpha-1B-like [Oncorhynchus mykiss]	8.37e-12
ko04721	Synaptic vesicle cycle	1.91e-12	ncbi_110525817	CLTC	clathrin heavy chain 1-like isoform X1 [Oncorhynchus nerka]	2.22e-10
ko04721	Synaptic vesicle cycle	1.91e-12	ncbi_110525991	STXBP1	syntaxin-binding protein 1-like isoform X1 [Oncorhynchus mykiss]	4.54e-27
ko04721	Synaptic vesicle cycle	1.91e-12	ncbi_110526112	SLC18A1	chromaffin granule amine transporter-like isoform X1 [Oncorhynchus mykiss]	3.46e-10
ko04721	Synaptic vesicle cycle	1.91e-12	ncbi_110526645	UNC13C	protein unc-13 homolog C-like [Oncorhynchus kisutch]	8.27e-62
ko04721	Synaptic vesicle cycle	1.91e-12	ncbi_110526924	SLC6A5	PREDICTED: sodium- and chloride-dependent glycine transporter 2-like isoform X1 [Salmo salar]	3.95e-12
ko04721	Synaptic vesicle cycle	1.91e-12	ncbi_110527587	SLC6A13	sodium- and chloride-dependent GABA transporter 2-like [Oncorhynchus mykiss]	0.000282102
ko04721	Synaptic vesicle cycle	1.91e-12	ncbi_110527704	SLC32A1	vesicular inhibitory amino acid transporter-like [Oncorhynchus mykiss]	1.83e-27
ko04721	Synaptic vesicle cycle	1.91e-12	ncbi_110528102	ATP6V1B2	V-type ATPase B subunit [Oncorhynchus mykiss]	1.29e-15
ko04721	Synaptic vesicle cycle	1.91e-12	ncbi_110528148	SLC18A2	synaptic vesicular amine transporter-like [Oncorhynchus mykiss]	2.71e-16
ko04721	Synaptic vesicle cycle	1.91e-12	ncbi_110528651	RIMS1	regulating synaptic membrane exocytosis protein 1-like isoform X1 [Oncorhynchus nerka]	4.57e-05
ko04721	Synaptic vesicle cycle	1.91e-12	ncbi_110528653	SLC6A11	sodium- and chloride-dependent GABA transporter 3 [Oncorhynchus kisutch]	6.68e-70
ko04721	Synaptic vesicle cycle	1.91e-12	ncbi_110528657	SLC6A1	sodium- and chloride-dependent GABA transporter 1 [Oncorhynchus kisutch]	2.28e-24
ko04721	Synaptic vesicle cycle	1.91e-12	ncbi_110528658	SLC6A1	sodium- and chloride-dependent GABA transporter 1-like [Oncorhynchus tshawytscha]	3.99e-12
ko04721	Synaptic vesicle cycle	1.91e-12	ncbi_110529770	ATP6V1D	V-type proton ATPase subunit D [Oncorhynchus kisutch]	2.5e-09
ko04721	Synaptic vesicle cycle	1.91e-12	ncbi_110529840	SNAP25A	synaptosomal-associated protein 25-A [Oncorhynchus tshawytscha]	4.76e-20
ko04721	Synaptic vesicle cycle	1.91e-12	ncbi_110530063	ATP6V0D1	V-type proton ATPase subunit d 1-like [Oncorhynchus mykiss]	1.92e-07
ko04721	Synaptic vesicle cycle	1.91e-12	ncbi_110530133	RAB3A	ras-related protein Rab-3A-like [Oncorhynchus kisutch]	6.92e-31
ko04721	Synaptic vesicle cycle	1.91e-12	ncbi_110530320	ATP6V0B	Vacuolar ATP synthase 21 kDa proteolipid subunit [Salmo salar]	1.44e-11
ko04721	Synaptic vesicle cycle	1.91e-12	ncbi_110530321	SLC6A9	sodium- and chloride-dependent glycine transporter 1 isoform X1 [Oncorhynchus mykiss]	9.33e-126
ko04721	Synaptic vesicle cycle	1.91e-12	ncbi_110530525	DNM2	dynamin-3-like [Oncorhynchus kisutch]	3.88e-90
ko04721	Synaptic vesicle cycle	1.91e-12	ncbi_110530793	CPLX4	complexin-4-like [Oncorhynchus mykiss]	0.0209084
ko04721	Synaptic vesicle cycle	1.91e-12	ncbi_110530995	UNC13A	LOW QUALITY PROTEIN: protein unc-13 homolog A [Oncorhynchus kisutch]	7.66e-15
ko04721	Synaptic vesicle cycle	1.91e-12	ncbi_110531767	SLC1A1	excitatory amino acid transporter 3-like [Oncorhynchus mykiss]	4.35e-42
ko04721	Synaptic vesicle cycle	1.91e-12	ncbi_110531998	SLC6A1	sodium- and chloride-dependent GABA transporter 1-like isoform X1 [Oncorhynchus mykiss]	2.59e-31
ko04721	Synaptic vesicle cycle	1.91e-12	ncbi_110532052	SLC32A1	vesicular inhibitory amino acid transporter-like [Oncorhynchus mykiss]	5e-08
ko04721	Synaptic vesicle cycle	1.91e-12	ncbi_110533946	VAMP3	PREDICTED: vesicle-associated membrane protein 2 [Salmo salar]	6.91e-126
ko04721	Synaptic vesicle cycle	1.91e-12	ncbi_110534442	STX3	PREDICTED: syntaxin-3-like isoform X1 [Salmo salar]	1.29e-13
ko04721	Synaptic vesicle cycle	1.91e-12	ncbi_110534457	CPLX1	Complexin-1 [Salmo salar]	1.28e-30
ko04721	Synaptic vesicle cycle	1.91e-12	ncbi_110535108	STXBP1	syntaxin-binding protein 1-like isoform X1 [Oncorhynchus nerka]	5.41e-05
ko04721	Synaptic vesicle cycle	1.91e-12	ncbi_110535360	ATP6V1A	V-type proton ATPase catalytic subunit A [Oncorhynchus kisutch]	9.43e-24
ko04721	Synaptic vesicle cycle	1.91e-12	ncbi_110535771	SLC6A4	sodium-dependent serotonin transporter [Oncorhynchus kisutch]	1.95e-05
ko04721	Synaptic vesicle cycle	1.91e-12	ncbi_110535828	CPLX4	PREDICTED: complexin-4-like [Salmo salar]	0.00322821
ko04721	Synaptic vesicle cycle	1.91e-12	ncbi_110536181	CLTC	clathrin heavy chain 1-like isoform X1 [Oncorhynchus mykiss]	1.02e-14
ko04721	Synaptic vesicle cycle	1.91e-12	ncbi_110536924	CPLX4	PREDICTED: complexin-4 [Salmo salar]	8.4e-29
ko04721	Synaptic vesicle cycle	1.91e-12	ncbi_110537147	SLC1A3	excitatory amino acid transporter 1-like [Oncorhynchus kisutch]	4.27e-13
ko04721	Synaptic vesicle cycle	1.91e-12	ncbi_110537636	SLC6A13	sodium- and chloride-dependent GABA transporter 2-like [Oncorhynchus mykiss]	0.000349721
ko04721	Synaptic vesicle cycle	1.91e-12	ncbi_110537965	NSF	vesicle-fusing ATPase isoform X1 [Oncorhynchus kisutch]	1.17e-28
ko04721	Synaptic vesicle cycle	1.91e-12	ncbi_110538117	STX1B	Syntaxin-1B [Salmo salar]	4.48e-32
ko04721	Synaptic vesicle cycle	1.91e-12	ncbi_110538991	SLC1A2	excitatory amino acid transporter 2-like [Oncorhynchus kisutch]	3.97e-10
ko04721	Synaptic vesicle cycle	1.91e-12	ncbi_110539011	CACNA1A	voltage-dependent P/Q-type calcium channel subunit alpha-1A-like [Salmo trutta]	2.45e-69
ko04721	Synaptic vesicle cycle	1.91e-12	ncbi_118936269	CACNA1B	voltage-dependent N-type calcium channel subunit alpha-1B isoform X4 [Oncorhynchus kisutch]	7.62e-38
ko04721	Synaptic vesicle cycle	1.91e-12	ncbi_118944433	ATP6V0D1	PREDICTED: V-type proton ATPase subunit d 1 [Salmo salar]	5.07e-07
ko04721	Synaptic vesicle cycle	1.91e-12	MSTRG.16267	CLTA	clathrin light chain A-like isoform X3 [Oncorhynchus tshawytscha]	2.22e-05
ko04721	Synaptic vesicle cycle	1.91e-12	MSTRG.32371	SLC6A13	sodium- and chloride-dependent GABA transporter 2-like [Oncorhynchus mykiss]	4e-20
ko04721	Synaptic vesicle cycle	1.91e-12	MSTRG.38719	ATP6V0B	Vacuolar ATP synthase 21 kDa proteolipid subunit [Salmo salar]	3.94e-13
ko04721	Synaptic vesicle cycle	1.91e-12	MSTRG.39493	DNM1	LOW QUALITY PROTEIN: dynamin-1 [Oncorhynchus kisutch]	3.8e-63
ko04721	Synaptic vesicle cycle	1.91e-12	MSTRG.9299	SLC17A6B	vesicular glutamate transporter 2.1-like [Oncorhynchus mykiss]	1.57e-26
ko05410	Hypertrophic cardiomyopathy (HCM)	2.09e-12	ncbi_100135845	ACTB	Actin, cytoplasmic 2 [Triplophysa tibetana]	1.11e-10
ko05410	Hypertrophic cardiomyopathy (HCM)	2.09e-12	ncbi_100135901	MYH6	myosin-7 [Oncorhynchus mykiss]	2.93e-14
ko05410	Hypertrophic cardiomyopathy (HCM)	2.09e-12	ncbi_100135991	CACNA1D	voltage-dependent L-type calcium channel subunit alpha-1D [Oncorhynchus mykiss]	6.03e-29
ko05410	Hypertrophic cardiomyopathy (HCM)	2.09e-12	ncbi_100136022	SLC8A3	sodium/calcium exchanger 3 [Oncorhynchus mykiss]	3.39e-05
ko05410	Hypertrophic cardiomyopathy (HCM)	2.09e-12	ncbi_100136097	AGT	angiotensinogen [Oncorhynchus mykiss]	4.24e-25
ko05410	Hypertrophic cardiomyopathy (HCM)	2.09e-12	ncbi_100136150	MYH6	myosin-6 [Oncorhynchus kisutch]	3.21e-44
ko05410	Hypertrophic cardiomyopathy (HCM)	2.09e-12	ncbi_100136178	TNNC1	troponin C [Oncorhynchus mykiss]	0.0345362
ko05410	Hypertrophic cardiomyopathy (HCM)	2.09e-12	ncbi_100136608	SLC8A1	cardiac sodium-calcium exchanger isoform X1 [Oncorhynchus mykiss]	1.63e-10
ko05410	Hypertrophic cardiomyopathy (HCM)	2.09e-12	ncbi_100136717	MYL2	PREDICTED: myosin regulatory light chain 2, ventricular/cardiac muscle isoform-like [Salmo salar]	1.41e-195
ko05410	Hypertrophic cardiomyopathy (HCM)	2.09e-12	ncbi_100136774	TGFB1	transforming growth factor beta-1 [Oncorhynchus mykiss]	1.47e-06
ko05410	Hypertrophic cardiomyopathy (HCM)	2.09e-12	ncbi_100653468	PRKAA2	5'-AMP-activated protein kinase catalytic subunit alpha-2 [Oncorhynchus mykiss]	2.19e-05
ko05410	Hypertrophic cardiomyopathy (HCM)	2.09e-12	ncbi_100653476	ITGA4	integrin alpha-4-like isoform X2 [Oncorhynchus nerka]	0.0198045
ko05410	Hypertrophic cardiomyopathy (HCM)	2.09e-12	ncbi_100653486	PRKAB2	PREDICTED: 5'-AMP-activated protein kinase subunit beta-2-like [Salmo salar]	1.59e-07
ko05410	Hypertrophic cardiomyopathy (HCM)	2.09e-12	ncbi_110485200	CACNG2	voltage-dependent calcium channel gamma-2 subunit [Oncorhynchus mykiss]	2.25e-10
ko05410	Hypertrophic cardiomyopathy (HCM)	2.09e-12	ncbi_110485983	CACNG5	voltage-dependent calcium channel gamma-5 subunit-like [Oncorhynchus mykiss]	0.000416682
ko05410	Hypertrophic cardiomyopathy (HCM)	2.09e-12	ncbi_110485984	CACNG4	voltage-dependent calcium channel gamma-4 subunit-like [Oncorhynchus mykiss]	0.00416041
ko05410	Hypertrophic cardiomyopathy (HCM)	2.09e-12	ncbi_110485985	CACNG1	voltage-dependent calcium channel gamma-1 subunit-like [Oncorhynchus mykiss]	2.56e-09
ko05410	Hypertrophic cardiomyopathy (HCM)	2.09e-12	ncbi_110486231	ITGB3	integrin beta-3-like [Oncorhynchus mykiss]	2.69e-43
ko05410	Hypertrophic cardiomyopathy (HCM)	2.09e-12	ncbi_110486799	CACNG5	voltage-dependent calcium channel gamma-5 subunit [Oncorhynchus mykiss]	0.000128776
ko05410	Hypertrophic cardiomyopathy (HCM)	2.09e-12	ncbi_110486847	CACNG4	voltage-dependent calcium channel gamma-4 subunit-like [Oncorhynchus kisutch]	4.13e-08
ko05410	Hypertrophic cardiomyopathy (HCM)	2.09e-12	ncbi_110487461	LMNA	lamin-A-like [Oncorhynchus mykiss]	8.78e-49
ko05410	Hypertrophic cardiomyopathy (HCM)	2.09e-12	ncbi_110489077	TGFB2	transforming growth factor beta-2-like [Oncorhynchus mykiss]	5.07e-32
ko05410	Hypertrophic cardiomyopathy (HCM)	2.09e-12	ncbi_110489292	CACNG8	voltage-dependent calcium channel gamma-4 subunit-like [Oncorhynchus kisutch]	5.14e-15
ko05410	Hypertrophic cardiomyopathy (HCM)	2.09e-12	ncbi_110489301	CACNG7	voltage-dependent calcium channel gamma-7 subunit-like [Oncorhynchus mykiss]	4.36e-07
ko05410	Hypertrophic cardiomyopathy (HCM)	2.09e-12	ncbi_110489719	PRKAG2	5'-AMP-activated protein kinase subunit gamma-2-like isoform X1 [Oncorhynchus nerka]	3.44e-05
ko05410	Hypertrophic cardiomyopathy (HCM)	2.09e-12	ncbi_110489782	MYH6	myosin-7-like [Oncorhynchus mykiss]	1.28e-31
ko05410	Hypertrophic cardiomyopathy (HCM)	2.09e-12	ncbi_110489784	MYH6	myosin-7-like [Oncorhynchus mykiss]	5.7e-59
ko05410	Hypertrophic cardiomyopathy (HCM)	2.09e-12	ncbi_110489785	MYH7	myosin-7-like [Oncorhynchus mykiss]	4.16e-15
ko05410	Hypertrophic cardiomyopathy (HCM)	2.09e-12	ncbi_110489951	CACNB2	voltage-dependent L-type calcium channel subunit beta-2 isoform X1 [Oncorhynchus nerka]	0.000302647
ko05410	Hypertrophic cardiomyopathy (HCM)	2.09e-12	ncbi_110489980	DES	glial fibrillary acidic protein-like isoform X1 [Oncorhynchus mykiss]	5.82e-19
ko05410	Hypertrophic cardiomyopathy (HCM)	2.09e-12	ncbi_110490140	TGFB2	transforming growth factor beta-2-like [Oncorhynchus mykiss]	2.51e-05
ko05410	Hypertrophic cardiomyopathy (HCM)	2.09e-12	ncbi_110490254	TNNT2	troponin T, cardiac muscle-like isoform X8 [Oncorhynchus nerka]	9.02e-104
ko05410	Hypertrophic cardiomyopathy (HCM)	2.09e-12	ncbi_110490462	TNNT2	troponin T, cardiac muscle isoforms-like [Chanos chanos]	1e-93
ko05410	Hypertrophic cardiomyopathy (HCM)	2.09e-12	ncbi_110490937	LAMA1	laminin subunit alpha-1-like [Oncorhynchus kisutch]	1.77e-09
ko05410	Hypertrophic cardiomyopathy (HCM)	2.09e-12	ncbi_110491771	ITGA11	integrin alpha-11-like isoform X1 [Oncorhynchus mykiss]	2.36e-76
ko05410	Hypertrophic cardiomyopathy (HCM)	2.09e-12	ncbi_110491948	CACNA1S	dihydropyridine-sensitive L-type skeletal muscle calcium channel subunit alpha-1-like [Oncorhynchus mykiss]	2.34e-20
ko05410	Hypertrophic cardiomyopathy (HCM)	2.09e-12	ncbi_110492266	TNNC1	PREDICTED: troponin C, slow skeletal and cardiac muscles-like [Salmo salar]	3.73e-45
ko05410	Hypertrophic cardiomyopathy (HCM)	2.09e-12	ncbi_110492552	CACNA2D3	voltage-dependent calcium channel subunit alpha-2/delta-3 [Esox lucius]	1.23e-08
ko05410	Hypertrophic cardiomyopathy (HCM)	2.09e-12	ncbi_110492717	TNNT2	troponin T, cardiac muscle-like isoform X1 [Salmo trutta]	1.72e-12
ko05410	Hypertrophic cardiomyopathy (HCM)	2.09e-12	ncbi_110492816	ITGB4	integrin beta-4-like isoform X1 [Oncorhynchus kisutch]	2.41e-24
ko05410	Hypertrophic cardiomyopathy (HCM)	2.09e-12	ncbi_110493150	CACNA2D4	voltage-dependent calcium channel subunit alpha-2/delta-4-like isoform X1 [Oncorhynchus kisutch]	4.09e-06
ko05410	Hypertrophic cardiomyopathy (HCM)	2.09e-12	ncbi_110493200	CACNA1D	voltage-dependent L-type calcium channel subunit alpha-1D-like isoform X1 [Oncorhynchus kisutch]	6.74e-37
ko05410	Hypertrophic cardiomyopathy (HCM)	2.09e-12	ncbi_110493268	CACNA2D2	voltage-dependent calcium channel subunit alpha-2/delta-2-like isoform X2 [Salmo trutta]	1.54e-50
ko05410	Hypertrophic cardiomyopathy (HCM)	2.09e-12	ncbi_110493426	CACNG2	voltage-dependent calcium channel gamma-2 subunit [Esox lucius]	1.09e-12
ko05410	Hypertrophic cardiomyopathy (HCM)	2.09e-12	ncbi_110493705	CACNG4	voltage-dependent calcium channel gamma-4 subunit-like [Oncorhynchus mykiss]	4.21e-05
ko05410	Hypertrophic cardiomyopathy (HCM)	2.09e-12	ncbi_110493787	SLC8A1	sodium/calcium exchanger 1-like isoform X1 [Oncorhynchus mykiss]	0.00315374
ko05410	Hypertrophic cardiomyopathy (HCM)	2.09e-12	ncbi_110493946	ITGA5	integrin alpha-5-like [Oncorhynchus mykiss]	4.45e-11
ko05410	Hypertrophic cardiomyopathy (HCM)	2.09e-12	ncbi_110494014	CACNA2D2	voltage-dependent calcium channel subunit alpha-2/delta-2 isoform X1 [Oncorhynchus kisutch]	1.9e-43
ko05410	Hypertrophic cardiomyopathy (HCM)	2.09e-12	ncbi_110494334	ITGB7	integrin beta-7-like [Oncorhynchus mykiss]	3.26e-40
ko05410	Hypertrophic cardiomyopathy (HCM)	2.09e-12	ncbi_110494953	CACNA1S	dihydropyridine-sensitive L-type skeletal muscle calcium channel subunit alpha-1-like [Oncorhynchus nerka]	9.54e-15
ko05410	Hypertrophic cardiomyopathy (HCM)	2.09e-12	ncbi_110494954	CACNA2D3	voltage-dependent calcium channel subunit alpha-2/delta-3 [Oncorhynchus mykiss]	7.4e-09
ko05410	Hypertrophic cardiomyopathy (HCM)	2.09e-12	ncbi_110495862	ITGB6	integrin beta-6-like isoform X1 [Oncorhynchus mykiss]	4.67e-49
ko05410	Hypertrophic cardiomyopathy (HCM)	2.09e-12	ncbi_110495865	DES	desmin-like [Oncorhynchus kisutch]	2.98e-16
ko05410	Hypertrophic cardiomyopathy (HCM)	2.09e-12	ncbi_110496182	CACNG8	voltage-dependent calcium channel gamma-4 subunit-like [Oncorhynchus nerka]	2.43e-12
ko05410	Hypertrophic cardiomyopathy (HCM)	2.09e-12	ncbi_110496521	ITGB8	integrin beta-8-like isoform X1 [Oncorhynchus nerka]	3.03e-17
ko05410	Hypertrophic cardiomyopathy (HCM)	2.09e-12	ncbi_110496814	CACNG7	voltage-dependent calcium channel gamma-7 subunit-like [Oncorhynchus kisutch]	5.82e-07
ko05410	Hypertrophic cardiomyopathy (HCM)	2.09e-12	ncbi_110497447	ATP2A2	sarcoplasmic/endoplasmic reticulum calcium ATPase 2-like [Oncorhynchus tshawytscha]	2.97e-26
ko05410	Hypertrophic cardiomyopathy (HCM)	2.09e-12	ncbi_110498364	ACT2	nuclear pore complex protein Nup133 [Patagioenas fasciata monilis]	4.42e-23
ko05410	Hypertrophic cardiomyopathy (HCM)	2.09e-12	ncbi_110498731	ITGB4	integrin beta-4 isoform X1 [Oncorhynchus kisutch]	3.27e-27
ko05410	Hypertrophic cardiomyopathy (HCM)	2.09e-12	ncbi_110499515	MYH6	myosin-7-like [Oncorhynchus mykiss]	9.81e-93
ko05410	Hypertrophic cardiomyopathy (HCM)	2.09e-12	ncbi_110499865	CACNA2D1	voltage-dependent calcium channel subunit alpha-2/delta-1-like isoform X1 [Oncorhynchus kisutch]	1.79e-12
ko05410	Hypertrophic cardiomyopathy (HCM)	2.09e-12	ncbi_110499867	CACNA2D1	voltage-dependent calcium channel subunit alpha-2/delta-1-like isoform X1 [Oncorhynchus kisutch]	9.85e-13
ko05410	Hypertrophic cardiomyopathy (HCM)	2.09e-12	ncbi_110499906	ACTC1	actin, alpha cardiac muscle 1-like isoform X1 [Myripristis murdjan]	5.02e-37
ko05410	Hypertrophic cardiomyopathy (HCM)	2.09e-12	ncbi_110500220	TNNT2	troponin T, cardiac muscle-like isoform X1 [Oncorhynchus mykiss]	1.5e-118
ko05410	Hypertrophic cardiomyopathy (HCM)	2.09e-12	ncbi_110500917	TNNT2	troponin T, cardiac muscle isoforms-like [Chanos chanos]	0.0039909
ko05410	Hypertrophic cardiomyopathy (HCM)	2.09e-12	ncbi_110501452	ITGA6	integrin alpha-6-like isoform X1 [Oncorhynchus mykiss]	2.48e-10
ko05410	Hypertrophic cardiomyopathy (HCM)	2.09e-12	ncbi_110501775	TTN	titin-like [Salmo trutta]	3.96e-08
ko05410	Hypertrophic cardiomyopathy (HCM)	2.09e-12	ncbi_110501812	CACNB4	voltage-dependent L-type calcium channel subunit beta-4-like isoform X1 [Oncorhynchus mykiss]	7.7e-12
ko05410	Hypertrophic cardiomyopathy (HCM)	2.09e-12	ncbi_110501950	CACNA2D1	PREDICTED: voltage-dependent calcium channel subunit alpha-2/delta-1-like isoform X5 [Salmo salar]	5.48e-25
ko05410	Hypertrophic cardiomyopathy (HCM)	2.09e-12	ncbi_110501956	ITGAV	integrin alpha-V [Oncorhynchus mykiss]	2.21e-27
ko05410	Hypertrophic cardiomyopathy (HCM)	2.09e-12	ncbi_110502600	SLC8A1	sodium/calcium exchanger 1-like isoform X1 [Oncorhynchus mykiss]	5.01e-25
ko05410	Hypertrophic cardiomyopathy (HCM)	2.09e-12	ncbi_110503317	SLC8A2	sodium/calcium exchanger 2-like isoform X2 [Oncorhynchus kisutch]	1.79e-54
ko05410	Hypertrophic cardiomyopathy (HCM)	2.09e-12	ncbi_110505165	NEFL	alpha-internexin-like [Oncorhynchus mykiss]	2.48e-110
ko05410	Hypertrophic cardiomyopathy (HCM)	2.09e-12	ncbi_110505499	ACT2	nuclear pore complex protein Nup133 [Patagioenas fasciata monilis]	1.67e-08
ko05410	Hypertrophic cardiomyopathy (HCM)	2.09e-12	ncbi_110505545	TGFB3	transforming growth factor beta-3 proprotein-like [Oncorhynchus kisutch]	2.83e-31
ko05410	Hypertrophic cardiomyopathy (HCM)	2.09e-12	ncbi_110506000	SLC8A3	sodium/calcium exchanger 3-like isoform X1 [Oncorhynchus kisutch]	6.98e-07
ko05410	Hypertrophic cardiomyopathy (HCM)	2.09e-12	ncbi_110507008	TTN	titin [Oncorhynchus kisutch]	4.4e-08
ko05410	Hypertrophic cardiomyopathy (HCM)	2.09e-12	ncbi_110507584	SLC8A2	sodium/calcium exchanger 2-like [Oncorhynchus mykiss]	7.09e-10
ko05410	Hypertrophic cardiomyopathy (HCM)	2.09e-12	ncbi_110508268	CACNB1	voltage-dependent L-type calcium channel subunit beta-2-like [Oncorhynchus tshawytscha]	0.00797899
ko05410	Hypertrophic cardiomyopathy (HCM)	2.09e-12	ncbi_110508450	ITGA6	integrin alpha-6-like [Oncorhynchus mykiss]	1.22e-47
ko05410	Hypertrophic cardiomyopathy (HCM)	2.09e-12	ncbi_110508567	MYL3	myosin light chain 1, cardiac muscle-like [Oncorhynchus kisutch]	9.57e-46
ko05410	Hypertrophic cardiomyopathy (HCM)	2.09e-12	ncbi_110508944	CACNG8	PREDICTED: voltage-dependent calcium channel gamma-4 subunit-like [Salmo salar]	4.22e-08
ko05410	Hypertrophic cardiomyopathy (HCM)	2.09e-12	ncbi_110509404	SLC8A1	sodium/calcium exchanger 1-like [Oncorhynchus tshawytscha]	1.82e-17
ko05410	Hypertrophic cardiomyopathy (HCM)	2.09e-12	ncbi_110511675	RYR2	ryanodine receptor 2 [Salmo trutta]	1.22e-09
ko05410	Hypertrophic cardiomyopathy (HCM)	2.09e-12	ncbi_110513633	--	tropomyosin alpha-3 chain-like isoform X1 [Oncorhynchus nerka]	1.9e-51
ko05410	Hypertrophic cardiomyopathy (HCM)	2.09e-12	ncbi_110514751	LMNA	lamin-A-like [Oncorhynchus nerka]	0.000664797
ko05410	Hypertrophic cardiomyopathy (HCM)	2.09e-12	ncbi_110514890	LMNA	lamin-A-like [Oncorhynchus mykiss]	2.57e-63
ko05410	Hypertrophic cardiomyopathy (HCM)	2.09e-12	ncbi_110515673	CACNG1	voltage-dependent calcium channel gamma-1 subunit-like [Oncorhynchus mykiss]	1.37e-05
ko05410	Hypertrophic cardiomyopathy (HCM)	2.09e-12	ncbi_110516592	CACNG1	voltage-dependent calcium channel gamma-1 subunit-like [Oncorhynchus mykiss]	0.0130874
ko05410	Hypertrophic cardiomyopathy (HCM)	2.09e-12	ncbi_110516746	RYR2	ryanodine receptor 2 [Salmo trutta]	1.12e-12
ko05410	Hypertrophic cardiomyopathy (HCM)	2.09e-12	ncbi_110519050	DES	glial fibrillary acidic protein-like isoform X1 [Oncorhynchus mykiss]	9.33e-16
ko05410	Hypertrophic cardiomyopathy (HCM)	2.09e-12	ncbi_110519367	TGFB2	transforming growth factor beta-2 proprotein-like [Oncorhynchus kisutch]	1.03e-16
ko05410	Hypertrophic cardiomyopathy (HCM)	2.09e-12	ncbi_110520109	ITGA6	integrin alpha-6-like isoform X1 [Oncorhynchus mykiss]	1.17e-32
ko05410	Hypertrophic cardiomyopathy (HCM)	2.09e-12	ncbi_110520263	CACNB4	voltage-dependent L-type calcium channel subunit beta-4-like isoform X2 [Oncorhynchus mykiss]	4.28e-16
ko05410	Hypertrophic cardiomyopathy (HCM)	2.09e-12	ncbi_110520662	DES	desmin-like [Oncorhynchus mykiss]	9.3e-07
ko05410	Hypertrophic cardiomyopathy (HCM)	2.09e-12	ncbi_110520800	ITGA10	integrin alpha-10-like [Oncorhynchus kisutch]	0.000522552
ko05410	Hypertrophic cardiomyopathy (HCM)	2.09e-12	ncbi_110520814	ITGA10	integrin alpha-10-like [Oncorhynchus kisutch]	1.15e-25
ko05410	Hypertrophic cardiomyopathy (HCM)	2.09e-12	ncbi_110521013	ATP2A1	sarcoplasmic/endoplasmic reticulum calcium ATPase 1-like [Oncorhynchus nerka]	1.77e-28
ko05410	Hypertrophic cardiomyopathy (HCM)	2.09e-12	ncbi_110522582	ACT2	nuclear pore complex protein Nup133 [Patagioenas fasciata monilis]	5.74e-58
ko05410	Hypertrophic cardiomyopathy (HCM)	2.09e-12	ncbi_110522636	TGFB3	transforming growth factor beta-3-like [Oncorhynchus mykiss]	7.2e-06
ko05410	Hypertrophic cardiomyopathy (HCM)	2.09e-12	ncbi_110522741	CACNA2D4	voltage-dependent calcium channel subunit alpha-2/delta-4-like [Salmo trutta]	4.77e-07
ko05410	Hypertrophic cardiomyopathy (HCM)	2.09e-12	ncbi_110523919	ITGA2	integrin alpha-2-like [Oncorhynchus mykiss]	5.22e-100
ko05410	Hypertrophic cardiomyopathy (HCM)	2.09e-12	ncbi_110524558	ACTC1	actin, alpha cardiac muscle 1-like isoform X1 [Myripristis murdjan]	3.63e-19
ko05410	Hypertrophic cardiomyopathy (HCM)	2.09e-12	ncbi_110527258	CACNB4	voltage-dependent L-type calcium channel subunit beta-4-like isoform X1 [Oncorhynchus kisutch]	1.13e-50
ko05410	Hypertrophic cardiomyopathy (HCM)	2.09e-12	ncbi_110527259	CACNB4	voltage-dependent L-type calcium channel subunit beta-4-like isoform X1 [Oncorhynchus kisutch]	1.76e-24
ko05410	Hypertrophic cardiomyopathy (HCM)	2.09e-12	ncbi_110527484	DES	PREDICTED: desmin-like [Salmo salar]	3e-06
ko05410	Hypertrophic cardiomyopathy (HCM)	2.09e-12	ncbi_110527806	CACNA2D2	voltage-dependent calcium channel subunit alpha-2/delta-2 isoform X3 [Oncorhynchus kisutch]	7.56e-70
ko05410	Hypertrophic cardiomyopathy (HCM)	2.09e-12	ncbi_110528624	DAG1	dystroglycan [Oncorhynchus tshawytscha]	2.31e-10
ko05410	Hypertrophic cardiomyopathy (HCM)	2.09e-12	ncbi_110528818	PRKAG2	PREDICTED: 5'-AMP-activated protein kinase subunit gamma-3-like isoform X5 [Salmo salar]	0.0135282
ko05410	Hypertrophic cardiomyopathy (HCM)	2.09e-12	ncbi_110529018	CACNA2D3	PREDICTED: voltage-dependent calcium channel subunit alpha-2/delta-3-like isoform X1 [Salmo salar]	1.17e-14
ko05410	Hypertrophic cardiomyopathy (HCM)	2.09e-12	ncbi_110529317	ACTC1	actin, alpha cardiac muscle 1-like [Scleropages formosus]	4.15e-25
ko05410	Hypertrophic cardiomyopathy (HCM)	2.09e-12	ncbi_110529347	MYH6	myosin-6-like [Gadus morhua]	5.1e-23
ko05410	Hypertrophic cardiomyopathy (HCM)	2.09e-12	ncbi_110529625	EDN1	endothelin-1-like [Oncorhynchus mykiss]	4.4e-07
ko05410	Hypertrophic cardiomyopathy (HCM)	2.09e-12	ncbi_110529657	RYR2	ryanodine receptor 2-like isoform X5 [Oncorhynchus mykiss]	8.73e-05
ko05410	Hypertrophic cardiomyopathy (HCM)	2.09e-12	ncbi_110529701	DES	glial fibrillary acidic protein-like isoform X1 [Oncorhynchus mykiss]	5.88e-26
ko05410	Hypertrophic cardiomyopathy (HCM)	2.09e-12	ncbi_110530496	MYL3	myosin light chain 1, cardiac muscle [Oncorhynchus kisutch]	2.12e-153
ko05410	Hypertrophic cardiomyopathy (HCM)	2.09e-12	ncbi_110530660	ITGA6	integrin alpha-6-like [Oncorhynchus mykiss]	6.64e-30
ko05410	Hypertrophic cardiomyopathy (HCM)	2.09e-12	ncbi_110530806	--	tropomyosin alpha-1 chain-like isoform X1 [Oncorhynchus mykiss]	4.19e-22
ko05410	Hypertrophic cardiomyopathy (HCM)	2.09e-12	ncbi_110531166	CACNB3	voltage-dependent L-type calcium channel subunit beta-3 [Oncorhynchus kisutch]	1.95e-12
ko05410	Hypertrophic cardiomyopathy (HCM)	2.09e-12	ncbi_110531171	CACNA1D	voltage-dependent L-type calcium channel subunit alpha-1D-like isoform X1 [Oncorhynchus nerka]	0.000151711
ko05410	Hypertrophic cardiomyopathy (HCM)	2.09e-12	ncbi_110532000	TNNC1	troponin C, slow skeletal and cardiac muscles isoform X2 [Oncorhynchus kisutch]	2.06e-11
ko05410	Hypertrophic cardiomyopathy (HCM)	2.09e-12	ncbi_110532738	ITGB7	integrin beta-7-like isoform X1 [Oncorhynchus mykiss]	0.0397624
ko05410	Hypertrophic cardiomyopathy (HCM)	2.09e-12	ncbi_110532741	SLC8A1	sodium/calcium exchanger 1-like isoform X1 [Oncorhynchus kisutch]	6.16e-09
ko05410	Hypertrophic cardiomyopathy (HCM)	2.09e-12	ncbi_110533175	ATP2A2	sarcoplasmic/endoplasmic reticulum calcium ATPase 2-like [Oncorhynchus tshawytscha]	4.09e-23
ko05410	Hypertrophic cardiomyopathy (HCM)	2.09e-12	ncbi_110533493	SLC8A2	sodium/calcium exchanger 2-like isoform X1 [Oncorhynchus mykiss]	4.43e-13
ko05410	Hypertrophic cardiomyopathy (HCM)	2.09e-12	ncbi_110533592	MYL2	myosin regulatory light chain 2, ventricular/cardiac muscle isoform [Oncorhynchus kisutch]	3.96e-118
ko05410	Hypertrophic cardiomyopathy (HCM)	2.09e-12	ncbi_110533974	SLC8A1	sodium/calcium exchanger 1-like [Oncorhynchus mykiss]	9.94e-23
ko05410	Hypertrophic cardiomyopathy (HCM)	2.09e-12	ncbi_110534057	TGFB1	transforming growth factor beta-1-like [Oncorhynchus mykiss]	2.06e-14
ko05410	Hypertrophic cardiomyopathy (HCM)	2.09e-12	ncbi_110534844	ATP2A1	sarcoplasmic/endoplasmic reticulum calcium ATPase 1-like [Oncorhynchus nerka]	1.47e-07
ko05410	Hypertrophic cardiomyopathy (HCM)	2.09e-12	ncbi_110535214	MYH6	myosin-7-like [Oncorhynchus kisutch]	1.31e-92
ko05410	Hypertrophic cardiomyopathy (HCM)	2.09e-12	ncbi_110535543	ITGB1	integrin beta-1-like isoform X1 [Oncorhynchus mykiss]	1.88e-15
ko05410	Hypertrophic cardiomyopathy (HCM)	2.09e-12	ncbi_110535617	CACNB2	voltage-dependent L-type calcium channel subunit beta-2-like isoform X1 [Oncorhynchus nerka]	0.0111681
ko05410	Hypertrophic cardiomyopathy (HCM)	2.09e-12	ncbi_110536548	LAMA1	laminin subunit alpha-1 [Oncorhynchus kisutch]	5.94e-24
ko05410	Hypertrophic cardiomyopathy (HCM)	2.09e-12	ncbi_110537004	ITGA2	integrin alpha-2-like [Oncorhynchus mykiss]	0.00097472
ko05410	Hypertrophic cardiomyopathy (HCM)	2.09e-12	ncbi_110537022	CACNG8	PREDICTED: voltage-dependent calcium channel gamma-4 subunit-like [Salmo salar]	1.22e-13
ko05410	Hypertrophic cardiomyopathy (HCM)	2.09e-12	ncbi_110537034	CACNG6	voltage-dependent calcium channel gamma-6 subunit-like [Oncorhynchus mykiss]	2.91e-05
ko05410	Hypertrophic cardiomyopathy (HCM)	2.09e-12	ncbi_110537826	ATP2A1	sarcoplasmic/endoplasmic reticulum calcium ATPase 1-like [Oncorhynchus mykiss]	8.82e-54
ko05410	Hypertrophic cardiomyopathy (HCM)	2.09e-12	ncbi_110537910	ATP2A1	sarcoplasmic/endoplasmic reticulum calcium ATPase 1 [Oncorhynchus kisutch]	7.67e-20
ko05410	Hypertrophic cardiomyopathy (HCM)	2.09e-12	ncbi_110538062	ITGA3	integrin alpha-3-like isoform X1 [Oncorhynchus mykiss]	3.87e-09
ko05410	Hypertrophic cardiomyopathy (HCM)	2.09e-12	ncbi_110538146	CACNB1	voltage-dependent L-type calcium channel subunit beta-1 isoform X1 [Oncorhynchus kisutch]	3.07e-08
ko05410	Hypertrophic cardiomyopathy (HCM)	2.09e-12	ncbi_110538161	ITGB3	integrin beta-3-like [Oncorhynchus mykiss]	3.41e-10
ko05410	Hypertrophic cardiomyopathy (HCM)	2.09e-12	ncbi_110538593	CACNG2	voltage-dependent calcium channel gamma-2 subunit [Oncorhynchus mykiss]	4.75e-09
ko05410	Hypertrophic cardiomyopathy (HCM)	2.09e-12	ncbi_118936350	ITGB1	integrin beta-1-like isoform X2 [Oncorhynchus mykiss]	1.92e-84
ko05410	Hypertrophic cardiomyopathy (HCM)	2.09e-12	ncbi_118938069	CACNB1	PREDICTED: voltage-dependent L-type calcium channel subunit beta-1-like, partial [Salmo salar]	0.000165208
ko05410	Hypertrophic cardiomyopathy (HCM)	2.09e-12	ncbi_118938198	CACNG2	voltage-dependent calcium channel gamma-2 subunit [Esox lucius]	1.4e-09
ko05410	Hypertrophic cardiomyopathy (HCM)	2.09e-12	ncbi_118947068	CACNG3	voltage-dependent calcium channel gamma-3 subunit [Esox lucius]	3.18e-10
ko05410	Hypertrophic cardiomyopathy (HCM)	2.09e-12	ncbi_118947070	CACNG3	voltage-dependent calcium channel gamma-3 subunit [Esox lucius]	2.21e-10
ko05410	Hypertrophic cardiomyopathy (HCM)	2.09e-12	ncbi_118947906	CACNG4	voltage-dependent calcium channel gamma-4 subunit-like [Oncorhynchus kisutch]	0.000236046
ko05410	Hypertrophic cardiomyopathy (HCM)	2.09e-12	MSTRG.13495	SLC8A1	LOW QUALITY PROTEIN: sodium/calcium exchanger 1 [Oncorhynchus kisutch]	9.24e-23
ko05410	Hypertrophic cardiomyopathy (HCM)	2.09e-12	MSTRG.14335	MYH7B	myosin-7-like isoform X2 [Oncorhynchus mykiss]	1.18e-18
ko05410	Hypertrophic cardiomyopathy (HCM)	2.09e-12	MSTRG.28376	DAG1	dystroglycan-like, partial [Salvelinus alpinus]	0.0125176
ko04260	Cardiac muscle contraction	2.22e-12	ncbi_100135901	MYH6	myosin-7 [Oncorhynchus mykiss]	2.93e-14
ko04260	Cardiac muscle contraction	2.22e-12	ncbi_100135991	CACNA1D	voltage-dependent L-type calcium channel subunit alpha-1D [Oncorhynchus mykiss]	6.03e-29
ko04260	Cardiac muscle contraction	2.22e-12	ncbi_100136022	SLC8A3	sodium/calcium exchanger 3 [Oncorhynchus mykiss]	3.39e-05
ko04260	Cardiac muscle contraction	2.22e-12	ncbi_100136150	MYH6	myosin-6 [Oncorhynchus kisutch]	3.21e-44
ko04260	Cardiac muscle contraction	2.22e-12	ncbi_100136178	TNNC1	troponin C [Oncorhynchus mykiss]	0.0345362
ko04260	Cardiac muscle contraction	2.22e-12	ncbi_100136182	ATP1A2	sodium/potassium-transporting ATPase subunit alpha-2 [Oncorhynchus mykiss]	2.6e-13
ko04260	Cardiac muscle contraction	2.22e-12	ncbi_100136183	ATP1A1	sodium/potassium-transporting ATPase subunit alpha-1 [Oncorhynchus mykiss]	9.6e-27
ko04260	Cardiac muscle contraction	2.22e-12	ncbi_100136184	ATP1A1	PREDICTED: sodium/potassium-transporting ATPase subunit alpha-1-like isoform X1 [Salmo salar]	1.15e-93
ko04260	Cardiac muscle contraction	2.22e-12	ncbi_100136185	ATP1A1	Na/K ATPase alpha subunit isoform 1a [Oncorhynchus mykiss]	1.74e-16
ko04260	Cardiac muscle contraction	2.22e-12	ncbi_100136608	SLC8A1	cardiac sodium-calcium exchanger isoform X1 [Oncorhynchus mykiss]	1.63e-10
ko04260	Cardiac muscle contraction	2.22e-12	ncbi_100136657	ATP1A3	sodium/potassium-transporting ATPase subunit alpha-3-like isoform X1 [Oncorhynchus kisutch]	2.31e-100
ko04260	Cardiac muscle contraction	2.22e-12	ncbi_100136717	MYL2	PREDICTED: myosin regulatory light chain 2, ventricular/cardiac muscle isoform-like [Salmo salar]	1.41e-195
ko04260	Cardiac muscle contraction	2.22e-12	ncbi_100136740	SLC9A1	Na(+)/H(+) exchanger beta [Oncorhynchus mykiss]	1.1e-15
ko04260	Cardiac muscle contraction	2.22e-12	ncbi_100335037	COX6A1	cytochrome c oxidase subunit 6A, mitochondrial [Oncorhynchus mykiss]	7.31e-182
ko04260	Cardiac muscle contraction	2.22e-12	ncbi_110485200	CACNG2	voltage-dependent calcium channel gamma-2 subunit [Oncorhynchus mykiss]	2.25e-10
ko04260	Cardiac muscle contraction	2.22e-12	ncbi_110485983	CACNG5	voltage-dependent calcium channel gamma-5 subunit-like [Oncorhynchus mykiss]	0.000416682
ko04260	Cardiac muscle contraction	2.22e-12	ncbi_110485984	CACNG4	voltage-dependent calcium channel gamma-4 subunit-like [Oncorhynchus mykiss]	0.00416041
ko04260	Cardiac muscle contraction	2.22e-12	ncbi_110485985	CACNG1	voltage-dependent calcium channel gamma-1 subunit-like [Oncorhynchus mykiss]	2.56e-09
ko04260	Cardiac muscle contraction	2.22e-12	ncbi_110486671	COX6A1	cytochrome c oxidase subunit 6A, mitochondrial [Oncorhynchus mykiss]	7.57e-129
ko04260	Cardiac muscle contraction	2.22e-12	ncbi_110486799	CACNG5	voltage-dependent calcium channel gamma-5 subunit [Oncorhynchus mykiss]	0.000128776
ko04260	Cardiac muscle contraction	2.22e-12	ncbi_110486847	CACNG4	voltage-dependent calcium channel gamma-4 subunit-like [Oncorhynchus kisutch]	4.13e-08
ko04260	Cardiac muscle contraction	2.22e-12	ncbi_110488002	UQCRB	PREDICTED: cytochrome b-c1 complex subunit 7-like [Salmo salar]	1.91e-68
ko04260	Cardiac muscle contraction	2.22e-12	ncbi_110488366	ATP1A3	sodium/potassium-transporting ATPase subunit alpha-3 [Oncorhynchus kisutch]	1.71e-07
ko04260	Cardiac muscle contraction	2.22e-12	ncbi_110489292	CACNG8	voltage-dependent calcium channel gamma-4 subunit-like [Oncorhynchus kisutch]	5.14e-15
ko04260	Cardiac muscle contraction	2.22e-12	ncbi_110489301	CACNG7	voltage-dependent calcium channel gamma-7 subunit-like [Oncorhynchus mykiss]	4.36e-07
ko04260	Cardiac muscle contraction	2.22e-12	ncbi_110489782	MYH6	myosin-7-like [Oncorhynchus mykiss]	1.28e-31
ko04260	Cardiac muscle contraction	2.22e-12	ncbi_110489784	MYH6	myosin-7-like [Oncorhynchus mykiss]	5.7e-59
ko04260	Cardiac muscle contraction	2.22e-12	ncbi_110489785	MYH7	myosin-7-like [Oncorhynchus mykiss]	4.16e-15
ko04260	Cardiac muscle contraction	2.22e-12	ncbi_110489951	CACNB2	voltage-dependent L-type calcium channel subunit beta-2 isoform X1 [Oncorhynchus nerka]	0.000302647
ko04260	Cardiac muscle contraction	2.22e-12	ncbi_110490065	ATP1B3	sodium/potassium-transporting ATPase subunit beta-3-like [Oncorhynchus nerka]	2.61e-28
ko04260	Cardiac muscle contraction	2.22e-12	ncbi_110490254	TNNT2	troponin T, cardiac muscle-like isoform X8 [Oncorhynchus nerka]	9.02e-104
ko04260	Cardiac muscle contraction	2.22e-12	ncbi_110490462	TNNT2	troponin T, cardiac muscle isoforms-like [Chanos chanos]	1e-93
ko04260	Cardiac muscle contraction	2.22e-12	ncbi_110491948	CACNA1S	dihydropyridine-sensitive L-type skeletal muscle calcium channel subunit alpha-1-like [Oncorhynchus mykiss]	2.34e-20
ko04260	Cardiac muscle contraction	2.22e-12	ncbi_110492266	TNNC1	PREDICTED: troponin C, slow skeletal and cardiac muscles-like [Salmo salar]	3.73e-45
ko04260	Cardiac muscle contraction	2.22e-12	ncbi_110492552	CACNA2D3	voltage-dependent calcium channel subunit alpha-2/delta-3 [Esox lucius]	1.23e-08
ko04260	Cardiac muscle contraction	2.22e-12	ncbi_110492717	TNNT2	troponin T, cardiac muscle-like isoform X1 [Salmo trutta]	1.72e-12
ko04260	Cardiac muscle contraction	2.22e-12	ncbi_110493150	CACNA2D4	voltage-dependent calcium channel subunit alpha-2/delta-4-like isoform X1 [Oncorhynchus kisutch]	4.09e-06
ko04260	Cardiac muscle contraction	2.22e-12	ncbi_110493200	CACNA1D	voltage-dependent L-type calcium channel subunit alpha-1D-like isoform X1 [Oncorhynchus kisutch]	6.74e-37
ko04260	Cardiac muscle contraction	2.22e-12	ncbi_110493268	CACNA2D2	voltage-dependent calcium channel subunit alpha-2/delta-2-like isoform X2 [Salmo trutta]	1.54e-50
ko04260	Cardiac muscle contraction	2.22e-12	ncbi_110493426	CACNG2	voltage-dependent calcium channel gamma-2 subunit [Esox lucius]	1.09e-12
ko04260	Cardiac muscle contraction	2.22e-12	ncbi_110493705	CACNG4	voltage-dependent calcium channel gamma-4 subunit-like [Oncorhynchus mykiss]	4.21e-05
ko04260	Cardiac muscle contraction	2.22e-12	ncbi_110493787	SLC8A1	sodium/calcium exchanger 1-like isoform X1 [Oncorhynchus mykiss]	0.00315374
ko04260	Cardiac muscle contraction	2.22e-12	ncbi_110493871	CYC1	cytochrome c1, heme protein, mitochondrial-like [Oncorhynchus mykiss]	2.8e-39
ko04260	Cardiac muscle contraction	2.22e-12	ncbi_110494014	CACNA2D2	voltage-dependent calcium channel subunit alpha-2/delta-2 isoform X1 [Oncorhynchus kisutch]	1.9e-43
ko04260	Cardiac muscle contraction	2.22e-12	ncbi_110494953	CACNA1S	dihydropyridine-sensitive L-type skeletal muscle calcium channel subunit alpha-1-like [Oncorhynchus nerka]	9.54e-15
ko04260	Cardiac muscle contraction	2.22e-12	ncbi_110494954	CACNA2D3	voltage-dependent calcium channel subunit alpha-2/delta-3 [Oncorhynchus mykiss]	7.4e-09
ko04260	Cardiac muscle contraction	2.22e-12	ncbi_110495657	ATP1A1	PREDICTED: sodium/potassium-transporting ATPase subunit alpha-1 [Salmo salar]	7.61e-21
ko04260	Cardiac muscle contraction	2.22e-12	ncbi_110495658	ATP1A1	PREDICTED: sodium/potassium-transporting ATPase subunit alpha-1-like isoform X1 [Salmo salar]	1.21e-22
ko04260	Cardiac muscle contraction	2.22e-12	ncbi_110496182	CACNG8	voltage-dependent calcium channel gamma-4 subunit-like [Oncorhynchus nerka]	2.43e-12
ko04260	Cardiac muscle contraction	2.22e-12	ncbi_110496211	ATP1A3	sodium/potassium-transporting ATPase subunit alpha-3 [Oncorhynchus mykiss]	1.18e-38
ko04260	Cardiac muscle contraction	2.22e-12	ncbi_110496618	UQCRB	cytochrome b-c1 complex subunit 7-like isoform X1 [Oncorhynchus mykiss]	1.61e-36
ko04260	Cardiac muscle contraction	2.22e-12	ncbi_110496814	CACNG7	voltage-dependent calcium channel gamma-7 subunit-like [Oncorhynchus kisutch]	5.82e-07
ko04260	Cardiac muscle contraction	2.22e-12	ncbi_110497251	ATP1A1	Na/K ATPase alpha subunit isoform 1a [Oncorhynchus mykiss]	2.09e-15
ko04260	Cardiac muscle contraction	2.22e-12	ncbi_110497447	ATP2A2	sarcoplasmic/endoplasmic reticulum calcium ATPase 2-like [Oncorhynchus tshawytscha]	2.97e-26
ko04260	Cardiac muscle contraction	2.22e-12	ncbi_110498364	ACT2	nuclear pore complex protein Nup133 [Patagioenas fasciata monilis]	4.42e-23
ko04260	Cardiac muscle contraction	2.22e-12	ncbi_110499515	MYH6	myosin-7-like [Oncorhynchus mykiss]	9.81e-93
ko04260	Cardiac muscle contraction	2.22e-12	ncbi_110499865	CACNA2D1	voltage-dependent calcium channel subunit alpha-2/delta-1-like isoform X1 [Oncorhynchus kisutch]	1.79e-12
ko04260	Cardiac muscle contraction	2.22e-12	ncbi_110499867	CACNA2D1	voltage-dependent calcium channel subunit alpha-2/delta-1-like isoform X1 [Oncorhynchus kisutch]	9.85e-13
ko04260	Cardiac muscle contraction	2.22e-12	ncbi_110499906	ACTC1	actin, alpha cardiac muscle 1-like isoform X1 [Myripristis murdjan]	5.02e-37
ko04260	Cardiac muscle contraction	2.22e-12	ncbi_110500220	TNNT2	troponin T, cardiac muscle-like isoform X1 [Oncorhynchus mykiss]	1.5e-118
ko04260	Cardiac muscle contraction	2.22e-12	ncbi_110500917	TNNT2	troponin T, cardiac muscle isoforms-like [Chanos chanos]	0.0039909
ko04260	Cardiac muscle contraction	2.22e-12	ncbi_110501812	CACNB4	voltage-dependent L-type calcium channel subunit beta-4-like isoform X1 [Oncorhynchus mykiss]	7.7e-12
ko04260	Cardiac muscle contraction	2.22e-12	ncbi_110501950	CACNA2D1	PREDICTED: voltage-dependent calcium channel subunit alpha-2/delta-1-like isoform X5 [Salmo salar]	5.48e-25
ko04260	Cardiac muscle contraction	2.22e-12	ncbi_110502341	COX7A2L	cytochrome c oxidase subunit 7A-related protein, mitochondrial-like [Oncorhynchus mykiss]	9.76e-06
ko04260	Cardiac muscle contraction	2.22e-12	ncbi_110502600	SLC8A1	sodium/calcium exchanger 1-like isoform X1 [Oncorhynchus mykiss]	5.01e-25
ko04260	Cardiac muscle contraction	2.22e-12	ncbi_110503317	SLC8A2	sodium/calcium exchanger 2-like isoform X2 [Oncorhynchus kisutch]	1.79e-54
ko04260	Cardiac muscle contraction	2.22e-12	ncbi_110503623	COX7A2	cytochrome c oxidase subunit 7A2, mitochondrial-like isoform X2 [Oncorhynchus kisutch]	1.92e-66
ko04260	Cardiac muscle contraction	2.22e-12	ncbi_110505176	ATP1B4	protein ATP1B4-like [Oncorhynchus kisutch]	9.12e-29
ko04260	Cardiac muscle contraction	2.22e-12	ncbi_110505499	ACT2	nuclear pore complex protein Nup133 [Patagioenas fasciata monilis]	1.67e-08
ko04260	Cardiac muscle contraction	2.22e-12	ncbi_110506000	SLC8A3	sodium/calcium exchanger 3-like isoform X1 [Oncorhynchus kisutch]	6.98e-07
ko04260	Cardiac muscle contraction	2.22e-12	ncbi_110507292	ATP1B3	sodium/potassium-transporting ATPase subunit beta-3-like [Oncorhynchus tshawytscha]	1.02e-37
ko04260	Cardiac muscle contraction	2.22e-12	ncbi_110507584	SLC8A2	sodium/calcium exchanger 2-like [Oncorhynchus mykiss]	7.09e-10
ko04260	Cardiac muscle contraction	2.22e-12	ncbi_110508268	CACNB1	voltage-dependent L-type calcium channel subunit beta-2-like [Oncorhynchus tshawytscha]	0.00797899
ko04260	Cardiac muscle contraction	2.22e-12	ncbi_110508567	MYL3	myosin light chain 1, cardiac muscle-like [Oncorhynchus kisutch]	9.57e-46
ko04260	Cardiac muscle contraction	2.22e-12	ncbi_110508944	CACNG8	PREDICTED: voltage-dependent calcium channel gamma-4 subunit-like [Salmo salar]	4.22e-08
ko04260	Cardiac muscle contraction	2.22e-12	ncbi_110509072	ATP1B3	sodium/potassium-transporting ATPase subunit beta-3-like [Oncorhynchus tshawytscha]	5.57e-45
ko04260	Cardiac muscle contraction	2.22e-12	ncbi_110509404	SLC8A1	sodium/calcium exchanger 1-like [Oncorhynchus tshawytscha]	1.82e-17
ko04260	Cardiac muscle contraction	2.22e-12	ncbi_110511675	RYR2	ryanodine receptor 2 [Salmo trutta]	1.22e-09
ko04260	Cardiac muscle contraction	2.22e-12	ncbi_110513633	--	tropomyosin alpha-3 chain-like isoform X1 [Oncorhynchus nerka]	1.9e-51
ko04260	Cardiac muscle contraction	2.22e-12	ncbi_110515673	CACNG1	voltage-dependent calcium channel gamma-1 subunit-like [Oncorhynchus mykiss]	1.37e-05
ko04260	Cardiac muscle contraction	2.22e-12	ncbi_110516592	CACNG1	voltage-dependent calcium channel gamma-1 subunit-like [Oncorhynchus mykiss]	0.0130874
ko04260	Cardiac muscle contraction	2.22e-12	ncbi_110516746	RYR2	ryanodine receptor 2 [Salmo trutta]	1.12e-12
ko04260	Cardiac muscle contraction	2.22e-12	ncbi_110517766	ATP1A3	sodium/potassium-transporting ATPase subunit alpha-3-like isoform X1 [Oncorhynchus kisutch]	6.69e-171
ko04260	Cardiac muscle contraction	2.22e-12	ncbi_110520263	CACNB4	voltage-dependent L-type calcium channel subunit beta-4-like isoform X2 [Oncorhynchus mykiss]	4.28e-16
ko04260	Cardiac muscle contraction	2.22e-12	ncbi_110521013	ATP2A1	sarcoplasmic/endoplasmic reticulum calcium ATPase 1-like [Oncorhynchus nerka]	1.77e-28
ko04260	Cardiac muscle contraction	2.22e-12	ncbi_110522088	COX7A2	cytochrome c oxidase subunit 7A2, mitochondrial [Oncorhynchus mykiss]	1.16e-07
ko04260	Cardiac muscle contraction	2.22e-12	ncbi_110522582	ACT2	nuclear pore complex protein Nup133 [Patagioenas fasciata monilis]	5.74e-58
ko04260	Cardiac muscle contraction	2.22e-12	ncbi_110522741	CACNA2D4	voltage-dependent calcium channel subunit alpha-2/delta-4-like [Salmo trutta]	4.77e-07
ko04260	Cardiac muscle contraction	2.22e-12	ncbi_110524069	UQCRH	cytochrome b-c1 complex subunit 6, mitochondrial-like [Oncorhynchus mykiss]	0.0010637
ko04260	Cardiac muscle contraction	2.22e-12	ncbi_110524558	ACTC1	actin, alpha cardiac muscle 1-like isoform X1 [Myripristis murdjan]	3.63e-19
ko04260	Cardiac muscle contraction	2.22e-12	ncbi_110524599	COX8B	cytochrome c oxidase subunit 8B, mitochondrial [Oncorhynchus mykiss]	3.38e-31
ko04260	Cardiac muscle contraction	2.22e-12	ncbi_110526071	MYL4	cardiac myosin light chain-1 [Salmo salar]	2.29e-19
ko04260	Cardiac muscle contraction	2.22e-12	ncbi_110526243	COX5B	cytochrome c oxidase subunit 5B, mitochondrial-like [Oncorhynchus mykiss]	4.6e-112
ko04260	Cardiac muscle contraction	2.22e-12	ncbi_110527208	ATNB233	sodium/potassium-transporting ATPase subunit beta-233 [Oncorhynchus kisutch]	2.17e-207
ko04260	Cardiac muscle contraction	2.22e-12	ncbi_110527258	CACNB4	voltage-dependent L-type calcium channel subunit beta-4-like isoform X1 [Oncorhynchus kisutch]	1.13e-50
[truncated: 8,480 more rows]

## Sheet: YR1d-vs-YR90d
Table S3 Kyoto Encyclopedia of Genes and Genomes (KEGG) enrichment results of DEGs with q-value <0.05 (YR1d-vs-YR90d).
Pathway_id	Pathway_name	q-value	Gene_ID	Gene_name	Description	FDR
ko04724	Glutamatergic synapse	4.72e-22	ncbi_100135823	GRIN1	PREDICTED: glutamate receptor ionotropic, NMDA 1-like isoform X2 [Salmo salar]	9.53e-27
ko04724	Glutamatergic synapse	4.72e-22	ncbi_100135973	GLUL	glutamine synthetase [Oncorhynchus mykiss]	1.46e-32
ko04724	Glutamatergic synapse	4.72e-22	ncbi_100135991	CACNA1D	voltage-dependent L-type calcium channel subunit alpha-1D [Oncorhynchus mykiss]	3.71e-19
ko04724	Glutamatergic synapse	4.72e-22	ncbi_100136597	PRKACB	PREDICTED: cAMP-dependent protein kinase catalytic subunit beta isoform X1 [Salmo salar]	1.37e-05
ko04724	Glutamatergic synapse	4.72e-22	ncbi_100301739	PPP3R1	PREDICTED: calcineurin subunit B type 1-like [Salmo salar]	0.00377863
ko04724	Glutamatergic synapse	4.72e-22	ncbi_100305200	GNG2	Guanine nucleotide-binding protein GI/GS/GO subunit gamma-2 [Salmo salar]	2.59e-06
ko04724	Glutamatergic synapse	4.72e-22	ncbi_100305310	GNG12	Guanine nucleotide-binding protein GI/GS/GO subunit gamma-12 [Salmo salar]	6.65e-07
ko04724	Glutamatergic synapse	4.72e-22	ncbi_100462673	TRPC1	short transient receptor potential channel 1 [Oncorhynchus kisutch]	1.87e-11
ko04724	Glutamatergic synapse	4.72e-22	ncbi_110485181	GRIN2B	PREDICTED: glutamate receptor ionotropic, NMDA 2B [Salmo salar]	2.78e-22
ko04724	Glutamatergic synapse	4.72e-22	ncbi_110485216	CACNA1A	voltage-dependent P/Q-type calcium channel subunit alpha-1A-like [Salmo trutta]	2.22e-18
ko04724	Glutamatergic synapse	4.72e-22	ncbi_110485710	GRIN2B	LOW QUALITY PROTEIN: glutamate receptor ionotropic, NMDA 2B-like [Salmo trutta]	0.0184107
ko04724	Glutamatergic synapse	4.72e-22	ncbi_110486022	PPP3R1	calcineurin subunit B type 1 [Esox lucius]	5.35e-07
ko04724	Glutamatergic synapse	4.72e-22	ncbi_110486205	KCNJ3	G protein-activated inward rectifier potassium channel 1 [Oncorhynchus kisutch]	2e-05
ko04724	Glutamatergic synapse	4.72e-22	ncbi_110486590	GRIN2C	glutamate receptor ionotropic, NMDA 2C-like isoform X2 [Oncorhynchus mykiss]	1.06e-05
ko04724	Glutamatergic synapse	4.72e-22	ncbi_110486646	SLC1A2	excitatory amino acid transporter 2-like [Oncorhynchus kisutch]	0.033001
ko04724	Glutamatergic synapse	4.72e-22	ncbi_110486760	GNG5	PREDICTED: guanine nucleotide-binding protein G(I)/G(S)/G(O) subunit gamma-5-like [Salmo salar]	1.57e-19
ko04724	Glutamatergic synapse	4.72e-22	ncbi_110486800	PRKCA	protein kinase C alpha type-like isoform X2 [Oncorhynchus kisutch]	1.42e-08
ko04724	Glutamatergic synapse	4.72e-22	ncbi_110487029	SLC17A7	vesicular glutamate transporter 1-like [Oncorhynchus mykiss]	0.00519168
ko04724	Glutamatergic synapse	4.72e-22	ncbi_110487190	CACNA1A	LOW QUALITY PROTEIN: voltage-dependent P/Q-type calcium channel subunit alpha-1A-like [Oncorhynchus kisutch]	3.04e-48
ko04724	Glutamatergic synapse	4.72e-22	ncbi_110487532	GNGT2	guanine nucleotide-binding protein G(I)/G(S)/G(O) subunit gamma-T2-like [Oncorhynchus kisutch]	8.99e-09
ko04724	Glutamatergic synapse	4.72e-22	ncbi_110487597	GRIK5	glutamate receptor ionotropic, kainate 5-like isoform X1 [Oncorhynchus nerka]	6.15e-16
ko04724	Glutamatergic synapse	4.72e-22	ncbi_110487602	GRIN2D	glutamate receptor ionotropic, NMDA 2D-like [Oncorhynchus nerka]	6.16e-17
ko04724	Glutamatergic synapse	4.72e-22	ncbi_110487786	GRIA3	glutamate receptor 3-like isoform X1 [Salmo trutta]	2.44e-14
ko04724	Glutamatergic synapse	4.72e-22	ncbi_110488373	GNB3	guanine nucleotide-binding protein G(I)/G(S)/G(T) subunit beta-3 [Oncorhynchus kisutch]	5.36e-07
ko04724	Glutamatergic synapse	4.72e-22	ncbi_110489092	PPP3CA	serine/threonine-protein phosphatase 2B catalytic subunit alpha isoform-like isoform X1 [Oncorhynchus kisutch]	1.67e-59
ko04724	Glutamatergic synapse	4.72e-22	ncbi_110489131	GRIK3	glutamate receptor ionotropic, kainate 3-like [Oncorhynchus mykiss]	1.25e-18
ko04724	Glutamatergic synapse	4.72e-22	ncbi_110489429	GNB3	guanine nucleotide-binding protein G(I)/G(S)/G(T) subunit beta-3-like isoform X1 [Oncorhynchus mykiss]	9.44e-18
ko04724	Glutamatergic synapse	4.72e-22	ncbi_110489976	DLGAP1	disks large-associated protein 1-like isoform X1 [Oncorhynchus mykiss]	9.67e-07
ko04724	Glutamatergic synapse	4.72e-22	ncbi_110490105	ADCY3	adenylate cyclase type 3 isoform X1 [Salvelinus alpinus]	4.14e-06
ko04724	Glutamatergic synapse	4.72e-22	ncbi_110490511	SLC38A2	sodium-coupled neutral amino acid transporter 2-like [Oncorhynchus mykiss]	9.22e-08
ko04724	Glutamatergic synapse	4.72e-22	ncbi_110490742	GRM8	metabotropic glutamate receptor 8-like isoform X1 [Oncorhynchus kisutch]	2.51e-09
ko04724	Glutamatergic synapse	4.72e-22	ncbi_110491138	GRM7	metabotropic glutamate receptor 7-like [Oncorhynchus tshawytscha]	1.31e-24
ko04724	Glutamatergic synapse	4.72e-22	ncbi_110491159	GNAI3	guanine nucleotide-binding protein G(k) subunit alpha-like [Salmo trutta]	0.00137908
ko04724	Glutamatergic synapse	4.72e-22	ncbi_110491205	GNG4	guanine nucleotide-binding protein G(I)/G(S)/G(O) subunit gamma-4 [Oncorhynchus kisutch]	1.3e-07
ko04724	Glutamatergic synapse	4.72e-22	ncbi_110491576	SLC17A7	vesicular glutamate transporter 1-like [Oncorhynchus mykiss]	3.4e-11
ko04724	Glutamatergic synapse	4.72e-22	ncbi_110491730	KCNJ3	G protein-activated inward rectifier potassium channel 1-like [Oncorhynchus mykiss]	0.0314021
ko04724	Glutamatergic synapse	4.72e-22	ncbi_110492105	HOMER3	homer protein homolog 3-like isoform X1 [Oncorhynchus mykiss]	0.00010102
ko04724	Glutamatergic synapse	4.72e-22	ncbi_110492177	GRM4	metabotropic glutamate receptor 4-like [Oncorhynchus mykiss]	5.41e-12
ko04724	Glutamatergic synapse	4.72e-22	ncbi_110492826	GRIN2C	PREDICTED: glutamate receptor ionotropic, NMDA 2C-like [Salmo salar]	0.014476
ko04724	Glutamatergic synapse	4.72e-22	ncbi_110493200	CACNA1D	voltage-dependent L-type calcium channel subunit alpha-1D-like isoform X1 [Oncorhynchus kisutch]	1.23e-27
ko04724	Glutamatergic synapse	4.72e-22	ncbi_110493301	GRM7	metabotropic glutamate receptor 7-like [Oncorhynchus kisutch]	3.4e-05
ko04724	Glutamatergic synapse	4.72e-22	ncbi_110493397	PRKACA	cAMP-dependent protein kinase catalytic subunit alpha-like [Oncorhynchus kisutch]	0.00487039
ko04724	Glutamatergic synapse	4.72e-22	ncbi_110493736	PPP3R1	calcineurin subunit B type 1 isoform X1 [Oncorhynchus tshawytscha]	5.34e-10
ko04724	Glutamatergic synapse	4.72e-22	ncbi_110494073	GRM2	metabotropic glutamate receptor 2-like [Oncorhynchus mykiss]	4.55e-09
ko04724	Glutamatergic synapse	4.72e-22	ncbi_110494268	GRM2	metabotropic glutamate receptor 2-like [Oncorhynchus mykiss]	1.56e-10
ko04724	Glutamatergic synapse	4.72e-22	ncbi_110494279	SLC38A3	sodium-coupled neutral amino acid transporter 3-like isoform X1 [Oncorhynchus nerka]	2.21e-16
ko04724	Glutamatergic synapse	4.72e-22	ncbi_110494574	GRM7	metabotropic glutamate receptor 6-like [Oncorhynchus kisutch]	0.000148674
ko04724	Glutamatergic synapse	4.72e-22	ncbi_110494585	ITPR1	inositol 1,4,5-trisphosphate receptor type 1-like isoform X1 [Oncorhynchus mykiss]	1.4e-10
ko04724	Glutamatergic synapse	4.72e-22	ncbi_110494661	GNB1	guanine nucleotide-binding protein G(I)/G(S)/G(T) subunit beta-1 [Esox lucius]	1.93e-09
ko04724	Glutamatergic synapse	4.72e-22	ncbi_110494674	SLC38A3	sodium-coupled neutral amino acid transporter 3-like isoform X1 [Oncorhynchus mykiss]	1.53e-12
ko04724	Glutamatergic synapse	4.72e-22	ncbi_110494677	GNAI2	PREDICTED: guanine nucleotide-binding protein G(i) subunit alpha-2 isoform X1 [Salmo salar]	1.57e-09
ko04724	Glutamatergic synapse	4.72e-22	ncbi_110494726	GRM4	metabotropic glutamate receptor 4-like isoform X2 [Oncorhynchus mykiss]	4.81e-10
ko04724	Glutamatergic synapse	4.72e-22	ncbi_110494787	GLS	glutaminase kidney isoform, mitochondrial-like isoform X1 [Oncorhynchus kisutch]	8.17e-16
ko04724	Glutamatergic synapse	4.72e-22	ncbi_110494899	DLG4	disks large homolog 4-like isoform X2 [Oncorhynchus kisutch]	3.37e-13
ko04724	Glutamatergic synapse	4.72e-22	ncbi_110494931	CACNA1A	voltage-dependent P/Q-type calcium channel subunit alpha-1A [Esox lucius]	1.48e-24
ko04724	Glutamatergic synapse	4.72e-22	ncbi_110495101	GRIN2B	LOW QUALITY PROTEIN: glutamate receptor ionotropic, NMDA 2B-like [Salmo trutta]	3.32e-10
ko04724	Glutamatergic synapse	4.72e-22	ncbi_110495910	GLS	glutaminase kidney isoform, mitochondrial-like isoform X1 [Oncorhynchus nerka]	1.5e-20
ko04724	Glutamatergic synapse	4.72e-22	ncbi_110496093	GRM3	metabotropic glutamate receptor 3-like [Oncorhynchus mykiss]	2.55e-08
ko04724	Glutamatergic synapse	4.72e-22	ncbi_110496280	GNAS	guanine nucleotide-binding protein G(s) subunit alpha isoform X12 [Eptesicus fuscus]	0.000261641
ko04724	Glutamatergic synapse	4.72e-22	ncbi_110496472	ADCY2	LOW QUALITY PROTEIN: adenylate cyclase type 2-like [Oncorhynchus nerka]	3.09e-07
ko04724	Glutamatergic synapse	4.72e-22	ncbi_110496638	GNGT1	guanine nucleotide-binding protein G(T) subunit gamma-T1-like [Oncorhynchus mykiss]	7.3e-10
ko04724	Glutamatergic synapse	4.72e-22	ncbi_110496813	GRIN2D	glutamate receptor ionotropic, NMDA 2D-like [Oncorhynchus kisutch]	4.15e-16
ko04724	Glutamatergic synapse	4.72e-22	ncbi_110496815	GRIK5	glutamate receptor ionotropic, kainate 5-like isoform X1 [Oncorhynchus kisutch]	1.66e-24
ko04724	Glutamatergic synapse	4.72e-22	ncbi_110497158	SLC1A2	excitatory amino acid transporter 2-like isoform X1 [Oncorhynchus mykiss]	2.21e-32
ko04724	Glutamatergic synapse	4.72e-22	ncbi_110497440	GLS2	glutaminase liver isoform, mitochondrial-like isoform X1 [Oncorhynchus mykiss]	3.39e-13
ko04724	Glutamatergic synapse	4.72e-22	ncbi_110497694	ITPR2	inositol 1,4,5-trisphosphate receptor type 2-like [Oncorhynchus mykiss]	1.43e-53
ko04724	Glutamatergic synapse	4.72e-22	ncbi_110497771	SLC17A8	vesicular glutamate transporter 3 [Oncorhynchus mykiss]	0.00989545
ko04724	Glutamatergic synapse	4.72e-22	ncbi_110497805	PLCB1	1-phosphatidylinositol 4,5-bisphosphate phosphodiesterase beta-1-like isoform X1 [Oncorhynchus nerka]	3.99e-10
ko04724	Glutamatergic synapse	4.72e-22	ncbi_110498604	PRKCBB	protein kinase C beta type isoform X1 [Esox lucius]	0.0162434
ko04724	Glutamatergic synapse	4.72e-22	ncbi_110498846	SLC17A7	vesicular glutamate transporter 1-like isoform X1 [Oncorhynchus mykiss]	1.14e-11
ko04724	Glutamatergic synapse	4.72e-22	ncbi_110498936	GRIN2C	glutamate receptor ionotropic, NMDA 2C-like [Oncorhynchus kisutch]	0.0470643
ko04724	Glutamatergic synapse	4.72e-22	ncbi_110499251	GNGT2	guanine nucleotide-binding protein G(I)/G(S)/G(O) subunit gamma-T2b [Salmo salar]	0.000455404
ko04724	Glutamatergic synapse	4.72e-22	ncbi_110499958	SLC38A2	sodium-coupled neutral amino acid transporter 2-like [Oncorhynchus mykiss]	3.9e-31
ko04724	Glutamatergic synapse	4.72e-22	ncbi_110500204	GRM8	metabotropic glutamate receptor 8-like isoform X1 [Oncorhynchus mykiss]	2.94e-05
ko04724	Glutamatergic synapse	4.72e-22	ncbi_110500502	HOMER2	homer protein homolog 2 isoform X1 [Oncorhynchus kisutch]	1.4e-07
ko04724	Glutamatergic synapse	4.72e-22	ncbi_110500629	PPP3CA	serine/threonine-protein phosphatase 2B catalytic subunit alpha isoform isoform X1 [Oncorhynchus mykiss]	3.85e-12
ko04724	Glutamatergic synapse	4.72e-22	ncbi_110500880	SLC1A1	excitatory amino acid transporter 3-like [Oncorhynchus mykiss]	1.96e-10
ko04724	Glutamatergic synapse	4.72e-22	ncbi_110500941	GNB5A	guanine nucleotide-binding protein subunit beta-5a-like [Oncorhynchus mykiss]	1.65e-11
ko04724	Glutamatergic synapse	4.72e-22	ncbi_110501525	KCNJ3	G protein-activated inward rectifier potassium channel 1 [Oncorhynchus kisutch]	2.39e-12
ko04724	Glutamatergic synapse	4.72e-22	ncbi_110501547	GLS	glutaminase kidney isoform, mitochondrial-like isoform X1 [Oncorhynchus mykiss]	1.69e-07
ko04724	Glutamatergic synapse	4.72e-22	ncbi_110501548	GLS	glutaminase kidney isoform, mitochondrial-like [Oncorhynchus mykiss]	4.03e-09
ko04724	Glutamatergic synapse	4.72e-22	ncbi_110502418	PLA2G4F	cytosolic phospholipase A2 zeta-like [Oncorhynchus mykiss]	9.05e-16
ko04724	Glutamatergic synapse	4.72e-22	ncbi_110502566	SLC1A3	excitatory amino acid transporter 1-like isoform X1 [Oncorhynchus mykiss]	2.54e-06
ko04724	Glutamatergic synapse	4.72e-22	ncbi_110503210	GRM5	PREDICTED: metabotropic glutamate receptor 5-like isoform X3 [Salmo salar]	4.42e-10
ko04724	Glutamatergic synapse	4.72e-22	ncbi_110503540	GRIK4	glutamate receptor ionotropic, kainate 4-like isoform X1 [Oncorhynchus tshawytscha]	8.29e-17
ko04724	Glutamatergic synapse	4.72e-22	ncbi_110503718	GRIN2D	glutamate receptor ionotropic, NMDA 2D [Oncorhynchus kisutch]	2.24e-06
ko04724	Glutamatergic synapse	4.72e-22	ncbi_110504385	GRIA1	glutamate receptor 1-like isoform X1 [Salmo trutta]	2.59e-18
ko04724	Glutamatergic synapse	4.72e-22	ncbi_110504663	PPP3CA	serine/threonine-protein phosphatase 2B catalytic subunit alpha isoform-like isoform X1 [Oncorhynchus kisutch]	1.67e-13
ko04724	Glutamatergic synapse	4.72e-22	ncbi_110506557	GNAO1	PREDICTED: guanine nucleotide-binding protein G(o) subunit alpha-like [Salmo salar]	2.96e-91
ko04724	Glutamatergic synapse	4.72e-22	ncbi_110506645	SLC17A6B	vesicular glutamate transporter 2.1 [Oncorhynchus mykiss]	1.62e-19
ko04724	Glutamatergic synapse	4.72e-22	ncbi_110507051	GRIK4	glutamate receptor ionotropic, kainate 4-like [Oncorhynchus kisutch]	0.00240032
ko04724	Glutamatergic synapse	4.72e-22	ncbi_110507213	GRM5	PREDICTED: metabotropic glutamate receptor 5-like isoform X3 [Salmo salar]	7.39e-10
ko04724	Glutamatergic synapse	4.72e-22	ncbi_110508097	GRIK1	glutamate receptor ionotropic, kainate 1 [Oncorhynchus mykiss]	2.78e-09
ko04724	Glutamatergic synapse	4.72e-22	ncbi_110508629	ADCY1	adenylate cyclase type 1 [Oncorhynchus mykiss]	8.11e-21
ko04724	Glutamatergic synapse	4.72e-22	ncbi_110508699	DLGAP1	disks large-associated protein 1-like isoform X3 [Oncorhynchus tshawytscha]	1.23e-06
ko04724	Glutamatergic synapse	4.72e-22	ncbi_110509189	SLC1A7	excitatory amino acid transporter 5-like [Oncorhynchus nerka]	0.000823373
ko04724	Glutamatergic synapse	4.72e-22	ncbi_110509661	HOMER1	homer protein homolog 1-like isoform X1 [Oncorhynchus mykiss]	3.4e-08
ko04724	Glutamatergic synapse	4.72e-22	ncbi_110509809	GRIK5	glutamate receptor ionotropic, kainate 5-like isoform X1 [Oncorhynchus kisutch]	2.21e-31
ko04724	Glutamatergic synapse	4.72e-22	ncbi_110509851	GRIN1	glutamate receptor ionotropic, NMDA 1 isoform X3 [Oncorhynchus mykiss]	2.2e-15
ko04724	Glutamatergic synapse	4.72e-22	ncbi_110509971	GNG3	guanine nucleotide-binding protein G(I)/G(S)/G(O) subunit gamma-3 [Esox lucius]	5.26e-62
ko04724	Glutamatergic synapse	4.72e-22	ncbi_110510109	PPP3CA	serine/threonine-protein phosphatase 2B catalytic subunit alpha isoform-like isoform X1 [Oncorhynchus kisutch]	8.16e-15
ko04724	Glutamatergic synapse	4.72e-22	ncbi_110510780	PLCB3	1-phosphatidylinositol 4,5-bisphosphate phosphodiesterase beta-3-like isoform X2 [Salmo trutta]	1.32e-11
ko04724	Glutamatergic synapse	4.72e-22	ncbi_110512031	GRIK2	glutamate receptor ionotropic, kainate 2 [Oncorhynchus mykiss]	6.69e-29
ko04724	Glutamatergic synapse	4.72e-22	ncbi_110512786	PRKCA	protein kinase C alpha type [Esox lucius]	5e-07
ko04724	Glutamatergic synapse	4.72e-22	ncbi_110514837	GNB5B	guanine nucleotide-binding protein subunit beta-5b isoform X1 [Oncorhynchus kisutch]	0.00304922
ko04724	Glutamatergic synapse	4.72e-22	ncbi_110515884	GRIN3A	glutamate receptor ionotropic, NMDA 3B-like [Oncorhynchus kisutch]	3.84e-05
ko04724	Glutamatergic synapse	4.72e-22	ncbi_110516086	GRIN2A	glutamate receptor ionotropic, NMDA 2A [Esox lucius]	0.00108956
ko04724	Glutamatergic synapse	4.72e-22	ncbi_110516146	GRM5	metabotropic glutamate receptor 5-like [Oncorhynchus kisutch]	0.000438467
ko04724	Glutamatergic synapse	4.72e-22	ncbi_110516720	ADCY9	adenylate cyclase type 9 [Oncorhynchus mykiss]	0.00193965
ko04724	Glutamatergic synapse	4.72e-22	ncbi_110517528	GRIK3	glutamate receptor ionotropic, kainate 3-like [Oncorhynchus mykiss]	1.48e-28
ko04724	Glutamatergic synapse	4.72e-22	ncbi_110517987	GNB3	PREDICTED: guanine nucleotide-binding protein G(I)/G(S)/G(T) subunit beta-3-like isoform X1 [Salmo salar]	1.01e-08
ko04724	Glutamatergic synapse	4.72e-22	ncbi_110518351	CACNA1C	LOW QUALITY PROTEIN: voltage-dependent L-type calcium channel subunit alpha-1C-like [Oncorhynchus kisutch]	0.00362017
ko04724	Glutamatergic synapse	4.72e-22	ncbi_110518394	CACNA1C	voltage-dependent L-type calcium channel subunit alpha-1C isoform X11 [Esox lucius]	8.6e-05
ko04724	Glutamatergic synapse	4.72e-22	ncbi_110520046	KCNJ3	G protein-activated inward rectifier potassium channel 1-like [Oncorhynchus mykiss]	6.44e-14
ko04724	Glutamatergic synapse	4.72e-22	ncbi_110520268	ADCY5	adenylate cyclase type 5-like isoform X1 [Oncorhynchus mykiss]	4.48e-19
ko04724	Glutamatergic synapse	4.72e-22	ncbi_110520292	GNAO1	PREDICTED: guanine nucleotide-binding protein G(o) subunit alpha isoform X1 [Salmo salar]	2.02e-05
ko04724	Glutamatergic synapse	4.72e-22	ncbi_110520829	GRIN2D	glutamate receptor ionotropic, NMDA 2D [Oncorhynchus kisutch]	9.89e-10
ko04724	Glutamatergic synapse	4.72e-22	ncbi_110521035	GRIK2	glutamate receptor ionotropic, kainate 2 [Oncorhynchus kisutch]	0.000301339
ko04724	Glutamatergic synapse	4.72e-22	ncbi_110521072	PLCB1	1-phosphatidylinositol 4,5-bisphosphate phosphodiesterase beta-1-like isoform X3 [Salmo trutta]	1.27e-19
ko04724	Glutamatergic synapse	4.72e-22	ncbi_110521189	SLC17A6B	vesicular glutamate transporter 2.1-like [Oncorhynchus mykiss]	3.64e-35
ko04724	Glutamatergic synapse	4.72e-22	ncbi_110521204	GNB5A	PREDICTED: guanine nucleotide-binding protein subunit beta-5-like [Salmo salar]	1.15e-14
ko04724	Glutamatergic synapse	4.72e-22	ncbi_110521331	GRM8	metabotropic glutamate receptor 8-like [Oncorhynchus mykiss]	2.03e-06
ko04724	Glutamatergic synapse	4.72e-22	ncbi_110521725	GNG12	guanine nucleotide-binding protein G(I)/G(S)/G(O) subunit gamma-12-like [Oncorhynchus mykiss]	0.00550475
ko04724	Glutamatergic synapse	4.72e-22	ncbi_110522323	SLC1A2	excitatory amino acid transporter 2-like isoform X1 [Oncorhynchus mykiss]	2.31e-33
ko04724	Glutamatergic synapse	4.72e-22	ncbi_110522448	PLCB4	1-phosphatidylinositol 4,5-bisphosphate phosphodiesterase beta-4-like isoform X2 [Salmo trutta]	3.48e-12
ko04724	Glutamatergic synapse	4.72e-22	ncbi_110523445	HOMER1	homer protein homolog 1 isoform X2 [Oncorhynchus kisutch]	0.00217392
ko04724	Glutamatergic synapse	4.72e-22	ncbi_110523776	SLC1A3	excitatory amino acid transporter 1-like [Oncorhynchus kisutch]	2.54e-08
ko04724	Glutamatergic synapse	4.72e-22	ncbi_110524014	GNB1	guanine nucleotide-binding protein subunit beta-4 [Esox lucius]	7.55e-06
ko04724	Glutamatergic synapse	4.72e-22	ncbi_110524118	GNG7	guanine nucleotide-binding protein G(I)/G(S)/G(O) subunit gamma-7-like [Oncorhynchus mykiss]	0.0398276
ko04724	Glutamatergic synapse	4.72e-22	ncbi_110524137	HOMER3	homer protein homolog 3-like isoform X1 [Oncorhynchus tshawytscha]	1.55e-34
ko04724	Glutamatergic synapse	4.72e-22	ncbi_110524216	SLC1A3	excitatory amino acid transporter 1-like [Oncorhynchus mykiss]	1e-10
ko04724	Glutamatergic synapse	4.72e-22	ncbi_110524615	GNG12	PREDICTED: guanine nucleotide-binding protein G(I)/G(S)/G(O) subunit gamma-12-like [Salmo salar]	2.09e-06
ko04724	Glutamatergic synapse	4.72e-22	ncbi_110524777	PLA2G4A	cytosolic phospholipase A2 isoform X1 [Oncorhynchus mykiss]	9.96e-21
ko04724	Glutamatergic synapse	4.72e-22	ncbi_110525888	PPP3CC	serine/threonine-protein phosphatase 2B catalytic subunit gamma isoform-like isoform X1 [Oncorhynchus tshawytscha]	3.4e-05
ko04724	Glutamatergic synapse	4.72e-22	ncbi_110526146	HOMER1	homer protein homolog 1-like isoform X1 [Oncorhynchus mykiss]	4.43e-15
ko04724	Glutamatergic synapse	4.72e-22	ncbi_110526435	GNAO1	PREDICTED: guanine nucleotide-binding protein G(o) subunit alpha-like [Salmo salar]	4.25e-20
ko04724	Glutamatergic synapse	4.72e-22	ncbi_110526647	GNB5B	guanine nucleotide-binding protein subunit beta-5b isoform X1 [Oncorhynchus kisutch]	9.54e-06
ko04724	Glutamatergic synapse	4.72e-22	ncbi_110526914	GRIN1	glutamate receptor ionotropic, NMDA 1 isoform X3 [Salvelinus alpinus]	3.52e-15
ko04724	Glutamatergic synapse	4.72e-22	ncbi_110527524	GLS	glutaminase kidney isoform, mitochondrial-like isoform X1 [Oncorhynchus nerka]	4.87e-14
ko04724	Glutamatergic synapse	4.72e-22	ncbi_110527782	SLC38A3	sodium-coupled neutral amino acid transporter 3-like isoform X1 [Oncorhynchus mykiss]	0.00140426
ko04724	Glutamatergic synapse	4.72e-22	ncbi_110527783	GNAI2	guanine nucleotide-binding protein G(i) subunit alpha-2-like [Oncorhynchus mykiss]	4.87e-24
ko04724	Glutamatergic synapse	4.72e-22	ncbi_110527890	GRM7	metabotropic glutamate receptor 6-like [Oncorhynchus mykiss]	6.56e-05
ko04724	Glutamatergic synapse	4.72e-22	ncbi_110528093	GNAI3	guanine nucleotide-binding protein G(i) subunit alpha-like [Oncorhynchus kisutch]	4.93e-28
ko04724	Glutamatergic synapse	4.72e-22	ncbi_110528130	PLA2G4F	cytosolic phospholipase A2 zeta-like [Oncorhynchus mykiss]	3.28e-05
ko04724	Glutamatergic synapse	4.72e-22	ncbi_110528155	SLC38A3	sodium-coupled neutral amino acid transporter 3-like isoform X1 [Oncorhynchus nerka]	2.19e-19
ko04724	Glutamatergic synapse	4.72e-22	ncbi_110528160	GRM2	metabotropic glutamate receptor 2-like [Oncorhynchus mykiss]	4.23e-09
ko04724	Glutamatergic synapse	4.72e-22	ncbi_110528350	GRM2	metabotropic glutamate receptor 2-like isoform X1 [Oncorhynchus nerka]	1.03e-16
ko04724	Glutamatergic synapse	4.72e-22	ncbi_110528632	GRM7	metabotropic glutamate receptor 7-like [Oncorhynchus mykiss]	8.56e-09
ko04724	Glutamatergic synapse	4.72e-22	ncbi_110529367	GRIK2	glutamate receptor ionotropic, kainate 2-like [Oncorhynchus mykiss]	3.93e-21
ko04724	Glutamatergic synapse	4.72e-22	ncbi_110529931	ADCY8	adenylate cyclase type 8 isoform X1 [Oncorhynchus mykiss]	1.44e-15
ko04724	Glutamatergic synapse	4.72e-22	ncbi_110530137	HOMER3	homer protein homolog 3-like isoform X1 [Oncorhynchus mykiss]	0.0194925
ko04724	Glutamatergic synapse	4.72e-22	ncbi_110530349	DLGAP1	disks large-associated protein 1-like [Oncorhynchus mykiss]	0.000874813
ko04724	Glutamatergic synapse	4.72e-22	ncbi_110530970	ADCY1	adenylate cyclase type 1-like isoform X2 [Oncorhynchus kisutch]	1.06e-08
ko04724	Glutamatergic synapse	4.72e-22	ncbi_110531019	SLC1A7	excitatory amino acid transporter 5-like [Oncorhynchus nerka]	0.00278077
ko04724	Glutamatergic synapse	4.72e-22	ncbi_110531171	CACNA1D	voltage-dependent L-type calcium channel subunit alpha-1D-like isoform X1 [Oncorhynchus nerka]	0.00134617
ko04724	Glutamatergic synapse	4.72e-22	ncbi_110531212	GRM4	metabotropic glutamate receptor 4-like [Oncorhynchus nerka]	2.3e-06
ko04724	Glutamatergic synapse	4.72e-22	ncbi_110531617	PLA2G4C	cytosolic phospholipase A2 gamma-like isoform X3 [Oncorhynchus nerka]	0.010743
ko04724	Glutamatergic synapse	4.72e-22	ncbi_110531767	SLC1A1	excitatory amino acid transporter 3-like [Oncorhynchus mykiss]	8.9e-35
ko04724	Glutamatergic synapse	4.72e-22	ncbi_110531778	PPP3CA	serine/threonine-protein phosphatase 2B catalytic subunit alpha isoform-like isoform X1 [Oncorhynchus mykiss]	0.000372792
ko04724	Glutamatergic synapse	4.72e-22	ncbi_110531945	GRM7	metabotropic glutamate receptor 7-like isoform X1 [Oncorhynchus tshawytscha]	9.75e-15
ko04724	Glutamatergic synapse	4.72e-22	ncbi_110532039	GLS	glutaminase kidney isoform, mitochondrial-like [Oncorhynchus mykiss]	0.0301351
ko04724	Glutamatergic synapse	4.72e-22	ncbi_110532210	GRM3	metabotropic glutamate receptor 3-like [Oncorhynchus kisutch]	2.62e-07
ko04724	Glutamatergic synapse	4.72e-22	ncbi_110532282	ITPR3	inositol 1,4,5-trisphosphate receptor type 3 [Oncorhynchus kisutch]	3.08e-11
ko04724	Glutamatergic synapse	4.72e-22	ncbi_110532389	GNB1	guanine nucleotide-binding protein G(I)/G(S)/G(T) subunit beta-1 [Oncorhynchus kisutch]	6.1e-15
ko04724	Glutamatergic synapse	4.72e-22	ncbi_110532939	PLA2G4C	cytosolic phospholipase A2 zeta [Oncorhynchus kisutch]	1.72e-08
ko04724	Glutamatergic synapse	4.72e-22	ncbi_110533726	GNB1	guanine nucleotide-binding protein G(I)/G(S)/G(T) subunit beta-2 isoform X1 [Esox lucius]	1.97e-06
ko04724	Glutamatergic synapse	4.72e-22	ncbi_110534036	DLG4	PREDICTED: disks large homolog 4-like isoform X1 [Salmo salar]	4.18e-38
ko04724	Glutamatergic synapse	4.72e-22	ncbi_110534116	PPP3CA	serine/threonine-protein phosphatase 2B catalytic subunit alpha isoform-like isoform X1 [Oncorhynchus mykiss]	7.39e-19
ko04724	Glutamatergic synapse	4.72e-22	ncbi_110534415	GRIK5	glutamate receptor ionotropic, kainate 5-like isoform X1 [Salmo trutta]	8.71e-18
ko04724	Glutamatergic synapse	4.72e-22	ncbi_110535601	DLGAP1	disks large-associated protein 1-like [Oncorhynchus kisutch]	2.81e-15
ko04724	Glutamatergic synapse	4.72e-22	ncbi_110536272	PPP3CC	serine/threonine-protein phosphatase 2B catalytic subunit gamma isoform-like isoform X1 [Oncorhynchus mykiss]	5.53e-07
ko04724	Glutamatergic synapse	4.72e-22	ncbi_110537147	SLC1A3	excitatory amino acid transporter 1-like [Oncorhynchus kisutch]	6.77e-10
ko04724	Glutamatergic synapse	4.72e-22	ncbi_110537401	GNB1	PREDICTED: guanine nucleotide-binding protein G(I)/G(S)/G(T) subunit beta-2-like [Salmo salar]	1.52e-05
ko04724	Glutamatergic synapse	4.72e-22	ncbi_110538131	KCNJ3	PREDICTED: G protein-activated inward rectifier potassium channel 1-like isoform X1 [Salmo salar]	0.00111675
ko04724	Glutamatergic synapse	4.72e-22	ncbi_110538550	GRIN2C	glutamate receptor ionotropic, NMDA 2C-like isoform X1 [Oncorhynchus mykiss]	0.0158077
ko04724	Glutamatergic synapse	4.72e-22	ncbi_110538694	GNG5	PREDICTED: guanine nucleotide-binding protein G(I)/G(S)/G(O) subunit gamma-5-like [Salmo salar]	1.63e-38
ko04724	Glutamatergic synapse	4.72e-22	ncbi_110538828	GRIK2	glutamate receptor ionotropic, kainate 2-like isoform X1 [Oncorhynchus kisutch]	1.84e-21
ko04724	Glutamatergic synapse	4.72e-22	ncbi_110538963	GRIN2B	PREDICTED: glutamate receptor ionotropic, NMDA 2B [Salmo salar]	9.18e-16
ko04724	Glutamatergic synapse	4.72e-22	ncbi_110539011	CACNA1A	voltage-dependent P/Q-type calcium channel subunit alpha-1A-like [Salmo trutta]	2.1e-50
ko04724	Glutamatergic synapse	4.72e-22	ncbi_110539163	GNGT2	PREDICTED: guanine nucleotide-binding protein G(I)/G(S)/G(O) subunit gamma-T2-like [Salmo salar]	6.31e-06
ko04724	Glutamatergic synapse	4.72e-22	ncbi_118936420	ADCY1	adenylate cyclase type 1-like [Oncorhynchus tshawytscha]	0.0116829
ko04724	Glutamatergic synapse	4.72e-22	ncbi_118936519	PRKACA	cAMP-dependent protein kinase catalytic subunit alpha-like [Oncorhynchus kisutch]	0.00193823
ko04724	Glutamatergic synapse	4.72e-22	ncbi_118937784	SLC17A7	vesicular glutamate transporter 1-like [Oncorhynchus mykiss]	8.06e-10
ko04724	Glutamatergic synapse	4.72e-22	ncbi_118938358	GRIN2A	glutamate receptor ionotropic, NMDA 2A [Esox lucius]	6.13e-05
ko04724	Glutamatergic synapse	4.72e-22	ncbi_118940348	CACNA1A	voltage-dependent P/Q-type calcium channel subunit alpha-1A [Esox lucius]	0.00742918
ko04724	Glutamatergic synapse	4.72e-22	ncbi_118942079	GNG4	guanine nucleotide-binding protein G(I)/G(S)/G(O) subunit gamma-4-like [Salvelinus alpinus]	0.00194311
ko04724	Glutamatergic synapse	4.72e-22	ncbi_118944226	GNG2	Guanine nucleotide-binding protein GI/GS/GO subunit gamma-2 [Salmo salar]	2.01e-08
ko04724	Glutamatergic synapse	4.72e-22	ncbi_118944399	HOMER2	homer protein homolog 2 isoform X1 [Oncorhynchus kisutch]	2.26e-05
ko04724	Glutamatergic synapse	4.72e-22	ncbi_118945770	PRKCA	protein kinase C alpha type [Esox lucius]	7.26e-08
ko04724	Glutamatergic synapse	4.72e-22	ncbi_118947071	PRKCBB	protein kinase C beta type isoform X2 [Esox lucius]	3.7e-06
ko04724	Glutamatergic synapse	4.72e-22	ncbi_118947113	GNG13	PREDICTED: guanine nucleotide-binding protein G(I)/G(S)/G(O) subunit gamma-13-like [Salmo salar]	0.00916509
ko04724	Glutamatergic synapse	4.72e-22	ncbi_118947125	GNG13	PREDICTED: guanine nucleotide-binding protein G(I)/G(S)/G(O) subunit gamma-13-like [Salmo salar]	1.23e-10
ko04724	Glutamatergic synapse	4.72e-22	ncbi_118947581	GNG13	PREDICTED: guanine nucleotide-binding protein G(I)/G(S)/G(O) subunit gamma-13-like isoform X1 [Salmo salar]	2.93e-44
ko04724	Glutamatergic synapse	4.72e-22	MSTRG.11472	GLS	glutaminase liver isoform, mitochondrial-like isoform X1 [Oncorhynchus kisutch]	1.25e-17
ko04724	Glutamatergic synapse	4.72e-22	MSTRG.12277	PLCB1	1-phosphatidylinositol 4,5-bisphosphate phosphodiesterase beta-1 isoform X1 [Oncorhynchus kisutch]	6.22e-17
ko04724	Glutamatergic synapse	4.72e-22	MSTRG.15308	GRIA4	LOW QUALITY PROTEIN: glutamate receptor 4-like [Salvelinus alpinus]	2.92e-05
ko04724	Glutamatergic synapse	4.72e-22	MSTRG.15309	GRIA4	Glutamate receptor 4 [Liparis tanakae]	0.000129608
ko04724	Glutamatergic synapse	4.72e-22	MSTRG.15608	GRIA3	glutamate receptor 3 isoform X1 [Oncorhynchus nerka]	3.15e-35
ko04724	Glutamatergic synapse	4.72e-22	MSTRG.19139	GRIA4	glutamate receptor 4 isoform X2 [Oncorhynchus kisutch]	7.02e-17
ko04724	Glutamatergic synapse	4.72e-22	MSTRG.22975	GRIA2	glutamate receptor 2 isoform X7 [Oncorhynchus mykiss]	1.44e-22
ko04724	Glutamatergic synapse	4.72e-22	MSTRG.29788	GNGT1	probable acyl-CoA dehydrogenase 6 [Oncorhynchus nerka]	5.68e-10
ko04724	Glutamatergic synapse	4.72e-22	MSTRG.35556	GRIA4	glutamate receptor 4-like [Oncorhynchus mykiss]	8.49e-09
ko04724	Glutamatergic synapse	4.72e-22	MSTRG.35557	GRIA4	glutamate receptor 4-like isoform X1 [Salmo trutta]	4.23e-09
ko04724	Glutamatergic synapse	4.72e-22	MSTRG.38128	GRIA3	Glutamate receptor 3 [Takifugu flavidus]	6.47e-07
ko04724	Glutamatergic synapse	4.72e-22	MSTRG.39713	DLG4	PREDICTED: disks large homolog 4-like isoform X6 [Salmo salar]	1.18e-36
ko04724	Glutamatergic synapse	4.72e-22	MSTRG.41030	GRIA3	glutamate receptor 3-like isoform X2 [Oncorhynchus kisutch]	1.08e-05
ko04724	Glutamatergic synapse	4.72e-22	MSTRG.41238	--	LINE-1 reverse transcriptase -like protein [Triplophysa tibetana]	6.43e-11
ko04724	Glutamatergic synapse	4.72e-22	MSTRG.41539	GRIA2	glutamate receptor 2 isoform X1 [Esox lucius]	1.39e-34
ko04724	Glutamatergic synapse	4.72e-22	MSTRG.42476	GRIA2	glutamate receptor 2-like isoform X5 [Oncorhynchus kisutch]	1.55e-09
ko04724	Glutamatergic synapse	4.72e-22	MSTRG.42477	GRIA2	glutamate receptor 2-like isoform X4 [Oncorhynchus kisutch]	0.000247295
ko04724	Glutamatergic synapse	4.72e-22	MSTRG.42480	GRIA2	glutamate receptor 2-like isoform X3 [Oncorhynchus kisutch]	4.94e-39
ko04724	Glutamatergic synapse	4.72e-22	MSTRG.42481	--	glutamate receptor 2-like isoform X3 [Oncorhynchus kisutch]	0.000495787
ko04724	Glutamatergic synapse	4.72e-22	MSTRG.9299	SLC17A6B	vesicular glutamate transporter 2.1-like [Oncorhynchus mykiss]	1.75e-20
ko04610	Complement and coagulation cascades	1.84e-20	ncbi_100135805	CFB	complement factor B/C2-B precursor [Oncorhynchus mykiss]	2.26e-08
ko04610	Complement and coagulation cascades	1.84e-20	ncbi_100135918	C3	complement C3-like [Oncorhynchus mykiss]	3.7e-44
ko04610	Complement and coagulation cascades	1.84e-20	ncbi_100135924	SERPING1	plasma protease C1 inhibitor-like isoform X1 [Oncorhynchus kisutch]	9.59e-14
ko04610	Complement and coagulation cascades	1.84e-20	ncbi_100135962	C5	complement C5 [Oncorhynchus mykiss]	1.11e-20
ko04610	Complement and coagulation cascades	1.84e-20	ncbi_100136035	--	tissue factor precursor [Oncorhynchus mykiss]	3.15e-05
ko04610	Complement and coagulation cascades	1.84e-20	ncbi_100136073	MASP2	complement C1r subcomponent precursor [Oncorhynchus mykiss]	1.55e-17
ko04610	Complement and coagulation cascades	1.84e-20	ncbi_100136077	F2	prothrombin precursor [Oncorhynchus mykiss]	2.34e-107
ko04610	Complement and coagulation cascades	1.84e-20	ncbi_100136104	C3AR1	C3a anaphylatoxin chemotactic receptor [Oncorhynchus mykiss]	0.00047533
ko04610	Complement and coagulation cascades	1.84e-20	ncbi_100136111	CFH	complement factor H precursor [Oncorhynchus mykiss]	1.34e-06
ko04610	Complement and coagulation cascades	1.84e-20	ncbi_100136120	CLU	clusterin-1 [Oncorhynchus mykiss]	1.77e-189
ko04610	Complement and coagulation cascades	1.84e-20	ncbi_100136124	--	CD59 molecule (CD59 blood group) precursor [Oncorhynchus mykiss]	4.89e-53
ko04610	Complement and coagulation cascades	1.84e-20	ncbi_100136125	CLU	clusterin [Oncorhynchus mykiss]	9.39e-167
ko04610	Complement and coagulation cascades	1.84e-20	ncbi_100136138	VTN	vitronectin b precursor [Oncorhynchus mykiss]	2.32e-14
ko04610	Complement and coagulation cascades	1.84e-20	ncbi_100136233	--	CD59-like protein precursor [Oncorhynchus mykiss]	2.51e-44
ko04610	Complement and coagulation cascades	1.84e-20	ncbi_100136605	CFB	complement factor B isoform X1 [Oncorhynchus mykiss]	1.53e-21
ko04610	Complement and coagulation cascades	1.84e-20	ncbi_100136616	F2	prothrombin [Oncorhynchus mykiss]	5.96e-39
ko04610	Complement and coagulation cascades	1.84e-20	ncbi_100301642	--	mannan-binding lectin H2 precursor [Oncorhynchus mykiss]	1.36e-206
ko04610	Complement and coagulation cascades	1.84e-20	ncbi_100526662	SERPINF2	alpha-2-antiplasmin-like isoform X1 [Oncorhynchus tshawytscha]	0.000161595
ko04610	Complement and coagulation cascades	1.84e-20	ncbi_100653464	CFB	complement factor B/C2 isoform X1 [Oncorhynchus mykiss]	1.98e-07
ko04610	Complement and coagulation cascades	1.84e-20	ncbi_100653480	SERPINF2	serine (or cysteine) peptidase inhibitor, clade F, member 2b [Oncorhynchus mykiss]	1.64e-20
ko04610	Complement and coagulation cascades	1.84e-20	ncbi_110486945	F10	coagulation factor X-like [Oncorhynchus mykiss]	4.48e-22
ko04610	Complement and coagulation cascades	1.84e-20	ncbi_110488261	SERPINC1	antithrombin-III-like [Oncorhynchus mykiss]	3.82e-16
ko04610	Complement and coagulation cascades	1.84e-20	ncbi_110488916	F2RL3	proteinase-activated receptor 4-like [Oncorhynchus mykiss]	0.0013177
ko04610	Complement and coagulation cascades	1.84e-20	ncbi_110489008	C3	complement C3-like [Oncorhynchus mykiss]	1.45e-07
ko04610	Complement and coagulation cascades	1.84e-20	ncbi_110489018	C3	LOW QUALITY PROTEIN: complement C3-like [Oncorhynchus mykiss]	2.87e-08
ko04610	Complement and coagulation cascades	1.84e-20	ncbi_110489027	C3	complement C3 [Oncorhynchus mykiss]	8.6e-127
ko04610	Complement and coagulation cascades	1.84e-20	ncbi_110489539	F3	tissue factor-like [Oncorhynchus kisutch]	2.18e-05
ko04610	Complement and coagulation cascades	1.84e-20	ncbi_110490052	F9	coagulation factor IX-like [Oncorhynchus mykiss]	2.82e-09
ko04610	Complement and coagulation cascades	1.84e-20	ncbi_110491788	ITGAX	integrin alpha-X-like isoform X1 [Oncorhynchus mykiss]	4.97e-05
ko04610	Complement and coagulation cascades	1.84e-20	ncbi_110494463	CD55	complement decay-accelerating factor-like isoform X1 [Oncorhynchus mykiss]	0.00206031
ko04610	Complement and coagulation cascades	1.84e-20	ncbi_110495519	F7	coagulation factor VII-like [Oncorhynchus mykiss]	8.73e-07
ko04610	Complement and coagulation cascades	1.84e-20	ncbi_110495524	F7	coagulation factor VII-like [Oncorhynchus mykiss]	2.21e-06
ko04610	Complement and coagulation cascades	1.84e-20	ncbi_110495527	F10	coagulation factor X-like [Oncorhynchus mykiss]	3.68e-21
ko04610	Complement and coagulation cascades	1.84e-20	ncbi_110495951	CPB2	carboxypeptidase B2-like [Oncorhynchus mykiss]	3.16e-16
ko04610	Complement and coagulation cascades	1.84e-20	ncbi_110497014	F7	coagulation factor VII-like [Oncorhynchus mykiss]	0.00538884
ko04610	Complement and coagulation cascades	1.84e-20	ncbi_110497452	FGG	fibrinogen gamma chain-like isoform X1 [Oncorhynchus mykiss]	2.53e-15
ko04610	Complement and coagulation cascades	1.84e-20	ncbi_110497527	SERPING1	plasma protease C1 inhibitor-like [Oncorhynchus mykiss]	1.28e-45
ko04610	Complement and coagulation cascades	1.84e-20	ncbi_110499464	PLAU	urokinase-type plasminogen activator [Oncorhynchus mykiss]	8.64e-66
ko04610	Complement and coagulation cascades	1.84e-20	ncbi_110500366	SERPINE1	plasminogen activator inhibitor 1-like [Oncorhynchus mykiss]	4.86e-05
ko04610	Complement and coagulation cascades	1.84e-20	ncbi_110502677	VWF	von Willebrand factor [Oncorhynchus kisutch]	5.39e-19
ko04610	Complement and coagulation cascades	1.84e-20	ncbi_110503238	--	urokinase plasminogen activator surface receptor-like [Oncorhynchus mykiss]	0.000194431
ko04610	Complement and coagulation cascades	1.84e-20	ncbi_110503568	C1RA	complement C1r-A subcomponent-like [Oncorhynchus kisutch]	0.0346126
ko04610	Complement and coagulation cascades	1.84e-20	ncbi_110503575	MASP2	mannan-binding lectin serine protease 2-like [Oncorhynchus mykiss]	3.48e-147
ko04610	Complement and coagulation cascades	1.84e-20	ncbi_110503832	C4	complement C4-like [Oncorhynchus mykiss]	1.19e-164
ko04610	Complement and coagulation cascades	1.84e-20	ncbi_110503941	SERPINF2	alpha-2-antiplasmin-like [Oncorhynchus mykiss]	1.4e-11
ko04610	Complement and coagulation cascades	1.84e-20	ncbi_110504024	C5AR1	C5a anaphylatoxin chemotactic receptor 1-like [Oncorhynchus mykiss]	7.55e-08
ko04610	Complement and coagulation cascades	1.84e-20	ncbi_110505112	F2RL3	proteinase-activated receptor 4-like [Oncorhynchus mykiss]	1.68e-05
ko04610	Complement and coagulation cascades	1.84e-20	ncbi_110505715	BDKRB2	B2 bradykinin receptor-like [Oncorhynchus mykiss]	0.00473103
ko04610	Complement and coagulation cascades	1.84e-20	ncbi_110505908	--	thrombomodulin-like [Oncorhynchus mykiss]	2.1e-05
ko04610	Complement and coagulation cascades	1.84e-20	ncbi_110507316	F9	coagulation factor IX-like isoform X1 [Oncorhynchus mykiss]	3.01e-08
ko04610	Complement and coagulation cascades	1.84e-20	ncbi_110507666	C4B	complement C4-B-like [Oncorhynchus mykiss]	3.75e-199
ko04610	Complement and coagulation cascades	1.84e-20	ncbi_110507682	VTN	vitronectin-like [Oncorhynchus mykiss]	1.22e-11
ko04610	Complement and coagulation cascades	1.84e-20	ncbi_110508843	--	tissue factor [Oncorhynchus mykiss]	0.000892193
ko04610	Complement and coagulation cascades	1.84e-20	ncbi_110509678	F2R	proteinase-activated receptor 3-like [Oncorhynchus mykiss]	5.15e-12
ko04610	Complement and coagulation cascades	1.84e-20	ncbi_110509843	PPN	kunitz-type protease inhibitor 2-like [Oncorhynchus mykiss]	8e-18
ko04610	Complement and coagulation cascades	1.84e-20	ncbi_110510309	C1QC	complement C1q subcomponent subunit C isoform X2 [Oncorhynchus kisutch]	1.72e-150
ko04610	Complement and coagulation cascades	1.84e-20	ncbi_110510310	C1QA	complement C1q subcomponent subunit A-like isoform X1 [Oncorhynchus kisutch]	2.88e-75
ko04610	Complement and coagulation cascades	1.84e-20	ncbi_110510313	--	complement C1q subcomponent subunit B-like [Oncorhynchus mykiss]	1.77e-88
ko04610	Complement and coagulation cascades	1.84e-20	ncbi_110510736	--	mannan-binding lectin H3 precursor [Oncorhynchus mykiss]	2.62e-105
ko04610	Complement and coagulation cascades	1.84e-20	ncbi_110510776	--	urokinase plasminogen activator surface receptor-like [Oncorhynchus mykiss]	1.45e-35
ko04610	Complement and coagulation cascades	1.84e-20	ncbi_110512308	F7	coagulation factor VII-like isoform X1 [Oncorhynchus mykiss]	1.93e-06
ko04610	Complement and coagulation cascades	1.84e-20	ncbi_110513729	FGA	fibrinogen alpha chain-like [Oncorhynchus mykiss]	4.65e-27
ko04610	Complement and coagulation cascades	1.84e-20	ncbi_110514148	CFD	complement factor D-like [Oncorhynchus mykiss]	1.89e-153
ko04610	Complement and coagulation cascades	1.84e-20	ncbi_110517348	C3	complement C3-like [Oncorhynchus mykiss]	3.06e-19
ko04610	Complement and coagulation cascades	1.84e-20	ncbi_110520593	TFPI	tissue factor pathway inhibitor-like [Oncorhynchus mykiss]	1.71e-70
ko04610	Complement and coagulation cascades	1.84e-20	ncbi_110521592	KNG1	kininogen-1-like [Oncorhynchus mykiss]	1.48e-21
ko04610	Complement and coagulation cascades	1.84e-20	ncbi_110523631	AMBP	tissue factor pathway inhibitor-like [Oncorhynchus kisutch]	0.000118704
ko04610	Complement and coagulation cascades	1.84e-20	ncbi_110524099	SERPINC1	antithrombin-III-like isoform X1 [Oncorhynchus mykiss]	2.36e-25
ko04610	Complement and coagulation cascades	1.84e-20	ncbi_110524468	KNG1	kininogen-1-like [Oncorhynchus mykiss]	5.57e-18
ko04610	Complement and coagulation cascades	1.84e-20	ncbi_110524786	CFH	complement factor H-like isoform X1 [Oncorhynchus mykiss]	4.35e-34
ko04610	Complement and coagulation cascades	1.84e-20	ncbi_110524787	F13B	coagulation factor XIII B chain-like isoform X1 [Oncorhynchus kisutch]	2.7e-18
ko04610	Complement and coagulation cascades	1.84e-20	ncbi_110524789	F13B	complement factor H-related protein 2-like [Oncorhynchus mykiss]	1.17e-21
ko04610	Complement and coagulation cascades	1.84e-20	ncbi_110526065	SERPIND1	heparin cofactor 2 isoform X1 [Oncorhynchus mykiss]	6.38e-41
ko04610	Complement and coagulation cascades	1.84e-20	ncbi_110526214	--	CD59 glycoprotein-like [Oncorhynchus mykiss]	3.32e-36
ko04610	Complement and coagulation cascades	1.84e-20	ncbi_110527202	PROZ	vitamin K-dependent protein Z-like [Oncorhynchus mykiss]	3.54e-05
ko04610	Complement and coagulation cascades	1.84e-20	ncbi_110527204	PROZ	vitamin K-dependent protein Z-like [Oncorhynchus mykiss]	0.0345488
ko04610	Complement and coagulation cascades	1.84e-20	ncbi_110529958	PROC	vitamin K-dependent protein C [Oncorhynchus mykiss]	4.94e-13
ko04610	Complement and coagulation cascades	1.84e-20	ncbi_110532575	C4BPA	sushi, von Willebrand factor type A, EGF and pentraxin domain-containing protein 1-like [Oncorhynchus mykiss]	0.000525027
ko04610	Complement and coagulation cascades	1.84e-20	ncbi_110533697	SERPINF2	alpha-2-antiplasmin-like isoform X2 [Oncorhynchus mykiss]	4.62e-17
ko04610	Complement and coagulation cascades	1.84e-20	ncbi_110534129	CFB	complement factor B-like [Oncorhynchus mykiss]	6.76e-60
ko04610	Complement and coagulation cascades	1.84e-20	ncbi_110534144	F9	coagulation factor IX [Oncorhynchus tshawytscha]	8.54e-12
ko04610	Complement and coagulation cascades	1.84e-20	ncbi_110534419	FGG	fibrinogen gamma chain-like [Oncorhynchus mykiss]	1.43e-129
ko04610	Complement and coagulation cascades	1.84e-20	ncbi_110535489	F3	tissue factor-like [Oncorhynchus mykiss]	6.84e-27
ko04610	Complement and coagulation cascades	1.84e-20	ncbi_110536174	F2RL2	proteinase-activated receptor 3-like [Oncorhynchus mykiss]	7.57e-06
ko04610	Complement and coagulation cascades	1.84e-20	ncbi_110536175	F2R	proteinase-activated receptor 1-like [Oncorhynchus nerka]	5.85e-09
ko04610	Complement and coagulation cascades	1.84e-20	ncbi_110536184	PLAT	tissue-type plasminogen activator-like [Oncorhynchus mykiss]	3.98e-26
ko04610	Complement and coagulation cascades	1.84e-20	ncbi_110536442	FGA	fibrinogen alpha chain isoform X1 [Oncorhynchus kisutch]	8.8e-13
ko04610	Complement and coagulation cascades	1.84e-20	ncbi_110536443	FGB	PREDICTED: fibrinogen beta chain-like isoform X1 [Salmo salar]	2e-17
ko04610	Complement and coagulation cascades	1.84e-20	ncbi_110538332	--	urokinase plasminogen activator surface receptor-like [Oncorhynchus mykiss]	2.49e-52
ko04610	Complement and coagulation cascades	1.84e-20	ncbi_118936561	F7	coagulation factor VII-like [Oncorhynchus kisutch]	0.0313116
ko04610	Complement and coagulation cascades	1.84e-20	ncbi_118939581	C3	LOW QUALITY PROTEIN: complement C3-like [Oncorhynchus mykiss]	2.16e-13
ko04610	Complement and coagulation cascades	1.84e-20	ncbi_118939584	C3	LOW QUALITY PROTEIN: complement C3-like [Oncorhynchus mykiss]	0.000614075
ko04610	Complement and coagulation cascades	1.84e-20	ncbi_118959894	FGB	PREDICTED: fibrinogen beta chain-like isoform X1 [Salmo salar]	2e-17
ko04610	Complement and coagulation cascades	1.84e-20	ncbi_118965220	F7	coagulation factor VII-like [Oncorhynchus mykiss]	2.76e-10
ko04610	Complement and coagulation cascades	1.84e-20	ncbi_118965221	F7	coagulation factor VII-like [Oncorhynchus mykiss]	1.95e-05
ko04610	Complement and coagulation cascades	1.84e-20	MSTRG.13400	FGB	fibrinogen beta chain [Oncorhynchus mykiss]	8.83e-24
ko04610	Complement and coagulation cascades	1.84e-20	MSTRG.13401	FGB	fibrinogen beta chain-like [Oncorhynchus kisutch]	3.56e-14
ko04610	Complement and coagulation cascades	1.84e-20	MSTRG.41074	CFH	C4b-binding protein alpha chain-like isoform X1 [Oncorhynchus mykiss]	4.15e-09
ko04610	Complement and coagulation cascades	1.84e-20	MSTRG.43321	CFI	complement factor I isoform X2 [Oncorhynchus kisutch]	7.57e-17
ko04610	Complement and coagulation cascades	1.84e-20	MSTRG.7805	CFH	complement factor H-like [Oncorhynchus kisutch]	1.14e-22
ko05033	Nicotine addiction	1.84e-20	ncbi_100135823	GRIN1	PREDICTED: glutamate receptor ionotropic, NMDA 1-like isoform X2 [Salmo salar]	9.53e-27
ko05033	Nicotine addiction	1.84e-20	ncbi_110485181	GRIN2B	PREDICTED: glutamate receptor ionotropic, NMDA 2B [Salmo salar]	2.78e-22
ko05033	Nicotine addiction	1.84e-20	ncbi_110485216	CACNA1A	voltage-dependent P/Q-type calcium channel subunit alpha-1A-like [Salmo trutta]	2.22e-18
ko05033	Nicotine addiction	1.84e-20	ncbi_110485710	GRIN2B	LOW QUALITY PROTEIN: glutamate receptor ionotropic, NMDA 2B-like [Salmo trutta]	0.0184107
ko05033	Nicotine addiction	1.84e-20	ncbi_110486590	GRIN2C	glutamate receptor ionotropic, NMDA 2C-like isoform X2 [Oncorhynchus mykiss]	1.06e-05
ko05033	Nicotine addiction	1.84e-20	ncbi_110487029	SLC17A7	vesicular glutamate transporter 1-like [Oncorhynchus mykiss]	0.00519168
ko05033	Nicotine addiction	1.84e-20	ncbi_110487190	CACNA1A	LOW QUALITY PROTEIN: voltage-dependent P/Q-type calcium channel subunit alpha-1A-like [Oncorhynchus kisutch]	3.04e-48
ko05033	Nicotine addiction	1.84e-20	ncbi_110487602	GRIN2D	glutamate receptor ionotropic, NMDA 2D-like [Oncorhynchus nerka]	6.16e-17
ko05033	Nicotine addiction	1.84e-20	ncbi_110487786	GRIA3	glutamate receptor 3-like isoform X1 [Salmo trutta]	2.44e-14
ko05033	Nicotine addiction	1.84e-20	ncbi_110488814	CHRNA3	neuronal acetylcholine receptor subunit alpha-3-like [Salmo trutta]	2e-06
ko05033	Nicotine addiction	1.84e-20	ncbi_110488815	CHRNA7	neuronal acetylcholine receptor subunit alpha-7-like [Oncorhynchus kisutch]	0.000478707
ko05033	Nicotine addiction	1.84e-20	ncbi_110488816	CHRNB2	neuronal acetylcholine receptor subunit beta-2-like [Oncorhynchus mykiss]	4.94e-06
ko05033	Nicotine addiction	1.84e-20	ncbi_110488903	GABRA4	gamma-aminobutyric acid receptor subunit alpha-6-like isoform X1 [Oncorhynchus mykiss]	2.93e-08
ko05033	Nicotine addiction	1.84e-20	ncbi_110488904	GABRA2	gamma-aminobutyric acid receptor subunit alpha-2-like isoform X1 [Oncorhynchus mykiss]	1.51e-11
ko05033	Nicotine addiction	1.84e-20	ncbi_110489165	GABRB2	gamma-aminobutyric acid receptor subunit beta-2-like isoform X1 [Oncorhynchus kisutch]	1.37e-08
ko05033	Nicotine addiction	1.84e-20	ncbi_110491576	SLC17A7	vesicular glutamate transporter 1-like [Oncorhynchus mykiss]	3.4e-11
ko05033	Nicotine addiction	1.84e-20	ncbi_110491832	CHRNA7	neuronal acetylcholine receptor subunit alpha-7-like isoform X1 [Oncorhynchus mykiss]	0.000887796
ko05033	Nicotine addiction	1.84e-20	ncbi_110492221	GABRD	gamma-aminobutyric acid receptor subunit delta isoform X1 [Oncorhynchus kisutch]	0.00556732
ko05033	Nicotine addiction	1.84e-20	ncbi_110492348	SLC32A1	Vesicular inhibitory amino acid transporter [Salmo salar]	2.15e-13
ko05033	Nicotine addiction	1.84e-20	ncbi_110492826	GRIN2C	PREDICTED: glutamate receptor ionotropic, NMDA 2C-like [Salmo salar]	0.014476
ko05033	Nicotine addiction	1.84e-20	ncbi_110494768	SLC32A1	vesicular inhibitory amino acid transporter [Oncorhynchus mykiss]	2.61e-19
ko05033	Nicotine addiction	1.84e-20	ncbi_110494931	CACNA1A	voltage-dependent P/Q-type calcium channel subunit alpha-1A [Esox lucius]	1.48e-24
ko05033	Nicotine addiction	1.84e-20	ncbi_110495101	GRIN2B	LOW QUALITY PROTEIN: glutamate receptor ionotropic, NMDA 2B-like [Salmo trutta]	3.32e-10
ko05033	Nicotine addiction	1.84e-20	ncbi_110495826	GABRA5	gamma-aminobutyric acid receptor subunit alpha-5-like isoform X1 [Oncorhynchus mykiss]	1.03e-21
ko05033	Nicotine addiction	1.84e-20	ncbi_110495827	GABRB3	gamma-aminobutyric acid receptor subunit beta-3-like isoform X1 [Oncorhynchus mykiss]	2.57e-13
ko05033	Nicotine addiction	1.84e-20	ncbi_110496009	CHRNA7	neuronal acetylcholine receptor subunit alpha-7-like [Oncorhynchus mykiss]	0.00691848
ko05033	Nicotine addiction	1.84e-20	ncbi_110496813	GRIN2D	glutamate receptor ionotropic, NMDA 2D-like [Oncorhynchus kisutch]	4.15e-16
ko05033	Nicotine addiction	1.84e-20	ncbi_110497098	GABRG3	gamma-aminobutyric acid receptor subunit gamma-3-like isoform X1 [Oncorhynchus nerka]	0.000147899
ko05033	Nicotine addiction	1.84e-20	ncbi_110497205	CHRNA7	PREDICTED: neuronal acetylcholine receptor subunit alpha-7-like [Salmo salar]	5.9e-06
ko05033	Nicotine addiction	1.84e-20	ncbi_110497771	SLC17A8	vesicular glutamate transporter 3 [Oncorhynchus mykiss]	0.00989545
ko05033	Nicotine addiction	1.84e-20	ncbi_110497787	GABRB1	PREDICTED: gamma-aminobutyric acid receptor subunit beta-1-like isoform X1 [Salmo salar]	2.63e-09
ko05033	Nicotine addiction	1.84e-20	ncbi_110497788	GABRA2	gamma-aminobutyric acid receptor subunit alpha-2-like [Oncorhynchus mykiss]	1.58e-11
ko05033	Nicotine addiction	1.84e-20	ncbi_110497789	GABRG1	gamma-aminobutyric acid receptor subunit gamma-1-like [Oncorhynchus mykiss]	4.76e-15
ko05033	Nicotine addiction	1.84e-20	ncbi_110498846	SLC17A7	vesicular glutamate transporter 1-like isoform X1 [Oncorhynchus mykiss]	1.14e-11
ko05033	Nicotine addiction	1.84e-20	ncbi_110498936	GRIN2C	glutamate receptor ionotropic, NMDA 2C-like [Oncorhynchus kisutch]	0.0470643
ko05033	Nicotine addiction	1.84e-20	ncbi_110503081	GABRP	gamma-aminobutyric acid receptor subunit pi-like [Oncorhynchus kisutch]	7.7e-05
ko05033	Nicotine addiction	1.84e-20	ncbi_110503718	GRIN2D	glutamate receptor ionotropic, NMDA 2D [Oncorhynchus kisutch]	2.24e-06
ko05033	Nicotine addiction	1.84e-20	ncbi_110504363	GABRB2	gamma-aminobutyric acid receptor subunit beta-2-like isoform X1 [Oncorhynchus kisutch]	3.13e-14
ko05033	Nicotine addiction	1.84e-20	ncbi_110504385	GRIA1	glutamate receptor 1-like isoform X1 [Salmo trutta]	2.59e-18
ko05033	Nicotine addiction	1.84e-20	ncbi_110505023	CHRNB2	neuronal acetylcholine receptor subunit beta-2-like [Oncorhynchus mykiss]	2.15e-05
ko05033	Nicotine addiction	1.84e-20	ncbi_110505100	GABRA2	gamma-aminobutyric acid receptor subunit alpha-2 [Oncorhynchus kisutch]	1.28e-06
ko05033	Nicotine addiction	1.84e-20	ncbi_110505676	GABRB1	gamma-aminobutyric acid receptor subunit beta-1-like [Oncorhynchus kisutch]	0.00213099
ko05033	Nicotine addiction	1.84e-20	ncbi_110506200	CHRNA7	neuronal acetylcholine receptor subunit alpha-7-like [Oncorhynchus mykiss]	0.00052445
ko05033	Nicotine addiction	1.84e-20	ncbi_110506645	SLC17A6B	vesicular glutamate transporter 2.1 [Oncorhynchus mykiss]	1.62e-19
ko05033	Nicotine addiction	1.84e-20	ncbi_110506946	CHRNA7	neuronal acetylcholine receptor subunit alpha-7-like [Oncorhynchus mykiss]	0.0103331
ko05033	Nicotine addiction	1.84e-20	ncbi_110508431	CHRNB2	neuronal acetylcholine receptor subunit beta-2-like [Oncorhynchus kisutch]	1.06e-06
ko05033	Nicotine addiction	1.84e-20	ncbi_110509332	CACNA1B	voltage-dependent N-type calcium channel subunit alpha-1B-like isoform X4 [Salmo trutta]	3.33e-05
ko05033	Nicotine addiction	1.84e-20	ncbi_110509851	GRIN1	glutamate receptor ionotropic, NMDA 1 isoform X3 [Oncorhynchus mykiss]	2.2e-15
ko05033	Nicotine addiction	1.84e-20	ncbi_110509937	GABRB4	PREDICTED: gamma-aminobutyric acid receptor subunit beta-4-like isoform X1 [Salmo salar]	4.8e-14
ko05033	Nicotine addiction	1.84e-20	ncbi_110509938	GABRA3	gamma-aminobutyric acid receptor subunit alpha-3-like isoform X1 [Oncorhynchus nerka]	5.12e-06
ko05033	Nicotine addiction	1.84e-20	ncbi_110512762	CHRNA3	neuronal acetylcholine receptor subunit alpha-3-like isoform X1 [Oncorhynchus kisutch]	8.71e-09
ko05033	Nicotine addiction	1.84e-20	ncbi_110513412	CHRNA7	neuronal acetylcholine receptor subunit alpha-7-like [Oncorhynchus mykiss]	0.00107401
ko05033	Nicotine addiction	1.84e-20	ncbi_110515566	CHRNA3	neuronal acetylcholine receptor subunit alpha-3-like isoform X1 [Oncorhynchus kisutch]	2.64e-11
ko05033	Nicotine addiction	1.84e-20	ncbi_110515884	GRIN3A	glutamate receptor ionotropic, NMDA 3B-like [Oncorhynchus kisutch]	3.84e-05
ko05033	Nicotine addiction	1.84e-20	ncbi_110516086	GRIN2A	glutamate receptor ionotropic, NMDA 2A [Esox lucius]	0.00108956
ko05033	Nicotine addiction	1.84e-20	ncbi_110520829	GRIN2D	glutamate receptor ionotropic, NMDA 2D [Oncorhynchus kisutch]	9.89e-10
ko05033	Nicotine addiction	1.84e-20	ncbi_110520844	CHRNA7	neuronal acetylcholine receptor subunit alpha-7-like [Oncorhynchus mykiss]	0.0106757
ko05033	Nicotine addiction	1.84e-20	ncbi_110521189	SLC17A6B	vesicular glutamate transporter 2.1-like [Oncorhynchus mykiss]	3.64e-35
ko05033	Nicotine addiction	1.84e-20	ncbi_110522109	GABRR2	gamma-aminobutyric acid receptor subunit rho-2-like isoform X2 [Oncorhynchus mykiss]	0.0259043
ko05033	Nicotine addiction	1.84e-20	ncbi_110524869	GABRA5	gamma-aminobutyric acid receptor subunit alpha-5-like [Oncorhynchus mykiss]	5.68e-06
ko05033	Nicotine addiction	1.84e-20	ncbi_110525473	CACNA1B	voltage-dependent N-type calcium channel subunit alpha-1B-like [Oncorhynchus mykiss]	3.72e-12
ko05033	Nicotine addiction	1.84e-20	ncbi_110526858	GABRP	gamma-aminobutyric acid receptor subunit pi isoform X1 [Oncorhynchus kisutch]	0.000131484
ko05033	Nicotine addiction	1.84e-20	ncbi_110526914	GRIN1	glutamate receptor ionotropic, NMDA 1 isoform X3 [Salvelinus alpinus]	3.52e-15
ko05033	Nicotine addiction	1.84e-20	ncbi_110526958	GABRB3	gamma-aminobutyric acid receptor subunit beta-3-like [Oncorhynchus mykiss]	0.00221589
ko05033	Nicotine addiction	1.84e-20	ncbi_110527446	GABRB3	gamma-aminobutyric acid receptor subunit beta-3 isoform X5 [Oncorhynchus kisutch]	3.91e-08
ko05033	Nicotine addiction	1.84e-20	ncbi_110527447	GABRA5	gamma-aminobutyric acid receptor subunit alpha-5-like [Oncorhynchus nerka]	1.3e-12
ko05033	Nicotine addiction	1.84e-20	ncbi_110527448	GABRG3	gamma-aminobutyric acid receptor subunit gamma-3-like isoform X1 [Oncorhynchus mykiss]	3.43e-07
ko05033	Nicotine addiction	1.84e-20	ncbi_110527704	SLC32A1	vesicular inhibitory amino acid transporter-like [Oncorhynchus mykiss]	2.04e-18
ko05033	Nicotine addiction	1.84e-20	ncbi_110529498	GABRR1	gamma-aminobutyric acid receptor subunit rho-1-like [Oncorhynchus mykiss]	9.91e-20
ko05033	Nicotine addiction	1.84e-20	ncbi_110529499	GABRR2	gamma-aminobutyric acid receptor subunit rho-2-like [Oncorhynchus mykiss]	0.000415757
ko05033	Nicotine addiction	1.84e-20	ncbi_110532052	SLC32A1	vesicular inhibitory amino acid transporter-like [Oncorhynchus mykiss]	2.94e-07
ko05033	Nicotine addiction	1.84e-20	ncbi_110532390	GABRD	gamma-aminobutyric acid receptor subunit delta-like isoform X1 [Oncorhynchus mykiss]	0.0185199
ko05033	Nicotine addiction	1.84e-20	ncbi_110533360	GABRG2	gamma-aminobutyric acid receptor subunit gamma-2 isoform X1 [Oncorhynchus mykiss]	7.68e-60
ko05033	Nicotine addiction	1.84e-20	ncbi_110533361	GABRA1	gamma-aminobutyric acid receptor subunit alpha-1-like isoform X1 [Oncorhynchus mykiss]	4.6e-18
ko05033	Nicotine addiction	1.84e-20	ncbi_110533362	GABRA6	gamma-aminobutyric acid receptor subunit alpha-6-like isoform X1 [Oncorhynchus nerka]	4.28e-05
ko05033	Nicotine addiction	1.84e-20	ncbi_110533363	GABRB2	gamma-aminobutyric acid receptor subunit beta-2-like [Oncorhynchus mykiss]	3.97e-11
ko05033	Nicotine addiction	1.84e-20	ncbi_110533954	GABRB4	gamma-aminobutyric acid receptor subunit beta-4 [Oncorhynchus kisutch]	2.79e-17
ko05033	Nicotine addiction	1.84e-20	ncbi_110533955	GABRA3	gamma-aminobutyric acid receptor subunit alpha-3-like [Oncorhynchus nerka]	0.000127544
ko05033	Nicotine addiction	1.84e-20	ncbi_110534060	GABRR3	gamma-aminobutyric acid receptor subunit rho-3-like [Oncorhynchus mykiss]	3e-08
ko05033	Nicotine addiction	1.84e-20	ncbi_110536096	CHRNB2	neuronal acetylcholine receptor subunit beta-2-like [Oncorhynchus mykiss]	2.56e-08
ko05033	Nicotine addiction	1.84e-20	ncbi_110537751	GABRB2	gamma-aminobutyric acid receptor subunit beta-2 [Oncorhynchus kisutch]	6.89e-08
ko05033	Nicotine addiction	1.84e-20	ncbi_110537753	GABRA1	PREDICTED: gamma-aminobutyric acid receptor subunit alpha-1-like isoform X1 [Salmo salar]	2.45e-31
ko05033	Nicotine addiction	1.84e-20	ncbi_110537755	GABRG2	gamma-aminobutyric acid receptor subunit gamma-2-like isoform X1 [Oncorhynchus mykiss]	2.78e-18
ko05033	Nicotine addiction	1.84e-20	ncbi_110538550	GRIN2C	glutamate receptor ionotropic, NMDA 2C-like isoform X1 [Oncorhynchus mykiss]	0.0158077
ko05033	Nicotine addiction	1.84e-20	ncbi_110538963	GRIN2B	PREDICTED: glutamate receptor ionotropic, NMDA 2B [Salmo salar]	9.18e-16
ko05033	Nicotine addiction	1.84e-20	ncbi_110539011	CACNA1A	voltage-dependent P/Q-type calcium channel subunit alpha-1A-like [Salmo trutta]	2.1e-50
ko05033	Nicotine addiction	1.84e-20	ncbi_118936269	CACNA1B	voltage-dependent N-type calcium channel subunit alpha-1B isoform X4 [Oncorhynchus kisutch]	1.23e-31
ko05033	Nicotine addiction	1.84e-20	ncbi_118936772	CHRNB2	neuronal acetylcholine receptor subunit beta-2-like [Oncorhynchus mykiss]	0.00932152
ko05033	Nicotine addiction	1.84e-20	ncbi_118937784	SLC17A7	vesicular glutamate transporter 1-like [Oncorhynchus mykiss]	8.06e-10
ko05033	Nicotine addiction	1.84e-20	ncbi_118938358	GRIN2A	glutamate receptor ionotropic, NMDA 2A [Esox lucius]	6.13e-05
ko05033	Nicotine addiction	1.84e-20	ncbi_118940348	CACNA1A	voltage-dependent P/Q-type calcium channel subunit alpha-1A [Esox lucius]	0.00742918
ko05033	Nicotine addiction	1.84e-20	ncbi_118941433	CHRNA7	PREDICTED: neuronal acetylcholine receptor subunit alpha-7-like [Salmo salar]	9.9e-05
ko05033	Nicotine addiction	1.84e-20	MSTRG.15308	GRIA4	LOW QUALITY PROTEIN: glutamate receptor 4-like [Salvelinus alpinus]	2.92e-05
ko05033	Nicotine addiction	1.84e-20	MSTRG.15309	GRIA4	Glutamate receptor 4 [Liparis tanakae]	0.000129608
ko05033	Nicotine addiction	1.84e-20	MSTRG.15608	GRIA3	glutamate receptor 3 isoform X1 [Oncorhynchus nerka]	3.15e-35
ko05033	Nicotine addiction	1.84e-20	MSTRG.19139	GRIA4	glutamate receptor 4 isoform X2 [Oncorhynchus kisutch]	7.02e-17
ko05033	Nicotine addiction	1.84e-20	MSTRG.22975	GRIA2	glutamate receptor 2 isoform X7 [Oncorhynchus mykiss]	1.44e-22
ko05033	Nicotine addiction	1.84e-20	MSTRG.35556	GRIA4	glutamate receptor 4-like [Oncorhynchus mykiss]	8.49e-09
ko05033	Nicotine addiction	1.84e-20	MSTRG.35557	GRIA4	glutamate receptor 4-like isoform X1 [Salmo trutta]	4.23e-09
ko05033	Nicotine addiction	1.84e-20	MSTRG.38128	GRIA3	Glutamate receptor 3 [Takifugu flavidus]	6.47e-07
ko05033	Nicotine addiction	1.84e-20	MSTRG.41030	GRIA3	glutamate receptor 3-like isoform X2 [Oncorhynchus kisutch]	1.08e-05
ko05033	Nicotine addiction	1.84e-20	MSTRG.41539	GRIA2	glutamate receptor 2 isoform X1 [Esox lucius]	1.39e-34
ko05033	Nicotine addiction	1.84e-20	MSTRG.42476	GRIA2	glutamate receptor 2-like isoform X5 [Oncorhynchus kisutch]	1.55e-09
ko05033	Nicotine addiction	1.84e-20	MSTRG.42477	GRIA2	glutamate receptor 2-like isoform X4 [Oncorhynchus kisutch]	0.000247295
ko05033	Nicotine addiction	1.84e-20	MSTRG.42480	GRIA2	glutamate receptor 2-like isoform X3 [Oncorhynchus kisutch]	4.94e-39
ko05033	Nicotine addiction	1.84e-20	MSTRG.42481	--	glutamate receptor 2-like isoform X3 [Oncorhynchus kisutch]	0.000495787
ko05033	Nicotine addiction	1.84e-20	MSTRG.9299	SLC17A6B	vesicular glutamate transporter 2.1-like [Oncorhynchus mykiss]	1.75e-20
ko04974	Protein digestion and absorption	5.15e-20	ncbi_100135778	COL1A1	collagen alpha-1(I) chain-like [Oncorhynchus tshawytscha]	7.56e-81
ko04974	Protein digestion and absorption	5.15e-20	ncbi_100135810	COL1A1	collagen, type I, alpha 1b precursor [Oncorhynchus mykiss]	1.34e-225
ko04974	Protein digestion and absorption	5.15e-20	ncbi_100135811	COL1A2	collagen alpha-2(I) chain precursor [Oncorhynchus mykiss]	7.51e-76
ko04974	Protein digestion and absorption	5.15e-20	ncbi_100136022	SLC8A3	sodium/calcium exchanger 3 [Oncorhynchus mykiss]	0.014151
ko04974	Protein digestion and absorption	5.15e-20	ncbi_100136182	ATP1A2	sodium/potassium-transporting ATPase subunit alpha-2 [Oncorhynchus mykiss]	7.59e-05
ko04974	Protein digestion and absorption	5.15e-20	ncbi_100136184	ATP1A1	PREDICTED: sodium/potassium-transporting ATPase subunit alpha-1-like isoform X1 [Salmo salar]	1.04e-88
ko04974	Protein digestion and absorption	5.15e-20	ncbi_100136185	ATP1A1	Na/K ATPase alpha subunit isoform 1a [Oncorhynchus mykiss]	2.93e-30
ko04974	Protein digestion and absorption	5.15e-20	ncbi_100136608	SLC8A1	cardiac sodium-calcium exchanger isoform X1 [Oncorhynchus mykiss]	1.07e-08
ko04974	Protein digestion and absorption	5.15e-20	ncbi_100136657	ATP1A3	sodium/potassium-transporting ATPase subunit alpha-3-like isoform X1 [Oncorhynchus kisutch]	9.18e-41
ko04974	Protein digestion and absorption	5.15e-20	ncbi_100136705	SLC9A3	sodium/hydrogen exchanger isoform X1 [Oncorhynchus mykiss]	1.22e-06
ko04974	Protein digestion and absorption	5.15e-20	ncbi_100301637	PGA	pepsinogen precursor [Oncorhynchus mykiss]	0.000240717
ko04974	Protein digestion and absorption	5.15e-20	ncbi_100301645	SLC9A3	sodium/hydrogen exchanger 3-like [Oncorhynchus tshawytscha]	3.94e-29
ko04974	Protein digestion and absorption	5.15e-20	ncbi_110485177	COL11A1	collagen alpha-1(XI) chain-like isoform X1 [Oncorhynchus kisutch]	4.13e-48
ko04974	Protein digestion and absorption	5.15e-20	ncbi_110486153	COL1A1	collagen alpha-1(I) chain-like [Oncorhynchus mykiss]	1.21e-155
ko04974	Protein digestion and absorption	5.15e-20	ncbi_110486838	--	collagen alpha-1(II) chain-like isoform X1 [Oncorhynchus mykiss]	1.33e-121
ko04974	Protein digestion and absorption	5.15e-20	ncbi_110487193	COL11A1	PREDICTED: collagen alpha-1(XI) chain-like isoform X1 [Salmo salar]	0.000144431
ko04974	Protein digestion and absorption	5.15e-20	ncbi_110487595	COL5A1	collagen alpha-1(V) chain-like isoform X1 [Oncorhynchus nerka]	5.85e-07
ko04974	Protein digestion and absorption	5.15e-20	ncbi_110487934	SLC7A7	Y+L amino acid transporter 2-like isoform X1 [Oncorhynchus mykiss]	7.81e-06
ko04974	Protein digestion and absorption	5.15e-20	ncbi_110488196	COL9A1	collagen alpha-1(IX) chain-like isoform X1 [Oncorhynchus mykiss]	1.24e-06
ko04974	Protein digestion and absorption	5.15e-20	ncbi_110489357	SLC6A19	sodium-dependent neutral amino acid transporter B0AT1 [Oncorhynchus mykiss]	0.00739468
ko04974	Protein digestion and absorption	5.15e-20	ncbi_110489382	--	collagen alpha-2(IX) chain-like [Oncorhynchus kisutch]	0.0019113
ko04974	Protein digestion and absorption	5.15e-20	ncbi_110489432	COL14A1	collagen alpha-1(XIV) chain-like isoform X1 [Oncorhynchus nerka]	1.31e-94
ko04974	Protein digestion and absorption	5.15e-20	ncbi_110489791	COL15A1	collagen alpha-1(XVIII) chain-like [Oncorhynchus mykiss]	2.11e-59
ko04974	Protein digestion and absorption	5.15e-20	ncbi_110490059	COL4A3	collagen alpha-5(IV) chain-like [Oncorhynchus mykiss]	1.31e-06
ko04974	Protein digestion and absorption	5.15e-20	ncbi_110490065	ATP1B3	sodium/potassium-transporting ATPase subunit beta-3-like [Oncorhynchus nerka]	1.04e-17
ko04974	Protein digestion and absorption	5.15e-20	ncbi_110490511	SLC38A2	sodium-coupled neutral amino acid transporter 2-like [Oncorhynchus mykiss]	9.22e-08
ko04974	Protein digestion and absorption	5.15e-20	ncbi_110490652	CTRB1	chymotrypsin B-like [Oncorhynchus mykiss]	2.17e-05
ko04974	Protein digestion and absorption	5.15e-20	ncbi_110490653	CTRB1	chymotrypsin B-like [Oncorhynchus mykiss]	6.23e-07
ko04974	Protein digestion and absorption	5.15e-20	ncbi_110490876	CPB1	carboxypeptidase B-like [Oncorhynchus kisutch]	7.13e-09
ko04974	Protein digestion and absorption	5.15e-20	ncbi_110491765	--	fibroin heavy chain-like isoform X6 [Oncorhynchus mykiss]	2.87e-85
ko04974	Protein digestion and absorption	5.15e-20	ncbi_110492384	COL9A3	collagen alpha-3(IX) chain-like [Oncorhynchus mykiss]	0.00022032
ko04974	Protein digestion and absorption	5.15e-20	ncbi_110493157	COL6A1	collagen alpha-1(VI) chain-like [Oncorhynchus mykiss]	9.17e-86
ko04974	Protein digestion and absorption	5.15e-20	ncbi_110493283	TRY3	trypsin-like [Oncorhynchus tshawytscha]	0.0112152
ko04974	Protein digestion and absorption	5.15e-20	ncbi_110493289	COL2A1	collagen alpha-1(II) chain isoform X1 [Oncorhynchus kisutch]	5.27e-09
ko04974	Protein digestion and absorption	5.15e-20	ncbi_110493607	--	collagen alpha-1(IX) chain-like [Oncorhynchus mykiss]	0.0182006
ko04974	Protein digestion and absorption	5.15e-20	ncbi_110493787	SLC8A1	sodium/calcium exchanger 1-like isoform X1 [Oncorhynchus mykiss]	0.0114274
ko04974	Protein digestion and absorption	5.15e-20	ncbi_110494144	CELA2A	chymotrypsin-like elastase family member 2A [Oncorhynchus mykiss]	0.0365354
ko04974	Protein digestion and absorption	5.15e-20	ncbi_110495658	ATP1A1	PREDICTED: sodium/potassium-transporting ATPase subunit alpha-1-like isoform X1 [Salmo salar]	8.68e-27
ko04974	Protein digestion and absorption	5.15e-20	ncbi_110495951	CPB2	carboxypeptidase B2-like [Oncorhynchus mykiss]	3.16e-16
ko04974	Protein digestion and absorption	5.15e-20	ncbi_110496211	ATP1A3	sodium/potassium-transporting ATPase subunit alpha-3 [Oncorhynchus mykiss]	3.38e-44
ko04974	Protein digestion and absorption	5.15e-20	ncbi_110496231	COL5A1	collagen alpha-1(V) chain-like isoform X1 [Oncorhynchus kisutch]	1.7e-07
ko04974	Protein digestion and absorption	5.15e-20	ncbi_110496254	COL14A1	collagen alpha-1(XIV) chain isoform X2 [Oncorhynchus mykiss]	4.27e-18
ko04974	Protein digestion and absorption	5.15e-20	ncbi_110496559	--	collagen alpha-2(IX) chain-like [Oncorhynchus mykiss]	0.0070153
ko04974	Protein digestion and absorption	5.15e-20	ncbi_110496633	COL1A2	collagen alpha-2(I) chain [Oncorhynchus mykiss]	4.68e-188
ko04974	Protein digestion and absorption	5.15e-20	ncbi_110496835	COL9A1	collagen alpha-1(IX) chain-like [Oncorhynchus mykiss]	5.09e-92
ko04974	Protein digestion and absorption	5.15e-20	ncbi_110496842	COL28A1	collagen alpha-1(XXVIII) chain-like [Oncorhynchus kisutch]	1.29e-12
ko04974	Protein digestion and absorption	5.15e-20	ncbi_110496986	ACE2	angiotensin-converting enzyme 2 [Oncorhynchus mykiss]	1.84e-05
ko04974	Protein digestion and absorption	5.15e-20	ncbi_110497058	COL2A1	LOW QUALITY PROTEIN: collagen alpha-2(V) chain-like [Oncorhynchus kisutch]	4.94e-61
ko04974	Protein digestion and absorption	5.15e-20	ncbi_110497251	ATP1A1	Na/K ATPase alpha subunit isoform 1a [Oncorhynchus mykiss]	1.78e-21
ko04974	Protein digestion and absorption	5.15e-20	ncbi_110497769	SLC7A9	b(0,+)-type amino acid transporter 1-like isoform X1 [Oncorhynchus mykiss]	4.47e-05
ko04974	Protein digestion and absorption	5.15e-20	ncbi_110498058	COL12A1	collagen alpha-1(XII) chain-like [Oncorhynchus mykiss]	2.02e-22
ko04974	Protein digestion and absorption	5.15e-20	ncbi_110498942	CELA2A	chymotrypsin-like elastase family member 2A isoform X1 [Oncorhynchus mykiss]	0.000103504
ko04974	Protein digestion and absorption	5.15e-20	ncbi_110499302	SLC3A1	neutral and basic amino acid transport protein rBAT [Oncorhynchus mykiss]	5.15e-11
ko04974	Protein digestion and absorption	5.15e-20	ncbi_110499523	CPA1	carboxypeptidase A1-like isoform X1 [Oncorhynchus mykiss]	0.0139424
ko04974	Protein digestion and absorption	5.15e-20	ncbi_110499537	CPA1	carboxypeptidase A1-like [Oncorhynchus mykiss]	0.0300523
ko04974	Protein digestion and absorption	5.15e-20	ncbi_110499762	CPA2	carboxypeptidase A2-like [Oncorhynchus mykiss]	0.00819773
ko04974	Protein digestion and absorption	5.15e-20	ncbi_110499958	SLC38A2	sodium-coupled neutral amino acid transporter 2-like [Oncorhynchus mykiss]	3.9e-31
ko04974	Protein digestion and absorption	5.15e-20	ncbi_110500480	SLC7A8	large neutral amino acids transporter small subunit 2 [Oncorhynchus kisutch]	3.97e-06
ko04974	Protein digestion and absorption	5.15e-20	ncbi_110500506	SLC7A7	Y+L amino acid transporter 2-like [Oncorhynchus mykiss]	0.000402532
ko04974	Protein digestion and absorption	5.15e-20	ncbi_110500797	SLC3A2	4F2 cell-surface antigen heavy chain-like [Oncorhynchus mykiss]	5.87e-06
ko04974	Protein digestion and absorption	5.15e-20	ncbi_110500827	COL4A6	collagen alpha-6(IV) chain-like [Oncorhynchus mykiss]	1.57e-14
ko04974	Protein digestion and absorption	5.15e-20	ncbi_110500880	SLC1A1	excitatory amino acid transporter 3-like [Oncorhynchus mykiss]	1.96e-10
ko04974	Protein digestion and absorption	5.15e-20	ncbi_110501275	COL6A3	collagen alpha-3(VI) chain isoform X1 [Oncorhynchus mykiss]	1.35e-24
ko04974	Protein digestion and absorption	5.15e-20	ncbi_110501377	COL5A2	collagen alpha-2(V) chain-like [Oncorhynchus mykiss]	1.48e-53
ko04974	Protein digestion and absorption	5.15e-20	ncbi_110501989	COL6A2	collagen alpha-2(VI) chain [Oncorhynchus mykiss]	1.95e-05
ko04974	Protein digestion and absorption	5.15e-20	ncbi_110501998	COL4A2	collagen alpha-2(IV) chain-like [Oncorhynchus mykiss]	2.19e-47
ko04974	Protein digestion and absorption	5.15e-20	ncbi_110501999	COL4A1	collagen alpha-1(IV) chain-like [Oncorhynchus mykiss]	2.34e-47
ko04974	Protein digestion and absorption	5.15e-20	ncbi_110502408	--	collagen alpha-1(XIII) chain-like isoform X1 [Oncorhynchus tshawytscha]	1.1e-10
ko04974	Protein digestion and absorption	5.15e-20	ncbi_110502600	SLC8A1	sodium/calcium exchanger 1-like isoform X1 [Oncorhynchus mykiss]	6.38e-20
ko04974	Protein digestion and absorption	5.15e-20	ncbi_110503033	COL1A1	collagen alpha-1(I) chain-like [Oncorhynchus nerka]	5.82e-274
ko04974	Protein digestion and absorption	5.15e-20	ncbi_110503317	SLC8A2	sodium/calcium exchanger 2-like isoform X2 [Oncorhynchus kisutch]	4.58e-46
ko04974	Protein digestion and absorption	5.15e-20	ncbi_110503652	PRSS1	PREDICTED: trypsin-2 [Salmo salar]	2.87e-05
ko04974	Protein digestion and absorption	5.15e-20	ncbi_110504130	KCNJ13	inward rectifier potassium channel 13-like [Oncorhynchus mykiss]	3.57e-06
ko04974	Protein digestion and absorption	5.15e-20	ncbi_110504323	F9	trypsin-4-like [Oncorhynchus mykiss]	0.0165629
ko04974	Protein digestion and absorption	5.15e-20	ncbi_110505163	XPNPEP2	xaa-Pro aminopeptidase 2 [Oncorhynchus mykiss]	1.1e-12
ko04974	Protein digestion and absorption	5.15e-20	ncbi_110505176	ATP1B4	protein ATP1B4-like [Oncorhynchus kisutch]	1.98e-23
ko04974	Protein digestion and absorption	5.15e-20	ncbi_110506000	SLC8A3	sodium/calcium exchanger 3-like isoform X1 [Oncorhynchus kisutch]	1.96e-16
ko04974	Protein digestion and absorption	5.15e-20	ncbi_110507189	KCNJ13	inward rectifier potassium channel 13-like [Oncorhynchus kisutch]	5.34e-05
ko04974	Protein digestion and absorption	5.15e-20	ncbi_110507292	ATP1B3	sodium/potassium-transporting ATPase subunit beta-3-like [Oncorhynchus tshawytscha]	7.22e-17
ko04974	Protein digestion and absorption	5.15e-20	ncbi_110507301	COL4A4	collagen alpha-4(IV) chain-like isoform X1 [Oncorhynchus mykiss]	1.89e-40
ko04974	Protein digestion and absorption	5.15e-20	ncbi_110507427	--	4F2 cell-surface antigen heavy chain-like [Oncorhynchus mykiss]	2.62e-08
ko04974	Protein digestion and absorption	5.15e-20	ncbi_110507584	SLC8A2	sodium/calcium exchanger 2-like [Oncorhynchus mykiss]	5.43e-08
ko04974	Protein digestion and absorption	5.15e-20	ncbi_110508054	MME	neprilysin [Oncorhynchus mykiss]	6.78e-08
ko04974	Protein digestion and absorption	5.15e-20	ncbi_110508231	COL4A4	collagen alpha-4(IV) chain [Oncorhynchus kisutch]	2.68e-09
ko04974	Protein digestion and absorption	5.15e-20	ncbi_110508269	COL6A2	collagen alpha-2(VI) chain-like isoform X1 [Oncorhynchus kisutch]	1.6e-34
ko04974	Protein digestion and absorption	5.15e-20	ncbi_110508668	COL15A1	collagen alpha-1(XVIII) chain-like isoform X1 [Oncorhynchus mykiss]	0.000291259
ko04974	Protein digestion and absorption	5.15e-20	ncbi_110509050	COL4A3	collagen alpha-5(IV) chain-like [Oncorhynchus mykiss]	0.00454152
ko04974	Protein digestion and absorption	5.15e-20	ncbi_110509072	ATP1B3	sodium/potassium-transporting ATPase subunit beta-3-like [Oncorhynchus tshawytscha]	2.3e-56
ko04974	Protein digestion and absorption	5.15e-20	ncbi_110509310	COL5A1	collagen alpha-1(XI) chain-like isoform X1 [Oncorhynchus nerka]	1.82e-37
ko04974	Protein digestion and absorption	5.15e-20	ncbi_110509404	SLC8A1	sodium/calcium exchanger 1-like [Oncorhynchus tshawytscha]	3.46e-14
ko04974	Protein digestion and absorption	5.15e-20	ncbi_110510393	SLC7A9	b(0,+)-type amino acid transporter 1-like isoform X1 [Salmo trutta]	0.000615283
ko04974	Protein digestion and absorption	5.15e-20	ncbi_110510477	CTRB1	chymotrypsin A-like [Oncorhynchus mykiss]	2.24e-05
ko04974	Protein digestion and absorption	5.15e-20	ncbi_110510781	COL6A1	collagen alpha-1(VI) chain-like isoform X1 [Oncorhynchus mykiss]	8.01e-59
ko04974	Protein digestion and absorption	5.15e-20	ncbi_110510793	COL11A1	PREDICTED: collagen alpha-1(XI) chain-like isoform X1 [Salmo salar]	0.00310606
ko04974	Protein digestion and absorption	5.15e-20	ncbi_110511431	COL14A1	collagen alpha-1(XIV) chain-like isoform X1 [Salmo trutta]	1.39e-22
ko04974	Protein digestion and absorption	5.15e-20	ncbi_110513267	COL6A1	collagen alpha-1(VI) chain-like [Oncorhynchus mykiss]	0.026352
ko04974	Protein digestion and absorption	5.15e-20	ncbi_110513407	SLC15A1	oligopeptide transporter 1 [Oncorhynchus mykiss]	0.0238652
ko04974	Protein digestion and absorption	5.15e-20	ncbi_110513540	COL6A6	LOW QUALITY PROTEIN: collagen alpha-6(VI) chain-like [Oncorhynchus kisutch]	4.27e-14
ko04974	Protein digestion and absorption	5.15e-20	ncbi_110513561	COL9A1	collagen alpha-1(IX) chain-like [Oncorhynchus mykiss]	5.92e-40
ko04974	Protein digestion and absorption	5.15e-20	ncbi_110513982	--	collagen alpha-1(I) chain-like [Oncorhynchus mykiss]	1.21e-72
ko04974	Protein digestion and absorption	5.15e-20	ncbi_110514234	SLC7A9	b(0,+)-type amino acid transporter 1 [Oncorhynchus kisutch]	5.43e-08
ko04974	Protein digestion and absorption	5.15e-20	ncbi_110514444	SLC6A19	sodium-dependent neutral amino acid transporter B(0)AT1 isoform X2 [Oncorhynchus kisutch]	0.0034825
ko04974	Protein digestion and absorption	5.15e-20	ncbi_110516073	COL9A1	collagen alpha-1(IX) chain-like [Oncorhynchus mykiss]	1.89e-55
ko04974	Protein digestion and absorption	5.15e-20	ncbi_110517228	COL6A1	LOW QUALITY PROTEIN: collagen alpha-1(VI) chain-like [Oncorhynchus kisutch]	6.26e-10
ko04974	Protein digestion and absorption	5.15e-20	ncbi_110517766	ATP1A3	sodium/potassium-transporting ATPase subunit alpha-3-like isoform X1 [Oncorhynchus kisutch]	4.32e-155
ko04974	Protein digestion and absorption	5.15e-20	ncbi_110518590	KCNK5	potassium channel subfamily K member 5-like [Oncorhynchus mykiss]	5.34e-10
ko04974	Protein digestion and absorption	5.15e-20	ncbi_110519978	COL6A3	collagen alpha-3(VI) chain-like, partial [Oncorhynchus mykiss]	2.12e-07
ko04974	Protein digestion and absorption	5.15e-20	ncbi_110519979	COL6A3	collagen alpha-3(VI) chain-like isoform X2 [Sander lucioperca]	0
ko04974	Protein digestion and absorption	5.15e-20	ncbi_110519982	COL6A3	collagen alpha-3(VI) chain-like [Oncorhynchus mykiss]	5.34e-10
ko04974	Protein digestion and absorption	5.15e-20	ncbi_110520086	COL28A1	collagen alpha-1(XXVIII) chain-like [Oncorhynchus mykiss]	7.18e-20
ko04974	Protein digestion and absorption	5.15e-20	ncbi_110520475	COL4A2	collagen alpha-2(IV) chain-like isoform X1 [Oncorhynchus tshawytscha]	3.89e-105
ko04974	Protein digestion and absorption	5.15e-20	ncbi_110520476	COL4A1	collagen alpha-1(IV) chain-like [Oncorhynchus mykiss]	9.58e-79
ko04974	Protein digestion and absorption	5.15e-20	ncbi_110520599	COL5A2	collagen alpha-2(V) chain-like [Oncorhynchus mykiss]	8.46e-56
ko04974	Protein digestion and absorption	5.15e-20	ncbi_110520731	KCNK5	potassium channel subfamily K member 5-like [Oncorhynchus mykiss]	5.22e-10
ko04974	Protein digestion and absorption	5.15e-20	ncbi_110520755	COL6A2	collagen alpha-2(VI) chain isoform X1 [Oncorhynchus kisutch]	2.38e-65
ko04974	Protein digestion and absorption	5.15e-20	ncbi_110521790	COL24A1	collagen alpha-1(XXIV) chain-like [Oncorhynchus mykiss]	0.00654632
ko04974	Protein digestion and absorption	5.15e-20	ncbi_110522149	SLC16A10	monocarboxylate transporter 10-like [Oncorhynchus mykiss]	5.51e-08
ko04974	Protein digestion and absorption	5.15e-20	ncbi_110522815	COL5A1	PREDICTED: collagen alpha-1(XI) chain-like isoform X1 [Salmo salar]	9.73e-27
ko04974	Protein digestion and absorption	5.15e-20	ncbi_110523500	COL5A2	collagen alpha-1(I) chain isoform X2 [Salvelinus alpinus]	0.00165275
ko04974	Protein digestion and absorption	5.15e-20	ncbi_110524439	COL5A3	collagen alpha-1(I) chain-like [Oncorhynchus mykiss]	6.97e-06
ko04974	Protein digestion and absorption	5.15e-20	ncbi_110526000	COL27A1B	collagen alpha-1(XXVII) chain B-like [Oncorhynchus mykiss]	2.05e-06
ko04974	Protein digestion and absorption	5.15e-20	ncbi_110527208	ATNB233	sodium/potassium-transporting ATPase subunit beta-233 [Oncorhynchus kisutch]	3.4e-105
ko04974	Protein digestion and absorption	5.15e-20	ncbi_110527301	COL2A1	LOW QUALITY PROTEIN: collagen alpha-2(V) chain-like [Oncorhynchus kisutch]	4.7e-47
ko04974	Protein digestion and absorption	5.15e-20	ncbi_110527424	DPP4	dipeptidyl peptidase 4-like [Oncorhynchus mykiss]	1.33e-10
ko04974	Protein digestion and absorption	5.15e-20	ncbi_110527708	PRSS2	trypsin-like [Oncorhynchus kisutch]	0.0121264
ko04974	Protein digestion and absorption	5.15e-20	ncbi_110527951	COL13A1	collagen alpha-1(XIII) chain-like isoform X1 [Oncorhynchus mykiss]	1.92e-10
ko04974	Protein digestion and absorption	5.15e-20	ncbi_110528091	PGA	pepsin A-like [Oncorhynchus mykiss]	0.00233483
ko04974	Protein digestion and absorption	5.15e-20	ncbi_110528727	ATNB233	sodium/potassium-transporting ATPase subunit beta-233 [Oncorhynchus kisutch]	1.46e-100
ko04974	Protein digestion and absorption	5.15e-20	ncbi_110529043	COL2A1	collagen alpha-1(II) chain isoform X1 [Oncorhynchus kisutch]	3.05e-05
ko04974	Protein digestion and absorption	5.15e-20	ncbi_110529470	COL12A1	collagen alpha-1(XII) chain-like [Oncorhynchus mykiss]	8.77e-26
ko04974	Protein digestion and absorption	5.15e-20	ncbi_110529673	MEP1A	meprin A subunit alpha-like [Oncorhynchus nerka]	0.014962
ko04974	Protein digestion and absorption	5.15e-20	ncbi_110530003	ATP1B3	sodium/potassium-transporting ATPase subunit beta-3-like [Oncorhynchus kisutch]	2.43e-101
ko04974	Protein digestion and absorption	5.15e-20	ncbi_110530010	COL4A3	collagen alpha-5(IV) chain-like [Oncorhynchus mykiss]	1.1e-22
ko04974	Protein digestion and absorption	5.15e-20	ncbi_110530389	COL15A1	collagen alpha-1(XV) chain isoform X1 [Oncorhynchus mykiss]	5.78e-46
ko04974	Protein digestion and absorption	5.15e-20	ncbi_110530435	MEP1B	meprin A subunit beta-like [Oncorhynchus mykiss]	3.41e-09
ko04974	Protein digestion and absorption	5.15e-20	ncbi_110530844	COL11A1	LOW QUALITY PROTEIN: collagen alpha-1(XI) chain-like [Oncorhynchus kisutch]	5.73e-33
ko04974	Protein digestion and absorption	5.15e-20	ncbi_110531056	COL6A2	collagen alpha-2(VI) chain-like isoform X1 [Oncorhynchus kisutch]	8.27e-77
ko04974	Protein digestion and absorption	5.15e-20	ncbi_110531623	SLC7A8	large neutral amino acids transporter small subunit 2-like [Oncorhynchus mykiss]	1.4e-35
ko04974	Protein digestion and absorption	5.15e-20	ncbi_110531767	SLC1A1	excitatory amino acid transporter 3-like [Oncorhynchus mykiss]	8.9e-35
ko04974	Protein digestion and absorption	5.15e-20	ncbi_110532013	--	collagen alpha-3(IX) chain-like [Oncorhynchus mykiss]	0.00148014
ko04974	Protein digestion and absorption	5.15e-20	ncbi_110532038	COL2A1	collagen alpha-1(II) chain-like isoform X1 [Oncorhynchus mykiss]	0.0213568
ko04974	Protein digestion and absorption	5.15e-20	ncbi_110532741	SLC8A1	sodium/calcium exchanger 1-like isoform X1 [Oncorhynchus kisutch]	2.44e-06
ko04974	Protein digestion and absorption	5.15e-20	ncbi_110532911	COL4A6	LOW QUALITY PROTEIN: collagen alpha-6(IV) chain [Oncorhynchus kisutch]	3.81e-11
ko04974	Protein digestion and absorption	5.15e-20	ncbi_110533493	SLC8A2	sodium/calcium exchanger 2-like isoform X1 [Oncorhynchus mykiss]	3.89e-11
ko04974	Protein digestion and absorption	5.15e-20	ncbi_110533974	SLC8A1	sodium/calcium exchanger 1-like [Oncorhynchus mykiss]	6.14e-15
ko04974	Protein digestion and absorption	5.15e-20	ncbi_110535110	COL27A1B	collagen alpha-1(XXVII) chain B isoform X3 [Oncorhynchus kisutch]	0.00178695
ko04974	Protein digestion and absorption	5.15e-20	ncbi_110535427	COL6A6	collagen alpha-6(VI) chain-like [Oncorhynchus mykiss]	2.29e-67
ko04974	Protein digestion and absorption	5.15e-20	ncbi_110535435	COL6A1	collagen alpha-1(VI) chain-like [Oncorhynchus mykiss]	2.94e-69
ko04974	Protein digestion and absorption	5.15e-20	ncbi_110535479	COL11A1	collagen alpha-1(XI) chain [Oncorhynchus mykiss]	7.2e-08
ko04974	Protein digestion and absorption	5.15e-20	ncbi_110535491	COL6A1	collagen alpha-1(VI) chain-like [Oncorhynchus mykiss]	5.28e-05
ko04974	Protein digestion and absorption	5.15e-20	ncbi_110535808	CELA2A	chymotrypsin-like elastase family member 2A [Oncorhynchus kisutch]	8.04e-11
ko04974	Protein digestion and absorption	5.15e-20	ncbi_110537387	ATP1B2	sodium/potassium-transporting ATPase subunit beta-2-like isoform X2 [Oncorhynchus mykiss]	5.96e-17
ko04974	Protein digestion and absorption	5.15e-20	ncbi_110538314	TRY3	trypsin-3 [Oncorhynchus mykiss]	5.87e-33
ko04974	Protein digestion and absorption	5.15e-20	ncbi_110538364	CTRL	chymotrypsin-like protease CTRL-1 [Oncorhynchus kisutch]	3.63e-10
ko04974	Protein digestion and absorption	5.15e-20	ncbi_110538970	COL11A1	collagen alpha-1(XI) chain-like isoform X1 [Oncorhynchus kisutch]	4.63e-21
ko04974	Protein digestion and absorption	5.15e-20	ncbi_118936375	COL6A3	collagen alpha-3(VI) chain-like, partial [Oncorhynchus mykiss]	5.1e-09
ko04974	Protein digestion and absorption	5.15e-20	ncbi_118936665	KCNQ1	potassium voltage-gated channel subfamily KQT member 1 isoform X1 [Oncorhynchus kisutch]	0.0109309
ko04974	Protein digestion and absorption	5.15e-20	ncbi_118939489	CELA2A	chymotrypsin-like elastase family member 2A [Salvelinus alpinus]	2.29e-49
ko04974	Protein digestion and absorption	5.15e-20	ncbi_118950607	SLC15A1	oligopeptide transporter 1 [Oncorhynchus mykiss]	0.0122351
ko04974	Protein digestion and absorption	5.15e-20	ncbi_118955550	COL6A3	collagen alpha-3(VI) chain isoform X1 [Gadus morhua]	4.38e-12
ko04974	Protein digestion and absorption	5.15e-20	ncbi_118965948	ATP1B2	sodium/potassium-transporting ATPase subunit beta-2-like isoform X2 [Oncorhynchus kisutch]	3.79e-35
ko04974	Protein digestion and absorption	5.15e-20	MSTRG.13495	SLC8A1	LOW QUALITY PROTEIN: sodium/calcium exchanger 1 [Oncorhynchus kisutch]	0.0158234
ko04974	Protein digestion and absorption	5.15e-20	MSTRG.14147	--	flotillin-2a-like isoform X2 [Oncorhynchus kisutch]	0.00276192
ko04974	Protein digestion and absorption	5.15e-20	MSTRG.1562	--	PREDICTED: collagen alpha-1(VI) chain-like [Salmo salar]	0.0110155
ko04974	Protein digestion and absorption	5.15e-20	MSTRG.15626	--	TPA_exp: FXYD2 [Salmo salar]	1.15e-08
ko04974	Protein digestion and absorption	5.15e-20	MSTRG.16983	COL15A1	collagen alpha-1(XVIII) chain-like [Oncorhynchus kisutch]	2.14e-14
ko04974	Protein digestion and absorption	5.15e-20	MSTRG.23013	ATP1B4	protein ATP1B4 [Oncorhynchus mykiss]	2.68e-196
ko04974	Protein digestion and absorption	5.15e-20	MSTRG.36827	--	flotillin-2a-like isoform X2 [Oncorhynchus kisutch]	0.0103464
ko04974	Protein digestion and absorption	5.15e-20	MSTRG.3748	COL6A4	collagen alpha-6(VI) chain-like [Oncorhynchus mykiss]	2.08e-102
ko04974	Protein digestion and absorption	5.15e-20	MSTRG.3750	COL6A6	collagen alpha-6(VI) chain-like [Oncorhynchus mykiss]	1.52e-16
ko04974	Protein digestion and absorption	5.15e-20	MSTRG.7487	--	Sterol O-acyltransferase 2 [Collichthys lucidus]	0.0253423
ko04727	GABAergic synapse	3.22e-17	ncbi_100135973	GLUL	glutamine synthetase [Oncorhynchus mykiss]	1.46e-32
ko04727	GABAergic synapse	3.22e-17	ncbi_100135991	CACNA1D	voltage-dependent L-type calcium channel subunit alpha-1D [Oncorhynchus mykiss]	3.71e-19
ko04727	GABAergic synapse	3.22e-17	ncbi_100136597	PRKACB	PREDICTED: cAMP-dependent protein kinase catalytic subunit beta isoform X1 [Salmo salar]	1.37e-05
ko04727	GABAergic synapse	3.22e-17	ncbi_100305200	GNG2	Guanine nucleotide-binding protein GI/GS/GO subunit gamma-2 [Salmo salar]	2.59e-06
ko04727	GABAergic synapse	3.22e-17	ncbi_100305310	GNG12	Guanine nucleotide-binding protein GI/GS/GO subunit gamma-12 [Salmo salar]	6.65e-07
ko04727	GABAergic synapse	3.22e-17	ncbi_110485216	CACNA1A	voltage-dependent P/Q-type calcium channel subunit alpha-1A-like [Salmo trutta]	2.22e-18
ko04727	GABAergic synapse	3.22e-17	ncbi_110485542	ABAT	4-aminobutyrate aminotransferase, mitochondrial-like [Oncorhynchus mykiss]	7.95e-05
ko04727	GABAergic synapse	3.22e-17	ncbi_110485544	ABAT	4-aminobutyrate aminotransferase, mitochondrial-like [Oncorhynchus mykiss]	0.00234351
ko04727	GABAergic synapse	3.22e-17	ncbi_110486760	GNG5	PREDICTED: guanine nucleotide-binding protein G(I)/G(S)/G(O) subunit gamma-5-like [Salmo salar]	1.57e-19
ko04727	GABAergic synapse	3.22e-17	ncbi_110486800	PRKCA	protein kinase C alpha type-like isoform X2 [Oncorhynchus kisutch]	1.42e-08
ko04727	GABAergic synapse	3.22e-17	ncbi_110487190	CACNA1A	LOW QUALITY PROTEIN: voltage-dependent P/Q-type calcium channel subunit alpha-1A-like [Oncorhynchus kisutch]	3.04e-48
ko04727	GABAergic synapse	3.22e-17	ncbi_110487532	GNGT2	guanine nucleotide-binding protein G(I)/G(S)/G(O) subunit gamma-T2-like [Oncorhynchus kisutch]	8.99e-09
ko04727	GABAergic synapse	3.22e-17	ncbi_110487865	GABBR1	gamma-aminobutyric acid type B receptor subunit 1-like [Oncorhynchus kisutch]	6.1e-12
ko04727	GABAergic synapse	3.22e-17	ncbi_110488299	GABBR1	gamma-aminobutyric acid type B receptor subunit 1-like [Oncorhynchus mykiss]	4.93e-20
ko04727	GABAergic synapse	3.22e-17	ncbi_110488373	GNB3	guanine nucleotide-binding protein G(I)/G(S)/G(T) subunit beta-3 [Oncorhynchus kisutch]	5.36e-07
ko04727	GABAergic synapse	3.22e-17	ncbi_110488903	GABRA4	gamma-aminobutyric acid receptor subunit alpha-6-like isoform X1 [Oncorhynchus mykiss]	2.93e-08
ko04727	GABAergic synapse	3.22e-17	ncbi_110488904	GABRA2	gamma-aminobutyric acid receptor subunit alpha-2-like isoform X1 [Oncorhynchus mykiss]	1.51e-11
ko04727	GABAergic synapse	3.22e-17	ncbi_110489165	GABRB2	gamma-aminobutyric acid receptor subunit beta-2-like isoform X1 [Oncorhynchus kisutch]	1.37e-08
ko04727	GABAergic synapse	3.22e-17	ncbi_110489398	GABBR2	gamma-aminobutyric acid type B receptor subunit 2-like [Oncorhynchus kisutch]	3.13e-21
ko04727	GABAergic synapse	3.22e-17	ncbi_110489429	GNB3	guanine nucleotide-binding protein G(I)/G(S)/G(T) subunit beta-3-like isoform X1 [Oncorhynchus mykiss]	9.44e-18
ko04727	GABAergic synapse	3.22e-17	ncbi_110489846	GAD2	glutamate decarboxylase 2 [Oncorhynchus kisutch]	2.33e-15
ko04727	GABAergic synapse	3.22e-17	ncbi_110490105	ADCY3	adenylate cyclase type 3 isoform X1 [Salvelinus alpinus]	4.14e-06
ko04727	GABAergic synapse	3.22e-17	ncbi_110490150	SLC6A13	sodium- and chloride-dependent GABA transporter 2-like [Oncorhynchus mykiss]	1.95e-05
ko04727	GABAergic synapse	3.22e-17	ncbi_110490511	SLC38A2	sodium-coupled neutral amino acid transporter 2-like [Oncorhynchus mykiss]	9.22e-08
ko04727	GABAergic synapse	3.22e-17	ncbi_110491159	GNAI3	guanine nucleotide-binding protein G(k) subunit alpha-like [Salmo trutta]	0.00137908
ko04727	GABAergic synapse	3.22e-17	ncbi_110491205	GNG4	guanine nucleotide-binding protein G(I)/G(S)/G(O) subunit gamma-4 [Oncorhynchus kisutch]	1.3e-07
ko04727	GABAergic synapse	3.22e-17	ncbi_110491948	CACNA1S	dihydropyridine-sensitive L-type skeletal muscle calcium channel subunit alpha-1-like [Oncorhynchus mykiss]	1.19e-25
ko04727	GABAergic synapse	3.22e-17	ncbi_110492221	GABRD	gamma-aminobutyric acid receptor subunit delta isoform X1 [Oncorhynchus kisutch]	0.00556732
ko04727	GABAergic synapse	3.22e-17	ncbi_110492348	SLC32A1	Vesicular inhibitory amino acid transporter [Salmo salar]	2.15e-13
ko04727	GABAergic synapse	3.22e-17	ncbi_110492407	SLC6A1	sodium- and chloride-dependent GABA transporter 1-like isoform X1 [Oncorhynchus kisutch]	9.5e-18
ko04727	GABAergic synapse	3.22e-17	ncbi_110492468	SLC12A5	solute carrier family 12 member 5-like isoform X3 [Oncorhynchus mykiss]	2.08e-11
ko04727	GABAergic synapse	3.22e-17	ncbi_110493200	CACNA1D	voltage-dependent L-type calcium channel subunit alpha-1D-like isoform X1 [Oncorhynchus kisutch]	1.23e-27
ko04727	GABAergic synapse	3.22e-17	ncbi_110493383	SLC6A13	sodium- and chloride-dependent GABA transporter 2-like [Oncorhynchus tshawytscha]	1.14e-20
ko04727	GABAergic synapse	3.22e-17	ncbi_110493397	PRKACA	cAMP-dependent protein kinase catalytic subunit alpha-like [Oncorhynchus kisutch]	0.00487039
ko04727	GABAergic synapse	3.22e-17	ncbi_110493886	SRC	proto-oncogene tyrosine-protein kinase Src-like isoform X1 [Oncorhynchus mykiss]	2.34e-07
ko04727	GABAergic synapse	3.22e-17	ncbi_110493888	SLC12A5	solute carrier family 12 member 5-like isoform X2 [Oncorhynchus mykiss]	9.79e-32
ko04727	GABAergic synapse	3.22e-17	ncbi_110494093	SLC6A13	sodium- and chloride-dependent GABA transporter 2-like isoform X1 [Oncorhynchus mykiss]	4.52e-40
ko04727	GABAergic synapse	3.22e-17	ncbi_110494094	SLC6A13	sodium- and chloride-dependent GABA transporter 2-like isoform X1 [Oncorhynchus mykiss]	0.0449361
ko04727	GABAergic synapse	3.22e-17	ncbi_110494279	SLC38A3	sodium-coupled neutral amino acid transporter 3-like isoform X1 [Oncorhynchus nerka]	2.21e-16
ko04727	GABAergic synapse	3.22e-17	ncbi_110494661	GNB1	guanine nucleotide-binding protein G(I)/G(S)/G(T) subunit beta-1 [Esox lucius]	1.93e-09
ko04727	GABAergic synapse	3.22e-17	ncbi_110494674	SLC38A3	sodium-coupled neutral amino acid transporter 3-like isoform X1 [Oncorhynchus mykiss]	1.53e-12
ko04727	GABAergic synapse	3.22e-17	ncbi_110494677	GNAI2	PREDICTED: guanine nucleotide-binding protein G(i) subunit alpha-2 isoform X1 [Salmo salar]	1.57e-09
ko04727	GABAergic synapse	3.22e-17	ncbi_110494768	SLC32A1	vesicular inhibitory amino acid transporter [Oncorhynchus mykiss]	2.61e-19
ko04727	GABAergic synapse	3.22e-17	ncbi_110494787	GLS	glutaminase kidney isoform, mitochondrial-like isoform X1 [Oncorhynchus kisutch]	8.17e-16
ko04727	GABAergic synapse	3.22e-17	ncbi_110494931	CACNA1A	voltage-dependent P/Q-type calcium channel subunit alpha-1A [Esox lucius]	1.48e-24
ko04727	GABAergic synapse	3.22e-17	ncbi_110495826	GABRA5	gamma-aminobutyric acid receptor subunit alpha-5-like isoform X1 [Oncorhynchus mykiss]	1.03e-21
ko04727	GABAergic synapse	3.22e-17	ncbi_110495827	GABRB3	gamma-aminobutyric acid receptor subunit beta-3-like isoform X1 [Oncorhynchus mykiss]	2.57e-13
ko04727	GABAergic synapse	3.22e-17	ncbi_110495910	GLS	glutaminase kidney isoform, mitochondrial-like isoform X1 [Oncorhynchus nerka]	1.5e-20
ko04727	GABAergic synapse	3.22e-17	ncbi_110496472	ADCY2	LOW QUALITY PROTEIN: adenylate cyclase type 2-like [Oncorhynchus nerka]	3.09e-07
ko04727	GABAergic synapse	3.22e-17	ncbi_110496638	GNGT1	guanine nucleotide-binding protein G(T) subunit gamma-T1-like [Oncorhynchus mykiss]	7.3e-10
ko04727	GABAergic synapse	3.22e-17	ncbi_110496654	GABBR2	gamma-aminobutyric acid type B receptor subunit 2-like [Oncorhynchus kisutch]	1.18e-22
ko04727	GABAergic synapse	3.22e-17	ncbi_110496897	GABBR1	gamma-aminobutyric acid type B receptor subunit 1-like [Oncorhynchus mykiss]	8.04e-12
ko04727	GABAergic synapse	3.22e-17	ncbi_110497098	GABRG3	gamma-aminobutyric acid receptor subunit gamma-3-like isoform X1 [Oncorhynchus nerka]	0.000147899
ko04727	GABAergic synapse	3.22e-17	ncbi_110497440	GLS2	glutaminase liver isoform, mitochondrial-like isoform X1 [Oncorhynchus mykiss]	3.39e-13
ko04727	GABAergic synapse	3.22e-17	ncbi_110497637	GPHN	gephyrin isoform X1 [Oncorhynchus kisutch]	4.81e-07
ko04727	GABAergic synapse	3.22e-17	ncbi_110497787	GABRB1	PREDICTED: gamma-aminobutyric acid receptor subunit beta-1-like isoform X1 [Salmo salar]	2.63e-09
ko04727	GABAergic synapse	3.22e-17	ncbi_110497788	GABRA2	gamma-aminobutyric acid receptor subunit alpha-2-like [Oncorhynchus mykiss]	1.58e-11
ko04727	GABAergic synapse	3.22e-17	ncbi_110497789	GABRG1	gamma-aminobutyric acid receptor subunit gamma-1-like [Oncorhynchus mykiss]	4.76e-15
ko04727	GABAergic synapse	3.22e-17	ncbi_110498604	PRKCBB	protein kinase C beta type isoform X1 [Esox lucius]	0.0162434
ko04727	GABAergic synapse	3.22e-17	ncbi_110499251	GNGT2	guanine nucleotide-binding protein G(I)/G(S)/G(O) subunit gamma-T2b [Salmo salar]	0.000455404
ko04727	GABAergic synapse	3.22e-17	ncbi_110499842	SLC6A1	sodium- and chloride-dependent GABA transporter 1-like [Oncorhynchus mykiss]	0.00133333
ko04727	GABAergic synapse	3.22e-17	ncbi_110499854	SLC6A13	sodium- and chloride-dependent GABA transporter 2-like [Oncorhynchus kisutch]	1.03e-39
ko04727	GABAergic synapse	3.22e-17	ncbi_110499958	SLC38A2	sodium-coupled neutral amino acid transporter 2-like [Oncorhynchus mykiss]	3.9e-31
ko04727	GABAergic synapse	3.22e-17	ncbi_110500941	GNB5A	guanine nucleotide-binding protein subunit beta-5a-like [Oncorhynchus mykiss]	1.65e-11
ko04727	GABAergic synapse	3.22e-17	ncbi_110501463	GAD1	glutamate decarboxylase 1-like isoform X1 [Oncorhynchus mykiss]	3.76e-15
ko04727	GABAergic synapse	3.22e-17	ncbi_110501547	GLS	glutaminase kidney isoform, mitochondrial-like isoform X1 [Oncorhynchus mykiss]	1.69e-07
ko04727	GABAergic synapse	3.22e-17	ncbi_110501548	GLS	glutaminase kidney isoform, mitochondrial-like [Oncorhynchus mykiss]	4.03e-09
ko04727	GABAergic synapse	3.22e-17	ncbi_110503081	GABRP	gamma-aminobutyric acid receptor subunit pi-like [Oncorhynchus kisutch]	7.7e-05
ko04727	GABAergic synapse	3.22e-17	ncbi_110503983	GABBR1	gamma-aminobutyric acid type B receptor subunit 1-like [Oncorhynchus nerka]	1.53e-13
ko04727	GABAergic synapse	3.22e-17	ncbi_110504363	GABRB2	gamma-aminobutyric acid receptor subunit beta-2-like isoform X1 [Oncorhynchus kisutch]	3.13e-14
ko04727	GABAergic synapse	3.22e-17	ncbi_110504503	SLC6A1	sodium- and chloride-dependent GABA transporter 1-like [Oncorhynchus mykiss]	1.45e-17
ko04727	GABAergic synapse	3.22e-17	ncbi_110505100	GABRA2	gamma-aminobutyric acid receptor subunit alpha-2 [Oncorhynchus kisutch]	1.28e-06
ko04727	GABAergic synapse	3.22e-17	ncbi_110505676	GABRB1	gamma-aminobutyric acid receptor subunit beta-1-like [Oncorhynchus kisutch]	0.00213099
ko04727	GABAergic synapse	3.22e-17	ncbi_110506557	GNAO1	PREDICTED: guanine nucleotide-binding protein G(o) subunit alpha-like [Salmo salar]	2.96e-91
ko04727	GABAergic synapse	3.22e-17	ncbi_110508629	ADCY1	adenylate cyclase type 1 [Oncorhynchus mykiss]	8.11e-21
ko04727	GABAergic synapse	3.22e-17	ncbi_110509206	GAD1	glutamate decarboxylase 1-like isoform X1 [Oncorhynchus nerka]	6.98e-20
ko04727	GABAergic synapse	3.22e-17	ncbi_110509332	CACNA1B	voltage-dependent N-type calcium channel subunit alpha-1B-like isoform X4 [Salmo trutta]	3.33e-05
ko04727	GABAergic synapse	3.22e-17	ncbi_110509937	GABRB4	PREDICTED: gamma-aminobutyric acid receptor subunit beta-4-like isoform X1 [Salmo salar]	4.8e-14
ko04727	GABAergic synapse	3.22e-17	ncbi_110509938	GABRA3	gamma-aminobutyric acid receptor subunit alpha-3-like isoform X1 [Oncorhynchus nerka]	5.12e-06
ko04727	GABAergic synapse	3.22e-17	ncbi_110509971	GNG3	guanine nucleotide-binding protein G(I)/G(S)/G(O) subunit gamma-3 [Esox lucius]	5.26e-62
ko04727	GABAergic synapse	3.22e-17	ncbi_110512770	CACNA1F	voltage-dependent L-type calcium channel subunit alpha-1D [Esox lucius]	2.53e-07
ko04727	GABAergic synapse	3.22e-17	ncbi_110512786	PRKCA	protein kinase C alpha type [Esox lucius]	5e-07
ko04727	GABAergic synapse	3.22e-17	ncbi_110514837	GNB5B	guanine nucleotide-binding protein subunit beta-5b isoform X1 [Oncorhynchus kisutch]	0.00304922
ko04727	GABAergic synapse	3.22e-17	ncbi_110516720	ADCY9	adenylate cyclase type 9 [Oncorhynchus mykiss]	0.00193965
ko04727	GABAergic synapse	3.22e-17	ncbi_110517987	GNB3	PREDICTED: guanine nucleotide-binding protein G(I)/G(S)/G(T) subunit beta-3-like isoform X1 [Salmo salar]	1.01e-08
ko04727	GABAergic synapse	3.22e-17	ncbi_110518351	CACNA1C	LOW QUALITY PROTEIN: voltage-dependent L-type calcium channel subunit alpha-1C-like [Oncorhynchus kisutch]	0.00362017
ko04727	GABAergic synapse	3.22e-17	ncbi_110518394	CACNA1C	voltage-dependent L-type calcium channel subunit alpha-1C isoform X11 [Esox lucius]	8.6e-05
ko04727	GABAergic synapse	3.22e-17	ncbi_110520097	GAD1	glutamate decarboxylase 1-like isoform X1 [Oncorhynchus mykiss]	8.09e-31
ko04727	GABAergic synapse	3.22e-17	ncbi_110520268	ADCY5	adenylate cyclase type 5-like isoform X1 [Oncorhynchus mykiss]	4.48e-19
ko04727	GABAergic synapse	3.22e-17	ncbi_110520292	GNAO1	PREDICTED: guanine nucleotide-binding protein G(o) subunit alpha isoform X1 [Salmo salar]	2.02e-05
ko04727	GABAergic synapse	3.22e-17	ncbi_110521090	GPHN	PREDICTED: gephyrin-like isoform X3 [Salmo salar]	1.04e-16
ko04727	GABAergic synapse	3.22e-17	ncbi_110521204	GNB5A	PREDICTED: guanine nucleotide-binding protein subunit beta-5-like [Salmo salar]	1.15e-14
ko04727	GABAergic synapse	3.22e-17	ncbi_110521389	SLC6A13	sodium- and chloride-dependent GABA transporter 2 [Oncorhynchus kisutch]	5.9e-08
ko04727	GABAergic synapse	3.22e-17	ncbi_110521725	GNG12	guanine nucleotide-binding protein G(I)/G(S)/G(O) subunit gamma-12-like [Oncorhynchus mykiss]	0.00550475
ko04727	GABAergic synapse	3.22e-17	ncbi_110521932	NSF	vesicle-fusing ATPase-like isoform X1 [Oncorhynchus mykiss]	7.56e-13
ko04727	GABAergic synapse	3.22e-17	ncbi_110522109	GABRR2	gamma-aminobutyric acid receptor subunit rho-2-like isoform X2 [Oncorhynchus mykiss]	0.0259043
ko04727	GABAergic synapse	3.22e-17	ncbi_110524014	GNB1	guanine nucleotide-binding protein subunit beta-4 [Esox lucius]	7.55e-06
ko04727	GABAergic synapse	3.22e-17	ncbi_110524118	GNG7	guanine nucleotide-binding protein G(I)/G(S)/G(O) subunit gamma-7-like [Oncorhynchus mykiss]	0.0398276
ko04727	GABAergic synapse	3.22e-17	ncbi_110524615	GNG12	PREDICTED: guanine nucleotide-binding protein G(I)/G(S)/G(O) subunit gamma-12-like [Salmo salar]	2.09e-06
ko04727	GABAergic synapse	3.22e-17	ncbi_110524869	GABRA5	gamma-aminobutyric acid receptor subunit alpha-5-like [Oncorhynchus mykiss]	5.68e-06
ko04727	GABAergic synapse	3.22e-17	ncbi_110525473	CACNA1B	voltage-dependent N-type calcium channel subunit alpha-1B-like [Oncorhynchus mykiss]	3.72e-12
ko04727	GABAergic synapse	3.22e-17	ncbi_110526435	GNAO1	PREDICTED: guanine nucleotide-binding protein G(o) subunit alpha-like [Salmo salar]	4.25e-20
ko04727	GABAergic synapse	3.22e-17	ncbi_110526647	GNB5B	guanine nucleotide-binding protein subunit beta-5b isoform X1 [Oncorhynchus kisutch]	9.54e-06
ko04727	GABAergic synapse	3.22e-17	ncbi_110526858	GABRP	gamma-aminobutyric acid receptor subunit pi isoform X1 [Oncorhynchus kisutch]	0.000131484
ko04727	GABAergic synapse	3.22e-17	ncbi_110526958	GABRB3	gamma-aminobutyric acid receptor subunit beta-3-like [Oncorhynchus mykiss]	0.00221589
ko04727	GABAergic synapse	3.22e-17	ncbi_110527446	GABRB3	gamma-aminobutyric acid receptor subunit beta-3 isoform X5 [Oncorhynchus kisutch]	3.91e-08
ko04727	GABAergic synapse	3.22e-17	ncbi_110527447	GABRA5	gamma-aminobutyric acid receptor subunit alpha-5-like [Oncorhynchus nerka]	1.3e-12
ko04727	GABAergic synapse	3.22e-17	ncbi_110527448	GABRG3	gamma-aminobutyric acid receptor subunit gamma-3-like isoform X1 [Oncorhynchus mykiss]	3.43e-07
ko04727	GABAergic synapse	3.22e-17	ncbi_110527524	GLS	glutaminase kidney isoform, mitochondrial-like isoform X1 [Oncorhynchus nerka]	4.87e-14
ko04727	GABAergic synapse	3.22e-17	ncbi_110527587	SLC6A13	sodium- and chloride-dependent GABA transporter 2-like [Oncorhynchus mykiss]	0.00233453
ko04727	GABAergic synapse	3.22e-17	ncbi_110527704	SLC32A1	vesicular inhibitory amino acid transporter-like [Oncorhynchus mykiss]	2.04e-18
ko04727	GABAergic synapse	3.22e-17	ncbi_110527782	SLC38A3	sodium-coupled neutral amino acid transporter 3-like isoform X1 [Oncorhynchus mykiss]	0.00140426
ko04727	GABAergic synapse	3.22e-17	ncbi_110527783	GNAI2	guanine nucleotide-binding protein G(i) subunit alpha-2-like [Oncorhynchus mykiss]	4.87e-24
ko04727	GABAergic synapse	3.22e-17	ncbi_110528093	GNAI3	guanine nucleotide-binding protein G(i) subunit alpha-like [Oncorhynchus kisutch]	4.93e-28
ko04727	GABAergic synapse	3.22e-17	ncbi_110528155	SLC38A3	sodium-coupled neutral amino acid transporter 3-like isoform X1 [Oncorhynchus nerka]	2.19e-19
ko04727	GABAergic synapse	3.22e-17	ncbi_110528308	SLC6A13	sodium- and chloride-dependent GABA transporter 2-like isoform X1 [Oncorhynchus mykiss]	2.31e-07
ko04727	GABAergic synapse	3.22e-17	ncbi_110528328	SLC6A13	sodium- and chloride-dependent GABA transporter 2-like [Oncorhynchus mykiss]	0.00936026
ko04727	GABAergic synapse	3.22e-17	ncbi_110528653	SLC6A11	sodium- and chloride-dependent GABA transporter 3 [Oncorhynchus kisutch]	3.16e-40
ko04727	GABAergic synapse	3.22e-17	ncbi_110528657	SLC6A1	sodium- and chloride-dependent GABA transporter 1 [Oncorhynchus kisutch]	1.14e-11
ko04727	GABAergic synapse	3.22e-17	ncbi_110528658	SLC6A1	sodium- and chloride-dependent GABA transporter 1-like [Oncorhynchus tshawytscha]	2.03e-11
ko04727	GABAergic synapse	3.22e-17	ncbi_110529040	SLC12A5	solute carrier family 12 member 5-like isoform X1 [Salmo trutta]	1.96e-21
ko04727	GABAergic synapse	3.22e-17	ncbi_110529042	SRC	proto-oncogene tyrosine-protein kinase Src-like isoform X1 [Oncorhynchus tshawytscha]	1.85e-12
ko04727	GABAergic synapse	3.22e-17	ncbi_110529226	GPHN	PREDICTED: gephyrin isoform X1 [Salmo salar]	3.42e-11
ko04727	GABAergic synapse	3.22e-17	ncbi_110529498	GABRR1	gamma-aminobutyric acid receptor subunit rho-1-like [Oncorhynchus mykiss]	9.91e-20
ko04727	GABAergic synapse	3.22e-17	ncbi_110529499	GABRR2	gamma-aminobutyric acid receptor subunit rho-2-like [Oncorhynchus mykiss]	0.000415757
ko04727	GABAergic synapse	3.22e-17	ncbi_110529931	ADCY8	adenylate cyclase type 8 isoform X1 [Oncorhynchus mykiss]	1.44e-15
ko04727	GABAergic synapse	3.22e-17	ncbi_110530340	GAD1	glutamate decarboxylase 1-like isoform X3 [Oncorhynchus mykiss]	8.07e-06
ko04727	GABAergic synapse	3.22e-17	ncbi_110530341	GAD1	glutamate decarboxylase 1-like [Oncorhynchus nerka]	0.0260726
ko04727	GABAergic synapse	3.22e-17	ncbi_110530669	GAD1	glutamate decarboxylase 1-like isoform X1 [Oncorhynchus mykiss]	7.19e-27
ko04727	GABAergic synapse	3.22e-17	ncbi_110530970	ADCY1	adenylate cyclase type 1-like isoform X2 [Oncorhynchus kisutch]	1.06e-08
ko04727	GABAergic synapse	3.22e-17	ncbi_110531171	CACNA1D	voltage-dependent L-type calcium channel subunit alpha-1D-like isoform X1 [Oncorhynchus nerka]	0.00134617
ko04727	GABAergic synapse	3.22e-17	ncbi_110531958	SLC12A5	solute carrier family 12 member 5-like [Oncorhynchus tshawytscha]	4.69e-07
ko04727	GABAergic synapse	3.22e-17	ncbi_110531998	SLC6A1	sodium- and chloride-dependent GABA transporter 1-like isoform X1 [Oncorhynchus mykiss]	2.01e-23
ko04727	GABAergic synapse	3.22e-17	ncbi_110532039	GLS	glutaminase kidney isoform, mitochondrial-like [Oncorhynchus mykiss]	0.0301351
ko04727	GABAergic synapse	3.22e-17	ncbi_110532052	SLC32A1	vesicular inhibitory amino acid transporter-like [Oncorhynchus mykiss]	2.94e-07
ko04727	GABAergic synapse	3.22e-17	ncbi_110532389	GNB1	guanine nucleotide-binding protein G(I)/G(S)/G(T) subunit beta-1 [Oncorhynchus kisutch]	6.1e-15
ko04727	GABAergic synapse	3.22e-17	ncbi_110532390	GABRD	gamma-aminobutyric acid receptor subunit delta-like isoform X1 [Oncorhynchus mykiss]	0.0185199
ko04727	GABAergic synapse	3.22e-17	ncbi_110532471	SLC38A3	sodium-coupled neutral amino acid transporter 3-like isoform X1 [Oncorhynchus mykiss]	0.00060274
ko04727	GABAergic synapse	3.22e-17	ncbi_110533360	GABRG2	gamma-aminobutyric acid receptor subunit gamma-2 isoform X1 [Oncorhynchus mykiss]	7.68e-60
ko04727	GABAergic synapse	3.22e-17	ncbi_110533361	GABRA1	gamma-aminobutyric acid receptor subunit alpha-1-like isoform X1 [Oncorhynchus mykiss]	4.6e-18
ko04727	GABAergic synapse	3.22e-17	ncbi_110533362	GABRA6	gamma-aminobutyric acid receptor subunit alpha-6-like isoform X1 [Oncorhynchus nerka]	4.28e-05
ko04727	GABAergic synapse	3.22e-17	ncbi_110533363	GABRB2	gamma-aminobutyric acid receptor subunit beta-2-like [Oncorhynchus mykiss]	3.97e-11
ko04727	GABAergic synapse	3.22e-17	ncbi_110533559	KCNJ6	G protein-activated inward rectifier potassium channel 2 [Oncorhynchus mykiss]	0.000326385
ko04727	GABAergic synapse	3.22e-17	ncbi_110533726	GNB1	guanine nucleotide-binding protein G(I)/G(S)/G(T) subunit beta-2 isoform X1 [Esox lucius]	1.97e-06
ko04727	GABAergic synapse	3.22e-17	ncbi_110533954	GABRB4	gamma-aminobutyric acid receptor subunit beta-4 [Oncorhynchus kisutch]	2.79e-17
ko04727	GABAergic synapse	3.22e-17	ncbi_110533955	GABRA3	gamma-aminobutyric acid receptor subunit alpha-3-like [Oncorhynchus nerka]	0.000127544
ko04727	GABAergic synapse	3.22e-17	ncbi_110534060	GABRR3	gamma-aminobutyric acid receptor subunit rho-3-like [Oncorhynchus mykiss]	3e-08
ko04727	GABAergic synapse	3.22e-17	ncbi_110534076	GABBR2	gamma-aminobutyric acid type B receptor subunit 2-like [Oncorhynchus mykiss]	1.07e-50
ko04727	GABAergic synapse	3.22e-17	ncbi_110535324	GABBR2	gamma-aminobutyric acid type B receptor subunit 2-like [Oncorhynchus mykiss]	3.09e-73
ko04727	GABAergic synapse	3.22e-17	ncbi_110537275	GABARAPL1	Gamma-aminobutyric acid receptor-associated protein-like 1 [Salmo salar]	6.12e-26
ko04727	GABAergic synapse	3.22e-17	ncbi_110537401	GNB1	PREDICTED: guanine nucleotide-binding protein G(I)/G(S)/G(T) subunit beta-2-like [Salmo salar]	1.52e-05
ko04727	GABAergic synapse	3.22e-17	ncbi_110537636	SLC6A13	sodium- and chloride-dependent GABA transporter 2-like [Oncorhynchus mykiss]	3.54e-05
ko04727	GABAergic synapse	3.22e-17	ncbi_110537741	SLC6A13	sodium- and chloride-dependent GABA transporter 2-like [Oncorhynchus mykiss]	0.0489659
ko04727	GABAergic synapse	3.22e-17	ncbi_110537751	GABRB2	gamma-aminobutyric acid receptor subunit beta-2 [Oncorhynchus kisutch]	6.89e-08
ko04727	GABAergic synapse	3.22e-17	ncbi_110537753	GABRA1	PREDICTED: gamma-aminobutyric acid receptor subunit alpha-1-like isoform X1 [Salmo salar]	2.45e-31
ko04727	GABAergic synapse	3.22e-17	ncbi_110537755	GABRG2	gamma-aminobutyric acid receptor subunit gamma-2-like isoform X1 [Oncorhynchus mykiss]	2.78e-18
ko04727	GABAergic synapse	3.22e-17	ncbi_110537965	NSF	vesicle-fusing ATPase isoform X1 [Oncorhynchus kisutch]	2.58e-21
ko04727	GABAergic synapse	3.22e-17	ncbi_110538694	GNG5	PREDICTED: guanine nucleotide-binding protein G(I)/G(S)/G(O) subunit gamma-5-like [Salmo salar]	1.63e-38
ko04727	GABAergic synapse	3.22e-17	ncbi_110539011	CACNA1A	voltage-dependent P/Q-type calcium channel subunit alpha-1A-like [Salmo trutta]	2.1e-50
ko04727	GABAergic synapse	3.22e-17	ncbi_110539163	GNGT2	PREDICTED: guanine nucleotide-binding protein G(I)/G(S)/G(O) subunit gamma-T2-like [Salmo salar]	6.31e-06
ko04727	GABAergic synapse	3.22e-17	ncbi_118936269	CACNA1B	voltage-dependent N-type calcium channel subunit alpha-1B isoform X4 [Oncorhynchus kisutch]	1.23e-31
ko04727	GABAergic synapse	3.22e-17	ncbi_118936420	ADCY1	adenylate cyclase type 1-like [Oncorhynchus tshawytscha]	0.0116829
ko04727	GABAergic synapse	3.22e-17	ncbi_118936519	PRKACA	cAMP-dependent protein kinase catalytic subunit alpha-like [Oncorhynchus kisutch]	0.00193823
ko04727	GABAergic synapse	3.22e-17	ncbi_118940348	CACNA1A	voltage-dependent P/Q-type calcium channel subunit alpha-1A [Esox lucius]	0.00742918
ko04727	GABAergic synapse	3.22e-17	ncbi_118942079	GNG4	guanine nucleotide-binding protein G(I)/G(S)/G(O) subunit gamma-4-like [Salvelinus alpinus]	0.00194311
ko04727	GABAergic synapse	3.22e-17	ncbi_118944226	GNG2	Guanine nucleotide-binding protein GI/GS/GO subunit gamma-2 [Salmo salar]	2.01e-08
ko04727	GABAergic synapse	3.22e-17	ncbi_118945770	PRKCA	protein kinase C alpha type [Esox lucius]	7.26e-08
ko04727	GABAergic synapse	3.22e-17	ncbi_118947071	PRKCBB	protein kinase C beta type isoform X2 [Esox lucius]	3.7e-06
ko04727	GABAergic synapse	3.22e-17	ncbi_118947113	GNG13	PREDICTED: guanine nucleotide-binding protein G(I)/G(S)/G(O) subunit gamma-13-like [Salmo salar]	0.00916509
ko04727	GABAergic synapse	3.22e-17	ncbi_118947125	GNG13	PREDICTED: guanine nucleotide-binding protein G(I)/G(S)/G(O) subunit gamma-13-like [Salmo salar]	1.23e-10
ko04727	GABAergic synapse	3.22e-17	ncbi_118947581	GNG13	PREDICTED: guanine nucleotide-binding protein G(I)/G(S)/G(O) subunit gamma-13-like isoform X1 [Salmo salar]	2.93e-44
ko04727	GABAergic synapse	3.22e-17	MSTRG.11231	SLC6A13	sodium- and chloride-dependent GABA transporter 2-like isoform X1 [Oncorhynchus mykiss]	0.000428068
ko04727	GABAergic synapse	3.22e-17	MSTRG.11472	GLS	glutaminase liver isoform, mitochondrial-like isoform X1 [Oncorhynchus kisutch]	1.25e-17
ko04727	GABAergic synapse	3.22e-17	MSTRG.29788	GNGT1	probable acyl-CoA dehydrogenase 6 [Oncorhynchus nerka]	5.68e-10
ko04727	GABAergic synapse	3.22e-17	MSTRG.32371	SLC6A13	sodium- and chloride-dependent GABA transporter 2-like [Oncorhynchus mykiss]	9.15e-52
ko04727	GABAergic synapse	3.22e-17	MSTRG.41238	--	LINE-1 reverse transcriptase -like protein [Triplophysa tibetana]	6.43e-11
ko05412	Arrhythmogenic right ventricular cardiomyopathy (ARVC)	7.36e-17	ncbi_100135845	ACTB	Actin, cytoplasmic 2 [Triplophysa tibetana]	1.88e-13
ko05412	Arrhythmogenic right ventricular cardiomyopathy (ARVC)	7.36e-17	ncbi_100135991	CACNA1D	voltage-dependent L-type calcium channel subunit alpha-1D [Oncorhynchus mykiss]	3.71e-19
ko05412	Arrhythmogenic right ventricular cardiomyopathy (ARVC)	7.36e-17	ncbi_100136022	SLC8A3	sodium/calcium exchanger 3 [Oncorhynchus mykiss]	0.014151
ko05412	Arrhythmogenic right ventricular cardiomyopathy (ARVC)	7.36e-17	ncbi_100136315	GJA1	gap junction alpha-1 protein [Oncorhynchus kisutch]	4.88e-26
[truncated: 7,327 more rows]

## Sheet: YR45d-vs-YR90d
Table S3 Kyoto Encyclopedia of Genes and Genomes (KEGG) enrichment results of DEGs with q-value <0.05 (YR45d-vs-YR90d).
[truncated: 1,324 more rows]
